# Supplementary material for: Reducing the Immunogenic Potential of Wheat Flour: Silencing of Alpha Gliadin Genes in a U.S. Wheat Cultivar
Source: Front Plant Sci. 2020 Feb 25;11:20. doi: 10.3389/fpls.2020.00020 (PMC7052357; doi:10.3389/fpls.2020.00020)
Supplement: Supplementary file 1 [file DataSheet_1.zip]

Archive with 7 entries (7 files):
- Supplementary File 7.XLSX
- Supplementary File 6.XLSX
- Supplementary File 5.XLSX
- Supplementary File 4.XLSX
- Supplementary File 3.XLSX
- Supplementary File 2.XLSX
- Supplementary File 1.pptx
