# Supplementary material for: Reducing the Immunogenic Potential of Wheat Flour: Silencing of Alpha Gliadin Genes in a U.S. Wheat Cultivar
Source: Front Plant Sci. 2020 Feb 25;11:20. doi: 10.3389/fpls.2020.00020 (PMC7052357; doi:10.3389/fpls.2020.00020)
Supplement: Supplementary file 1 [file DataSheet_1.zip › Supplementary File 7.XLSX]

## Sheet: 7A. All SameSpots Data
Supplementary File 7A. Normalized 2-DE spot volumes of non-transgenic Butte 86 and transgenic SA39b-658-5. Protein identifications were from Dupont et al., (2011) and the current study. Anova values < 0.02 in column B are highlighted in green. In column AQ, significant increases in spot volumes between the non-transgenic and the transgenic lines are highlighted in blue while decreases are highlig…
						Normalized Spot Volume
						Butte 86 Extraction 1					Butte 86 Extraction 2					Butte 86 Extraction 3					Total Butte 86			SA39b-658-5 Extraction1					SA39b-658-5 Extraction2					SA39b-658-5 Extraction3					Total SA39b-658-5
SameSpots #	Anova (p)	Fold	Predominant Protein	Dupont et al (2011) Spot Number	Figure 2 Spot Number	A1	A2	A3	Average	STD	B1	B2	B3	Average	STD	C1	C2	C3	Average	STD	Average	STD	% Total Spot Volume	A1	A2	A3	Average	STD	B1	B2	B3	Average	STD	C1	C2	C3	Average	STD	Average	STD	% Total Spot Volume	% Change
795	0.0185307	1.39894	alpha gliadin/gamma gliadin1,2	341	10	86.4417	119.105	152.224	119.257	32.8915	88.6441	119.716	155.433	121.264	33.4214	114.047	114.608	63.3696	97.3415	29.4219	112.621	13.2704	0.684688	57.8195	50.367	70.027	59.4045	9.92538	97.3802	84.1014	96.7619	92.7478	7.49444	81.6248	91.6323	94.8265	89.3612	6.88762	80.5045	18.3514	0.563698	-28.5173
793	1.18345e-06	3.03227	alpha gliadin	342	11	71.3207	110.179	146.952	109.484	37.8202	97.6886	100.571	142.215	113.492	24.9167	91.696	95.6252	55.1495	80.8236	22.321	101.266	17.817	0.615657	23.2304	25.8007	29.6574	26.2295	3.2349	43.1743	30.2697	41.247	38.2303	6.96111	18.6745	42.9244	45.5872	35.7287	14.8292	33.3962	6.3313	0.233842	-67.0214
1097	0.00940457	1.40698	alpha gliadin	not identified	13	38.3025	51.7358	71.7334	53.9239	16.8225	50.0582	60.4752	67.5201	59.3512	8.78507	51.2139	52.7343	30.7931	44.9137	12.2524	52.7296	7.29243	0.320574	33.9597	26.4439	41.0915	33.8317	7.32466	49.8098	35.712	49.8767	45.1328	8.15877	35.5158	33.0401	31.845	33.467	1.87226	37.4772	6.6325	0.262418	-28.9258
917	0.287671	1.20387	alpha gliadin/gamma gliadin1,2	172	14	34.2861	40.4942	80.8818	51.8874	25.3011	34.2218	60.462	68.5988	54.4275	17.9654	48.1354	49.6271	29.5896	42.4507	11.163	49.5885	6.31066	0.301478	28.5937	17.1559	46.1169	30.6222	14.5867	49.2842	45.0609	47.5422	47.2958	2.12239	59.0431	38.6211	39.299	45.6544	11.5999	41.1908	9.1894	0.288421	-16.9349
854	0.00549768	1.4659	alpha gliadin/gamma gliadin1	338	15	35.0856	51.9296	49.2927	45.436	9.06013	43.744	44.9487	53.7265	47.4731	5.44902	37.3969	40.4422	24.0836	33.9742	8.69982	42.2944	7.27715	0.257132	16.2625	23.9895	30.9505	23.7342	7.34732	35.1815	26.5277	34.6513	32.1202	4.85046	24.0731	29.9869	38.047	30.7023	7.01436	28.8522	4.4887	0.202025	-31.7824
1101	4.76897e-10	2.54798	alpha gliadin/gamma gliadin2	183	17	148.371	184.581	210.796	181.249	31.3454	197.589	190.815	206.21	198.205	7.71549	170.494	175.468	120.109	155.357	30.6269	178.27	21.5785	1.08381	75.6709	65.7267	54.7471	65.3816	10.4662	75.0561	79.1597	66.8345	73.6834	6.27624	69.7439	68.6842	74.0661	70.8314	2.85101	69.9655	4.21814	0.489903	-60.7532
312	0.0136007	1.46283	alpha gliadin/gamma gliadin1	177	18	35.4482	49.2939	62.4575	49.0666	13.5061	66.658	48.9887	66.6892	60.7786	10.2104	52.3592	44.3224	28.3221	41.6679	12.2364	50.5044	9.63615	0.307045	18.9191	24.0348	31.0031	24.6523	6.06564	50.6492	39.8657	31.8082	40.7744	9.45327	37.6907	39.5006	37.2539	38.1484	1.19125	34.525	8.65023	0.241747	-31.6395
785	7.92435e-06	2.18375	alpha gliadin/gamma gliadin1	550	19	128.304	184.147	228.168	180.206	50.0489	164.292	193.706	203.774	187.257	20.5157	182.897	166.896	82.8133	144.202	53.763	170.555	23.0929	1.0369	60.11	57.7631	75.9371	64.6034	9.88517	99.17	86.1439	84.6975	90.0038	7.971	69.9616	87.3639	81.7707	79.6987	8.88427	78.102	12.7753	0.546875	-54.2072
823	3.60085e-07	1.88472	alpha gliadin	not identified	21	37.6974	51.5241	41.9541	43.7252	7.08146	48.8334	42.3471	43.0347	44.7384	3.56301	39.7402	45.1874	40.7286	41.8854	2.90199	43.4497	1.44634	0.264156	23.7443	17.0978	20.838	20.56	3.33194	25.26	31.0117	15.7759	24.0159	7.69371	22.1589	25.1153	26.4806	24.5849	2.20913	23.0536	2.17818	0.161423	-46.9418
848	0.00595937	1.4465	alpha gliadin/gamma gliadin1,2	344	22	97.7611	130.651	157.141	128.517	29.7472	119.436	138.522	146.557	134.838	13.9304	133.09	125.481	66.0477	108.206	36.708	123.854	13.915	0.75298	64.5023	59.423	85.6963	69.8739	13.936	108.455	83.4377	114.461	102.118	16.4539	71.0812	94.9801	88.5701	84.8771	12.37	85.6229	16.1349	0.599537	-30.8678
847	0.000292937	1.51846	alpha gliadin	467	23	162.731	210.082	256.056	209.623	46.6639	212.103	220.653	240.933	224.563	14.8075	215.632	207.719	130.762	184.704	46.8828	206.297	20.1367	1.2542	112.509	92.2379	128.208	110.985	18.0336	145.533	145.915	154.766	148.738	5.22389	153.78	145.07	144.716	147.855	5.13397	135.859	21.5462	0.951295	-34.1438
827	0.000117912	1.69679	alpha gliadin/gamma gliadin1,2	330	24	171.859	237.792	324.995	244.882	76.8137	246.827	292.744	282.863	274.145	24.168	275.395	284.826	160.586	240.269	69.168	253.099	18.3718	1.53873	144.979	94.9012	125.226	121.702	25.2243	156.592	165.136	161.487	161.072	4.28694	165.441	157.088	171.619	164.716	7.29264	149.163	23.8518	1.04445	-41.0651
329	1.9984e-15	3.53156	alpha gliadin	190	25	88.0581	96.0276	107.543	97.2097	9.79625	95.9044	107.052	103.136	102.031	5.65557	113.552	104.138	102.06	106.583	6.12383	101.941	4.68725	0.61976	27.2742	33.084	30.7245	30.3609	2.92192	28.893	27.0131	27.5549	27.8203	0.967677	33.1007	24.0982	28.0493	28.4161	4.51244	28.8658	1.32861	0.20212	-71.6839
781	2.30325e-08	2.11684	alpha gliadin	163 4	26	46.0778	62.2995	67.5112	58.6295	11.1781	65.0432	69.4319	62.9636	65.8129	3.30214	62.4605	64.3653	52.4271	59.7509	6.41379	61.3978	3.8645	0.373273	29.984	24.8528	22.2851	25.7073	3.91995	29.633	33.8661	29.8595	31.1195	2.38127	39.7965	27.2201	23.5429	30.1865	8.52321	29.0044	2.89328	0.203091	-52.7598
778	8.34506e-08	2.51851	alpha gliadin	329	27	65.8483	92.5463	110.381	89.5918	22.4127	83.1239	87.9507	81.7006	84.2584	3.27585	93.3078	82.8037	55.4479	77.1865	19.5451	83.6789	6.22291	0.508733	19.1539	30.0142	29.0376	26.0686	6.00818	38.389	36.96	37.2587	37.5359	0.753796	33.8296	36.6853	37.7017	36.0722	2.00752	33.2255	6.24119	0.232647	-60.294
787	4.03977e-07	2.1256	alpha gliadin	327	29	92.9646	110.362	168.341	123.889	39.4669	110.519	134.523	139.964	128.335	15.6675	136.54	127.489	77.0335	113.687	32.0642	121.971	7.51011	0.74153	47.223	47.5799	55.6407	50.1478	4.76031	59.3925	61.81	63.9259	61.7095	2.26837	51.7335	60.7631	68.3665	60.2877	8.3267	57.3817	6.30488	0.40179	-52.9545
183	2.9683e-08	3.23539	alpha gliadin	468	30	99.9659	154.75	190.122	148.279	45.4249	143.81	162.837	209.402	172.017	33.7458	161.736	155.383	87.5117	134.877	41.1421	151.724	18.8081	0.922419	37.0025	31.8365	39.8219	36.2203	4.04978	59.0879	56.2297	50.9647	55.4274	4.12059	49.7537	52.9736	44.3862	49.0378	4.3382	46.8952	9.78119	0.328363	-69.0918
902	5.77065e-05	1.62982	alpha gliadin	124	31	75.3995	82.9487	95.6156	84.6546	10.2155	95.6704	89.2021	94.6828	93.1851	3.48455	81.9911	98.0729	85.9692	88.6777	8.37604	88.8392	4.26756	0.540105	53.2702	57.5791	49.5447	53.4647	4.02075	56.4267	63.1901	29.9172	49.8447	17.5859	69.8628	69.6389	41.147	60.2162	16.5148	54.5085	5.26397	0.381672	-38.6436
307	3.33e-08	2.80755	alpha gliadin	420	32	112.005	94.1702	100.193	102.123	9.07251	111.39	97.0095	88.7964	99.0653	11.4362	92.7804	84.8069	116.553	98.0467	16.5151	99.7449	2.12133	0.606408	46.2082	53.6612	43.016	47.6285	5.46284	25.459	38.8946	34.1739	32.8425	6.816	27.1823	21.3001	29.8508	26.1111	4.37485	35.5274	11.0071	0.248765	-64.3818
1060	0.617622	1.03048	alpha gliadin	206		52.7325	45.9419	45.686	48.1201	3.99643	40.7524	37.7641	55.1558	44.5575	9.29927	40.5575	46.8155	41.5175	42.9635	3.37028	45.2137	2.64022	0.27488	36.7574	56.3743	40.9895	44.7071	10.3234	53.0068	40.0043	39.4024	44.1378	7.68667	42.9599	40.0422	45.3509	42.7843	2.65869	43.8764	0.987668	0.307226	-2.95769
782	2.80177e-09	2.62983	alpha gliadin	331		29.1833	37.9565	44.3351	37.1583	7.60735	40.855	42.7212	40.6302	41.4021	1.14788	37.5041	37.0849	29.1215	34.5702	4.72333	37.7102	3.44927	0.229262	16.4801	11.2023	13.7114	13.7979	2.63997	11.5268	14.18	16.635	14.1139	2.55473	20.2588	13.1171	11.9435	15.1064	4.50047	14.3394	0.68278	0.100406	-61.9747
909	0.0234399	1.31272	alpha gliadin	334		78.7422	118.602	123.058	106.801	24.4013	106.501	109.407	119.809	111.905	6.99698	99.1674	90.0024	62.2771	83.8156	19.2076	100.841	14.9633	0.613068	45.5547	57.2298	80.4262	61.0702	17.7501	81.7855	82.9347	94.9693	86.5632	7.30255	79.0929	75.3018	94.0662	82.8203	9.92196	76.8179	13.7657	0.537884	-23.8224
780	4.04104e-09	2.48852	alpha gliadin	387		99.3253	101.96	92.7921	98.0257	4.72002	110.829	111.186	103.506	108.507	4.33456	84.2823	115.432	112.709	104.141	17.252	103.558	5.265	0.629589	49.9911	42.403	33.3613	41.9185	8.32547	52.3168	45.7218	29.0088	42.3491	12.0144	39.1549	50.8545	31.7167	40.5753	9.64765	41.6143	0.925184	0.291386	-59.8155
682	0.0245646	1.1809	alpha gliadin	389		42.5277	32.8799	34.132	36.5132	5.24622	45.2805	37.896	38.8193	40.6653	4.02347	35.3825	38.0571	37.8047	37.0814	1.47675	38.0866	2.25116	0.231551	44.3065	37.8031	30.1546	37.4214	7.08366	24.3297	32.1864	24.5046	27.0069	4.48644	33.447	33.0467	30.4916	32.3284	1.6033	32.2522	5.20768	0.225832	-15.3188
982	0.393541	1.06472	gamma gliadin	323, 324	4	146.806	166.085	191.358	168.083	22.3428	179.187	181.738	209.668	190.198	16.9099	186.926	182.134	133.855	167.638	29.355	175.306	12.8982	1.06579	136.515	108.029	142.902	129.149	18.5671	184.833	156.27	199.998	180.367	22.2033	176.58	192.817	183.911	184.436	8.13146	164.65	30.8125	1.15289	-6.07849
880	0.0266765	1.20098	gamma gliadin	320	5	275.121	323.021	364.2	320.781	44.5815	310.201	341.878	391.353	347.81	40.9	345.87	347.219	277.631	323.573	39.793	330.721	14.8653	2.01065	212.746	179.581	244.037	212.121	32.2326	301.158	279.963	337.105	306.075	28.8863	315.467	304.859	303.473	307.933	6.56118	275.377	54.7884	1.9282	-16.7346
945	0.00476101	1.4641	gamma gliadin	325	9	86.0263	116.106	135.89	112.674	25.1086	111.768	110.952	128.57	117.096	9.94477	120.388	92.7318	66.2967	93.139	27.0481	107.637	12.7485	0.654385	48.0762	46.7356	69.2166	54.6762	12.6103	92.9021	64.3521	100.128	85.794	18.9174	95.9163	78.1466	66.1836	80.0822	14.9605	73.5174	16.5651	0.514774	-31.6984
1095	0.818617	1.03092	gamma gliadin	160	12	86.0455	145.332	159.962	130.446	39.1419	133.239	155.33	157.986	148.852	13.5865	149.241	142.498	87.0708	126.27	34.1143	135.189	12.015	0.821894	94.613	91.1105	119.898	101.874	15.7075	148.289	138.004	161.807	149.367	11.9383	163.446	137.911	125.135	142.164	19.506	131.135	25.5954	0.918215	-2.99907
1054	0.080607	1.14151	gamma gliadin	134		27.7788	38.244	31.1291	32.384	5.34428	41.4297	37.8613	33.2328	37.5079	4.10985	33.9517	39.6436	35.516	36.3704	2.94056	35.4208	2.69073	0.215343	31.2614	30.9136	36.6139	32.9296	3.19544	40.0205	45.287	42.2918	42.5331	2.64153	44.5463	45.6485	47.3164	45.8371	1.39467	40.4333	6.70505	0.283116	14.1513
1013	0.650747	1.02992	gamma gliadin	166		65.448	81.9493	99.6547	82.3507	17.1069	92.2087	84.8499	106.36	94.4727	10.9321	90.8331	90.5984	63.6943	81.7086	15.6013	86.1773	7.19117	0.523922	66.0868	39.7128	75.9089	60.5695	18.7181	109.906	73.4426	98.1911	93.8467	18.616	89.1537	103.329	97.3311	96.6045	7.11548	83.6736	20.0562	0.585888	-2.90536
1010	0.118493	1.08802	gamma gliadin	169		217.519	268.291	313.546	266.452	48.0401	298.563	266.758	315.569	293.63	24.7764	280.689	276.154	237.934	264.926	23.4854	275.003	16.15	1.6719	229.133	222.819	241.366	231.106	9.42954	279.587	254.393	262.702	265.561	12.8378	243.073	263.363	278.361	261.599	17.7099	252.755	18.8533	1.76981	-8.08989
788	4.7412e-10	3.79024	gamma gliadin	326		36.6364	45.911	52.6168	45.0547	8.02451	43.0077	45.7112	55.8021	48.1737	6.74327	44.5754	42.1437	30.5594	39.0929	7.48952	44.1071	4.61398	0.268153	10.1378	6.64811	13.5091	10.0983	3.43066	11.9671	13.6072	12.8268	12.8004	0.820334	12.9321	13.8444	9.26065	12.0124	2.42633	11.637	1.38957	0.0814832	-73.6164
910	0.0419475	1.20467	gamma gliadin	335		32.2419	46.3926	46.2097	41.6147	8.11762	50.1222	44.8186	42.2463	45.729	4.01609	40.6656	37.6093	33.0431	37.106	3.8361	41.4833	4.31301	0.252201	24.7317	23.0847	32.6833	26.8332	5.13277	40.9035	33.9575	40.3691	38.4101	3.86524	35.0725	36.7033	42.4122	38.0626	3.85403	34.4353	6.58589	0.241118	-16.9899
853	0.00651491	1.31839	gamma gliadin	339		35.6149	43.8991	53.5768	44.3636	8.98994	47.5547	45.2883	56.0831	49.6421	5.69208	39.5603	45.9907	34.4642	40.005	5.77611	44.6702	4.82582	0.271576	26.2007	37.7434	30.9905	31.6449	5.79909	40.1923	28.4884	42.0559	36.9122	7.35448	23.6471	32.6823	42.941	33.0901	9.65339	33.8824	2.72157	0.237247	-24.1499
1048	0.375412	1.03236	gamma gliadin	346, 347		231.569	270.335	258.038	253.314	19.81	267.146	249.016	276.543	264.235	13.9925	244.786	227.333	234.256	235.458	8.78865	251.002	14.5268	1.52599	223.551	220.814	221.538	221.968	1.4182	275.5	259.173	259.196	264.623	9.41965	241.089	246.394	240.957	242.813	3.1019	243.135	21.3294	1.70245	-3.13454
1063	0.316417	1.08808	omega-1,2 gliadin	130		25.584	30.6386	25.3552	27.1926	2.98653	37.8686	29.0372	23.7995	30.2351	7.11063	26.0665	33.1438	28.8329	29.3477	3.56663	28.9251	1.56467	0.175853	26.1115	27.9628	25.338	26.4708	1.34875	32.6519	29.7532	18.1365	26.8472	7.68165	31.8952	31.0932	16.3098	26.4327	8.77584	26.5836	0.229106	0.18614	-8.09533
755	0.18845	1.09075	omega-1,2 gliadin	135		151.388	148.269	160.375	153.344	6.28578	110.091	161.129	173.023	148.081	33.4337	157.628	147.474	130.84	145.314	13.5239	148.913	4.07929	0.905329	118.774	103.818	147.191	123.261	22.0319	134.457	139.699	159.751	144.636	13.3501	129.348	143.28	152.396	141.675	11.6077	136.524	11.5811	0.955947	-8.31989
604	0.165508	1.05964	omega-1,2 gliadin	391		150.405	155.375	165.111	156.964	7.4804	137.751	160.449	146.429	148.21	11.4535	155.63	141.009	146.534	147.724	7.38297	150.966	5.20001	0.91781	119.843	117.994	149.861	129.233	17.8888	141.632	141.899	169.585	151.039	16.0618	149.44	142.667	149.297	147.135	3.86963	142.469	11.6278	0.997576	-5.6285
569	0.134784	1.15721	omega-1,2 gliadin	476		306.231	368.974	457.84	377.682	76.179	349.709	427.878	408.088	395.225	40.641	403.155	414.953	249.137	355.749	92.5166	376.218	19.779	2.28725	240.22	222.368	297.627	253.405	39.3237	347.153	314.748	442.593	368.164	66.4623	336.68	359.348	365.227	353.752	15.0738	325.107	62.5127	2.27642	-13.5856
702	0.827701	1.02313	omega-1,2 gliadin	477		85.3328	112.605	159.632	119.19	37.5846	100.203	128.077	150.735	126.338	25.3109	113.39	131.051	92.4997	112.314	19.2984	119.281	7.01276	0.725176	89.6766	79.3921	116.562	95.2103	19.1931	146.583	120.557	151.649	139.596	16.682	128.842	107.241	108.755	114.946	12.0582	116.584	22.2383	0.81633	-2.2605
429	0.045465	1.18277	omega-1,2 gliadin	107		32.0823	30.4363	27.0103	29.8429	2.58753	25.09	34.7481	35.9634	31.9338	5.95801	32.4627	31.3175	24.6132	29.4644	4.24017	30.4137	1.32996	0.184903	33.0282	25.0696	41.9095	33.3358	8.42417	34.9069	34.6254	46.65	38.7274	6.86258	38.0009	31.4508	38.1096	35.8538	3.81345	35.9723	2.69778	0.25188	18.2765
1068	0.465131	1.06139	omega-1,2 gliadin	113		102.828	129.508	148.321	126.886	22.8599	112.066	134.92	143.355	130.114	16.1888	132.78	122.923	87.7568	114.487	23.6674	123.829	8.24987	0.752827	93.5509	84.8717	115.249	97.8905	15.6467	124.441	119.938	155.117	133.165	19.1439	109.876	120.708	126.251	118.945	8.32894	116.667	17.7474	0.81691	-5.78357
520	0.310044	1.07197	omega-1,2 gliadin	115		89.9577	96.8629	99.769	95.5298	5.03967	74.5601	96.4381	95.8979	88.9654	12.4783	89.9254	90.2926	94.7204	91.6461	2.66872	92.0471	3.30056	0.559608	83.6211	84.1783	107.514	91.7712	13.6367	90.0224	100.906	132.033	107.654	21.8029	82.3124	103.744	103.718	96.5914	12.366	98.6722	8.14321	0.690909	7.19746
1043	0.781415	1.02206	omega-5 gliadin	60		211.644	270.779	311.474	264.632	50.1985	265.371	290.248	304.41	286.676	19.7631	278.081	269.017	196.714	247.937	44.5917	266.415	19.4309	1.61969	236.935	195.666	240.618	224.406	24.958	285.892	263.104	307.138	285.378	22.0212	289.291	247.093	280.259	272.214	22.2197	260.666	32.0843	1.8252	-2.15794
834	0.846891	1.03536	omega-5 gliadin	63		87.9488	87.8043	87.1972	87.6501	0.398819	95.1072	97.7388	118.323	103.723	12.7121	84.7388	96.8323	89.6545	90.4085	6.08192	93.9272	8.59475	0.571038	76.8621	66.4643	75.5877	72.9714	5.67118	93.7955	93.5619	127.414	104.924	19.4777	102.111	118.451	120.991	113.851	10.2462	97.2487	21.4933	0.680942	3.53627
643	0.262893	1.09117	omega-5 gliadin	69		46.5289	52.0745	52.6214	50.4083	3.37074	49.958	56.1559	62.682	56.2653	6.36272	48.1644	58.5977	52.362	53.0413	5.24969	53.2383	2.93346	0.323667	49.9393	42.7917	52.6287	48.4532	5.08407	58.2856	68.1418	62.7703	63.0659	4.93475	49.8464	64.071	74.3542	62.7572	12.3066	58.0921	8.34893	0.406765	9.11711
636	0.421727	1.06959	omega-5 gliadin	71		174.15	207.418	246.766	209.444	36.3507	215.328	235.957	293.622	248.302	40.5802	248.666	227.123	168.968	214.919	41.2264	224.222	21.0331	1.36318	165.91	161.092	191.95	172.984	16.6009	239.446	219.468	242.434	233.783	12.4867	223.283	220.612	222.506	222.134	1.3738	209.633	32.2695	1.46787	-6.50629
84	0.0149138	1.16104	omega-5 gliadin	73		104.13	126.736	106.832	112.566	12.346	115.62	116.068	137.443	123.044	12.4723	96.9923	127.748	94.7312	106.49	18.444	114.033	8.37362	0.693275	122.475	111.143	123.55	119.056	6.87377	125.964	150.059	144.982	140.335	12.7018	123.439	140.836	149.123	137.799	13.1084	132.397	11.6227	0.927052	16.1037
641	0.268387	1.11327	omega-5 gliadin	74		183.382	240.947	296.147	240.159	56.3868	262.843	279.974	316.785	286.534	27.5633	277.433	265.534	181.395	241.454	52.3519	256.049	26.4089	1.55667	169.518	163.197	205.659	179.458	22.9097	267.139	214.441	284.116	255.232	36.3319	250.66	261.143	254.098	255.301	5.34368	229.997	43.768	1.61045	-10.1746
838	0.000149558	1.40744	omega-5 gliadin	78		53.6337	56.4204	40.9813	50.3451	8.22817	50.9342	56.524	48.4341	51.9641	4.14208	39.5801	60.5078	52.9689	51.0189	10.5992	51.1094	0.813271	0.310724	55.728	58.2382	69.1562	61.0408	7.13935	69.6864	87.2924	74.2394	77.0727	9.13858	73.7787	83.7443	75.5383	77.6871	5.31897	71.9336	9.43842	0.503683	40.7443
777	2.67196e-07	1.82836	delta gliadin/alpha gliadin3	328	28	109.543	117.716	148.617	125.292	20.6095	114.466	132.423	140.936	129.275	13.5126	120.267	117.404	95.7608	111.144	13.3989	121.904	9.52851	0.741123	67.0095	51.3059	64.2689	60.8614	8.38803	59.3157	65.7591	80.1963	68.4237	10.6923	78.0538	53.2726	80.8831	70.7365	15.1902	66.6739	5.16485	0.466855	-45.306
431	0.000222274	1.28845	HMW-GS	12		135.085	148.326	148.796	144.069	7.78371	156.959	122.472	127.331	135.587	18.6672	125.149	114.815	139.281	126.415	12.2822	135.357	8.82932	0.822915	129.713	108.754	113.787	117.418	10.9412	92.0962	106.599	114.012	104.235	11.1472	92.752	89.107	98.6726	93.5105	4.82772	105.055	11.9747	0.7356	-22.3871
18	0.00850645	1.22228	HMW-GS	17		193.169	230.36	180.979	201.503	25.7238	227.031	174.602	174.594	192.076	30.2722	163.507	164.327	211.012	179.615	27.1933	191.065	10.9788	1.16159	189.251	163.037	176.714	176.334	13.111	137.119	149.789	177.747	154.885	20.788	127.059	122.948	163.204	137.737	22.1503	156.319	19.3384	1.09455	-18.1854
486	0.000276408	1.23695	HMW-GS	20, 26		407.532	491.136	485.761	461.476	46.7941	528.795	459.548	478.562	488.969	35.7769	437.477	425.574	440.154	434.402	7.76126	461.616	27.2836	2.80643	371.211	337.749	390.388	366.449	26.6406	403.715	385.308	437.348	408.791	26.3888	306.752	329.292	396.935	344.327	46.9334	373.189	32.7562	2.61309	-19.1559
819	3.37724e-06	1.40576	HMW-GS	21		160.381	189.452	196.953	182.262	19.3167	222.831	187.076	182.496	197.468	22.0844	185.286	156.473	175.281	172.347	14.629	184.025	12.6531	1.1188	139.441	106.807	135.305	127.184	17.7682	146.784	125.911	146.761	139.818	12.0444	132.597	123.065	121.506	125.723	6.00402	130.908	7.75076	0.91663	-28.8639
1077	0.69366	1.0197	HMW-GS	23		83.0882	76.4639	70.1718	76.5746	6.45893	87.9622	73.5239	65.9251	75.8038	11.194	63.239	78.519	74.9242	72.2274	7.98898	74.8686	2.3196	0.45517	74.8932	76.875	80.4895	77.4192	2.83756	74.7695	76.6868	67.5653	73.0072	4.80935	69.9741	71.6535	67.8955	69.841	1.88251	73.4225	3.80612	0.514109	-1.93154
1073	0.800901	1.02484	HMW-GS	24		55.7754	59.4293	28.0104	47.7384	17.1823	62.9547	32.6155	30.2755	41.9486	18.2294	29.0215	44.3714	53.1377	42.1768	12.2069	43.9546	3.27883	0.267226	63.1651	60.7487	58.0748	60.6629	2.54622	32.3559	48.6226	31.4018	37.4601	9.67876	39.1947	38.8855	32.9706	37.0169	3.50764	45.0466	13.5259	0.315419	2.48447
861	0.0211365	1.36811	HMW-GS	27		13.9799	11.23	11.1941	12.1347	1.59814	11.9928	11.316	9.2463	10.8517	1.4309	11.2069	9.21049	13.51	11.3092	2.1516	11.4318	0.650224	0.0695008	18.4707	8.16078	8.50801	11.7132	5.85478	5.49501	5.6275	6.22742	5.78331	0.390272	12.6507	4.51962	5.54374	7.57137	4.42857	8.35595	3.04179	0.0585089	-26.9063
24	0.00966504	1.31008	HMW-GS	29		29.3846	26.4308	31.3384	29.0513	2.47073	29.3256	31.2065	18.4413	26.3245	6.89149	32.6576	28.1381	35.4573	32.0843	3.6931	29.1534	2.88127	0.17724	34.1306	25.3692	25.1628	28.2208	5.11901	19.4091	19.2401	17.6665	18.7719	0.961031	19.9484	18.0256	21.326	19.7667	1.65766	22.2531	5.19206	0.155818	-23.6687
422	4.65574e-09	1.47569	HMW-GS	3, 5		438.075	465.761	506.801	470.212	34.5782	494.435	465.492	468.892	476.273	15.8207	462.092	439.564	431.492	444.383	15.8586	463.623	16.9357	2.81863	331.065	314.727	330.283	325.358	9.21482	296.054	304.723	359.669	320.149	34.4988	280.505	275.374	335.156	297.012	33.1337	314.173	15.0885	2.19986	-32.2352
800	3.07041e-06	1.63859	HMW-GS	333		78.9139	106.016	119.117	101.349	20.5039	117.32	112.532	119.398	116.417	3.5211	109.164	103.804	78.9718	97.3131	16.1085	105.026	10.0688	0.638516	59.5568	50.6589	59.3263	56.514	5.07199	61.0048	61.5083	80.2655	67.5929	10.9777	66.3336	64.3523	73.8528	68.1796	5.01201	64.0955	6.57231	0.448801	-38.972
771	9.68043e-10	1.66916	HMW-GS	350		111.017	119.934	136.973	122.641	13.1881	124.364	120.069	125.852	123.428	3.00255	121.467	107.677	112.455	113.866	7.00276	119.979	5.30813	0.72942	66.6333	60.2844	76.8521	67.9232	8.35884	77.1797	77.368	76.2957	76.9478	0.572566	70.1444	64.0283	78.1308	70.7679	7.0719	71.8796	4.61386	0.503306	-40.0897
762	6.05727e-12	2.37381	HMW-GS	351		17.0652	14.5889	14.9524	15.5355	1.33718	16.6706	15.795	16.9004	16.4553	0.583286	15.2665	13.5365	16.0719	14.9583	1.29549	15.6497	0.755021	0.0951436	6.50587	6.19229	7.64803	6.78206	0.766166	5.25337	6.18244	7.7085	6.38144	1.2396	6.0867	6.37742	7.37926	6.61446	0.678098	6.59265	0.201201	0.0461622	-57.8736
339	0.000129667	1.94711	HMW-GS	358		36.6629	26.6761	32.2889	31.8759	5.0062	26.3371	27.2373	20.9431	24.8391	3.40399	26.8934	21.5761	37.6457	28.7051	8.18657	28.4734	3.52412	0.173106	27.2939	17.9193	17.9848	21.066	5.39363	12.5476	10.0379	10.6259	11.0704	1.31256	10.7731	8.36117	16.0668	11.7337	3.94163	14.6234	5.58931	0.102394	-48.6419
345	2.32536e-10	2.07493	HMW-GS	360		14.3613	14.8229	14.9891	14.7244	0.325269	14.6787	16.721	16.1468	15.8488	1.05325	14.854	13.6342	16.9722	15.1535	1.68898	15.2422	0.567447	0.0926664	7.79891	8.07683	9.05835	8.31136	0.661665	6.5307	6.79553	7.91586	7.0807	0.735294	5.64208	6.74862	7.54615	6.64562	0.956209	7.34589	0.863956	0.0514364	-51.8057
784	4.97978e-08	1.56718	HMW-GS	40		79.1677	86.029	107.049	90.7484	14.5273	93.3629	95.3688	91.5608	93.4308	1.9049	89.1683	88.0159	78.3324	85.1722	5.95138	89.7838	4.21296	0.545848	53.1576	48.0513	55.0904	52.0997	3.63683	56.8629	61.4407	64.1807	60.8281	3.69716	54.5255	54.991	67.3113	58.9426	7.25125	57.2901	4.59282	0.401149	-36.191
367	5.43853e-09	1.73728	HMW-GS	42		195.337	231.003	272.742	233.027	38.7423	247.592	234.829	264.947	249.123	15.1173	248.871	236.718	196.543	227.377	27.3862	236.509	11.2831	1.43788	126.981	117.143	129.318	124.48	6.4613	133.113	142.523	154.471	143.369	10.7044	135.83	132.195	153.665	140.563	11.4908	136.138	10.1925	0.953245	-42.4387
757	8.05112e-12	2.11138	HMW-GS	424		17.4649	20.8099	22.1201	20.1316	2.40058	20.8251	23.1629	21.928	21.972	1.16952	21.9262	20.4063	19.782	20.7048	1.10284	20.9361	0.941736	0.127283	10.7278	9.95657	11.0778	10.5874	0.57365	7.86556	10.0592	10.0924	9.33906	1.2762	10.0446	9.21171	10.2069	9.82107	0.533923	9.91584	0.629538	0.0694314	-52.6377
393	3.04299e-05	1.4496	HMW-GS	48		41.7825	55.3567	44.9585	47.3659	7.1001	63.4705	54.4426	47.3922	55.1017	8.0594	43.4884	63.8308	46.7916	51.3703	10.9168	51.2793	3.86872	0.311757	37.5299	33.6786	35.5444	35.5843	1.92598	34.9388	43.56	31.6729	36.7239	6.1413	37.4848	33.1929	30.7714	33.8164	3.39987	35.3749	1.46501	0.247697	-31.0153
761	1.333e-10	2.48873	HMW-GS	51		15.688	15.3783	16.1225	15.7296	0.37381	19.2679	16.2271	21.3925	18.9625	2.59618	15.6136	15.37	16.2546	15.7461	0.456902	16.8127	1.86178	0.102214	5.80322	6.16244	7.50342	6.48969	0.896098	6.62153	5.39377	7.57241	6.52924	1.09225	5.81699	7.90781	8.01835	7.24772	1.24028	6.75555	0.426688	0.0473028	-59.8189
758	8.69725e-11	2.38232	HMW-GS	514		18.3475	22.3846	24.8002	21.8441	3.26012	23.4333	23.9096	21.6872	23.01	1.17008	23.7656	22.4671	18.5367	21.5898	2.72262	22.148	0.757313	0.13465	9.50909	7.12957	8.31145	8.3167	1.18977	8.54103	9.94579	10.8286	9.7718	1.15365	8.61751	9.89152	10.8968	9.80195	1.1423	9.29682	0.84894	0.0650969	-58.0241
882	0.0023912	1.35196	HMW-GS	7		47.8686	49.4651	44.15	47.1612	2.72726	48.7298	44.735	32.1431	41.8693	8.65674	40.6845	36.5053	42.5335	39.9078	3.08827	42.9794	3.75201	0.261297	40.9797	36.1465	38.5957	38.574	2.41666	20.5288	34.147	30.0813	28.2524	6.99086	32.6331	26.3127	26.6892	28.545	3.5454	31.7904	5.87651	0.222599	-26.0333
965	0.161302	1.10642	LMW-GS	322	6	70.6943	97.6063	105.284	91.1947	18.1642	98.0058	101.968	98.5722	99.5153	2.14281	95.433	93.0782	81.2345	89.9152	7.60937	93.5418	5.21265	0.568695	63.5257	63.2711	78.035	68.2772	8.45141	97.0061	81.2112	105.516	94.5779	12.3332	83.8566	87.9897	100.489	90.7785	8.65992	84.5446	14.2154	0.591987	-9.61839
675	0.483258	1.09174	LMW-GS	144	7	119.365	177.471	208.151	168.329	45.0933	161.716	173.425	209.729	181.623	25.0346	135.995	152.849	93.8901	127.578	30.3673	159.177	28.161	0.967728	89.7953	100.529	145.948	112.091	29.8084	196.008	114.878	184.869	165.252	43.9789	170.853	155.402	153.931	160.062	9.37429	145.801	29.3092	1.02091	-8.40286
1093	0.0145868	1.52414	LMW-GS	472	8	22.7902	27.5835	23.8121	24.7286	2.52468	27.7125	22.7974	22.4393	24.3164	2.94658	7.66513	19.3496	13.8998	13.6382	5.84664	20.8944	6.28743	0.127029	28.1245	17.561	32.7639	26.1498	7.79148	35.8829	35.2857	37.3851	36.1845	1.0817	22.6312	34.5318	42.4482	33.2037	9.97504	31.846	5.15331	0.222988	52.4142
653	0.122047	1.06543	LMW-GS	119		463.236	493.881	592.299	516.472	67.4323	540.509	521.762	566.03	542.767	22.2203	544.628	544.222	481.901	523.583	36.0987	527.607	13.6013	3.20763	469.858	431.646	452.564	451.356	19.1349	505.803	516.28	546.857	522.98	21.331	561.135	471.242	501.486	511.288	45.741	495.208	38.4243	3.46748	-6.14084
707	0.0148411	1.12984	LMW-GS	120		117.124	145.492	151.248	137.955	18.2681	157.011	146.433	153.945	152.463	5.44238	142.954	147.827	130.362	140.381	9.01238	143.599	7.77101	0.873024	148.384	134.608	161.053	148.015	13.2268	173.359	176.464	179.242	176.355	2.94331	150.892	161.141	175.062	162.365	12.1316	162.245	14.1703	1.13605	12.9844
1031	0.0970854	1.11764	LMW-GS	131		192.811	221.798	250.272	221.627	28.7309	234.823	233.485	244.363	237.557	5.93186	233.246	225.953	177.418	212.205	30.3466	223.796	12.8141	1.36059	161.331	150.256	174.903	162.163	12.3443	235.864	195.299	228.729	219.964	21.6561	208.358	220.174	227.243	218.592	9.54122	200.24	32.9822	1.40209	-10.5259
441	0.00185618	1.22936	LMW-GS	140		59.9367	53.5944	50.862	54.7977	4.65546	62.228	55.0995	61.0101	59.4459	3.81299	64.0213	56.443	65.3249	61.9298	4.79614	58.7244	3.62033	0.35702	59.0136	55.5913	56.2758	56.9602	1.81089	40.4386	46.7501	46.4534	44.5474	3.56138	41.2227	40.9916	43.1792	41.7979	1.20187	47.7685	8.07812	0.334478	-18.6566
817	5.35863e-07	1.27875	LMW-GS	141		272.415	295.084	307.209	291.569	17.6611	327.637	286.582	298.627	304.282	21.1036	278.472	255.421	277.727	270.54	13.0989	288.797	17.0411	1.75577	242.625	215.133	228.319	228.692	13.7499	229.862	222.131	241.143	231.045	9.56094	233.518	208.241	211.625	217.795	13.7217	225.844	7.06953	1.58137	-21.7984
158	0.104257	1.12495	LMW-GS	145		110.454	149.959	154.076	138.163	24.085	164.374	148.304	171.362	161.346	11.8234	153.836	144.892	133.401	144.043	10.2439	147.851	12.0516	0.898871	138.228	118.97	166.822	141.34	24.0774	189.097	172.219	185.707	182.341	8.92814	166.239	176.462	183.175	175.292	8.52816	166.324	21.9224	1.16461	12.4947
482	2.00837e-07	1.27761	LMW-GS	153		81.4384	79.9771	76.5786	79.3314	2.4934	89.1591	81.464	85.096	85.2397	3.84958	84.9189	79.1075	98.2572	87.4278	9.81827	83.9996	4.18825	0.510683	108.598	111.496	112.028	110.707	1.84611	103.072	111.805	108.2	107.693	4.38868	102.109	108.225	100.336	103.557	4.13906	107.319	3.58989	0.751453	27.761
955	0.22927	1.08961	LMW-GS	155		89.1994	107.968	118.389	105.185	14.7925	112.438	105.785	114.392	110.872	4.51203	105.292	89.312	90.0416	94.8818	9.02272	103.646	8.10527	0.630126	65.7859	74.4179	81.0687	73.7575	7.66276	119.774	90.7162	120.761	110.417	17.0686	106.078	90.7477	106.752	101.192	9.05171	95.1223	19.0687	0.666053	-8.22406
578	8.18358e-05	1.18622	LMW-GS	167		348.646	380.525	406.609	378.593	29.0297	397.404	390.614	422.607	403.542	16.857	393.411	363.721	323.039	360.057	35.3284	380.731	21.821	2.31468	315.308	299.752	326.458	313.84	13.4132	304.516	315.916	346.803	322.412	21.8788	335.021	309.528	335.353	326.634	14.8155	320.962	6.51933	2.24739	-15.6985
978	0.763956	1.01205	LMW-GS	170		74.617	69.9604	74.0703	72.8826	2.54537	80.0086	75.3114	70.8645	75.3949	4.57263	82.5535	74.7401	91.0376	82.7771	8.15104	77.0182	5.14312	0.468238	80.4888	80.9071	78.8382	80.0781	1.0939	65.4801	71.3556	71.1748	69.3368	3.34124	78.1304	79.1417	79.3906	78.8876	0.667461	76.1008	5.88795	0.532863	-1.19107
589	0.39873	1.02874	LMW-GS	173		240.384	231.681	216.868	229.644	11.8897	249.834	221.458	229.131	233.474	14.6782	241.889	226.488	258.385	242.254	15.9516	235.124	6.46476	1.42946	278.743	251.304	233.721	254.589	22.6899	222.119	236.706	225.778	228.201	7.58915	262.761	233.112	232.691	242.855	17.2404	241.882	13.221	1.69367	2.87411
1025	0.0832554	1.11721	LMW-GS	203		46.3575	53.2056	46.3828	48.6486	3.94646	50.4733	42.165	54.0545	48.8976	6.09934	47.7791	55.2571	51.9517	51.6626	3.74741	49.7363	1.67292	0.302376	50.2458	60.8542	39.6428	50.2476	10.6057	41.3675	35.9914	34.7598	37.3729	3.51381	49.6065	44.4042	43.7907	45.9338	3.19541	44.5181	6.55308	0.311719	-10.4917
857	0.00790128	1.12745	LMW-GS	310		180.105	184.444	214.464	193.004	18.7112	181.518	196.823	246.317	208.219	33.8696	208.929	199.717	198.465	202.37	5.71452	201.198	7.67507	1.2232	174.848	175.311	169.976	173.378	2.95576	181.836	171.815	208.154	187.268	18.7683	176.632	174.994	172.52	174.715	2.06977	178.454	7.66267	1.24955	-11.3044
877	0.256716	1.06846	LMW-GS	314		114.317	152.79	161.428	142.845	25.0807	159.076	146.499	165.933	157.169	9.8563	151.78	124.877	123.957	133.538	15.8044	144.517	11.9041	0.878606	128.02	120.692	125.245	124.652	3.69928	148.248	143.922	146.721	146.297	2.19391	142.905	126.477	135.09	134.824	8.21724	135.258	10.8291	0.947084	-6.4073
995	0.254636	1.04749	LMW-GS	315		99.6601	98.5418	123.386	107.196	14.0319	122.103	107.445	137.598	122.382	15.0787	128.241	126.585	116.773	123.867	6.19859	117.815	9.2262	0.716265	118.233	117.326	131.057	122.205	7.67914	116.401	132.579	118.232	122.404	8.85904	118.785	132.87	125.206	125.62	7.05171	123.41	1.91679	0.864124	4.74901
597	0.388461	1.08129	LMW-GS	316, 317		114.729	162.211	168.298	148.413	29.3294	133.209	163.207	154.192	150.203	15.3916	146.819	128.755	121.312	132.295	13.1169	143.637	9.8628	0.873252	106.35	114.339	156.845	125.845	27.1429	174.359	162.9	191.922	176.394	14.6176	163.937	163.23	163.94	163.702	0.409213	155.314	26.2978	1.08752	8.12934
1071	0.00404506	1.21167	LMW-GS	318		19.7843	22.4181	23.5017	21.9014	1.91182	25.6749	27.5555	29.0496	27.4267	1.691	23.5877	26.3379	17.156	22.3605	4.71233	23.8962	3.06609	0.145279	28.9725	25.8896	27.3967	27.4196	1.5416	28.0148	30.1155	32.933	30.3544	2.46778	30.2717	27.6998	29.2952	29.0889	1.29832	28.9543	1.47205	0.20274	21.167
1072	0.176011	1.09276	LMW-GS	319		153.464	206.827	202.635	187.642	29.673	210.887	198.474	212.516	207.292	7.68	193.339	186.221	155.064	178.208	20.3568	191.048	14.8382	1.16149	136.867	141.592	159.045	145.835	11.6821	214.257	177.011	201.664	197.644	18.9458	177.212	183.231	182.594	181.012	3.30645	174.83	26.4521	1.22417	-8.48866
503	0.0108491	1.19563	LMW-GS	132		83.4587	91.6325	91.1701	88.7538	4.5915	106.725	100.924	81.5636	96.4044	13.1758	79.86	110.339	94.1765	94.7919	15.2489	93.3167	4.03302	0.567326	93.4518	92.8754	99.4562	95.2612	3.64442	123.803	119.032	97.8161	113.55	13.8335	126.198	133.492	118.027	125.906	7.73654	111.572	15.4177	0.781237	19.5632
830	6.39051e-07	1.81016	purinin	219		15.2896	17.6015	12.3483	15.0798	2.63292	16.4284	19.0726	16.0298	17.1769	1.65378	21.3082	13.4035	22.8749	19.1955	5.07683	17.1508	2.058	0.104269	37.5417	31.3825	32.9207	33.9483	3.20559	27.2709	30.1449	30.6171	29.3443	1.81109	34.079	28.8604	26.5938	29.8444	3.8384	31.0457	2.52616	0.217384	81.0163
846	0.00101347	1.26136	purinin	220		54.7298	78.2349	76.4893	69.818	13.0959	74.8029	85.0666	80.7857	80.2184	5.15531	92.8263	71.411	73.9336	79.3903	11.7041	76.4756	5.78046	0.464939	82.4901	89.7192	88.5306	86.9133	3.87646	104.624	100.321	99.1339	101.359	2.88848	115.448	96.5168	91.3855	101.117	12.6734	96.4631	8.27128	0.675441	26.1359
835	2.41855e-05	1.2054	purinin	223		98.3507	116.18	115.601	110.044	10.1307	118.986	112.768	118.918	116.891	3.57042	129.229	110.696	120.429	120.118	9.27059	115.684	5.14434	0.703312	143.867	155.054	137.178	145.366	9.03209	143.771	135.736	123.573	134.36	10.1688	135.859	139.625	140.345	138.61	2.40898	139.445	5.55038	0.976405	20.5396
843	0.00102586	1.22909	purinin	543		58.3309	69.5963	76.4803	68.1358	9.16243	65.3345	79.3365	80.723	75.1313	8.51256	86.5563	72.6394	60.8224	73.3394	12.8813	72.2022	3.63374	0.438959	81.3214	80.8845	83.7888	81.9982	1.56601	92.7232	91.4276	101.624	95.2581	5.55059	98.3177	85.3377	83.2613	88.9723	8.15974	88.7429	6.63292	0.621383	22.9088
1100	0.626745	1.04107	farinin	193	16	88.4628	93.9788	112.089	98.1768	12.3597	102.467	101.223	109.713	104.467	4.58482	120.219	105.941	104.573	110.244	8.66509	104.296	6.03564	0.634077	99.5687	102.966	95.8675	99.4674	3.55031	132.176	121.78	95.3276	116.428	18.9985	126.429	123.139	79.9641	109.844	25.9289	108.58	8.55076	0.760283	4.10719
215	0.0127646	1.29263	farinin	196		10.5028	17.8761	14.1532	14.1774	3.68669	18.1756	14.6151	13.9833	15.5913	2.26027	16.6962	14.9925	18.4117	16.7001	1.70965	15.4896	1.26445	0.0941703	20.591	26.9323	16.11	21.2111	5.43774	19.081	22.8079	19.3897	20.4262	2.06839	17.413	14.0566	23.8199	18.4298	4.96044	20.0224	1.43395	0.140198	29.2634
908	0.803809	1.01139	farinin	336		85.9688	96.1427	115.926	99.346	15.2335	100.125	97.5164	111.761	103.134	7.58396	110.512	100.892	104.284	105.23	4.87908	102.57	2.98209	0.623582	90.2187	96.3326	109.097	98.5493	9.63227	102.485	104.968	102.161	103.205	1.53585	100.256	101.477	105.741	102.491	2.87964	101.415	2.50728	0.710115	-1.12588
646	0.513343	1.06194	farinin	385, 386		131.085	199.515	236.466	189.022	53.4684	182.342	225.331	146.289	184.654	39.5718	197.63	196.703	160.487	184.94	21.1824	186.205	2.44338	1.13205	152.474	151.723	159.272	154.49	4.15857	251.222	160.531	206.875	206.209	45.3491	137.828	145.533	212.645	165.335	41.1522	175.345	27.2739	1.22778	-5.83256
983	0.487093	1.0669	triticin	423	1	64.4513	73.239	86.1345	74.6083	10.9063	76.7309	81.5341	87.809	82.0247	5.55532	80.0363	71.2835	69.9989	73.7729	5.46215	76.8019	4.54227	0.466924	62.9689	57.2273	73.9004	64.6989	8.47011	97.287	81.4691	105.966	94.9075	12.4207	86.7605	83.9817	87.8991	86.2138	2.01515	81.94	15.5512	0.573749	6.69005
1092	0.797285	1.01259	triticin	348	2	54.2899	69.4814	67.7652	63.8455	8.31979	77.2842	67.1745	77.0065	73.8217	5.75835	69.2091	68.0896	61.8204	66.373	3.98224	68.0134	5.18648	0.413493	55.5901	51.8568	65.1116	57.5195	6.83478	75.0703	72.5084	71.0458	72.8748	2.03709	69.177	72.6442	71.5054	71.1089	1.76726	67.1677	8.40214	0.470313	-1.24337
747	0.534508	1.0319	triticin	143	3	82.8021	80.5009	91.4639	84.9223	5.78085	91.6298	82.7356	96.3901	90.2518	6.93076	85.0271	79.843	75.0069	79.959	5.0111	85.0444	5.14751	0.517034	70.0353	53.7616	72.8085	65.5351	10.29	79.547	78.4518	102.895	86.9646	13.807	79.7195	99.8011	104.721	94.7473	13.2449	82.4157	15.128	0.57708	-3.09095
560	0.808443	1.00534	triticin	136		24.625	27.7868	26.8154	26.4091	1.61957	26.134	29.7494	28.6093	28.1642	1.84834	30.532	24.496	27.3777	27.4686	3.01903	27.3473	0.883849	0.16626	21.1107	21.4188	23.8196	22.1163	1.48305	30.5238	29.3806	25.3135	28.406	2.73851	32.3186	27.8977	33.0346	31.0836	2.78226	27.202	4.60328	0.19047	-0.531375
726	0.345613	1.05453	triticin	249		98.3616	112.849	113.207	108.139	8.4696	110.702	108.132	96.7675	105.201	7.41536	85.4049	87.1703	87.1926	86.5893	1.02571	99.9763	11.6863	0.607814	97.0049	91.4551	96.8933	95.1178	3.17249	104.056	87.0091	109.354	100.14	11.6759	81.4623	80.2983	105.724	89.1617	14.3556	94.8064	5.49565	0.663841	-5.17116
1018	0.15367	1.11039	triticin	253		68.1259	66.1037	64.0484	66.0927	2.03874	57.2795	58.9261	48.5386	54.9147	5.58296	54.3509	44.6537	60.0726	53.0257	7.79439	58.011	7.06233	0.352683	54.5203	48.7712	62.7251	55.3389	7.01289	56.2065	46.2034	64.5902	55.6667	9.2053	41.1177	41.4559	54.6044	45.726	7.6908	52.2438	5.64703	0.365815	-9.94155
889	0.690737	1.02351	globulin	103		35.4763	26.8856	31.0696	31.1438	4.29584	34.5219	26.3428	27.5452	29.47	4.4162	32.6967	23.3736	36.6779	30.9161	6.82851	30.51	0.907807	0.185488	32.2628	36.0722	26.157	31.4973	5.00173	28.2981	35.6112	29.1284	31.0126	4.00409	28.798	36.3949	28.323	31.172	4.52945	31.2273	0.247068	0.218656	2.35113
105	0.000954449	1.47541	globulin	104		14.7905	15.379	18.1955	16.1217	1.81998	17.5261	16.6323	12.4656	15.5413	2.70089	15.5612	16.0419	17.6589	16.4207	1.09896	16.0279	0.447115	0.0974428	12.1506	13.5116	10.8933	12.1852	1.30952	7.64703	11.3001	16.9841	11.9771	4.70523	8.37811	6.7176	10.1873	8.42768	1.7354	10.8633	2.11188	0.0760656	-32.2224
886	6.25123e-05	1.48587	globulin	106		15.4676	11.4655	11.7014	12.8782	2.24558	13.1479	12.6822	12.9592	12.9297	0.234232	13.3459	9.77701	18.8422	13.9884	4.56663	13.2654	0.626614	0.0806482	24.0621	23.578	17.2394	21.6265	3.80706	20.2652	20.4015	17.8323	19.4996	1.4456	19.0154	17.3246	17.6783	18.0061	0.891779	19.7107	1.81942	0.138016	48.5873
103	0.00277795	1.36848	globulin	121		11.7043	12.6912	13.9115	12.769	1.10564	13.945	13.1636	12.0101	13.0395	0.97336	12.463	10.3751	17.191	13.343	3.49216	13.0505	0.28717	0.0793418	24.2754	22.2137	14.8411	20.4434	4.96002	14.7505	20.0543	17.9631	17.5893	2.67157	18.0337	16.3	12.3032	15.5457	2.93877	17.8595	2.46002	0.125053	36.8485
381	0.000155072	1.51373	globulin	180		28.4692	25.1052	24.7361	26.1035	2.05709	25.8909	29.7015	27.1807	27.591	1.93819	29.9631	29.0251	40.6875	33.2252	6.47951	28.9732	3.75667	0.176145	61.524	49.8347	40.6928	50.6838	10.4415	37.3729	43.9452	35.301	38.8731	4.51313	41.6743	32.9705	51.4045	42.0164	9.22176	43.8578	6.1169	0.307095	51.3734
952	0.643157	1.01924	globulin	99		37.3806	34.0214	31.4904	34.2975	2.95477	38.2248	39.5172	37.9831	38.575	0.824806	37.3682	32.7457	38.0499	36.0546	2.88581	36.309	2.1501	0.220744	39.6206	40.3462	37.5821	39.183	1.43309	29.7185	39.8756	31.2867	33.6269	5.46803	36.9062	31.5837	33.6945	34.0615	2.68014	35.6238	3.08999	0.24944	-1.88727
810	1.07349e-07	2.6468	serpin	147		44.5971	34.2113	24.7772	34.5285	9.91375	28.0752	27.1442	26.7271	27.3155	0.690211	26.0794	28.0896	38.2563	30.8084	6.5279	30.8841	3.60711	0.187763	14.2262	15.6936	11.7784	13.8994	1.97795	10.9536	10.5314	7.91589	9.80032	1.64557	13.5368	12.9836	7.39691	11.3058	3.39647	11.6685	2.07347	0.0817036	-62.2185
765	6.69986e-12	6.93648	serpin	148		117.277	109.377	111.262	112.639	4.12616	104.515	106.683	126.299	112.499	12.0003	105.73	98.1494	104.576	102.819	4.08459	109.319	5.62982	0.664612	20.572	22.4118	13.5885	18.8574	4.65484	17.2917	16.8204	8.62332	14.2452	4.87437	19.8642	12.3237	10.3441	14.1773	5.02342	15.76	2.68269	0.110352	-85.5835
930	0.0613897	1.0984	serpin	149		73.5315	64.1555	68.0669	68.5846	4.70941	67.8922	72.3616	70.142	70.1319	2.23473	68.1502	63.2075	76.3812	69.2463	6.65489	69.321	0.77635	0.421442	81.7864	62.7792	85.3812	76.649	12.1453	74.1034	80.9457	84.2513	79.7668	5.17569	74.46	62.3191	79.2526	72.0106	8.72844	76.1421	3.90288	0.533152	9.83996
1047	0.360744	1.06737	serpin	150		42.2828	33.4262	30.4643	35.3911	6.14938	24.0016	33.8076	33.6903	30.4998	5.6279	35.4929	29.523	44.3579	36.458	7.46438	34.1163	3.17705	0.207413	28.6483	45.1309	34.8289	36.2027	8.3267	42.4075	36.5129	37.8197	38.9133	3.09574	32.4755	36.0772	33.8311	34.1279	1.81913	36.4147	2.39974	0.254978	6.73683
774	7.38964e-13	5.55947	serpin	151		73.5536	62.8749	62.2883	66.2389	6.34145	57.3249	63.2302	70.5535	63.7028	6.62694	66.569	52.1062	64.6018	61.0923	7.84411	63.678	2.57338	0.387136	16.3025	14.0629	9.40253	13.256	3.52005	11.6901	9.75098	10.0061	10.4824	1.05367	12.0348	12.3871	7.44864	10.6235	2.75518	11.454	1.56218	0.0802015	-82.0127
1090	0.844114	1.00606	serpin	152		28.1895	21.485	22.3656	24.0134	3.64336	14.9172	21.391	24.5911	20.2997	4.92842	22.2998	17.308	25.6968	21.7682	4.21958	22.0271	1.87032	0.133916	39.9966	23.4606	29.1291	30.8621	8.40312	19.9007	19.1802	17.3189	18.7999	1.33226	19.1385	16.3977	14.9229	16.8197	2.13926	22.1606	7.60052	0.15517	0.605967
301	5.17583e-06	2.09791	serpin	154		39.5907	23.6462	28.2668	30.5012	8.20373	21.9606	24.2729	25.4228	23.8854	1.76331	28.8547	15.7519	34.1825	26.263	9.48468	26.8832	3.35122	0.163439	17.4429	12.4519	14.543	14.8126	2.50637	11.8417	11.3305	13.9606	12.3776	1.39453	11.9592	8.80598	12.9928	11.2527	2.18102	12.8143	1.8197	0.0897265	-52.3335
490	0.0030057	1.213	serpin	159		88.6043	80.4303	86.8327	85.2891	4.30006	82.45	79.2022	94.4346	85.3623	8.02297	86.9471	75.8074	87.255	83.3365	6.52218	84.6626	1.14904	0.514713	102.452	84.6067	114.912	100.657	15.2324	94.0011	100.799	126.546	107.116	17.1675	94.9534	85.3709	120.623	100.316	18.2277	102.696	3.83108	0.719085	21.3005
565	0.315601	1.07104	serpin	397		17.8971	12.2951	12.2985	14.1636	3.23335	12.8063	11.541	11.9288	12.092	0.648227	14.1474	10.1762	17.6887	14.0041	3.75831	13.4199	1.15273	0.0815875	17.2637	16.0452	15.3549	16.2213	0.9665	13.3785	13.3759	14.9433	13.8992	0.904208	12.1997	11.9596	14.839	12.9995	1.59763	14.3733	1.6624	0.100643	7.10444
1066	0.856308	1.01562	serpin	398		34.1364	24.8666	20.8419	26.615	6.81749	28.0056	24.5727	26.4731	26.3504	1.71974	23.0358	22.0505	34.3128	26.4664	6.81301	26.4773	0.132592	0.160971	34.9082	27.5704	30.8259	31.1015	3.67663	20.4364	26.7369	26.7171	24.6302	3.6319	22.6197	20.6104	24.2063	22.4788	1.80206	26.0702	4.48809	0.182545	-1.53755
169	0.923558	1.00632	serpin	399		27.378	21.7992	14.723	21.3	6.34228	29.27	17.0253	20.6246	22.3067	6.29326	23.6933	16.7242	27.988	22.8018	5.68455	22.1362	0.76527	0.134579	26.5152	22.0071	24.4226	24.315	2.25599	21.4462	24.3471	23.3949	23.0627	1.4787	18.6758	15.5243	21.6413	18.6138	3.05893	21.9972	2.99622	0.154026	-0.628009
691	0.000113298	1.56872	serpin	146		42.1491	30.9077	32.0117	35.0228	6.19613	28.5853	34.4258	23.2842	28.7651	5.57296	29.47	26.4538	44.1346	33.3528	9.45828	32.3802	3.24024	0.196858	23.0768	24.0004	20.4868	22.5213	1.8215	18.6141	26.583	15.8147	20.3372	5.58712	20.3129	18.1803	18.7023	19.0652	1.11166	20.6412	1.74803	0.144531	-36.2536
540	2.82135e-05	1.19391	alpha amylase inhibitor (AAI)	244		72.9158	86.7642	84.5325	81.4042	7.43534	83.6982	87.2996	69.9437	80.3139	9.15953	81.8042	75.8037	80.7335	79.4472	3.20038	80.3884	0.980646	0.488728	92.4997	99.6825	92.535	94.9057	4.13685	103.97	102.157	91.6871	99.2711	6.6302	96.0648	94.0381	91.1575	93.7535	2.46597	95.9768	2.91058	0.672036	19.3913
260	6.98245e-06	1.74456	alpha amylase inhibitor (AAI)	262		11.6759	13.9246	10.6828	12.0945	1.66095	12.7297	9.8681	11.7757	11.4578	1.45703	8.8907	7.58792	10.0353	8.83798	1.22455	10.7968	1.72595	0.0656397	19.9655	26.5852	15.6016	20.7175	5.53024	19.8487	17.603	14.948	17.4666	2.45319	16.3039	20.5228	18.1411	18.3226	2.11528	18.8355	1.68505	0.131888	74.4557
975	0.00527847	1.15928	alpha amylase inhibitor (AAI)	264		173.244	177.1	200.775	183.706	14.9071	170.789	199.109	173.14	181.012	15.716	227.416	177.626	181.744	195.595	27.6344	186.771	7.75958	1.13549	158.061	180.566	138.702	159.109	20.9517	177.435	152.949	183.304	171.229	16.101	158.553	144.073	156.343	152.99	7.80079	161.109	9.28266	1.1281	-13.7397
266	0.000245897	1.23044	alpha amylase inhibitor (AAI)	265		87.8414	103.808	107.869	99.8395	10.5872	99.7867	105.452	89.6968	98.3119	7.98065	110.858	89.8194	112.069	104.249	12.511	100.8	3.08285	0.612823	132.338	133.899	108.965	125.067	13.9672	122.134	114.651	130.032	122.272	7.69124	132.329	134.713	107.198	124.747	15.2443	124.029	1.52954	0.868458	23.0443
272	0.926083	1.01604	alpha amylase inhibitor (AAI)	277		83.2182	91.4751	115.561	96.7513	16.8044	116.387	99.0329	89.0477	101.489	13.8341	105.489	88.3133	108.486	100.763	10.8853	99.6678	2.55172	0.605938	113.895	151.754	86.6826	117.444	32.6807	103.696	91.2475	92.5663	95.8365	6.83817	92.739	85.4893	93.326	90.5181	4.36493	101.266	14.2604	0.709072	1.60368
273	0.704241	1.01842	alpha amylase inhibitor (AAI)	278		61.7561	75.1292	83.7284	73.5379	11.0723	95.731	89.2777	79.265	88.0912	8.29689	98.2497	85.59	90.6919	91.5106	6.36943	84.3799	9.54382	0.512994	86.1091	94.0666	73.1459	84.4405	10.5597	89.8596	80.4264	87.203	85.8297	4.86425	73.885	94.4302	94.2845	87.5333	11.8199	85.9345	1.54903	0.601719	1.84237
531	0.0311351	1.14062	alpha amylase inhibitor (AAI)	280		185.389	244.186	256.93	228.835	38.161	268.874	229.248	228.113	242.078	23.2127	230.895	213.57	220.103	221.523	8.74929	230.812	10.4194	1.40324	237.664	243.04	210.872	230.526	17.2314	315.216	266.34	276.995	286.184	25.7009	286.061	290.095	243.141	273.099	26.0228	263.269	29.1019	1.84343	14.0622
728	0.70629	1.02542	alpha amylase inhibitor (AAI)	281		50.3435	55.2318	54.2263	53.2672	2.58141	67.5034	52.3835	52.9503	57.6124	8.57054	49.9163	46.8999	54.5209	50.4457	3.83801	53.7751	3.61025	0.32693	54.566	59.1013	41.0598	51.5757	9.38516	61.6707	62.9382	48.659	57.756	7.90368	53.9603	52.9023	61.4227	56.0951	4.64407	55.1423	3.1984	0.38611	2.54238
968	0.045148	1.10806	alpha amylase inhibitor (AAI)	282		107.222	134.319	140.737	127.426	17.7891	129.577	139.764	136.516	135.286	5.20394	164.179	130.916	119.206	138.1	23.3314	133.604	5.53217	0.812256	148.429	158.641	133.976	147.015	12.3934	142.813	160.551	145.952	149.772	9.46614	168.756	144.145	129.107	147.336	20.0165	148.041	1.50763	1.03659	10.8058
284	0.0053446	1.15563	alpha amylase inhibitor (AAI)	283		137.457	108.301	115.252	120.337	15.2287	94.8821	117.025	114.881	108.929	12.2122	113.41	116.562	111.796	113.923	2.42387	114.396	5.71848	0.695481	87.6245	86.5986	99.6287	91.2839	7.24495	90.2586	98.8688	103.473	97.5335	6.7077	114.413	107.278	102.773	108.155	5.86959	98.9908	8.52935	0.69314	-13.4668
1006	0.845489	1.00793	alpha amylase inhibitor (AAI)	284		146.623	172.38	194.333	171.112	23.8805	163.878	170.689	193.897	176.155	15.7379	188.268	181.922	159.311	176.501	15.2209	174.589	3.01622	1.06143	164.595	175.922	158.736	166.418	8.73662	171.483	188.586	167.98	176.016	11.0257	196.298	200.198	159.96	185.485	22.1913	175.973	9.53397	1.23217	0.79267
280	0.0135226	1.2807	alpha amylase inhibitor (AAI)	285		34.0676	29.1693	25.2319	29.4896	4.42654	24.3147	24.5047	20.5947	23.1381	2.20464	35.4355	28.1259	20.1295	27.897	7.65556	26.8415	3.30469	0.163185	36.51	39.2961	34.2164	36.6742	2.54386	34.5793	27.4857	41.1628	34.4092	6.84013	27.3269	42.4702	26.3371	32.0447	9.04227	34.376	2.31489	0.240703	28.0703
286	0.0548932	1.10981	alpha amylase inhibitor (AAI)	289		117.206	127.234	159.475	134.638	22.0859	153.2	144.114	130.404	142.573	11.476	156.069	147.246	123.637	142.317	16.7686	139.843	4.50895	0.850185	123.838	123.615	109.895	119.116	7.98667	136.166	128.715	150.257	138.379	10.9401	114.657	132.25	114.658	120.522	10.1569	126.006	10.7391	0.882299	-9.89478
994	0.193617	1.06066	alpha amylase inhibitor (AAI)	312, 313		256.611	308.548	318.408	294.522	33.2003	326.334	324.11	321.255	323.9	2.54586	316.577	319.577	260.658	298.937	33.1847	305.786	15.8411	1.85905	267.292	307.463	330.091	301.615	31.8055	309.092	328.82	367.756	335.223	29.8516	347.669	339.188	321.651	336.17	13.269	324.336	19.6822	2.27102	6.06616
285	0.180422	1.11191	alpha amylase inhibitor (AAI)	528		60.8032	59.0608	77.3475	65.7371	10.0926	53.2789	64.9412	60.9389	59.7197	5.92599	64.255	62.9887	46.6537	57.9658	9.817	61.1409	4.07594	0.371711	41.8378	37.9979	46.8606	42.2321	4.44445	62.0152	57.3621	67.4467	62.2747	5.04732	56.8144	66.622	57.9294	60.4553	5.36956	54.9873	11.0838	0.385025	-10.0645
937	0.576966	1.05694	27K thiol reductase-like protein	239		29.9532	36.3761	31.7631	32.6975	3.31183	24.0484	29.4265	24.5888	26.0212	2.96139	27.6996	27.1469	27.1203	27.3223	0.327037	28.6803	3.53924	0.174364	34.8734	39.1146	31.3134	35.1005	3.90557	26.1998	28.2589	33.1064	29.1884	3.54589	34.7722	20.816	24.3646	26.6509	7.25359	30.3133	4.33563	0.212255	5.69351
696	0.0128086	1.11382	ADP glucose pyrophorylase small subunit	108		15.7212	16.7703	15.4166	15.9693	0.710144	17.3782	14.8532	16.8664	16.3659	1.33481	14.9451	13.7764	18.0258	15.5824	2.19525	15.9726	0.391755	0.0971066	16.7546	18.7602	19.6584	18.3911	1.48671	16.6895	17.9158	17.4753	17.3602	0.621221	18.6092	15.3622	18.89	17.6205	1.96075	17.7906	0.536082	0.124571	11.382
864	0.00143562	1.50112	ADP glucose pyrophorylase small subunit	110		6.50044	7.27253	5.90278	6.55858	0.686723	6.77658	6.61236	6.60936	6.6661	0.0956913	6.50058	6.55847	8.75768	7.27224	1.28675	6.83231	0.384769	0.0415376	12.3933	11.3173	13.1999	12.3035	0.944507	6.6888	11.6827	10.8963	9.75595	2.68518	11.2863	6.08568	8.75447	8.70882	2.60062	10.2561	1.84878	0.0718137	50.1115
816	5.54251e-06	1.30003	alanine amino transferase	118		26.4619	24.7341	22.3679	24.5213	2.05526	24.3665	22.8219	21.7896	22.9927	1.29692	26.5185	24.0214	26.08	25.54	1.33328	24.3513	1.28214	0.148046	35.9449	31.0058	33.666	33.5389	2.47199	28.38	32.4516	35.6853	32.1723	3.66066	29.5909	28.2542	29.939	29.2614	0.889447	31.6575	2.18472	0.221668	30.0032
949	0.12261	1.15277	ATP-synthase beta subunit	109		26.691	18.0551	19.477	21.4077	4.63038	16.6799	20.4371	14.5499	17.2223	2.98084	17.729	18.6178	16.5232	17.6233	1.05132	18.7511	2.30939	0.113999	21.0985	13.7997	22.6612	19.1865	4.73006	18.5299	25.7531	24.2932	22.8587	3.81928	20.0133	24.3334	24.0587	22.8018	2.4188	21.6157	2.10395	0.151354	15.2767
926	0.439232	1.05183	beta amylase	462		34.646	22.1727	29.8686	28.8958	6.29328	18.6118	25.6776	30.0443	24.7779	5.76913	25.9755	18.7252	29.3543	24.685	5.4308	26.1196	2.40474	0.158796	31.2158	23.8863	26.91	27.3374	3.68339	32.0631	27.1321	29.3281	29.5078	2.4704	27.187	27.1558	22.3821	25.575	2.76518	27.4734	1.96991	0.19237	5.18317
1016	0.0399821	1.11153	beta amylase	92		69.0925	65.6169	61.5064	65.4053	3.79749	54.2299	68.8065	57.4202	60.1522	7.66271	62.3099	59.8765	68.153	63.4464	4.25371	63.0013	2.65466	0.383022	72.0425	67.1211	76.7763	71.98	4.82789	58.4109	69.7611	81.7968	69.9896	11.6946	77.0411	62.2357	65.0637	68.1135	7.85977	70.0277	1.93352	0.490338	11.1527
925	0.0476783	1.15904	beta amylase	93		15.5512	9.37299	11.7123	12.2122	3.11929	9.19968	11.3805	9.53746	10.0392	1.17382	10.7354	8.17857	12.9574	10.6238	2.39135	10.9584	1.12446	0.0666224	13.4155	12.5287	12.8185	12.9209	0.452142	12.5449	14.3649	14.9051	13.9383	1.23659	11.4109	10.9792	11.3433	11.2445	0.232221	12.7012	1.36027	0.0889348	15.904
650	0.0619698	1.1177	beta amylase	94		36.8222	33.9655	42.4238	37.7372	4.30275	31.375	35.0479	46.1438	37.5223	7.68902	36.8259	31.7251	34.3333	34.2948	2.55064	36.5181	1.92843	0.222015	46.6056	37.1789	36.6389	40.1411	5.60488	42.5742	37.3093	47.1689	42.3508	4.93356	43.6315	41.4676	34.7719	39.957	4.61894	40.8163	1.33209	0.285799	11.7702
583	0.964141	1.01389	elongation factor EF1A	311		105.05	71.969	55.9486	77.6558	25.0397	76.6343	74.8044	64.281	71.9066	6.66699	71.4215	62.4722	121.252	85.0487	31.671	78.2037	6.58815	0.475446	112.27	117.426	76.164	101.953	22.4824	53.2947	75.7366	65.5474	64.8596	11.2367	56.9844	62.8474	93.3407	71.0575	19.5192	79.2901	19.87	0.555194	1.38922
860	0.00539067	1.29469	enolase	123		34.3571	26.4639	23.0965	27.9725	5.7799	21.7366	21.9086	23.4767	22.374	0.958862	21.8776	22.3389	33.9805	26.0656	6.85831	25.4707	2.8463	0.154851	39.2068	41.7511	37.2221	39.3933	2.2703	29.2754	30.0873	33.0586	30.8071	1.99165	30.5986	25.2582	30.3312	28.7293	3.00907	32.9766	5.65335	0.230904	29.4686
958	0.17385	1.08949	glyoxalase	178		37.2606	25.0017	21.2593	27.8406	8.36988	26.7267	24.0715	23.771	24.8564	1.62663	24.276	25.2409	26.1827	25.2332	0.953348	25.9767	1.62508	0.157928	34.9543	27.8129	29.6025	30.7899	3.71583	26.0947	30.4197	23.4637	26.6594	3.51223	26.6683	29.5563	26.1405	27.455	1.83875	28.3014	2.19149	0.198169	8.94922
204	0.0702611	1.29879	grain softness protein	174		38.3328	29.2786	24.3273	30.6462	7.10223	23.9016	23.274	15.5766	20.9174	4.6359	20.5582	23.5376	33.5927	25.8962	6.82984	25.8199	4.86483	0.156974	53.2696	48.1023	26.3914	42.5878	14.2624	28.6029	32.7258	22.4903	27.9397	5.14991	35.7103	27.8189	26.6999	30.0764	4.91108	33.5346	7.91274	0.234811	29.8786
452	8.2844e-08	1.64228	HSP70	533		37.5255	25.8519	24.9213	29.4329	7.02383	27.064	27.7482	28.1993	27.6705	0.571673	28.0742	26.8269	31.8773	28.9261	2.6308	28.6765	0.907316	0.174341	56.2683	50.7117	44.6727	50.5509	5.79949	42.5799	49.5529	50.0128	47.3819	4.16497	45.8905	40.1334	44.0318	43.3519	2.93815	47.0949	3.60807	0.329762	64.2282
413	9.1401e-05	1.33047	ketol-acid reducto isomerase	436		21.1745	18.9176	17.7026	19.2649	1.76178	18.6843	18.0609	21.5734	19.4395	1.8741	21.2867	15.7931	19.7077	18.9292	2.82832	19.2112	0.25938	0.116796	30.8961	28.3295	24.778	28.0012	3.07223	20.289	27.2816	27.5397	25.0368	4.11372	24.5461	23.4546	22.9249	23.6418	0.826659	25.5599	2.22628	0.178972	33.0471
374	0.0022612	1.52193	malate dehydrogenase	175		15.5795	18.1847	12.2073	15.3238	2.99689	23.6436	15.8502	13.6198	17.7045	5.26289	11.7805	25.6163	18.4927	18.6298	6.91893	17.2194	1.70558	0.104687	37.1232	31.4699	23.6352	30.7428	6.77333	24.0117	24.6545	18.1074	22.2579	3.60875	28.1361	29.4409	19.2818	25.6196	5.52731	26.2067	4.27281	0.183501	52.1932
807	0.000154028	1.3081	malate dehydrogenase	176		35.9768	28.7037	32.3112	32.3305	3.63658	31.7488	29.8025	31.6018	31.051	1.08377	33.8632	26.8206	42.693	34.459	7.95297	32.6135	1.72151	0.198276	47.9577	38.4248	46.3601	44.2475	5.10553	41.9213	42.6718	44.0292	42.8741	1.06845	42.5789	35.0324	44.9803	40.8639	5.19094	42.6618	1.70178	0.298721	30.8104
735	0.00186906	1.24806	sucrose synthase 2	475		41.8202	36.2792	42.8197	40.3064	3.52326	42.3409	39.5676	36.3152	39.4079	3.01603	40.4408	40.8563	49.2197	43.5056	4.95294	41.0733	2.15379	0.249708	39.0059	36.1736	38.0203	37.7333	1.43779	29.1056	29.3848	31.3686	29.953	1.23389	27.4229	26.2235	39.4817	31.0427	7.33293	32.9096	4.21276	0.230435	-19.8758
214	0.000601766	1.33815	thiamine biosynthetic enzyme	189		28.3895	31.7808	18.6239	26.2648	6.83096	32.1716	24.1853	28.9416	28.4328	4.01742	28.0568	30.7416	28.1365	28.9783	1.52759	27.892	1.43536	0.169572	42.5952	40.6924	37.1992	40.1623	2.73677	31.6988	43.253	30.9771	35.3096	6.88865	33.9853	38.915	36.5957	36.4986	2.46627	37.3235	2.5293	0.261342	33.8146
424	0.0024861	1.34141	tritin	201		119.189	107.683	105.881	110.918	7.21974	98.012	81.8115	88.0373	89.2869	8.17221	74.6932	92.695	116.449	94.6125	20.944	98.2724	11.2702	0.597455	170.985	173.566	135.044	159.865	21.5344	111.392	126.456	116.845	118.231	7.62722	109.868	106.31	135.945	117.374	16.1804	131.823	24.2884	0.923037	34.1409
1 The same spot identified as an alpha gliadin in Butte 86, was identified as a gamma gliadin in transgenic line SA35-124j.
2 While the predominant protein identified by MS/MS in the spot from Butte 86 was an alpha gliadin, the spot also contained a gamma gliadin.
3 The predominant protein identified by MS/MS in spots from Butte 86 and the transgenic lines was a delta gliadin. However, the spot from Butte 86 also contained an alpha gliadin.
4 Spot was identified previously as a gamma gliadin in Dupont et al. (2011), but was identified as an alpha gliadin in the current study.
																					15678																		13392

## Sheet: 7B. By Protein Type
Supplementary File 7B. Normalized 2-DE spot volumes of non-transgenic Butte 86 and transgenic SA39b-658-5 adjusted according to MS/MS protein identifications and grouped by protein type. Protein identifications were from Dupont et al., (2011) and the current study.
							% Total Spot Volume
SameSpots #	Predominant Protein	Dupont et al (2011) Spot Number	Figure 2 Spot Number	Butte 86 Average	SA39b-658-5 Average	% Change	Butte 86 Average	SA39b-658-5 Average
795	alpha gliadin/gamma gliadin1,2	341	10	70.3881
793	alpha gliadin	342	11	101.266	33.3962
1097	alpha gliadin	not identified	13	52.7296	37.4772
917	alpha gliadin/gamma gliadin1,2	172	14	25.2804
854	alpha gliadin/gamma gliadin1	338	15	42.2944
1101	alpha gliadin/gamma gliadin2	183	17	118.847	69.9655
312	alpha gliadin/gamma gliadin1	177	18	50.5044
785	alpha gliadin/gamma gliadin1	550	19	170.555
823	alpha gliadin	not identified	21	43.4497	23.0536
848	alpha gliadin/gamma gliadin1,2	344	22	71.7049
847	alpha gliadin	467	23	206.297	135.859
827	alpha gliadin/gamma gliadin1,2	330	24	156.985
329	alpha gliadin	190	25	101.941	28.8658
781	alpha gliadin	163 5	26	61.3978	29.0044
778	alpha gliadin	329	27	83.6789	33.2255
777	delta gliadin/alpha gliadin3	328	28	58.0493
787	alpha gliadin	327	29	121.971	57.3817
183	alpha gliadin/glucose-3-phosphate dehydrogenase4	468	30	151.724
902	alpha gliadin	124	31	88.8392	54.5085
307	alpha gliadin	420	32	99.7449	35.5274
1060	alpha gliadin	206		45.2137	43.8764
782	alpha gliadin	331		37.7102	14.3394
909	alpha gliadin	334		100.841	76.8179
780	alpha gliadin	387		103.558	41.6143
682	alpha gliadin	389		38.0866	32.2522
TOTAL ALPHA				2203.06	747.165	-66.0851	13.478	5.27067
982	gamma gliadin	323, 324	4	175.306	164.65
880	gamma gliadin	320	5	330.721	275.377
945	gamma gliadin	325	9	107.637	73.5174
795	alpha gliadin/gamma gliadin1,2	341	10	42.2328	80.5045
1095	gamma gliadin	160	12	135.189	131.135
917	alpha gliadin/gamma gliadin1,2	172	14	24.3081	41.1908
854	alpha gliadin/gamma gliadin1	338	15		28.8522
1101	alpha gliadin/gamma gliadin2	183	17	59.4234
312	alpha gliadin/gamma gliadin1	177	18		34.525
785	alpha gliadin/gamma gliadin1	550	19		78.102
848	alpha gliadin/gamma gliadin1,2	344	22	52.149	85.6229
827	alpha gliadin/gamma gliadin1,2	330	24	96.1134	149.163
1054	gamma gliadin	134		35.4208	40.4333
1013	gamma gliadin	166		86.1773	83.6736
1010	gamma gliadin	169		275.003	252.755
788	gamma gliadin	326		44.1071	11.637
910	gamma gliadin	335		41.4833	34.4353
853	gamma gliadin	339		44.6702	33.8824
1048	gamma gliadin	346, 347		251.002	243.135
853	gamma gliadin	339		44.6702	33.8824
TOTAL GAMMA				1845.61	1876.47	1.67204	11.2912	13.2371
1063	omega-1,2 gliadin	130		28.9251	26.5836
755	omega-1,2 gliadin	135		148.913	136.524
604	omega-1,2 gliadin	391		150.966	142.469
569	omega-1,2 gliadin	476		376.218	325.107
702	omega-1,2 gliadin	477		119.281	116.584
429	omega-1,2 gliadin	107		30.4137	35.9723
1068	omega-1,2 gliadin	113		123.829	116.667
520	omega-1,2 gliadin	115		92.0471	98.6722
1043	omega-5 gliadin	60		266.415	260.666
834	omega-5 gliadin	63		93.9272	97.2487
643	omega-5 gliadin	69		53.2383	58.0921
636	omega-5 gliadin	71		224.222	209.633
84	omega-5 gliadin	73		114.033	132.397
641	omega-5 gliadin	74		256.049	229.997
838	omega-5 gliadin	78		51.1094	71.9336
TOTAL OMEGA				2129.59	2058.55	-3.33589	13.0285	14.5215
777	delta gliadin/alpha gliadin3	328	28	63.8542	66.6739
TOTAL DELTA				63.8542	66.6739	4.41575	0.390651	0.470333
1077	HMW-GS Ax2*	23		74.8686	73.4225
1073	HMW-GS Ax2*	24		43.9546	45.0466
18	HMW-GS Ax2*	17		191.065	156.319
431	HMW-GS Ax2*	12		135.357	105.055
486	HMW-GS Bx7	20, 26		461.616	373.189
24	HMW-GS Bx7	29		29.1534	22.2531
861	HMW-GS Bx7	27		11.4318	8.35595
819	HMW-GS Bx7	21		184.025	130.908
762	HMW-GS Bx7	351		15.6497	6.59265
784	HMW-GS By9	40		89.7838	57.2901
771	HMW-GS By9	350		119.979	71.8796
345	HMW-GS By9	360		15.2422	7.34589
339	HMW-GS By9	358		28.4734	14.6234
882	HMW-GS Dx5	7		42.9794	31.7904
422	HMW-GS Dx5	3, 5		463.623	314.173
393	HMW-GS Dy10	48		51.2793	35.3749
800	HMW-GS Dy10	333		105.026	64.0955
367	HMW-GS Dy10	42		236.509	136.138
757	HMW-GS Dy10	424		20.9361	9.91584
758	HMW-GS Dy10	514		22.148	9.29682
761	HMW-GS Dy10	51		16.8127	6.75555
TOTAL HMW-GS				2359.91	1679.82	-28.8185	14.4376	11.8498
965	LMW-GS	322	6	93.5418	84.5446
675	LMW-GS	144	7	159.177	145.801
1093	LMW-GS	472	8	20.8944	31.846
653	LMW-GS	119		527.607	495.208
707	LMW-GS	120		143.599	162.245
1031	LMW-GS	131		223.796	200.24
441	LMW-GS	140		58.7244	47.7685
817	LMW-GS	141		288.797	225.844
158	LMW-GS	145		147.851	166.324
482	LMW-GS	153		83.9996	107.319
955	LMW-GS	155		103.646	95.1223
578	LMW-GS	167		380.731	320.962
978	LMW-GS	170		77.0182	76.1008
589	LMW-GS	173		235.124	241.882
1025	LMW-GS	203		49.7363	44.5181
857	LMW-GS	310		201.198	178.454
877	LMW-GS	314		144.517	135.258
995	LMW-GS	315		117.815	123.41
597	LMW-GS	316, 317		143.637	155.314
1071	LMW-GS	318		23.8962	28.9543
1072	LMW-GS	319		191.048	174.83
503	LMW-GS	132		93.3167	111.572
TOTAL LMW-GS				3509.67	3353.52	-4.44926	21.4717	23.6565
830	purinin	219		17.1508	31.0457
846	purinin	220		76.4756	96.4631
835	purinin	223		115.684	139.445
843	purinin	543		72.2022	88.7429
TOTAL PURININ				281.513	355.697	26.352	1.72225	2.50917
1100	farinin	193	16	104.296	108.58
215	farinin	196		15.4896	20.0224
908	farinin	336		102.57	101.415
646	farinin	385, 386		186.205	175.345
TOTAL FARININ				408.561	405.362	-0.782975	2.49952	2.85952
983	triticin	423	1	76.8019	81.94
1092	triticin	348	2	68.0134	67.1677
747	triticin	143	3	85.0444	82.4157
560	triticin	136		27.3473	27.202
726	triticin	249		99.9763	94.8064
1018	triticin	253		58.011	52.2438
TOTAL TRITICIN				415.194	405.776	-2.2685	2.5401	2.86243
889	globulin	103		30.51	31.2273
105	globulin	104		16.0279	10.8633
886	globulin	106		13.2654	19.7107
103	globulin	121		13.0505	17.8595
381	globulin	180		28.9732	43.8578
952	globulin	99		36.309	35.6238
TOTAL GLOBULIN				138.136	159.142	15.207	0.845096	1.12263
810	serpin	147		30.8841	11.6685
765	serpin	148		109.319	15.76
930	serpin	149		69.321	76.1421
1047	serpin	150		34.1163	36.4147
774	serpin	151		63.678	11.454
1090	serpin	152		22.0271	22.1606
301	serpin	154		26.8832	12.8143
490	serpin	159		84.6626	102.696
565	serpin	397		13.4199	14.3733
1066	serpin	398		26.4773	26.0702
169	serpin	399		22.1362	21.9972
691	serpin	146		32.3802	20.6412
TOTAL SERPIN				535.305	372.192	-30.471	3.27492	2.62553
540	alpha amylase inhibitor (AAI)	244		80.3884	95.9768
260	alpha amylase inhibitor (AAI)	262		10.7968	18.8355
975	alpha amylase inhibitor (AAI)	264		186.771	161.109
266	alpha amylase inhibitor (AAI)	265		100.8	124.029
272	alpha amylase inhibitor (AAI)	277		99.6678	101.266
273	alpha amylase inhibitor (AAI)	278		84.3799	85.9345
531	alpha amylase inhibitor (AAI)	280		230.812	263.269
728	alpha amylase inhibitor (AAI)	281		53.7751	55.1423
968	alpha amylase inhibitor (AAI)	282		133.604	148.041
284	alpha amylase inhibitor (AAI)	283		114.396	98.9908
1006	alpha amylase inhibitor (AAI)	284		174.589	175.973
280	alpha amylase inhibitor (AAI)	285		26.8415	34.376
286	alpha amylase inhibitor (AAI)	289		139.843	126.006
994	alpha amylase inhibitor (AAI)	312, 313		305.786	324.336
285	alpha amylase inhibitor (AAI)	528		61.1409	54.9873
TOTAL AAI				1803.59	1868.27	3.58619	11.0341	13.1792
937	27K thiol reductase-like protein	239		28.6803	30.3133
696	ADP glucose pyrophorylase small subunit	108		15.9726	17.7906
864	ADP glucose pyrophorylase small subunit	110		6.83231	10.2561
816	alanine amino transferase	118		24.3513	31.6575
949	ATP-synthase beta subunit	109		18.7511	21.6157
926	beta amylase	462		26.1196	27.4734
1016	beta amylase	92		63.0013	70.0277
925	beta amylase	93		10.9584	12.7012
650	beta amylase	94		36.5181	40.8163
583	elongation factor EF1A	311		78.2037	79.2901
860	enolase	123		25.4707	32.9766
958	glyoxalase	178		25.9767	28.3014
204	grain softness protein	174		25.8199	33.5346
452	HSP70	533		28.6765	47.0949
413	ketol-acid reducto isomerase	436		19.2112	25.5599
374	malate dehydrogenase	175		17.2194	26.2067
807	malate dehydrogenase	176		32.6135	42.6618
735	sucrose synthase 2	475		41.0733	32.9096
214	thiamine biosynthetic enzyme	189		27.892	37.3235
424	tritin	201		98.2724	131.823
183	alpha gliadin/glucose-3-phosphate dehydrogenase4	468	30		46.8952
OTHER NON-GLUTEN				651.614	827.23	26.9508	3.98648	5.83546
TOTAL SPOT VOLUME				16345.6	14175.9
1 The same spot identified as an alpha gliadin in Butte 86, was identified as a gamma gliadin in transgenic line SA39b-658-5.
2 While the predominant protein identified by MS/MS in the spot from Butte 86 was an alpha gliadin, the spot also contained a gamma gliadin.
3 The predominant protein identified by MS/MS in spots from Butte 86 and the transgenic lines was a delta gliadin. However, the spot from Butte 86 also contained an alpha gliadin. Normalized spot volumes for Butte 86 were divided among alpha and delta gliadins according to the percentage of unique peptides that were obtained for each protein type. Calculations are shown in sheet labeled "Spot Vol…
4 The same spot identified as an alpha gliadin in Butte 86, was identified as glucose-3 phosphate dehydrogenase in transgenic line SA35-124j. Normalized volume of spot from Butte 86 was assigned to alpha gliadins, while the volume from corresponding spot from SA35-124j was assigned to other non-gluten proteins. he predominant protein identified by MS/MS in spot from Butte 86 was an alpha gliadin.…
5 Spot was identified previously as a gamma gliadin in Dupont et al. (2011), but was identified as an alpha gliadin in the current study.
TOTAL GLIADIN				6242.11	4748.86
TOTAL GLUTENIN				5869.58	5033.34
GLIADIN/GLUTENIN				1.06347	0.943481
HMW-GS/LMW-GS				0.672403	0.500913
																					0																		0

## Sheet: 7C. Spot Volume Adjustments
Supplementary File 7C. Adjustments to spot volumes of alpha and gamma gliadins in Butte 86 protein spots containing both protein types.
SameSpot #	Protein Type	Dupont et al. (2011) Spot Number	Figure 2 Spot Number	# Alpha Unique Peptides	# Gamma or Delta Unique Peptides	Total # Unique Peptides	% Unique Peptides Alpha	% Unique Peptides Gamma	Butte 86 Total Spot Volume	Spot Volume Assigned to Alpha Gliadins	Spot Volume Assigned to Gamma or Delta Gliadins
917	alpha gliadin/gamma gliadin1,2	172	14	26	25	51	0.509804	0.490196	49.5885	25.2804	24.3081
410	alpha gliadin/gamma gliadin2	183	17	44	22	66	0.666667	0.333333	178.27	118.847	59.4234
827	alpha gliadin/gamma gliadin1,2	330	24	49	30	79	0.620253	0.379747	253.099	156.985	96.1134
795	alpha gliadin/gamma gliadin1,2	341	10	30	18	48	0.625	0.375	112.621	70.3881	42.2328
848	alpha gliadin/gamma gliadin1,2	344	22	44	32	76	0.578947	0.421053	123.854	71.7049	52.149
777	delta gliadin/alpha gliadin3	328	28	10	11	21	0.47619	0.52381	121.904	58.0493	63.8542

## Sheet: 7D. HMW-GS by type
Supplementary File 7D. Normalized 2-DE spot volumes for individual HMW-GS from non-transgenic Butte 86 and transgenic SA39b-658-5.
	Butte 86 Total Spot Volume	SA39b-658-5 Total Spot Volume	% Change
HMW-GS Ax2*	445.245	379.842	-14.6891
HMW-GS Bx7	701.876	541.299	-22.8782
HMW-GS By9	253.478	151.139	-40.3739
HMW-GS Dx5	506.602	345.963	-31.7091
HMW-GS Dy10	452.712	261.576	-42.2201
total x-type HMW-GS	1653.72	1267.1	-23.3787
total y-type HMW-GS	706.19	412.715	-41.5574

## Sheet: 7E. Summary 1
Supplementary File 7E. Summary of Normalized Spot Volumes by Protein Types
	% Total Spot Volume
	Butte 86 Average	SA39b-658-5 Average
alpha gliadins	13.478	5.27067
gamma gliadins	11.2912	13.2371
omega gliadins	13.0285	14.5215
delta gliadins	0.390651	0.470333
HMW-GS	14.4376	11.8498
LMW-GS	21.4717	23.6565
other storage proteins1	7.60697	9.35374
serpins	3.27492	2.62553
AAI	11.0341	13.1792
other non-gluten proteins	3.98648	5.83546
gliadins	38.1883	33.4995
glutenins	35.9093	35.5063
total gluten proteins	74.0976	69.0058
total non-gluten proteins	25.9025	30.9939
glutenin/gliadin	0.94032	1.0599
HMW-GS/LMW-GS	0.672403	0.500913
1 includes purinins, farinins, triticins and globulins.

## Sheet: 7F. Summary 2
Supplementary File 7F. Percent change of total spot volumes in transgenic line SA39b-658-5 for different protein types.
	% change
	SA39b-658-5
alpha gliadins	-66.0851
gamma gliadins	1.7
omega gliadins	-3.3
delta gliadins	4.4
HMW-GS	-28.8
LMW-GS	-4.4
purinins	26.4
farinins	-0.8
triticins	-2.3
globulins	15.2
serpins	-30.5
AAI	3.6
other non-gluten proteins	27
total gliadins	-23.9222
total glutenins	-14.2471
total gluten proteins	-19.2335
total non-gluten proteins	3.77324
