# Supplementary material for: Reducing the Immunogenic Potential of Wheat Flour: Silencing of Alpha Gliadin Genes in a U.S. Wheat Cultivar
Source: Front Plant Sci. 2020 Feb 25;11:20. doi: 10.3389/fpls.2020.00020 (PMC7052357; doi:10.3389/fpls.2020.00020)
Supplement: Supplementary file 1 [file DataSheet_1.zip › Supplementary File 6.XLSX]

## Sheet: 6A. All SameSpots Data
Supplementary File 6A. Normalized 2-DE spot volumes of non-transgenic Butte 86 and transgenic SA35-124j. Protein identifications were from Dupont et al., (2011) and the current study. Anova values < 0.02 in column B are highlighted in green. In column AQ, significant increases in spot volumes between the non-transgenic and the transgenic lines are highlighted in blue while decreases are highlight…
						Normalized Spot Volume
						Butte 86 Extraction 1					Butte 86 Extraction 2					Butte 86 Extraction 3					Total Butte 86			SA35-124j Extraction1					SA35-124j Extraction2					SA35-124j Extraction3					Total SA35-124j
SameSpot #	Anova (p)	Fold	Predominant Protein	Dupont et al (2011) Spot Number	Figure 2 Spot Number	A1	A2	A3	Average	STD	B1	B2	B3	Average	STD	C1	C2	C3	Average	STD	Average	STD	% Total Spot Volume	A1	A2	A3	Average	STD	B1	B2	B3	Average	STD	C1	C2	C3	Average	STD	Average	STD	% Total Spot Volume	% Change
930	0.0062763	1.52868	alpha gliadin/gamma gliadin1,2	341	10	79.3081	56.6086	128.938	88.285	36.991	170.7	112.378	140.208	141.095	29.1713	156.751	128.144	140.834	141.91	14.3341	123.763	30.7279	0.742681	75.8343	73.4429	78.4245	75.9006	2.49148	92.169	82.2935	87.4046	87.2891	4.93877	74.9624	76.31	87.8087	79.6937	7.06	80.9611	5.79906	0.517946	-34.5839
935	0.0365314	1.37788	alpha gliadin	342	11	52.7498	39.1761	64.6354	52.1871	12.739	100.5	46.2486	56.5397	67.7627	28.8143	95.7203	52.5357	59.05	69.102	23.2811	63.0173	9.40306	0.378155	34.8024	35.489	70.3714	46.8876	20.3405	39.6404	44.8761	60.405	48.3072	10.7992	43.1283	34.1331	48.7697	42.0104	7.38205	45.735	3.30284	0.292588	-27.4246
940	0.00808834	1.33662	alpha gliadin	not identified	13	63.6621	57.1085	88.1515	69.6407	16.3623	115.103	83.5339	95.8639	98.167	15.9101	112.432	99.2376	88.716	100.128	11.8829	89.312	17.0641	0.535945	62.5393	64.3787	51.3562	59.4247	7.04785	76.6145	79.545	60.2157	72.1251	10.4174	63.7678	72.6683	70.2878	68.908	4.60793	66.8193	6.60279	0.427474	-25.1845
980	0.5289	1.06602	alpha gliadin/gamma gliadin1,2	172	14	137.113	125.623	187.097	149.944	32.6838	230.44	161.798	195.097	195.778	34.3262	225.909	199.078	187.02	204.003	19.9067	183.242	29.1281	1.0996	167.738	143.385	166.957	159.36	13.8402	177.983	206.43	197.465	193.959	14.5435	126.811	176.346	183.922	162.36	31.0182	171.893	19.1687	1.09968	-6.19329
607	0.000132513	1.49686	alpha gliadin/gamma gliadin1	339, 337 4	15	101.067	88.9879	121.644	103.9	16.5111	153.761	127.458	124.55	135.256	16.0913	158.551	125.754	126.812	137.039	18.6374	125.398	18.6395	0.752491	72.2595	80.7173	70.2033	74.3934	5.57233	102.276	82.5707	91.2917	92.0462	9.87437	98.0262	64.5449	92.0778	84.883	17.8626	83.7742	8.87848	0.535942	-33.1934
697	6.19434e-09	2.49913	alpha gliadin/gamma gliadin2	183	17	124.444	126.763	175.291	142.166	28.7105	211.488	175.331	176.047	187.622	20.6718	206.71	172.33	163.951	180.997	22.6589	170.262	24.556	1.02171	71.5673	62.7673	80.0511	71.4619	8.64241	62.2165	76.9993	74.9482	71.388	8.0087	47.5107	62.3102	74.7849	61.5353	13.6536	68.1284	5.70994	0.435849	-59.986
967	0.306022	1.1349	alpha gliadin/gamma gliadin1	177	18	28.6703	20.7474	34.2047	27.8741	6.76388	43.2834	43.59	33.4445	40.106	5.77105	45.9838	34.6632	28.1178	36.2549	9.03875	34.745	6.25416	0.208498	39.329	23.3075	38.9653	33.8672	9.14683	28.0205	36.3896	32.3627	32.2576	4.18551	19.2152	30.183	27.7615	25.7199	5.7619	30.6149	4.31494	0.195858	-11.8869
340	6.46943e-07	2.47497	alpha gliadin/gamma gliadin1	550	19	146.447	104.747	212.856	154.683	54.5234	271.341	201.77	224.828	232.646	35.4385	259.089	208.074	207.983	225.049	29.4801	204.126	42.9869	1.22492	89.1735	60.5533	102.695	84.1405	21.5168	79.9445	98.693	80.8042	86.4806	10.585	78.7593	79.4594	72.2048	76.8078	4.0017	82.4763	5.04655	0.527639	-59.5954
336	1.4932e-07	2.96019	alpha gliadin	not identified	21	45.5097	48.9625	59.1692	51.2138	7.10256	47.8823	61.7984	52.4312	54.0373	7.09571	56.8402	50.2935	56.5813	54.5717	3.70725	53.2743	1.80431	0.319689	23.7242	10.4941	33.9896	22.736	11.7789	17.6755	22.0032	12.0107	17.2298	5.01117	14.4961	14.0046	13.574	14.0249	0.461387	17.9969	4.40592	0.115134	-66.2184
957	0.206207	1.19523	alpha gliadin/gamma gliadin1,2	344	22	80.9115	65.8285	136.762	94.5007	37.3683	163.539	142.227	139.313	148.36	13.2259	158.994	113.696	131.425	134.705	22.8263	125.855	27.999	0.755234	97.6103	88.5541	96.226	94.1301	4.87832	130.562	122.74	104.529	119.277	13.3577	108.636	92.3467	106.479	102.487	8.84815	105.298	12.8068	0.673641	-16.3339
956	0.395624	1.12326	alpha gliadin	467	23	56.5397	42.8358	69.2988	56.2248	13.2343	108.903	62.6462	73.7344	81.7613	24.1507	87.0306	85.2677	68.4477	80.2487	10.2578	72.7449	14.3268	0.436529	59.5891	83.4904	48.2924	63.7906	17.9712	112.927	71.879	103.985	96.2638	21.586	71.8927	76.7067	106.643	85.0809	18.8281	81.7118	16.4967	0.522748	12.3265
423	0.00416978	1.43306	alpha gliadin/gamma gliadin1,2	330	24	115.723	110.333	170.906	132.321	33.5243	250.13	172.426	217.248	213.268	39.0046	217.82	207.246	162.981	196.016	29.0931	180.535	42.6363	1.08336	123.695	107.193	121.969	117.619	9.07064	138.484	133.261	125.619	132.455	6.47039	118.855	121.378	143.353	127.862	13.4748	125.979	7.59502	0.805943	-30.2193
326	0	6.2008	alpha gliadin	190	25	84.6669	96.5593	100.321	93.8492	8.17159	110.029	94.9446	101.147	102.04	7.58165	104.342	112.791	99.6474	105.593	6.66051	100.494	6.02272	0.603047	18.6835	12.8494	15.5654	15.6994	2.91935	15.2136	17.0186	17.6068	16.613	1.24709	17.8135	15.8477	15.2613	16.3075	1.3368	16.2067	0.465067	0.103681	-83.873
354	2.27224e-11	3.2464	alpha gliadin	163 4	26	70.1795	81.5324	98.5559	83.4226	14.2823	107.056	115.181	107.995	110.077	4.44498	117.381	102.866	108.239	109.495	7.33874	100.998	15.2239	0.606073	29.677	26.6449	38.7328	31.6849	6.28912	32.4098	36.1688	25.3426	31.3071	5.49671	31.0495	30.8961	29.0763	30.3406	1.09763	31.1109	0.693281	0.19903	-69.1967
371	8.45557e-08	2.27627	alpha gliadin	329	27	108.63	84.4194	139.333	110.794	27.5204	183.361	136.835	142.601	154.265	25.3617	152.77	161.505	136.751	150.342	12.5545	138.467	24.0457	0.830916	62.4522	64.8715	55.6182	60.9807	4.79895	49.2312	70.0615	60.5646	59.9524	10.4287	71.5701	62.9169	50.1897	61.5589	10.7547	60.8307	0.813684	0.389162	-56.0685
929	2.12074e-09	2.8807	alpha gliadin	327	29	105.673	78.0479	131.241	104.987	26.6029	172.582	122.671	130.641	141.965	26.8134	167.164	135.1	125.04	142.435	21.9989	129.795	21.486	0.778879	39.8798	39.1397	48.0165	42.3453	4.92526	42.9817	44.8778	51.1146	46.3247	4.25511	53.1272	40.5337	45.8414	46.5008	6.32256	45.0569	2.34996	0.28825	-65.2862
307	6.48216e-09	4.64498	alpha gliadin	468	30	80.1276	64.2937	142.065	95.4955	41.1002	181.788	123.581	142.714	149.361	29.6677	196.546	131.659	125.772	151.326	39.2725	132.061	31.6816	0.792472	26.421	28.5309	22.3194	25.7571	3.15851	29.6852	23.6685	21.4843	24.946	4.24705	36.5123	35.2474	32.0086	34.5894	2.32281	28.4308	5.34888	0.181885	-78.4714
334	2.65479e-11	3.83509	alpha gliadin	124	31	74.1148	83.7837	91.2938	83.0641	8.61208	96.1925	98.1401	87.3353	93.8893	5.75887	92.4423	79.3969	95.7905	89.2099	8.66164	88.7211	5.42913	0.532399	23.2982	21.4491	35.6039	26.7837	7.69422	16.0798	29.5461	20.2631	21.963	6.89219	20.8616	22.0509	19.0534	20.6553	1.50932	23.134	3.22767	0.147999	-73.925
360	6.57011e-07	2.80085	alpha gliadin	420	32	105.069	112.012	96.2407	104.44	7.9042	97.8038	103.12	93.9938	98.3058	4.58358	93.1265	90.2013	82.6819	88.6699	5.38809	97.1387	7.94978	0.582911	42.0764	53.3822	38.5858	44.6815	7.73454	20.9938	16.8239	24.4393	20.7523	3.81344	46.9031	43.3182	25.6144	38.6119	11.398	34.6819	12.4392	0.221876	-64.2965
776	0.00280617	1.19094	alpha gliadin	206		41.8456	29.2663	39.3774	36.8298	6.66537	30.7168	29.6798	33.9449	31.4472	2.22435	34.6589	33.2664	30.9749	32.9667	1.86018	33.7479	2.77501	0.202515	35.4017	39.2753	40.3715	38.3495	2.61107	44.5255	42.2043	42.6643	43.1313	1.22908	35.6204	37.5542	44.1079	39.0942	4.44841	40.1917	2.57292	0.257125	19.0939
948	0.0024082	1.4054	alpha gliadin	334		108.969	93.8615	138.673	113.834	22.7984	167.365	130.417	144.457	147.413	18.6507	174.041	147.833	135.131	152.335	19.8419	137.861	20.9523	0.827276	80.8449	83.5836	101.583	88.6706	11.2664	125.676	115.633	107.572	116.294	9.07028	76.2522	72.2989	119.397	89.316	26.1256	98.0935	15.7652	0.627549	-28.8459
315	1.98138e-11	4.40356	alpha gliadin	387		67.5697	73.1346	78.5268	73.077	5.47877	67.372	74.2587	77.9185	73.1831	5.35491	80.7235	77.4942	81.7795	79.9991	2.23259	75.4197	3.96619	0.45258	20.5176	17.8773	22.6847	20.3599	2.40757	14.5171	24.2945	12.69	17.1672	6.23964	15.6026	15.02	10.939	13.8539	2.54108	17.127	3.25319	0.109569	-77.2911
533	0.000103282	1.1649	alpha gliadin	389		52.2408	46.9352	55.6036	51.5932	4.37036	48.3872	55.3822	51.249	51.6728	3.51672	48.9884	48.0832	59.913	52.3282	6.58421	51.8647	0.403353	0.311231	44.7842	42.3377	44.8662	43.996	1.43675	43.7538	46.0773	46.9291	45.5867	1.64348	43.5014	43.5025	44.9539	43.9859	0.838292	44.5229	0.921313	0.284834	-14.1558
901	0.656473	1.03029	gamma gliadin	323, 324	4	167.456	176.226	201.198	181.627	17.5075	230.281	194.328	217.887	214.165	18.2629	260.881	228.96	212.681	234.174	24.5195	209.989	26.5214	1.2601	194.697	182.694	197.309	191.566	7.79428	224.641	235.283	200.411	220.111	17.8718	192.718	175.843	230.747	199.769	28.1234	203.816	14.6964	1.3039	-2.93967
805	0.166485	1.08433	gamma gliadin	320	5	283.29	280.555	330.042	297.962	27.816	385.913	339.64	360.148	361.9	23.1861	409.962	368.458	346.441	374.954	32.2551	344.939	41.2031	2.06991	292.908	288.77	299.687	293.788	5.51141	375.407	340.576	344.628	353.537	19.0483	304.873	281.61	334.541	307.008	26.5301	318.111	31.3836	2.0351	-7.77753
694	0.22422	1.16159	gamma gliadin	325	9	95.8925	79.9331	146.397	107.407	34.6958	159.103	94.8228	153.098	135.675	35.5059	156.035	144.295	136.35	145.56	9.9034	129.547	19.8005	0.77739	108.325	99.4117	123.933	110.556	12.4119	130.187	113.152	138.808	127.382	13.056	81.6296	81.2869	127	96.6389	26.2942	111.526	15.3945	0.713482	-13.9112
666	0.572027	1.04065	gamma gliadin	160	12	101.446	89.0823	141.089	110.539	27.1698	161.507	143.373	157.739	154.206	9.56924	160.518	158.724	141.604	153.616	10.4406	139.454	25.0424	0.836836	136.911	132.944	148.254	139.37	7.94546	169.423	157.007	161.542	162.657	6.28227	119.382	114.428	166.207	133.339	28.5723	145.122	15.4825	0.928412	4.06472
991	0.133064	1.09145	gamma gliadin	134		30.703	40.7685	39.9052	37.1256	5.57886	35.8147	41.6538	40.8079	39.4255	3.15548	39.6785	38.5934	43.8289	40.7003	2.76327	39.0838	1.81168	0.234534	36.5026	30.986	37.0094	34.8326	3.34096	35.238	42.6226	27.329	35.0632	7.64831	36.9797	34.0749	41.5404	37.5317	3.76325	35.8092	1.49617	0.229088	-8.37837
964	0.378711	1.06399	gamma gliadin	166		85.1768	75.5442	95.2709	85.3307	9.86425	121.923	99.3963	90.776	104.032	16.0828	117.571	104.861	97.2168	106.55	10.2817	98.6374	11.5926	0.591905	99.1263	78.0743	85.4991	87.5666	10.6772	83.8501	114.816	108.736	102.468	16.4073	91.1006	83.9749	89.1668	88.0808	3.68489	92.705	8.45859	0.593077	-6.01439
965	0.00731987	1.18963	gamma gliadin	169		225.563	238.918	276.045	246.842	26.1569	334.293	305.613	296.567	312.158	19.6959	338.751	295.961	286.94	307.218	27.679	288.739	36.3679	1.73267	222.812	220.114	231.739	224.888	6.08443	276.539	265.866	273.984	272.13	5.57292	240.638	222.205	230.532	231.125	9.23071	242.714	25.6646	1.55276	-15.9399
949	0.0416717	1.17383	gamma gliadin	335		25.3907	26.4704	37.6184	29.8265	6.76957	34.9642	42.1982	36.9667	38.043	3.73515	36.1535	33.1295	30.6968	33.3266	2.73367	33.732	4.12324	0.20242	23.2936	26.2851	27.02	25.5329	1.97378	31.5471	32.3699	33.7023	32.5398	1.08761	25.7584	26.8413	31.8127	28.1375	3.22854	28.7367	3.54166	0.183842	-14.8088
977	0.134918	1.05752	gamma gliadin	346, 347		205.24	193.16	225.219	207.873	16.1906	258.745	227.876	217.432	234.684	21.4816	268.69	227.154	214.79	236.878	28.2349	226.478	16.1499	1.35905	229.851	232.258	234.831	232.314	2.49037	265.295	243.357	245.396	251.349	12.1201	229.702	243.459	231.401	234.854	7.50073	239.505	10.3352	1.53223	5.7521
816	0.111298	1.13029	omega-1,2 gliadin	135		128.744	106.602	145.933	127.093	19.7175	164.403	104.332	141.926	136.887	30.3512	170.193	141.637	128.413	146.747	21.3535	136.909	9.82729	0.821566	109.418	112.082	129.559	117.019	10.9406	146.846	132.861	114.969	131.559	15.9784	112.241	101.498	130.674	114.804	14.7557	121.127	9.10124	0.774908	-11.5271
988	0.152631	1.16902	omega-1,2 gliadin	476		96.3432	96.7636	123.111	105.406	15.3342	169.903	123.516	126.071	139.83	26.0755	180.772	154.11	148.74	161.207	17.1552	135.481	28.1538	0.812997	99.5303	101.69	93.8321	98.3507	4.05943	154.832	146.933	106.06	135.942	26.1779	103.291	91.755	145.114	113.387	28.0756	115.893	18.9204	0.741421	-14.4582
862	0.412318	1.08681	omega-1,2 gliadin	477		83.7175	64.5741	113.961	87.4174	24.9002	138.575	95.8729	137.966	124.138	24.4802	149.905	113.204	140.689	134.599	19.0934	115.385	24.779	0.692404	106.268	95.2246	118.393	106.629	11.5885	176.583	160.817	127.111	154.837	25.2724	114.733	104.091	125.389	114.738	10.649	125.401	25.8126	0.80225	8.68082
908	0.00766401	1.18021	omega-1,2 gliadin	391		114.34	115.094	136.605	122.013	12.6428	128.562	107.373	139.291	125.075	16.2425	107.727	124.864	130.126	120.906	11.7124	122.665	2.15981	0.736088	133.697	148.827	147.748	143.424	8.44122	168.301	161.75	108.987	146.346	32.5194	137.479	142.734	153.401	144.538	8.11235	144.769	1.47475	0.926157	18.0206
441	4.57229e-06	1.56195	omega-1,2 gliadin	107		44.0581	36.2895	40.7933	40.3803	3.90072	37.8413	34.217	51.5646	41.2076	9.15066	44.352	59.5091	46.7886	50.2166	8.13925	43.9348	5.45585	0.263645	66.3132	73.3473	70.9963	70.2189	3.58086	71.6537	73.3341	54.4135	66.4671	10.4725	72.8393	71.8874	62.8298	69.1855	5.52476	68.6239	1.93795	0.439018	56.1946
715	0.225684	1.07189	omega-1,2 gliadin	113		129.559	105.929	142.041	125.843	18.3405	157.741	123.926	160.107	147.258	20.2408	170.264	143.625	140.902	151.597	16.2232	141.566	13.7882	0.849512	134.878	146.865	154.214	145.319	9.76017	184.087	167.242	144.771	165.367	19.725	154.727	137.73	141.175	144.544	8.98564	151.743	11.8045	0.970772	7.18903
741	0.404672	1.06939	omega-1,2 gliadin	115		88.6866	80.9674	101.431	90.3616	10.334	103.862	75.0961	110.815	96.591	18.937	110.545	89.4232	88.3836	96.1172	12.5056	94.3566	3.46789	0.566217	92.8999	114.914	113.06	106.958	12.2101	137.209	100.105	82.3853	106.567	27.9773	96.9003	83.4856	87.1765	89.1875	6.92977	100.904	10.1487	0.64553	6.93908
713	0.0400957	1.08682	omega-1,2 gliadin	116		38.5024	30.2484	40.5174	36.4227	5.44121	35.9559	38.2562	35.7962	36.6694	1.37648	41.2067	32.5234	35.3667	36.3656	4.42701	36.4859	0.16147	0.218945	35.0235	40.5469	41.66	39.0768	3.5541	40.2412	42.1268	39.707	40.6917	1.27123	41.1587	37.8356	38.5818	39.192	1.7436	39.6535	0.900915	0.253682	8.68169
373	1.233e-06	2.24409	omega-1,2 gliadin	130		37.0781	44.9155	38.4022	40.1319	4.19522	35.3963	48.3482	39.5476	41.0974	6.61356	32.583	37.7892	47.6683	39.3468	7.6623	40.192	0.876812	0.241185	16.624	19.8313	27.9614	21.4722	5.84411	11.5174	25.1764	11.3318	16.0086	7.94014	15.9448	17.467	15.3372	16.2496	1.09713	17.9101	3.08722	0.114579	-55.4386
600	0.00897998	1.20762	omega-5 gliadin	60		239.879	242.417	321.732	268.009	46.5425	367.842	338.187	354.728	353.586	14.8604	360.85	311.965	299.511	324.109	32.4225	315.235	43.4728	1.89166	354.841	345.189	406.495	368.842	32.9642	428.026	413.322	391.242	410.863	18.5149	342.567	315.447	429.017	362.344	59.3112	380.683	26.3381	2.4354	20.7618
563	0.000752503	1.19755	omega-5 gliadin	63		100.184	105.863	116.905	107.651	8.50257	108.397	111.486	121.45	113.778	6.82182	128.387	96.9332	107.227	110.849	16.0365	110.759	3.06444	0.664645	128.163	130.701	155.272	138.045	14.9729	114.224	137.281	139.243	130.249	13.913	132.295	116.829	139.746	129.623	11.6896	132.639	4.69236	0.848555	19.7547
681	0.0352082	1.15764	omega-5 gliadin	69		34.9296	41.7453	45.2193	40.6314	5.23448	45.6662	43.7696	52.7618	47.3992	4.73994	60.6491	46.9166	52.0845	53.2168	6.93591	47.0824	6.29866	0.282533	48.5195	50.7601	59.5252	52.9349	5.81629	51.4324	61.3926	61.604	58.143	5.81249	47.8066	47.3667	62.1326	52.4353	8.40099	54.5044	3.161	0.34869	15.7638
645	0.128395	1.13342	omega-5 gliadin	71		178.586	186.253	236.78	200.54	31.6182	262.865	230.197	255.522	249.528	17.1388	334.031	250.243	243.849	276.041	50.3226	242.036	38.3041	1.45242	237.716	248.436	256.314	247.489	9.33524	304.033	318.144	313.995	312.058	7.25236	234.043	221.624	334.656	263.441	61.9856	274.329	33.6334	1.75501	13.3421
723	0.542365	1.04054	omega-5 gliadin	73		92.1683	84.2556	113.225	96.5495	14.9732	96.5139	112.641	112.564	107.239	9.28868	119.267	95.7721	120.176	111.738	13.8346	105.176	7.80184	0.63114	91.6641	93.2785	121.743	102.229	16.9196	113.63	136.484	112.463	120.859	13.5445	109.406	92.7776	113.514	105.233	10.9802	109.44	10.0025	0.700139	4.0545
874	0.797002	1.03371	omega-5 gliadin	74		155.9	170.527	219.893	182.107	33.531	277.214	220.614	235.286	244.371	29.373	323.192	235.824	229.091	262.702	52.4938	229.727	42.2463	1.37855	195.945	212.596	221.739	210.093	13.0775	272.477	255.947	230.49	252.971	21.151	196.157	157.012	257.749	203.639	50.7836	222.235	26.8137	1.42174	-3.2613
606	0.0050481	1.27462	omega-5 gliadin	78		64.2768	56.2004	65.5424	62.0065	5.06789	46.3474	70.0531	60.9176	59.106	11.9562	54.9875	44.3488	68.9344	56.0902	12.3299	59.0676	2.95833	0.354454	83.8686	75.2928	93.8358	84.3324	9.28021	68.0893	92.2291	63.2854	74.5346	15.511	65.1797	70.8298	64.9898	66.9998	3.31826	75.2889	8.6909	0.481658	27.4623
937	8.04949e-05	1.50537	delta gliadin/alpha gliadin3	328	28	47.4781	47.4003	61.2198	52.0327	7.95632	67.7333	58.6607	68.7595	65.0512	5.55802	63.351	60.6485	70.3172	64.7722	4.98861	60.6187	7.43698	0.363762	34.5797	37.7535	30.7524	34.3619	3.50564	53.5585	37.3261	41.0185	43.9677	8.50859	37.495	36.4594	53.4715	42.4753	9.53706	40.2683	5.16926	0.257615	-33.5712
526	3.52049e-05	1.34294	HMW-GS	12		100.97	102.83	117.524	107.108	9.0682	120.615	114.645	109.103	114.788	5.75765	128.606	89.4361	89.857	102.633	22.494	108.176	6.14742	0.649146	88.2497	87.4714	84.0997	86.6069	2.20595	76.7831	68.4423	72.5885	72.6046	4.17042	82.9668	84.9931	79.3705	82.4435	2.84757	80.5517	7.19029	0.515326	-25.5366
962	0.0178038	1.15788	HMW-GS	17		171.692	178.465	198.819	182.992	14.1189	161.309	198.814	171.933	177.352	19.3308	179.824	139.984	148.393	156.067	20.9994	172.137	14.1999	1.03296	154.194	160.246	166.529	160.323	6.16797	129.241	119.188	149.081	132.503	15.2115	155.41	165.846	138.253	153.17	13.932	148.665	14.4464	0.951081	-13.6355
509	1.40281e-05	1.3958	HMW-GS	20, 26		417.019	425.619	484.252	442.297	36.5882	492.35	516.541	440.928	483.273	38.6151	504.721	473.567	411.758	463.349	47.3163	462.973	20.4908	2.77821	273.388	255.288	385.143	304.606	70.3318	324.566	318.504	380.303	341.124	34.0652	338.609	346.802	362.601	349.337	12.1952	331.689	23.8114	2.12197	-28.3566
534	0.000586815	1.21591	HMW-GS	21		204.238	197.606	226.944	209.596	15.3852	222.956	247.426	207.43	225.938	20.1641	200.804	222.235	191.954	204.998	15.5703	213.51	11.0051	1.28124	201.09	183.319	214.329	199.579	15.5603	177.525	157.438	159.955	164.973	10.9433	169.75	159.653	157.312	162.238	6.61001	175.597	20.8144	1.12337	-17.7573
518	0.0402678	1.20658	HMW-GS	23		83.4554	76.7596	82.4031	80.8727	3.60073	66.2803	83.1734	75.4783	74.9774	8.4577	59.4537	52.4296	72.306	61.3964	10.0796	72.4155	9.98768	0.434552	62.4889	77.2543	71.1792	70.3075	7.42124	44.3661	56.9728	41.9285	47.7558	8.07467	60.8421	68.7114	56.41	61.9878	6.23019	60.017	11.4043	0.383957	-17.1213
28	0.876248	1.09757	HMW-GS	27, 29		46.0084	43.0266	37.0715	42.0355	4.55013	45.5496	38.3903	40.451	41.4636	3.68551	27.5199	41.5582	36.6367	35.2383	7.12289	39.5791	3.77016	0.237507	66.3683	52.8619	75.4004	64.8769	11.343	28.536	24.9908	28.9313	27.486	2.16996	51.0326	36.0807	26.7664	37.9599	12.2417	43.4409	19.2886	0.277912	9.75713
944	1.8386e-07	1.36995	HMW-GS	3		128.502	126.541	143.843	132.962	9.47439	156.478	151.559	144.545	150.861	5.99715	145.562	140.82	134.601	140.328	5.49694	141.383	8.99576	0.848416	111.113	113.642	116.232	113.663	2.55928	103.614	93.299	94.0573	96.99	5.74885	101.394	96.4954	98.9853	98.9583	2.44948	103.204	9.11098	0.660241	-27.0045
494	1.97272e-05	1.38359	HMW-GS	333		95.5486	110.795	134.417	113.587	19.5838	141.313	132.715	139.449	137.825	4.52295	143.529	140.62	133.867	139.339	4.9568	130.25	14.4508	0.781608	94.0103	84.081	95.7681	91.2865	6.30171	100.706	104.908	99.6396	101.751	2.78522	83.9182	85.645	98.5811	89.3814	8.01381	94.1396	6.66008	0.602255	-27.7241
464	4.35018e-05	1.31247	HMW-GS	350		101.338	97.7834	111.73	103.617	7.24709	122.514	131.841	103.602	119.319	14.3879	127.223	111.651	91.1639	110.013	18.0851	110.983	7.89603	0.665988	78.5216	85.8565	81.1158	81.8313	3.71943	97.7757	85.2163	88.9662	90.6527	6.44733	78.0587	79.7299	85.805	81.1979	4.07647	84.5606	5.28539	0.540973	-23.8075
460	2.69923e-08	1.63058	HMW-GS	351		22.8982	23.7658	25.6957	24.1199	1.43199	30.5548	27.0108	28.7126	28.7594	1.77246	28.0721	25.6615	25.0336	26.2557	1.60403	26.3783	2.32218	0.158292	16.0964	14.8884	15.3497	15.4448	0.609576	19.7709	14.8925	13.7748	16.1461	3.18857	17.6616	15.1899	17.9711	16.9408	1.52425	16.1773	0.74849	0.103493	-38.6722
587	0.00129988	1.23756	HMW-GS	360		25.1769	22.1121	20.7574	22.6821	2.26424	25.9961	23.1794	21.6196	23.5984	2.21813	24.9255	21.5142	20.1614	22.2004	2.455	22.827	0.710171	0.13698	16.8668	21.2359	17.6752	18.5926	2.32453	18.3301	15.6745	14.7365	16.247	1.86393	18.1741	20.7553	22.5579	20.4958	2.2034	18.4452	2.12821	0.118002	-19.1958
570	5.12243e-07	1.25866	HMW-GS	40		90.364	93.2302	108.437	97.3438	9.71352	106.359	111.398	106.038	107.932	3.00601	107.747	109.15	101.806	106.235	3.89869	103.837	5.6866	0.623105	85.1142	84.7386	81.3626	83.7385	2.06609	79.6065	77.531	84.7147	80.6174	3.69699	80.0357	80.3602	89.0155	83.1372	5.09339	82.4977	1.6559	0.527776	-20.5505
436	8.86821e-08	1.56282	HMW-GS	42		194.895	202.099	234.135	210.376	20.8887	266.82	241.243	234.109	247.391	17.2004	275.958	254.561	222.864	251.127	26.7131	236.298	22.5264	1.41798	145.046	134.736	157.983	145.922	11.6482	173.956	160.648	159.783	164.796	7.94506	141.978	135.96	150.709	142.882	7.41585	151.2	11.872	0.967296	-36.0131
573	5.38182e-08	1.70645	HMW-GS	424		29.0175	30.5379	31.5915	30.3823	1.29403	38.8178	33.8443	41.1165	37.9262	3.71716	36.1444	35.2022	32.1638	34.5035	2.08026	34.2707	3.77732	0.205652	22.45	21.2652	18.6339	20.783	1.95321	20.5282	19.0214	15.0127	18.1875	2.85076	20.1103	21.9927	21.7328	21.2786	1.0201	20.083	1.66021	0.12848	-41.3988
501	5.94212e-05	1.41034	HMW-GS	48		34.7567	42.6781	53.6851	43.7066	9.50602	46.5991	50.3103	50.1281	49.0125	2.09203	49.3146	39.9748	51.4558	46.9151	6.10504	46.5447	2.67227	0.279306	33.6014	29.5724	38.4313	33.8683	4.43547	28.562	38.4133	38.1877	35.0543	5.6237	31.48	29.2163	29.5574	30.0845	1.22046	33.0024	2.59559	0.211132	-29.0953
942	1.5168e-06	1.4412	HMW-GS	5		241	279.02	318.457	279.492	38.7308	298.612	282.412	327.941	302.988	23.0777	295.281	296.342	287.883	293.169	4.60772	291.883	11.8006	1.75154	193.209	229.044	221.972	214.742	18.9804	170.242	188.358	202.987	187.196	16.4035	205.85	239.589	171.498	205.646	34.0461	202.528	14.0353	1.29566	-30.6134
462	6.04181e-09	2.15782	HMW-GS	51		29.4221	32.2248	28.1602	29.9357	2.08041	37.9651	32.4933	34.268	34.9088	2.79166	37.6837	33.6011	30.4355	33.9067	3.63376	32.9171	2.63013	0.197529	15.1283	18.7908	11.899	15.2727	3.44817	17.248	16.5868	11.2381	15.0243	3.29558	16.2266	12.8554	17.3205	15.4675	2.32732	15.2548	0.222141	0.0975921	-53.6568
627	0.100761	1.20643	HMW-GS	538		37.7676	24.8716	21.7331	28.1241	8.4977	25.9209	22.818	28.275	25.6713	2.73705	25.8243	24.8832	17.1019	22.6031	4.78739	25.4662	2.76618	0.152818	29.1596	33.5304	15.3185	26.0029	9.50746	17.3659	14.5482	20.4905	17.4682	2.97251	17.2988	21.3653	20.9008	19.855	2.22589	21.1087	4.40329	0.135042	-17.1109
145	0.00614505	1.12438	LMW-GS	322	6	96.5875	102.199	116.517	105.101	10.2767	118.823	118.704	125.997	121.175	4.17639	119.195	127.699	116.101	120.998	6.00555	115.758	9.22942	0.694642	100.945	94.8423	104.349	100.046	4.81697	105.548	97.8563	115.334	106.246	8.75983	100.97	98.1396	108.586	102.565	5.40295	102.952	3.11832	0.658634	-11.0624
978	0.864368	1.00596	LMW-GS	144	7	112.694	88.5127	168.838	123.348	41.2086	200.429	157.318	168.456	175.401	22.3787	204.433	140.771	140.428	161.877	36.8546	153.542	27.0089	0.921378	137.492	134.747	161.296	144.512	14.6002	189.51	144.099	199.97	177.86	29.702	106.692	140.245	176.064	141.001	34.6922	154.457	20.3429	0.988135	0.596103
993	0.172036	1.14193	LMW-GS	472	8	25.6041	18.8708	38.4912	27.6554	9.96977	27.5924	30.9488	27.9948	28.8453	1.83277	30.656	22.1821	20.4006	24.4129	5.47954	26.9712	2.29406	0.161849	34.5557	28.4756	38.4066	33.8127	5.00701	20.9986	25.2804	33.7478	26.6756	6.48808	28.9025	31.2348	35.5905	31.9093	3.3946	30.7992	3.69576	0.197037	14.1929
905	0.934283	1.00257	LMW-GS	119		255.616	260.578	268.181	261.458	6.32863	348.273	291.561	288.088	309.308	33.7898	329.913	322.37	285.222	312.502	23.9241	294.422	28.5924	1.76678	266.155	294.067	286.411	282.211	14.422	297.937	304.118	317.111	306.389	9.78676	260.881	277.24	352.684	296.935	48.9678	295.178	12.1842	1.88839	0.256727
904	0.0276081	1.13287	LMW-GS	119a		168.772	186.544	221.412	192.242	26.7787	258.865	231.332	241.202	243.8	13.9494	246.266	248.771	229.797	241.611	10.3077	225.884	29.1554	1.35549	239.472	250.349	276.881	255.567	19.2426	241.637	268.35	264.495	258.161	14.4394	229.037	243.536	289.325	253.966	31.4683	255.898	2.11681	1.6371	13.2871
833	0.0126831	1.1514	LMW-GS	120		133.024	148.017	164.141	148.394	15.5618	195.923	188.375	183.106	189.135	6.44207	181.828	180.635	186.872	183.112	3.31061	173.547	21.9901	1.04142	193.294	197.152	233.525	207.991	22.1977	180.757	204.781	214.368	199.969	17.3145	181.419	184.082	209.013	191.505	15.2213	199.821	8.24401	1.27835	15.1397
766	0.562741	1.02323	LMW-GS	125		238.811	241.837	269.035	249.894	16.6452	314.958	289.185	272.178	292.107	21.5391	289.436	277.96	266.632	278.009	11.4022	273.337	21.4909	1.64024	254.918	255.041	285.043	265.001	17.3572	236.679	279.846	288.361	268.295	27.7094	258.268	266.746	279.278	268.098	10.57	267.131	1.84783	1.70896	-2.27037
955	0.0582116	1.18041	LMW-GS	132		57.9256	69.1307	74.4888	67.1817	8.45185	70.966	85.6267	74.3569	76.9832	7.67508	67.3096	60.3722	83.005	70.2289	11.5954	71.4646	5.01623	0.428846	71.0114	44.1836	78.7701	64.655	18.1482	39.653	75.4817	57.6008	57.5785	17.9144	59.3347	64.634	54.2101	59.393	5.2122	60.5422	3.67558	0.387316	-15.2837
447	0.00103801	1.37528	LMW-GS	140		69.1656	59.9849	51.9336	60.3614	8.62218	42.8485	52.2488	48.7584	47.9519	4.75173	48.9938	51.4816	42.6769	47.7174	4.53902	52.0102	7.23325	0.312104	43.9461	44.2763	31.3217	39.848	7.38587	38.6823	30.7588	29.2137	32.8849	5.07978	49.9253	39.3255	32.9107	40.7205	8.59263	37.8178	4.29422	0.241938	-27.2877
444	5.77964e-09	1.52717	LMW-GS	141		302.283	278.446	301.075	293.935	13.4273	307.885	333.681	297.732	313.099	18.5332	331.69	299.923	262.048	297.887	34.8656	301.64	10.1187	1.81009	201.716	225.396	196.418	207.843	15.4297	174.517	171.865	192.187	179.523	11.0473	206.345	202.631	206.569	205.181	2.21196	197.516	15.6389	1.2636	-34.5193
834	0.408604	1.07188	LMW-GS	145		82.8958	71.1096	143.944	99.3165	39.0954	135.053	155.452	143.217	144.574	10.2666	149.833	123.247	129.813	134.298	13.8491	126.063	23.726	0.756479	138.074	112.135	146.113	132.107	17.7577	144.722	143.347	153.083	147.051	5.26903	110.197	107.108	161.341	126.216	30.459	135.124	10.7402	0.864454	7.18824
452	1.6879e-09	1.50287	LMW-GS	153		87.7297	102.943	82.513	91.0621	10.6151	90.7171	91.0022	83.1216	88.2803	4.46988	89.2864	91.1974	81.052	87.1786	5.3911	88.8403	2.00138	0.533114	122.722	131.255	130.966	128.314	4.84544	141.01	136.157	118.407	131.858	11.8988	134.133	137.685	149.308	140.375	7.93698	133.516	6.19915	0.854162	50.2874
759	0.761637	1.01731	LMW-GS	155		66.2084	73.3226	90.3715	76.6342	12.4173	97.5815	96.7819	86.8288	93.7308	5.9906	101.959	88.7361	78.2957	89.6638	11.8591	86.6762	8.93126	0.520128	85.117	70.9464	101.797	85.9536	15.4424	96.1859	92.5192	94.1143	94.2731	1.83851	76.6035	79.6491	96.6589	84.3039	10.8076	88.1769	5.34359	0.564108	1.73131
539	1.20376e-06	1.32635	LMW-GS	167		342.976	330.029	388.303	353.769	30.5993	444.952	393.518	395.2	411.224	29.2218	441.156	418.854	391.748	417.253	24.7431	394.082	35.0415	2.36481	272.738	316.15	306.453	298.447	22.7863	310.409	296.153	296.263	300.942	8.19919	286.447	301.804	287.641	291.964	8.54251	297.118	4.63411	1.9008	-24.6051
879	0.00794915	1.10815	LMW-GS	170		76.9988	93.009	78.3723	82.7934	8.87363	83.9382	86.3886	81.6911	84.006	2.34947	78.4561	83.9659	77.9463	80.1228	3.33799	82.3074	1.98671	0.493911	76.1157	75.3629	70.4806	73.9864	3.05934	74.7062	73.2925	72.5567	73.5185	1.09245	82.2271	81.4969	62.2305	75.3182	11.3401	74.2744	0.933756	0.475167	-9.75977
660	6.81707e-05	1.14767	LMW-GS	173		204.5	232.668	219.553	218.907	14.0954	225.413	242.574	217.751	228.579	12.711	213.512	226.559	208.235	216.102	9.43301	221.196	6.54619	1.32736	268.841	232.685	237.98	246.502	19.526	278.699	256.408	255.255	263.454	13.2147	251.493	256.175	247.204	251.624	4.48699	253.86	8.69441	1.62406	14.767
678	0.00198975	1.13564	LMW-GS	310		194.578	198.53	200.447	197.852	2.99291	217.887	216.81	189.583	208.094	16.0396	218.61	227.6	195.651	213.954	16.4755	206.633	8.14976	1.23997	213.226	248.734	244.052	235.337	19.2918	240.939	236.289	211.899	229.709	15.5983	210.527	245.144	261.139	238.937	25.8706	234.661	4.65092	1.50123	13.5641
612	0.391656	1.05126	LMW-GS	314		157.766	168.064	206.34	177.39	25.5948	198.449	191.924	207.609	199.327	7.87941	241.034	199.611	171.648	204.098	34.9102	193.605	14.2439	1.16179	168.332	180.887	208.888	186.036	20.7621	167.273	174.284	202.906	181.487	18.877	172.936	177.488	204.48	184.968	17.0505	184.164	2.37851	1.17818	-4.87647
610	0.610338	1.03944	LMW-GS	315		83.1245	89.2978	68.2679	80.2301	10.8096	99.9809	70.0807	84.1717	84.7444	14.9584	92.7949	97.3592	87.8803	92.6781	4.74052	85.8842	6.3018	0.515375	81.259	94.7084	68.6451	81.5375	13.0339	104.281	102.762	69.7239	92.2556	19.5278	98.1412	88.9511	94.9708	94.0211	4.66811	89.2714	6.75565	0.57111	3.94388
761	0.134458	1.09527	LMW-GS	316, 317		116.23	122.477	167.748	135.485	28.1147	181.626	141.772	177.842	167.08	21.9992	169.823	165.556	149.805	161.728	10.5437	154.764	16.9094	0.928712	151.852	154.338	167.728	157.973	8.53928	196.701	168.51	171.446	178.886	15.4983	157.844	161.879	195.275	171.666	20.5451	169.508	10.6222	1.08442	9.52664
883	0.0370643	1.1404	LMW-GS	318, 319		166.38	160.141	227.426	184.649	37.177	227.852	229.161	223.964	226.993	2.703	235.686	211.472	200.763	215.974	17.8912	209.205	21.9684	1.2554	182.454	165.885	194.089	180.809	14.1736	181.135	185.308	207.029	191.157	13.9028	168.238	166.512	200.391	178.38	19.0813	183.449	6.78523	1.17361	-12.3114
969	0.0887526	1.28905	LMW-GS	343		1.22166	1.1902	3.53009	1.98065	1.34195	3.43492	2.121	3.24239	2.93277	0.709574	3.52768	2.8831	2.94858	3.11978	0.354762	2.67773	0.610894	0.0160686	2.31177	3.46957	2.47871	2.75335	0.625853	5.03359	3.80649	4.14646	4.32885	0.633558	3.38206	3.28766	3.14926	3.27299	0.11709	3.45173	0.802811	0.0220823	28.9049
404	4.56624e-07	1.88142	purinin	219		20.7919	30.8695	29.32	26.9938	5.42663	17.2161	30.5489	28.6131	25.4594	7.20419	26.4041	29.5942	20.6874	25.5619	4.51272	26.005	0.857839	0.156051	57.982	46.2229	44.9066	49.7038	7.19926	41.7249	46.1936	54.472	47.4635	6.46773	50.4403	52.7503	45.645	49.6118	3.62433	48.9264	1.26775	0.313005	88.1421
958	0.0161468	1.18734	purinin	220		59.7279	79.9503	93.826	77.8347	17.1472	94.4153	89.1579	104.556	96.043	7.82692	97.3716	110.709	89.6075	99.2294	10.6728	91.0357	11.5429	0.546289	115.88	91.7713	102.571	103.407	12.076	113.436	114.241	124.245	117.307	6.02164	108.455	98.5732	103.641	103.557	4.94169	108.09	7.98244	0.691504	18.734
636	3.27725e-06	1.3415	purinin	223		101.686	118.125	122.793	114.201	11.0872	123.612	139.793	110.264	124.556	14.7872	120.512	132.833	119.28	124.208	7.49481	120.989	5.88067	0.72603	157.256	153.392	138.453	149.7	9.93021	172.408	165.66	173.515	170.528	4.25187	183.385	166.479	150.202	166.689	16.5928	162.306	11.084	1.03834	34.1495
567	0.000494287	1.51901	purinin	227		14.3943	19.8527	28.9952	21.0807	7.37752	27.0215	26.3941	24.1704	25.862	1.49818	22.3185	30.0235	29.0732	27.1384	4.20111	24.6937	3.19337	0.148183	33.3492	27.7632	40.4519	33.8547	6.35943	46.2646	39.5869	46.7116	44.1877	3.99067	32.6933	32.2556	38.5138	34.4876	3.49372	37.51	5.7917	0.239969	51.9009
959	0.000813549	1.21553	purinin	543		76.2707	84.51	92.8987	84.5598	8.3141	100.405	85.5286	95.5835	93.8389	7.58992	105.424	117.228	96.4596	106.371	10.4166	94.9231	10.9457	0.569616	111.779	104.659	109.915	108.784	3.69229	123.922	116.338	132.574	124.278	8.12375	111.521	111.891	115.835	113.082	2.39136	115.382	7.99856	0.738149	21.5526
702	0.501448	1.0366	farinin	193	16	112.478	144.08	129.122	128.56	15.8086	132.317	138.75	145.842	138.97	6.76532	157.329	160.858	134.273	150.82	14.4383	139.45	11.1378	0.836813	165.658	113.419	132.797	137.291	26.408	140.844	134.937	151.997	142.593	8.66368	118.945	133.841	118.304	123.697	8.7908	134.527	9.74665	0.86063	-3.53034
842	0.405394	1.04124	farinin	336		92.2601	98.3074	90.788	93.7852	3.98494	112.534	107.101	95.67	105.102	8.60789	108.064	108.16	101.885	106.036	3.5956	101.641	6.81934	0.609929	108.274	96.0328	87.2425	97.1831	10.563	125.768	114.958	97.2594	112.662	14.3923	111.695	106.144	105.12	107.653	3.53763	105.833	7.89823	0.67706	4.12393
787	0.00160369	1.20087	triticin	423	1	61.0471	72.7267	81.2877	71.6872	10.1602	88.7953	81.2654	85.1605	85.0737	3.76569	92.9457	82.6895	77.6623	84.4325	7.78937	80.3978	7.55044	0.482452	90.5152	82.7786	93.5536	88.9491	5.5556	105.688	104.549	105.278	105.172	0.577129	93.6415	94.3872	98.5376	95.5221	2.63797	96.5477	8.15982	0.61766	20.0875
990	0.127942	1.14703	triticin	348	2	21.15	30.0492	32.8365	28.0119	6.10383	38.9774	37.6839	31.4774	36.0462	4.00924	36.7436	33.2385	35.6722	35.2181	1.79616	33.0921	4.419	0.198579	24.3125	24.1479	30.0901	26.1835	3.38421	32.8588	32.077	32.8661	32.6006	0.453512	25.5054	21.5867	36.2068	27.7663	7.5677	28.8501	3.34305	0.184568	-12.8186
892	0.000199224	1.17952	triticin	143	3	55.1496	53.1846	55.4115	54.5819	1.21715	63.8537	56.2817	59.5838	59.9064	3.79629	68.5632	61.1574	55.5054	61.742	6.54849	58.7434	3.71901	0.352509	66.9248	67.5171	61.1053	65.1824	3.54323	73.5264	70.2557	72.2507	72.0109	1.6485	71.8183	65.857	74.3483	70.6745	4.35968	69.2893	3.61889	0.443275	17.9524
791	0.056231	1.10245	triticin	136		26.8758	31.1486	31.14	29.7215	2.46444	28.7707	30.3204	40.2804	33.1238	6.24602	39.7971	29.67	31.2971	33.5881	5.43837	32.1445	2.11118	0.192893	35.9152	37.0557	35.6866	36.2192	0.733403	38.0622	32.4501	31.3486	33.9536	3.60048	36.763	34.9044	36.7516	36.1397	1.06982	35.4375	1.28567	0.22671	10.2445
753	3.95246e-05	1.20739	triticin	253		57.9412	58.1058	58.6571	58.2347	0.374982	63.6263	54.6974	61.0121	59.7786	4.59045	52.6161	49.3234	53.4402	51.7932	2.17829	56.6022	4.23563	0.339659	64.5946	67.5901	69.44	67.2082	2.44517	72.6591	59.7442	68.3832	66.9288	6.5791	71.5719	72.9849	68.0989	70.8852	2.51433	68.3408	2.208	0.437207	20.7388
242	0.175078	1.16993	triticin	463		48.8963	59.21	62.1902	56.7655	6.97593	31.6525	60.0996	51.7082	47.8201	14.6167	63.5439	57.2686	81.4999	67.4375	12.5761	57.341	9.82135	0.344093	53.5206	36.4581	44.9045	44.961	8.53139	58.2866	50.8496	51.2635	53.4666	4.17939	52.516	43.2187	50.0955	48.6101	4.82336	49.0126	4.26702	0.313556	-14.5244
113	0.00612491	1.17423	globulin	103		71.4282	82.3967	57.9256	70.5835	12.2574	65.5009	69.7574	65.1999	66.8194	2.54884	59.8764	71.6643	62.2519	64.5976	6.23422	67.3335	3.02589	0.404056	91.236	86.0276	79.0645	85.4427	6.10676	62.9976	75.7338	85.5512	74.7609	11.3083	73.0157	78.3955	79.5632	76.9915	3.49224	79.065	5.63471	0.505815	17.423
486	0.000234448	1.36622	globulin	104		14.8449	18.5514	17.189	16.8618	1.87478	20.4253	16.2695	17.0262	17.907	2.21349	13.0126	14.6649	15.8266	14.5014	1.4141	16.4234	1.74462	0.0985538	19.8267	22.6779	27.7851	23.4299	4.03213	19.4718	21.2865	22.5819	21.1134	1.56224	19.3856	28.4114	20.5142	22.7704	4.91773	22.4379	1.19351	0.143546	36.6216
119	0.337586	1.0884	globulin	106		9.57464	15.0116	10.7816	11.7893	2.85512	8.61413	12.1857	11.2134	10.6711	1.84651	11.0173	10.8236	10.485	10.7753	0.269415	11.0785	0.617702	0.0664803	14.0471	10.4052	9.10212	11.1848	2.56304	10.292	15.1543	10.9204	12.1223	2.64459	10.4913	13.2582	14.8506	12.8667	2.20587	12.0579	0.84278	0.0771401	8.84029
952	6.58788e-07	1.76746	globulin	180		17.0887	22.3937	16.7039	18.7288	3.17974	15.1031	14.2894	19.2685	16.2203	2.67094	13.138	20.7907	16.666	16.8649	3.83021	17.2713	1.30267	0.103642	30.8751	25.3063	27.9812	28.0542	2.78514	25.4632	31.0329	35.1434	30.5465	4.85836	31.5315	37.4962	29.9081	32.9786	3.99567	30.5264	2.46226	0.195292	76.7461
953	0.78872	1.03982	globulin	184		32.7658	39.9406	30.2301	34.3122	5.03652	24.3532	26.9837	28.6712	26.6694	2.17606	30.9091	27.4406	26.252	28.2005	2.41978	29.7274	4.04369	0.178388	38.5518	21.6162	24.3986	28.1889	9.08174	26.3299	30.559	32.8748	29.9212	3.31872	28.0877	45.8436	29.9372	34.6229	9.76137	30.911	3.32923	0.197752	3.9816
116	0.00232389	1.17277	globulin	99		46.3545	52.6267	40.7724	46.5846	5.93048	37.5033	40.966	43.4407	40.6367	2.98235	46.8084	46.0932	49.2084	47.37	1.63175	44.8637	3.68175	0.269219	55.3887	58.0102	49.6406	54.3465	4.28104	54.7273	47.8327	57.1638	53.2413	4.83978	45.4798	53.8186	51.4729	50.2571	4.30031	52.615	2.11543	0.336602	17.2773
692	0.0186362	1.16082	serpin	146		26.3424	26.4565	20.7615	24.5202	3.25558	21.6525	20.5406	21.2857	21.1596	0.566522	19.0215	19.025	17.7313	18.5926	0.745915	21.4241	2.97261	0.128562	25.7103	24.3692	25.9251	25.3349	0.843177	21.4926	22.0473	24.7577	22.7659	1.7471	26.8766	30.1271	22.5199	26.5079	3.81701	24.8695	1.91391	0.159102	16.082
160	0.00520984	1.28068	serpin	147		55.4344	45.2421	38.635	46.4372	8.46324	30.1484	33.0143	35.1216	32.7615	2.49621	33.4571	32.3385	30.764	32.1865	1.35295	37.1284	8.06678	0.222801	51.0463	57.4563	49.2611	52.5879	4.30959	37.7009	39.8347	49.7516	42.4291	6.43061	51.334	46.9754	44.5861	47.6318	3.4215	47.5496	5.0799	0.304197	28.068
671	0.00445866	1.13564	serpin	148		126.961	107.416	122.485	118.954	10.2398	132.65	121.104	114.932	122.895	8.99373	146.956	118.395	103.847	123.066	21.9307	121.638	2.32628	0.729929	130.199	137.574	140.52	136.098	5.31662	129.2	142.117	148.719	140.012	9.92803	138.649	128.899	147.358	138.302	9.23419	138.137	1.96243	0.883727	13.5639
690	0.000351119	1.15241	serpin	149		80.3634	83.62	72.6962	78.8932	5.60832	77.1304	68.5124	74.9011	73.5146	4.47316	87.9983	81.3167	73.589	80.968	7.21095	77.792	3.84678	0.466815	82.0885	91.0304	82.3344	85.1511	5.09312	89.2204	96.7819	92.0294	92.6772	3.82213	89.5291	93.6538	90.1696	91.1175	2.2197	89.6486	3.97225	0.573524	15.2415
475	1.50539e-06	1.58599	serpin	150		38.1844	37.5644	27.9697	34.5728	5.72688	28.0523	21.6315	30.0614	26.5817	4.40317	30.1329	31.8783	26.2369	29.416	2.88822	30.1902	4.0514	0.181166	44.7185	52.3135	47.7118	48.2479	3.82579	45.968	44.3979	45.1838	45.1833	0.785044	53.5973	52.065	44.9758	50.2127	4.59954	47.8813	2.53468	0.306319	58.5989
549	6.19617e-06	1.3185	serpin	151		76.8045	70.301	68.5088	71.8714	4.36509	69.0169	61.9539	69.2024	66.7244	4.13243	76.3522	63.9222	54.6234	64.9659	10.902	67.8539	3.58865	0.407179	88.1312	98.8912	80.5365	89.1863	9.22272	89.2675	83.6739	88.0784	87.0066	2.94679	97.2376	94.6953	84.6796	92.2042	6.63931	89.4657	2.61003	0.572353	31.8505
485	1.17808e-05	1.51953	serpin	152		32.4946	30.2051	24.7623	29.154	3.97186	24.4856	19.0393	25.2802	22.935	3.3971	28.1244	27.0927	20.8999	25.3723	3.90741	25.8205	3.13361	0.154944	15.9654	16.0914	16.6576	16.2381	0.368676	19.2486	18.6306	19.5837	19.1543	0.4835	14.4078	16.2902	16.0561	15.5847	1.02594	16.9924	1.90058	0.108708	-34.1902
557	0.000183547	1.52969	serpin	154		33.2155	30.7838	20.636	28.2118	6.6725	25.0817	18.8049	19.9152	21.2673	3.34972	22.9996	23.0376	13.8358	19.9577	5.30176	23.1456	4.43607	0.138892	34.6186	39.3622	35.3278	36.4362	2.5587	32.3797	31.3184	33.2766	32.3249	0.980248	39.5006	40.242	32.6242	37.4556	4.20047	35.4056	2.71618	0.226506	52.9691
579	1.16126e-07	1.31485	serpin	159		86.3409	78.4227	76.781	80.5149	5.11179	87.83	75.566	75.0784	79.4915	7.22548	87.9562	84.9844	70.5291	81.1566	9.32283	80.3876	0.839826	0.482391	100.947	106.461	97.5784	101.662	4.48424	106.48	102.645	110.059	106.395	3.70786	111.779	106.38	108.948	109.035	2.70056	105.698	3.73566	0.676196	31.4848
865	0.117495	1.12792	serpin	397		22.9996	21.855	15.8267	20.2271	3.85355	15.0671	13.4017	14.0597	14.1762	0.838796	15.281	16.9222	13.6439	15.2823	1.63916	16.5619	3.22201	0.0993847	18.1914	21.384	20.0805	19.8853	1.60523	14.5602	16.8248	18.4357	16.6069	1.94692	20.974	21.1549	16.5183	19.5491	2.62627	18.6804	1.80357	0.119507	12.7918
885	0.0681911	1.17521	serpin	398		43.9823	41.8906	27.9955	37.9561	8.68935	22.5378	31.0766	27.6272	27.0805	4.2956	29.7346	25.7175	26.6644	27.3722	2.1	30.803	6.19656	0.184843	38.6224	44.256	34.7965	39.225	4.75847	30.789	29.6659	32.3409	30.932	1.34321	42.081	41.3724	31.8764	38.4433	5.6981	36.2001	4.57901	0.231588	17.5214
960	0.124784	1.15735	serpin	399		30.1828	22.1978	22.3039	24.8948	4.57982	15.1935	23.3998	14.4821	17.6918	4.95604	17.6834	21.1314	13.6422	17.4857	3.74853	20.0241	4.21945	0.120161	26.809	28.3686	26.1894	27.1223	1.12285	18.8045	19.2432	21.9154	19.9877	1.6838	23.0236	25.1245	19.095	22.4144	3.06054	23.1748	3.62759	0.14826	15.7345
640	0.0272926	1.17588	alpha amylase inhibitor (AAI)	244		78.0143	92.4792	104.228	91.5738	13.1303	118.755	105.369	111.361	111.828	6.70495	97.009	98.8024	93.4758	96.4291	2.71028	99.9437	10.5746	0.599744	116.686	101.822	93.1778	103.895	11.8905	130.3	121.103	155.789	135.731	17.9689	104.542	109.932	124.343	112.939	10.2374	117.522	16.405	0.751841	17.588
272	0.00142333	1.49517	alpha amylase inhibitor (AAI)	262		16.1445	8.47081	16.52	13.7118	4.5427	11.1194	12.1135	8.77898	10.6706	1.71197	10.2189	10.6617	7.83452	9.57171	1.52065	11.318	2.14462	0.0679175	13.4458	13.4842	18.0182	14.9827	2.62885	13.0709	17.4083	17.5075	15.9956	2.53331	16.6631	22.6687	20.0349	19.7889	3.01033	16.9224	2.5336	0.10826	49.5171
890	0.791674	1.01107	alpha amylase inhibitor (AAI)	264		178.449	226.412	205.746	203.536	24.0576	223.508	201.602	225.419	216.843	13.2341	203.609	232.918	193.567	210.031	20.4465	210.137	6.65435	1.26099	210.503	199.197	196.523	202.075	7.4211	218.589	192.113	239.815	216.839	23.8993	206.738	245.544	203.15	218.477	23.5089	212.464	9.0344	1.35923	1.10733
278	9.43504e-07	1.46807	alpha amylase inhibitor (AAI)	265		74.7429	118.21	98.2985	97.0839	21.7592	116.804	97.1846	103.673	105.887	9.99559	96.1105	110.368	99.9093	102.129	7.38346	101.7	4.41742	0.610284	135.635	149.213	148.368	144.406	7.60716	145.541	139.567	159.919	148.342	10.4613	141.524	164.941	159.017	155.16	12.175	149.303	5.44144	0.955159	46.8067
619	0.0143839	1.20547	alpha amylase inhibitor (AAI)	277		47.8616	68.6872	63.2416	59.9302	10.8005	68.624	65.706	60.8662	65.0654	3.91838	59.451	64.3361	44.2035	55.9969	10.5014	60.3308	4.54752	0.362034	67.835	63.4975	64.2285	65.187	2.32216	71.2609	62.0772	89.1646	74.1675	13.7756	70.5815	78.9282	86.9706	78.8268	8.19504	72.7271	6.93302	0.465269	20.5472
285	0.166523	1.12969	alpha amylase inhibitor (AAI)	278		37.7756	50.8023	60.2946	49.6242	11.3057	47.9537	64.0898	45.9454	52.6629	9.94675	42.0309	52.6215	52.1331	48.9285	5.97851	50.4052	1.98595	0.302472	71.2735	54.3084	57.418	61	9.03195	39.6857	51.4649	61.1196	50.7567	10.7345	47.4231	61.008	68.7813	59.0708	10.8101	56.9425	5.44317	0.364287	12.9695
973	0.0110031	1.09508	alpha amylase inhibitor (AAI)	280		209.157	237.899	246.16	231.072	19.4231	273.858	274.554	234.772	261.061	22.7698	235.179	241.898	243.903	240.327	4.5692	244.153	15.3565	1.46512	276.884	255.169	270.754	267.602	11.1952	266.716	260.439	293.319	273.491	17.456	246.204	273.353	263.472	261.01	13.741	267.368	6.24401	1.71047	9.50815
293	0.938406	1.00774	alpha amylase inhibitor (AAI)	281		69.9692	86.1932	93.3978	83.1867	12.0002	95.9699	98.7556	89.5006	94.742	4.74811	85.5525	93.5683	84.6763	87.9324	4.90053	88.6204	5.80828	0.531794	83.637	75.8296	90.4089	83.2919	7.29576	83.6119	98.2126	113.692	98.5054	15.0421	78.239	81.7022	98.42	86.1204	10.7916	89.3059	8.09155	0.571331	0.773548
583	0.000847429	1.24116	alpha amylase inhibitor (AAI)	282		144.394	139.242	171.117	151.584	17.1107	159.389	152.445	185.478	165.771	17.4166	183.08	183.331	184.819	183.743	0.940059	167.033	16.1166	1.00233	203.63	181.975	211.61	199.072	15.334	208.385	213.823	243.753	221.987	19.0453	193.634	235.589	173.432	200.885	31.7064	207.315	12.7391	1.32629	24.1161
294	0.380019	1.03795	alpha amylase inhibitor (AAI)	283		91.9456	99.6679	110.392	100.669	9.26391	106.681	106.428	112.323	108.477	3.33292	97.2218	115.579	110.215	107.672	9.439	105.606	4.29475	0.633721	87.4813	87.4571	91.7135	88.884	2.45046	107.856	101.395	118.359	109.203	8.56212	100.196	109.226	112.015	107.146	6.17779	101.744	11.1849	0.650906	-3.65643
803	0.0873522	1.06291	alpha amylase inhibitor (AAI)	284		222.579	242.095	248.744	237.806	13.5998	281.943	233.658	238.885	251.495	26.4977	277.829	270.079	266.88	271.596	5.62997	253.632	16.9961	1.522	266.067	254.022	251.137	257.075	7.91952	274.519	276.553	301.015	284.029	14.7457	255.565	285.614	261.805	267.661	15.8578	269.589	13.5797	1.72468	6.29108
855	0.0651072	1.10839	alpha amylase inhibitor (AAI)	312, 313		300.435	312.396	394.277	335.703	51.078	418.362	391.085	434.958	414.802	22.1522	436.566	455.117	380.117	423.933	39.0637	391.479	48.5192	2.34919	417.579	421.556	420.152	419.762	2.0171	434.455	444.417	495.002	457.958	32.4657	380.375	416.814	474.855	424.015	47.6501	433.912	20.9332	2.77593	10.839
261	0.00928396	1.17443	27K thiol reductase-like protein	239		73.2198	70.0365	80.008	74.4214	5.09321	87.4238	87.742	88.8821	88.016	0.766777	76.419	72.1439	83.3147	77.2925	5.63638	79.91	7.16527	0.479525	89.8286	73.8942	94.9232	86.2154	10.9703	120.129	98.0052	100.637	106.257	12.0854	86.9872	89.5462	90.6877	89.0737	1.89495	93.8488	10.8407	0.600394	17.4431
613	0.00228416	1.29528	ADP-glucose pyrophosphorylase small subunit	108, 110		48.5073	41.0801	38.5506	42.7127	5.17522	46.7856	41.5709	44.7621	44.3729	2.62905	42.9685	45.0694	42.7096	43.5825	1.29419	43.556	0.830415	0.261372	44.2809	72.5037	53.2664	56.6836	14.4184	66.3489	57.1964	39.6623	54.4025	13.5609	58.0604	53.2689	63.1654	58.1649	4.9491	56.417	1.89532	0.360926	29.5275
596	2.27045e-06	1.49575	alanine amino transferase	118		21.5879	24.3572	19.8615	21.9355	2.26796	18.1368	23.7119	19.5042	20.451	2.90566	18.6735	22.1786	19.0702	19.9741	1.91941	20.7869	1.02294	0.124738	32.6085	35.8231	26.2873	31.573	4.85147	28.4197	28.9539	25.5178	27.6305	1.84905	33.2086	36.4114	32.5974	34.0725	2.0485	31.092	3.24784	0.19891	49.5751
117	5.36482e-05	1.3781	ATP synthase beta subunit	109		58.5058	45.8891	44.2563	49.5504	7.79846	46.0084	35.2625	44.6023	41.9577	5.8407	36.3317	44.0303	47.1645	42.5088	5.57436	44.6723	4.23351	0.26807	55.8974	68.2533	69.6421	64.5976	7.56654	62.9924	63.9096	59.2062	62.0361	2.49328	60.3193	63.7385	50.1087	58.0555	7.09132	61.5631	3.29661	0.393847	37.8103
95	1.73868e-07	1.40711	beta amylase	92		86.3964	83.3116	80.0495	83.2525	3.17383	87.5624	66.2363	87.9745	80.5911	12.4333	74.7631	79.9153	82.1404	78.9396	3.7842	80.9277	2.17608	0.485632	112.956	110.528	106.988	110.157	3.00155	133.698	121.512	112.876	122.695	10.4614	114.293	107.534	104.484	108.77	5.0199	113.874	7.6706	0.728506	40.7111
100	0.0227225	1.11321	beta amylase	93, 462		81.5659	79.7547	61.1411	74.1539	11.3058	71.5584	59.1005	68.2861	66.315	6.45864	60.6387	64.3921	63.8215	62.9508	2.02257	67.8066	5.74858	0.406895	74.4194	78.1303	83.7999	78.7832	4.72419	77.6258	71.5603	71.2409	73.4757	3.59768	77.2374	77.0889	68.2435	74.1899	5.15028	75.4829	2.88034	0.482899	11.321
921	0.00585563	1.27487	beta amylase	94		46.8985	46.1813	39.0472	44.0423	4.34074	53.7962	38.2159	43.0386	45.0169	7.97632	54.4847	48.1724	43.0156	48.5576	5.74427	45.8723	2.37606	0.275271	37.0316	45.6243	23.0373	35.2311	11.4007	32.0034	39.7212	34.1218	35.2821	3.98758	41.8085	39.48	31.0083	37.4323	5.68379	35.9818	1.25637	0.230192	-21.5608
720	0.214908	1.12655	chitinase	455		49.3532	56.4709	50.4114	52.0785	3.84054	50.4174	55.5699	39.6664	48.5512	8.11434	48.7213	39.7287	49.9715	46.1405	5.58786	48.9234	2.98644	0.29358	41.4179	45.4121	49.9273	45.5857	4.25737	78.9991	60.3646	43.1751	60.8463	17.9168	53.6802	57.2554	65.8001	58.9119	6.22746	55.1146	8.30875	0.352594	12.655
235	0.225824	1.07281	chitinase, rye	232		76.6582	93.6005	105.609	91.956	14.5454	83.1382	90.8411	74.901	82.9601	7.97156	102.488	94.7916	99.4255	98.9017	3.87477	91.2726	7.99272	0.54771	74.6625	82.142	84.051	80.2852	4.96207	103.6	94.96	85.6015	94.7206	9.00181	80.0398	73.7876	86.8546	80.2273	6.53551	85.0777	8.35105	0.544281	-6.78724
259	0.833407	1.01135	dehydroascorbate reductase	241		58.214	49.7567	51.8968	53.2892	4.39722	60.8977	55.7681	55.3892	57.3517	3.0768	63.3517	48.2706	60.4238	57.3487	7.997	55.9965	2.34463	0.336025	65.6852	50.6488	50.9942	55.7761	8.58331	53.8636	54.8321	63.1392	57.2783	5.09875	64.0854	50.2043	56.2352	56.8416	6.96038	56.632	0.772741	0.362301	1.13488
121	0.426244	1.04982	elongation factor EF1A	311		158.78	159.095	106.784	141.553	30.1115	102.778	112.552	113.287	109.539	5.86689	108.41	111.969	93.4987	104.626	9.7992	118.572	20.0527	0.711531	144.732	133.018	116.744	131.498	14.0559	109.931	110.291	110.206	110.143	0.187873	134.019	142.483	118.894	131.799	11.9504	124.48	12.4171	0.796355	4.98204
122	9.08201e-09	3.13156	enolase	123		12.748	10.0358	7.38564	10.0565	2.68125	6.32096	5.41319	5.64099	5.79171	0.472281	7.81847	6.01851	5.85516	6.56405	1.08943	7.47075	2.27237	0.0448306	26.5522	25.2719	24.3775	25.4006	1.09303	21.502	20.585	23.5671	21.8847	1.5274	26.2949	25.4297	16.9756	22.9	5.14891	23.3951	1.80946	0.149669	213.156
917	0.423796	1.04838	glyoxalase	178		46.7269	37.4292	39.5063	41.2208	4.88017	24.9771	33.3638	31.7474	30.0294	4.44946	35.2652	37.4291	34.2269	35.6404	1.63374	35.6302	5.59569	0.21381	33.2221	33.8537	39.3574	35.4777	3.3747	41.45	40.2383	30.7731	37.4871	5.84602	41.2126	38.1716	37.9079	39.0974	1.83658	37.3541	1.8135	0.238971	4.83825
797	0.0121634	1.14617	grain softness protein	275		126.05	129.394	159.915	138.453	18.6618	150.444	150.55	159.108	153.367	4.972	160.402	149.845	142.426	150.891	9.03377	147.57	7.99227	0.885543	155.87	153.288	145.697	151.618	5.28797	185.041	175.377	196.641	185.686	10.6468	147.419	183.244	179.692	170.118	19.7382	169.141	17.055	1.08207	14.6172
913	0.00241636	1.2133	initiation factor Eif4A	413		83.407	72.4106	65.2239	73.6805	9.15787	72.2952	65.0438	70.3464	69.2285	3.75277	89.2538	73.629	58.3735	73.7521	15.4405	72.2204	2.59131	0.433381	53.6796	68.5608	59.8344	60.6916	7.4775	55.1058	56.7778	53.1148	54.9995	1.83384	65.1377	58.6395	64.8668	62.8813	3.67606	59.5241	4.06856	0.380803	-17.5798
630	4.12425e-06	1.37957	ketol-acid reducto isomerase	436		12.8759	13.9098	13.0616	13.2824	0.551156	11.92	13.4057	13.0353	12.787	0.773351	15.045	14.8367	11.3497	13.7438	2.07598	13.2711	0.478476	0.0796373	17.4456	22.1728	16.9655	18.8613	2.87785	16.4061	19.7204	15.9686	17.365	2.05151	20.1652	18.1517	17.7791	18.6987	1.28362	18.3083	0.82097	0.117127	37.9566
196	0.0670952	1.16196	malate dehydrogenase	175		10.9156	11.4287	12.1018	11.4821	0.594895	8.44263	12.4666	10.2123	10.3739	2.01686	10.9002	9.91398	16.0265	12.2802	3.28162	11.3787	0.957377	0.0682816	14.2901	14.4242	12.8639	13.8594	0.864751	11.0822	10.3813	12.8979	11.4538	1.29881	14.3161	17.0659	11.6734	14.3518	2.6964	13.2217	1.55068	0.084585	16.1964
657	6.86033e-08	1.40421	malate dehydrogenase	176		37.8903	40.1199	32.6421	36.8841	3.83914	35.7298	35.7898	33.6188	35.0461	1.23648	35.0507	37.1853	30.1863	34.1408	3.58713	35.357	1.39784	0.212171	52.435	53.6758	46.126	50.7456	4.04852	46.279	46.2895	47.2968	46.6218	0.584575	52.5826	53.9871	48.1668	51.5788	3.03721	49.6487	2.65433	0.317626	40.4213
248	0.0598516	1.11499	oil body protein	?		25.8335	23.5947	33.1337	27.5206	4.98829	26.9093	28.241	24.6061	26.5855	1.83899	26.7956	19.9024	24.4449	23.7143	3.50422	25.9401	1.98353	0.155662	25.9045	30.9946	26.2415	27.7135	2.84649	30.8652	27.6469	32.4698	30.3273	2.45607	25.1986	29.7513	31.2335	28.7278	3.14495	28.9229	1.31776	0.185033	11.4986
260	0.317808	1.15725	thaumatin-like protein	456		19.1514	40.6632	49.9251	36.5799	15.788	42.1793	40.1995	44.8486	42.4091	2.33305	29.9085	45.4654	44.9533	40.1091	8.8377	39.6994	2.93613	0.238229	59.8193	26.4759	45.2339	43.843	16.7152	50.6611	39.5044	62.9279	51.0311	11.7161	37.4541	33.6371	57.7646	42.9519	12.9693	45.942	4.42976	0.293912	15.7248
624	7.69816e-06	1.39075	thiamine biosynthetic enzyme	189		24.0541	21.0755	21.6476	22.2591	1.58063	15.6185	24.0625	17.2044	18.9618	4.48795	19.5583	19.3823	20.8289	19.9232	0.789324	20.3814	1.69571	0.122305	29.9444	27.9257	29.4052	29.0918	1.04519	25.3415	29.9083	27.2685	27.5061	2.29266	30.2227	26.2453	28.8469	28.4383	2.01995	28.3454	0.796914	0.181339	39.075
249	0.00482408	1.11943	triose-phosphate isomerase	225		49.6508	40.5369	45.2062	45.1313	4.55738	42.5358	40.3366	40.9016	41.258	1.1421	50.0827	42.0152	46.7666	46.2882	4.05494	44.2258	2.6345	0.265391	49.1466	46.2023	51.8189	49.0559	2.80937	53.495	49.8455	43.7099	49.0168	4.94491	50.5756	49.9667	50.8108	50.451	0.435616	49.5079	0.81699	0.316725	11.9435
230	1.62935e-06	1.58299	tritin	201		129.126	115.646	100.888	115.22	14.1236	102.913	102.653	76.5482	94.0381	15.1473	97.9668	70.6534	98.0237	88.8813	15.7858	99.3797	13.9581	0.596359	149.258	150.977	162.114	154.116	6.97926	166.961	161.229	166.135	164.775	3.09886	148.224	163.098	147.857	153.059	8.69538	157.317	6.48051	1.00643	58.2987
233	0.275693	1.08357	xylanase inhibitor	205		57.8131	53.7691	48.4835	53.3552	4.67857	37.3656	59.2317	38.6415	45.0796	12.2727	57.8175	54.6243	41.0789	51.1736	8.88683	49.8695	4.28916	0.299258	49.9948	39.7914	53.5036	47.7632	7.12329	58.9637	52.7587	55.6205	55.781	3.10563	54.5444	66.6971	54.4602	58.5672	7.04078	54.0371	5.60912	0.345701	8.35713
1 The same spot identified as an alpha gliadin in Butte 86, was identified as a gamma gliadin in transgenic line SA35-124j.
2 The predominant protein identified by MS/MS in the spot from Butte 86 was an alpha gliadin, but the spot also contained a gamma gliadin.
3 The predominant protein identified by MS/MS in spots from Butte 86 and the transgenic lines was a delta gliadin. However, the spot from Butte 86 also contained an alpha gliadin.
4 Spot was identified previously as a gamma gliadin in Dupont et al. (2011), but was identified as an alpha gliadin in the current study.

## Sheet: 6B. By Protein Type
Supplementary File 6B. Normalized 2-DE spot volumes from non-transgenic Butte 86 and transgenic SA35-124j adjusted according to MS/MS protein identifications and grouped by protein type. Protein identifications were from Dupont et al., (2011) and the current study.
							% Total Spot Volume
SameSpot #	Predominant Protein	Dupont et al (2011) Spot Number	Figure 2 Spot Number	Butte 86 Average	SA35-124j Average	% Change	Butte 86 Average	SA35-124j Average
930	alpha gliadin/gamma gliadin1,2	341	10	77.3521
935	alpha gliadin	342	11	63.0173	45.735
940	alpha gliadin	not identified	13	89.312	66.8193
980	alpha gliadin/gamma gliadin1,2	172	14	93.4173
607	alpha gliadin/gamma gliadin1	339, 337 5	15	125.398
697	alpha gliadin/gamma gliadin2	183	17	113.508	68.1284
967	alpha gliadin/gamma gliadin1	177	18	34.745
340	alpha gliadin/gamma gliadin1	550	19	204.126
336	alpha gliadin	not identified	21	53.2743	17.9969
957	alpha gliadin/gamma gliadin1,2	344	22	72.8636
956	alpha gliadin	467	23	72.7449	81.7118
423	alpha gliadin/gamma gliadin1,2	330	24	111.977
326	alpha gliadin	190	25	100.494	16.2067
354	alpha gliadin	163 4	26	100.998	31.1109
371	alpha gliadin/glucose-3-phosphate dehydrogenase3	329	27	138.467
937	delta gliadin/alpha gliadin4	328	28	28.866
929	alpha gliadin	327	29	129.795	45.0569
307	alpha gliadin	468	30	132.061	28.4308
334	alpha gliadin	124	31	88.7211	23.134
360	alpha gliadin	420	32	97.1387	34.6819
776	alpha gliadin	206		33.7479	40.1917
948	alpha gliadin	334		137.861	98.0935
315	alpha gliadin/glucose-3-phosphate dehydrogenase3	387		75.4197	17.127
533	alpha gliadin	389		51.8647	44.5229
TOTAL ALPHA				2227.17	658.948	-70.4132	13.4054	4.22245
901	gamma gliadin	323, 324	4	209.989	203.816
805	gamma gliadin	320	5	344.939	318.111
694	gamma gliadin	325	9	129.547	111.526
930	alpha gliadin/gamma gliadin1,2	341	10	46.4113	80.9611
666	gamma gliadin	160	12	139.454	145.122
980	alpha gliadin/gamma gliadin1,2	172	14	89.8243	171.893
607	alpha gliadin/gamma gliadin1	339, 3371	15		83.7742
697	alpha gliadin/gamma gliadin2	183	17	56.7539
967	alpha gliadin/gamma gliadin1	177	18		30.6149
340	alpha gliadin/gamma gliadin1	550	19		82.4763
957	alpha gliadin/gamma gliadin1,2	344	22	52.9917	105.298
423	alpha gliadin/gamma gliadin1,2	330	24	68.5576	125.979
991	gamma gliadin	134		39.0838	35.8092
964	gamma gliadin	166		98.6374	92.705
965	gamma gliadin	169		288.739	242.714
949	gamma gliadin	335		33.732	28.7367
977	gamma gliadin	346, 347		226.478	239.505
TOTAL GAMMA				1825.14	2099.04	15.0073	10.9855	13.4504
816	omega-1,2 gliadin	135		136.909	121.127
988	omega-1,2 gliadin	476		135.481	115.893
862	omega-1,2 gliadin	477		115.385	125.401
908	omega-1,2 gliadin	391		122.665	144.769
441	omega-1,2 gliadin	107		43.9348	68.6239
715	omega-1,2 gliadin	113		141.566	151.743
741	omega-1,2 gliadin	115		94.3566	100.904
713	omega-1,2 gliadin	116		36.4859	39.6535
373	omega-1,2 gliadin	130		40.192	17.9101
600	omega-5 gliadin	60		315.235	380.683
563	omega-5 gliadin	63		110.759	132.639
681	omega-5 gliadin	69		47.0824	54.5044
645	omega-5 gliadin	71		242.036	274.329
723	omega-5 gliadin	73		105.176	109.44
874	omega-5 gliadin	74		229.727	222.235
606	omega-5 gliadin	78		59.0676	75.2889
TOTAL OMEGA				1976.06	2135.15	8.05076	11.8939	13.6817
937	delta gliadin	328	28	31.7527	40.2683
TOTAL DELTA				31.7527	40.2683	26.8187	0.19112	0.258034
526	HMW-GS Ax2*	12		108.176	80.5517
962	HMW-GS Ax2*	17		172.137	148.665
518	HMW-GS Ax2*	23		72.4155	60.017
509	HMW-GS Bx7	20, 26		462.973	331.689
534	HMW-GS Bx7	21		213.51	175.597
28	HMW-GS Bx7	27, 29		39.5791	43.4409
464	HMW-GS By9	350		110.983	84.5606
460	HMW-GS By9	351		26.3783	16.1773
587	HMW-GS By9	360		22.827	18.4452
570	HMW-GS By9	40		103.837	82.4977
944	HMW-GS Dx5	3		141.383	103.204
942	HMW-GS Dx5	5		291.883	202.528
627	HMW-GS Dx5	538		25.4662	21.1087
494	HMW-GS Dy10	333		130.25	94.1396
436	HMW-GS Dy10	42		236.298	151.2
573	HMW-GS Dy10	424		34.2707	20.083
501	HMW-GS Dy10	48		46.5447	33.0024
462	HMW-GS Dy10	51		32.9171	15.2548
TOTAL HMW-GS				2271.83	1682.16	-25.9556	13.6742	10.7791
145	LMW-GS	322	6	115.758	102.952
978	LMW-GS	144	7	153.542	154.457
993	LMW-GS	472	8	26.9712	30.7992
905	LMW-GS	119		294.422	295.178
904	LMW-GS	119a		225.884	255.898
833	LMW-GS	120		173.547	199.821
766	LMW-GS	125		273.337	267.131
955	LMW-GS	132		71.4646	60.5422
447	LMW-GS	140		52.0102	37.8178
444	LMW-GS	141		301.64	197.516
834	LMW-GS	145		126.063	135.124
452	LMW-GS	153		88.8403	133.516
759	LMW-GS	155		86.6762	88.1769
539	LMW-GS	167		394.082	297.118
879	LMW-GS	170		82.3074	74.2744
660	LMW-GS	173		221.196	253.86
678	LMW-GS	310		206.633	234.661
612	LMW-GS	314		193.605	184.164
610	LMW-GS	315		85.8842	89.2714
761	LMW-GS	316, 317		154.764	169.508
883	LMW-GS	318, 319		209.205	183.449
969	LMW-GS	343		2.67773	3.45173
TOTAL LMW-GS				3540.51	3448.69	-2.59349	21.3104	22.0988
404	purinin	219		26.005	48.9264
958	purinin	220		91.0357	108.09
636	purinin	223		120.989	162.306
567	purinin	227		24.6937	37.51
959	purinin	543		94.9231	115.382
TOTAL PURININ				357.646	472.214	32.0338	2.15268	3.02589
702	farinin	193	16	139.45	134.527
842	farinin	336		101.641	105.833
TOTAL FARININ				241.091	240.359	-0.303395	1.45113	1.54019
787	triticin	423	1	80.3978	96.5477
990	triticin	348	2	33.0921	28.8501
892	triticin	143	3	58.7434	69.2893
791	triticin	136		32.1445	35.4375
753	triticin	253		56.6022	68.3408
242	triticin	463		57.341	49.0126
TOTAL TRITICIN				318.321	347.478	9.1596	1.91598	2.22659
113	globulin	103		67.3335	79.065
486	globulin	104		16.4234	22.4379
119	globulin	106		11.0785	12.0579
952	globulin	180		17.2713	30.5264
953	globulin	184		29.7274	30.911
116	globulin	99		44.8637	52.615
TOTAL GLOBULIN				186.698	227.613	21.9153	1.12374	1.45852
692	serpin	146		21.4241	24.8695
160	serpin	147		37.1284	47.5496
671	serpin	148		121.638	138.137
690	serpin	149		77.792	89.6486
475	serpin	150		30.1902	47.8813
549	serpin	151		67.8539	89.4657
485	serpin	152		25.8205	16.9924
557	serpin	154		23.1456	35.4056
579	serpin	159		80.3876	105.698
865	serpin	397		16.5619	18.6804
885	serpin	398		30.803	36.2001
960	serpin	399		20.0241	23.1748
TOTAL SERPIN				552.77	673.703	21.8777	3.32713	4.317
640	alpha amylase inhibitor (AAI)	244		99.9437	117.522
272	alpha amylase inhibitor (AAI)	262		11.318	16.9224
890	alpha amylase inhibitor (AAI)	264		210.137	212.464
278	alpha amylase inhibitor (AAI)	265		101.7	149.303
619	alpha amylase inhibitor (AAI)	277		60.3308	72.7271
285	alpha amylase inhibitor (AAI)	278		50.4052	56.9425
973	alpha amylase inhibitor (AAI)	280		244.153	267.368
293	alpha amylase inhibitor (AAI)	281		88.6204	89.3059
583	alpha amylase inhibitor (AAI)	282		167.033	207.315
294	alpha amylase inhibitor (AAI)	283		105.606	101.744
803	alpha amylase inhibitor (AAI)	284		253.632	269.589
855	alpha amylase inhibitor (AAI)	312, 313		391.479	433.912
TOTAL AAI				1784.36	1995.11	11.8112	10.7401	12.7844
261	27K thiol reductase-like protein	239		79.91	93.8488
613	ADP-glucose pyrophosphorylase small subunit	108, 110		43.556	56.417
596	alanine amino transferase	118		20.7869	31.092
117	ATP synthase beta subunit	109		44.6723	61.5631
95	beta amylase	92		80.9277	113.874
100	beta amylase	93, 462		67.8066	75.4829
921	beta amylase	94		45.8723	35.9818
720	chitinase	455		48.9234	55.1146
235	chitinase, rye	232		91.2726	85.0777
259	dehydroascorbate reductase	241		55.9965	56.632
121	elongation factor EF1A	311		118.572	124.48
122	enolase	123		7.47075	23.3951
917	glyoxalase	178		35.6302	37.3541
797	grain softness protein	275		147.57	169.141
913	initiation factor Eif4A	413		72.2204	59.5241
630	ketol-acid reducto isomerase	436		13.2711	18.3083
196	malate dehydrogenase	175		11.3787	13.2217
657	malate dehydrogenase	176		35.357	49.6487
248	oil body protein	?		25.9401	28.9229
260	thaumatin-like protein	456		39.6994	45.942
624	thiamine biosynthetic enzyme	189		20.3814	28.3454
249	triose-phosphate isomerase	225		44.2258	49.5079
230	tritin	201		99.3797	157.317
233	xylanase inhibitor	205		49.8695	54.0371
371	alpha gliadin/glucose-3-phosphate dehydrogenase	329	27		60.8307
TOTAL OTHER NON-GLUTEN				1300.69	1585.06	21.8629	7.82889	10.1569
TOTAL SPOT VOLUME				16614	15605.8
1 The same spot identified as an alpha gliadin in Butte 86, was identified as a gamma gliadin in transgenic line SA35-124j. Normalized volumes of spots from Butte 86 were assigned to alpha gliadins, while those from corresponding spots of SA35-124j were assigned to gamma gliadins.
2 The predominant protein identified by MS/MS in the spot from Butte 86 was an alpha gliadin, but the spot also contained a gamma gliadin. Normalized spot volumes for Butte 86 were divided among alpha and gamma gliadins according to the percentage of unique peptides that were obtained for each protein type. Calculations are shown in sheet labeled "Spot Volume Adjustments".
3 The same spot identified as an alpha gliadin in Butte 86, was identified as glucose-3 phosphate dehydrogenase in transgenic line SA35-124j. Normalized volume of spot from Butte 86 was assigned to alpha gliadins, while the volume from corresponding spot from SA35-124j was assigned to other non-gluten proteins.
4 The predominant protein identified by MS/MS in spots from Butte 86 and the transgenic lines was a delta gliadin. However, the spot from Butte 86 also contained an alpha gliadin. Normalized spot volumes for Butte 86 were divided among alpha and delta gliadins according to the percentage of unique peptides that were obtained for each protein type. Calculations are shown in sheet labeled "Spot Vol…
5 Spot was identified previously as a gamma gliadin in Dupont et al. (2011), but was identified as an alpha gliadin in the current study.
TOTAL GLIADIN				6060.12	4933.4
TOTAL GLUTENIN				5812.34	5130.85
GLIADIN/GLUTENIN				1.04263	0.961518
HMW-GS/LMW-GS				0.641667	0.487769

## Sheet: 6C. Spot Volume Adjustments
Supplementary File 6C. Adjustments to spot volumes of alpha and gamma gliadins in Butte 86 protein spots containing both protein types.
SameSpot #	Protein Type	Dupont et al. (2011) Spot Number	Figure 2 Spot Number	# Alpha Unique Peptides	# Gamma or Delta Unique Peptides	Total # Unique Peptides	% Unique Peptides Alpha	% Unique Peptides Gamma	Total Spot Volume	Spot Volume Assigned to Alpha Gliadins	Spot Volume Assigned to Gamma or Delta Gliadins
980	alpha gliadin/gamma gliadin	172	14	26	25	51	0.509804	0.490196	183.242	93.4173	89.8243
697	alpha gliadin/gamma gliadin	183	17	44	22	66	0.666667	0.333333	170.262	113.508	56.7539
423	alpha gliadin/gamma gliadin	330	24	49	30	79	0.620253	0.379747	180.535	111.977	68.5576
930	alpha gliadin/gamma gliadin	341	10	30	18	48	0.625	0.375	123.763	77.3521	46.4113
957	alpha gliadin/gamma gliadin	344	22	44	32	76	0.578947	0.421053	125.855	72.8636	52.9917
937	delta gliadin/alpha gliadin	328	28	10	11	21	0.47619	0.52381	60.6187	28.866	31.7527

## Sheet: 6D. HMW-GS by type
Supplementary File 6D. Normalized 2-DE spot volumes for individual HMW-GS from non-transgenic Butte 86 and transgenic SA35-124j.
	Butte 86 Total Spot Volume	SA35-124j Total Spot Volume	% Change
HMW-GS Ax2*	352.729	289.234	-18.001
HMW-GS Bx7	716.062	550.727	-23.0895
HMW-GS By9	264.025	201.681	-23.613
HMW-GS Dx5	458.733	326.84	-28.7516
HMW-GS Dy10	480.281	313.68	-34.6883
total x-type HMW-GS	1527.52	1166.8	-23.6149
total y-type HMW-GS	744.306	515.36	-30.7596

## Sheet: 6E. Summary 1
Supplementary File 6E. Summary of Normalized Spot Volumes by Protein Type
	% Total Spot Volume
	Butte 86 Average	SA35-124j Average
alpha gliadins	13.4054	4.22245
gamma gliadins	10.9855	13.4504
omega gliadins	11.8939	13.6817
delta gliadins	0.19112	0.258034
HMW-GS	13.6742	10.7791
LMW-GS	21.3104	22.0988
other storage proteins1	6.64353	8.25119
serpins	3.32713	4.317
AAI	10.7401	12.7844
other non-gluten proteins	7.82889	10.1569
total gliadins	36.476	31.6126
total glutenins	34.9846	32.8778
total gluten proteins	71.4606	64.4905
total non-gluten proteins	28.5396	35.5095
glutenin/gliadin	0.959113	1.04002
HMW-GS/LMW-GS	0.641667	0.487769
1 includes purinins, farinins, triticins and globulins.

## Sheet: 6F. Summary 2
Supplementary File 6F. Percent change of total spot volumes in transgenic line SA35-124j for different protein types.
	% change
	SA35-124j
alpha gliadins	-70.4132
gamma gliadins	15.0073
omega gliadins	8.05076
delta gliadins	26.8187
HMW-GS	-25.9556
LMW-GS	-2.59349
purinins	32.0338
farinins	-0.303395
triticins	9.1596
globulins	21.9153
serpins	21.8777
AAI	11.8112
other non-gluten proteins	21.9
total gliadins	-18.5923
total glutenins	-11.7249
total gluten proteins	-15.2303
total non-gluten proteins	16.8713
