# Supplementary material for: Reducing the Immunogenic Potential of Wheat Flour: Silencing of Alpha Gliadin Genes in a U.S. Wheat Cultivar
Source: Front Plant Sci. 2020 Feb 25;11:20. doi: 10.3389/fpls.2020.00020 (PMC7052357; doi:10.3389/fpls.2020.00020)
Supplement: Supplementary file 1 [file DataSheet_1.zip › Supplementary File 5.XLSX]

## Sheet: Summary of MS Data
Supplementary File 5. Summary of MS/MS identifications of 2-DE spots shown in Figure 3. Scaffold analyses for spots #28-32 from Butte 86, spots #39-42 from transgenic line SA35-124j, and spots #41-43 from transgenic line SA39b-658-5 are shown on the following sheets.
Line	Spot #	Predominant Protein	Accession1	# Unique Peptides	# Spectra	% Coverage	Other Protein	Accession1	# Unique Peptides	# Spectra	% Coverage	Other Protein	Accession1	# Unique Peptides	# Spectra	% Coverage	Other Protein	Accession1	# Unique Peptides	# Spectra	% Coverage	Other Protein	Accession1	# Unique Peptides	# Spectra	% Coverage
Butte 86	1	triticin	ACB41345	7	14	14
Butte 86	2	triticin	AAB27108	21	39	29	gamma gliadin
Butte 86	3	triticin	EMS60011	20	34	26	gamma gliadin	BU-Gamma5	12	23	32
Butte 86	4	gamma gliadin	BU-Gamma5	49	121	68
Butte 86	5	gamma gliadin	BU-Gamma5	79	181	84
Butte 86	6	LMW-GS (s-type)	CS-LMW-D1	50	109	75
Butte 86	7	LMW-GS (m-type)	BU-LMW-7	87	210	85
Butte 86	8	LMW-GS (m-type)	AVY03606 (BU-LMW7)	13	23	43
Butte 86	9	gamma gliadin	EMS45054 (BU-Gamma1)	40	80	57
Butte 86	10	alpha gliadin	X-Alpha18 (BU-Alpha23)	30	67	52	gamma gliadin	CS-Gamma-D2	18	33	46
Butte 86	11	alpha gliadin	BU-Alpha23	67	145	77
Butte 86	12	gamma gliadin	BU-Gamma2	61	165	87
Butte 86	13	alpha gliadin	SCW25764 (BU-Alpha 1)	47	100	73
Butte 86	14	alpha gliadin	AKC91252 (BU-Alpha 1)	26	53	58	gamma gliadin	BU-Gamma3	25	65	68
Butte 86	15	alpha gliadin	BU-Alpha2	43	89	70
Butte 86	16	avenin-like protein	BU-farinin-2	16	34	49
Butte 86	17	alpha gliadin	BU-Alpha5	44	120	81	gamma gliadin	BU-Gamma7	22	52	64
Butte 86	18	alpha gliadin	SCW25769 (BU-Alpha10)	32	53	59
Butte 86	19	alpha gliadin	BU-Alpha10	35	73	57
Butte 86	20	alpha gliadin	CS-Alpha-B11 (BU-Alpha12)	45	118	71	alpha gliadin	BU-Alpha10	27	62	64
Butte 86	21	alpha gliadin	BU-Alpha5	5	9	29
Butte 86	22	alpha gliadin	BU-Alpha4	44	89	77	gamma gliadin	BAN29066	32	61	73
Butte 86	23	alpha gliadin	BU-Alpha4	82	159	89
Butte 86	24	alpha gliadin	AKC91122	49	122	76	gamma gliadin	CS-Gamma_D3	30	65	74	alpha gliadin	CS-Alpha-A1	29	68	72	alpha gliadin	AKC91256	25	59	81
Butte 86	25	alpha gliadin	BU-Alpha14	14	22	47
Butte 86	26	alpha gliadin	AKC91122	8	12	42	alpha gliadin	ABQ52111	5	6	31	alpha gliadin	CS-Alpha-A1	4	8	33
Butte 86	27	alpha gliadin	CS-Alpha-B16/B17	18	36	40
Butte 86	28	delta gliadin	CS-delta-D1	11	22	33	alpha gliadin	CAY54134	10	19	33
Butte 86	29	alpha gliadin	CAY54134 (BU-Alpha12)	51	120	74
Butte 86	30	alpha gliadin	BU-Alpha3	83	165	86
Butte 86	31	alpha gliadin	CS-Alpha-B3	16	32	39
Butte 86	32	alpha gliadin	BU-Alpha27	33	70	60
SA35-124j	1	triticin	ABC41345	48	102	46
SA35-124j	2	triticin	ABC41345	25	57	37
SA35-124j	3	triticin	EMS60011	40	78	36	gamma gliadin	BU-Gamma5	20	40	54
SA35-124j	4	gamma gliadin	BU-Gamma5	37	80	72
SA35-124j	5	gamma gliadin	BU-Gamma5	77	181	81
SA35-124j	6	LMW-GS (s-type)	CS-LMW-D1	44	80	79
SA35-124j	7	LMW-GS (m-type)	ALN96387 (BU-LMW-7)	52	118	71
SA35-124j	8	LMW-GS (m-type)	BU-LMW-7	16	27	39
SA35-124j	9	gamma gliadin	BU-Gamma1	29	59	52
SA35-124j	10	gamma gliadin	BU-Gamma2	40	91	81
SA35-124j	12	gamma gliadin	BU-Gamma2	49	139	83
SA35-124j	14	gamma gliadin	BU-Gamma3	26	52	59
SA35-124j	15	gamma gliadin	BU-Gamma7	18	39	39	gamma gliadin	ACJ03470	10	14	48
SA35-124j	16	avenin-like protein	AEW43832	10	24	29
SA35-124j	18	gamma gliadin	BU-Gamma4	19	36	57	gamma gliadin	ATD83912	14	28	51
SA35-124j	19	gamma gliadin	ACI04093	15	26	34
SA35-124j	22	gamma gliadin	CS-Gamma-D3	45	104	74
SA35-124j	24	gamma gliadin	CS-Gamma-D3	40	76	71
SA35-124j	27	glyceraldehyde-3-phosphate dehydrogenase	ANW11922	17	32	40	glyceraldehyde-3-phosphate dehydrogenase	ALE18233	10	18	28
SA35-124j	28	delta gliadin	CS-Delta-D1	30	59	59
SA35-124j	33	LMW-GS (m-type)	BU-LMW-7	19	29	39	gamma gliadin	BU-Gamma5	18	36	42
SA35-124j	34	gamma gliadin4	BU-Gamma3	16	31	37	LMW-GS (m-type)	CS-LMW-D7	13	21	39
SA35-124j	35	glyceraldehyde-3-phosphate dehydrogenase	ALE18233	14	24	36	glyceraldehyde-3-phosphate dehydrogenase	ANW11922	11	19	41	gamma gliadin	BU-Gamma3	9	15	23
SA35-124j	36	LMW-GS (m-type)	CS-LMW-D7	35	109	59
SA35-124j	37	gamma gliadin	EMS45054	7	11	15	delta gliadin	CS-Delta-D1	6	16	21	fructose biphosphate aldolase	ACO44683	4	7	14
SA35-124j	38	triticin	EMS60011	12	19	25
SA35-124j	39	gamma gliadin	EMS45054	6	14	15	triticin	EMS60011	5	12	11
SA35-124j	40	gamma gliadin	BU-Gamma8	14	30	32
SA35-124j	41	gamma gliadin	BU-Gamma5	17	34	37	triticin	ABC41345	16	33	28
SA35-124j	42	gamma gliadin	BU-Gamma5	19	39	39
SA39b-34a-658-5	1	triticin	ACB41345	28	69	43
SA39b-34a-658-5	2	triticin	ACB41345	22	60	42
SA39b-34a-658-5	3	gamma gliadin	BU-Gamma5	16	27	33	triticin	EMS60011	13	23	24
SA39b-34a-658-5	4	gamma gliadin	BU-Gamma5	26	48	52
SA39b-34a-658-5	5	gamma gliadin	BU-Gamma5	47	140	69
SA39b-34a-658-5	6	LMW-GS (s-type)	CS-LMW-D1	23	40	61
SA39b-34a-658-5	7	LMW-GS (m-type)	BU-LMW7	46	115	66
SA39b-34a-658-5	8	LMW-GS (m-type)	BU-LMW7	21	36	47
SA39b-34a-658-5	9	gamma gliadin	EMS45054 (BU-Gamma1)	17	33	44
SA39b-34a-658-5	10	gamma gliadin	AGO17694 (BU-Gamma2)	22	44	60
SA39b-34a-658-5	12	gamma gliadin	AAF42989 (BU-Gamma2)	42	86	66
SA39b-34a-658-5	14	gamma gliadin	BU-Gamma3	18	30	54
SA39b-34a-658-5	15	gamma gliadin	ACJ03439 (BU-Gamma7)	12	27	41
SA39b-34a-658-5	16	avenin-like protein	AEW43832	20	47	57
SA39b-34a-658-5	18	gamma gliadin	ATD83912	20	37	46	gamma gliadin	ACI04093	16	48	46
SA39b-34a-658-5	19	gamma gliadin	ACI04093	7	22	24	gamma gliadin	ACI04093	7	22	24	gamma gliadin	BU-Gamma3	6	15	24	alpha gliadin	BU-Alpha10	6	11	32	aldose reductase	XP_020162829	6	14	21
SA39b-34a-658-5	22	gamma gliadin	BAN29066	40	94	77
SA39b-34a-658-5	24	gamma gliadin	CS-Gamma-D3	18	32	51
SA39b-34a-658-5	28	delta gliadin	CS-delta-D1	14	27	34
SA39b-34a-658-5	30	glyceraldehyde-3-phosphate dehydrogenase	ANW11921	8	15	30	gamma gliadin	AEA30015	8	15	27	ricinB-like lectin	XP_020190003	7	13	23	fructose biphosphate aldolase	ACO44683	5	8	17	alpha gliadin	BU-Alpha3	4	7	20
SA39b-34a-658-5	33	no ID
SA39b-34a-658-5	34	gamma gliadin	BU-gamma3	7	14	24
SA39b-34a-658-5	35	glyceraldehyde-3-phosphate dehydrogenase	ANW11922	16	32	47
SA39b-34a-658-5	36	LMW-GS (m-type)	AFL55408	7	18	23	glyceraldehyde-3-phosphate dehydrogenase	ALE18233	6	13	16
SA39b-34a-658-5	37	delta gliadin	CS-delta-D1	6	14	24	gamma gliadin	BU-Gamma8	4	11	16
SA39b-34a-658-5	38	no ID
SA39b-34a-658-5	39	gamma gliadin	BU-Gamma8	5	11	16	unnamed protein product	CDM84293	5	10	13
SA39b-34a-658-5	40	no ID
SA39b-34a-658-5	41	gamma gliadin	BU-Gamma5	11	22	35	triticin	ACB41345	9	17	17
SA39b-34a-658-5	42	gamma gliadin	BU-Gamma5	27	59	60
SA39b-34a-658-5	43	LMW-GS (m-type)	CS-LMW-D7	5	9	18
1 Protein accessions from Butte 86 begin with BU and are reported in Dupont et al.(2011), proteins from Chinese Spring begin with CS and are reported in Huo et al. (2018a, b), and proteins from Xioayan81 begin with X and are reported in Wang et al. (2018). All other accessions are from NCBI. Proteins from Butte 86 that are very similar to the protein identified by Scaffold are shown in parenthese…

## Sheet: Butte Spot 28
Valid	Assigned	Sequence	Prob	Mascot Ion score	Mascot Identity score	Mascot Delta Ion Score	X! Tandem	NTT	Modifications	Observed	Actual Mass	Charge	Delta Da	Delta PPM	Retention Time	Intensity	TIC	Start	Stop	# Other Proteins	Other Proteins	Spectrum ID
TRUE	TRUE	(L)FPQKEPQQPFPL(Q)	1	60.81	39.6501	35.08	2.88606	2		728.39	1454.77	2	0.01002	6.882	1571.83		46811	59	70	0	X-Delta1|CCH80658.1,AFP36381.1,XP_020180391.1	190228_Chymo_alpha_Butte_28.1388.1388.2 File:"190228_Chymo_alpha_Butte_28.raw", NativeID:"controllerType=0 controllerNumber=1 scan=1388" RTINSECONDS=1571.8292
TRUE	TRUE	(L)FPQKEPQQPFPL(Q)	1	52.6	39.6501	26.29	5.79588	2		728.39	1454.77	2	0.01002	6.882	1569.92		40769.9	59	70	0	X-Delta1|CCH80658.1,AFP36381.1,XP_020180391.1	190228_Chymo_alpha_Butte_28.1386.1386.2 File:"190228_Chymo_alpha_Butte_28.raw", NativeID:"controllerType=0 controllerNumber=1 scan=1386" RTINSECONDS=1569.9158
TRUE	TRUE	(Y)QQQQPYPQQPLPQEQLPQQH(L)	0.95				6.72125	1		814.077	2439.21	3	0.01641	6.726			33856.7	76	95	0	X-Delta1|CCH80658.1,AFP36381.1,XP_020180391.1	190228_Chymo_alpha_Butte_28.1055.1055.3 File:"190228_Chymo_alpha_Butte_28.raw", NativeID:"controllerType=0 controllerNumber=1 scan=1055" RTINSECONDS=1220.3678
TRUE	TRUE	(Y)SQEQPLPQQQPSVEEK(Q)	1				12.8861	1		926.46	1850.91	2	0.003856	2.082			20979.6	155	170	0	X-Delta1|CCH80658.1,XP_020180391.1	190321_trypsin_alpha_Butte_28.459.459.2 File:"190321_trypsin_alpha_Butte_28.raw", NativeID:"controllerType=0 controllerNumber=1 scan=459" RTINSECONDS=723.3785
TRUE	TRUE	(Y)SQEQPLPQQQPSVEEK(Q)	1				12.0969	1		926.461	1850.91	2	0.005199	2.807			22492.4	155	170	0	X-Delta1|CCH80658.1,XP_020180391.1	190321_trypsin_alpha_Butte_28.455.455.2 File:"190321_trypsin_alpha_Butte_28.raw", NativeID:"controllerType=0 controllerNumber=1 scan=455" RTINSECONDS=721.0077
TRUE	TRUE	(Y)SQEQPLPQQQPSVEEK(Q)	0.97				8.4437	1		617.975	1850.9	3	0.00311	1.679			36964.3	155	170	0	X-Delta1|CCH80658.1,XP_020180391.1	190321_trypsin_alpha_Butte_28.453.453.3 File:"190321_trypsin_alpha_Butte_28.raw", NativeID:"controllerType=0 controllerNumber=1 scan=453" RTINSECONDS=719.1628
TRUE	TRUE	(Y)SQEQPLPQQQPSVEEKQQL(N)	1	66.89	41.1902	7.38	13.0458	2		1111.07	2220.12	2	0.01716	7.724	1016.36		39883.2	155	173	0	X-Delta1|CCH80658.1,XP_020180391.1	190228_Chymo_alpha_Butte_28.890.890.2 File:"190228_Chymo_alpha_Butte_28.raw", NativeID:"controllerType=0 controllerNumber=1 scan=890" RTINSECONDS=1016.3603
TRUE	TRUE	(Y)SQEQPLPQQQPSVEEKQQL(N)	1	63.36	41.1942	11.36	12.585	2		1111.07	2220.12	2	0.0174	7.834	1018.19		62773.6	155	173	0	X-Delta1|CCH80658.1,XP_020180391.1	190228_Chymo_alpha_Butte_28.892.892.2 File:"190228_Chymo_alpha_Butte_28.raw", NativeID:"controllerType=0 controllerNumber=1 scan=892" RTINSECONDS=1018.1852
TRUE	TRUE	(Y)SQEQPLPQQQPSVEEKQQL(N)	1	58.62	41.246	12.9	4	2		741.047	2220.12	3	0.01604	7.223	1014.3		112213	155	173	0	X-Delta1|CCH80658.1,XP_020180391.1	190228_Chymo_alpha_Butte_28.887.887.3 File:"190228_Chymo_alpha_Butte_28.raw", NativeID:"controllerType=0 controllerNumber=1 scan=887" RTINSECONDS=1014.2995
TRUE	TRUE	(Y)SQEQPLPQQQPSVEEKQQL(N)	1	51.27	41.2499	12.64	8.74473	2		741.047	2220.12	3	0.01568	7.059	1016.1		138934	155	173	0	X-Delta1|CCH80658.1,XP_020180391.1	190228_Chymo_alpha_Butte_28.889.889.3 File:"190228_Chymo_alpha_Butte_28.raw", NativeID:"controllerType=0 controllerNumber=1 scan=889" RTINSECONDS=1016.0975
TRUE	TRUE	(K)EFLLQQcNPEEK(L)	1	67.92	38.9609	43.76	7.3279	2	Carbamidomethyl (+57)	767.866	1533.72	2	0.003969	2.586	1296.5		29394.7	178	189	0	X-Delta1|CCH80658.1,AFP36381.1,XP_020180391.1	190321_trypsin_alpha_Butte_28.974.974.2 File:"190321_trypsin_alpha_Butte_28.raw", NativeID:"controllerType=0 controllerNumber=1 scan=974" RTINSECONDS=1296.5037
TRUE	TRUE	(K)EFLLQQcNPEEK(L)	1	65.1	38.9609	39.42	6.74473	2	Carbamidomethyl (+57)	767.866	1533.72	2	0.003969	2.586	1294.57		23101.9	178	189	0	X-Delta1|CCH80658.1,AFP36381.1,XP_020180391.1	190321_trypsin_alpha_Butte_28.972.972.2 File:"190321_trypsin_alpha_Butte_28.raw", NativeID:"controllerType=0 controllerNumber=1 scan=972" RTINSECONDS=1294.5707
TRUE	TRUE	(F)LLQQcNPEEKL(S)	1	61	40.3798	29.92	4.05061	2	Carbamidomethyl (+57)	686.355	1370.7	2	0.009629	7.02	940.747		63731.6	180	190	0	X-Delta1|CCH80658.1,AFP36381.1,XP_020180391.1	190228_Chymo_alpha_Butte_28.796.796.2 File:"190228_Chymo_alpha_Butte_28.raw", NativeID:"controllerType=0 controllerNumber=1 scan=796" RTINSECONDS=940.7468
TRUE	TRUE	(F)LLQQcNPEEKL(S)	1	44.97	40.3846	23.79	2.55284	2	Carbamidomethyl (+57)	686.356	1370.7	2	0.01012	7.375	938.896		49471.6	180	190	0	X-Delta1|CCH80658.1,AFP36381.1,XP_020180391.1	190228_Chymo_alpha_Butte_28.794.794.2 File:"190228_Chymo_alpha_Butte_28.raw", NativeID:"controllerType=0 controllerNumber=1 scan=794" RTINSECONDS=938.8958
TRUE	TRUE	(K)LSLLQSVIPFLRPK(T)	1	45.45	25.0515	0	2.52288	2		537.673	1610	3	0.003457	2.146	2882		106313	190	203	0	X-Delta1|CCH80658.1,AFP36381.1,XP_020180391.1	190321_trypsin_alpha_Butte_28.2042.2042.3 File:"190321_trypsin_alpha_Butte_28.raw", NativeID:"controllerType=0 controllerNumber=1 scan=2042" RTINSECONDS=2881.9988
TRUE	TRUE	(K)LSLLQSVIPFLRPK(T)	1	39.6	25	0	3.13077	2		537.673	1610	3	0.004375	2.716	2879.94		72008.9	190	203	0	X-Delta1|CCH80658.1,AFP36381.1,XP_020180391.1	190321_trypsin_alpha_Butte_28.2040.2040.3 File:"190321_trypsin_alpha_Butte_28.raw", NativeID:"controllerType=0 controllerNumber=1 scan=2040" RTINSECONDS=2879.9363
TRUE	TRUE	(Q)LGQEmPmQPQHQ(L)	1	39.08	46.6141	23.76	4.88606	2	Oxidation (+16), Oxidation (+16)	728.327	1454.64	2	0.011	7.557	439.355		167059	259	270	0	X-Delta1|CCH80658.1,AFP36381.1,XP_020180391.1	190312_thermo_alpha_Butte_28.318.318.2 File:"190312_thermo_alpha_Butte_28.raw", NativeID:"controllerType=0 controllerNumber=1 scan=318" RTINSECONDS=439.3552
TRUE	TRUE	(Q)LGQEmPmQPQHQ(L)	1	50.04	46.5978	37.5	4.79588	2	Oxidation (+16), Oxidation (+16)	728.327	1454.64	2	0.01137	7.808	437.732		53372.3	259	270	0	X-Delta1|CCH80658.1,AFP36381.1,XP_020180391.1	190312_thermo_alpha_Butte_28.316.316.2 File:"190312_thermo_alpha_Butte_28.raw", NativeID:"controllerType=0 controllerNumber=1 scan=316" RTINSECONDS=437.7317
TRUE	TRUE	(L)GQEmPmQPQHQL(G)	0.99	33.18	41.0343	21.81	3.82391	2	Oxidation (+16), Oxidation (+16)	728.326	1454.64	2	0.009292	6.383	518.253		68571.1	260	271	0	X-Delta1|CCH80658.1,AFP36381.1,XP_020180391.1	190228_Chymo_alpha_Butte_28.404.404.2 File:"190228_Chymo_alpha_Butte_28.raw", NativeID:"controllerType=0 controllerNumber=1 scan=404" RTINSECONDS=518.2531
TRUE	TRUE	(L)GQEmPmQPQHQLGQH(S)	0.96				4.72125	1	Oxidation (+16), Oxidation (+16)	889.397	1776.78	2	0.01177	6.621			14912.9	260	274	0	X-Delta1|CCH80658.1,AFP36381.1,XP_020180391.1	190228_Chymo_alpha_Butte_28.276.276.2 File:"190228_Chymo_alpha_Butte_28.raw", NativeID:"controllerType=0 controllerNumber=1 scan=276" RTINSECONDS=438.1707
TRUE	TRUE	(H)SILPQQLAQYQLVR(L)	1				7.39794	1		828.978	1655.94	2	0.005189	3.132			31019.6	275	288	0		190321_trypsin_alpha_Butte_28.1617.1617.2 File:"190321_trypsin_alpha_Butte_28.raw", NativeID:"controllerType=0 controllerNumber=1 scan=1617" RTINSECONDS=2160.2884
TRUE	TRUE	(H)SILPQQLAQYQLVR(L)	0.99				5.06048	1		828.977	1655.94	2	0.003357	2.026			20002.3	275	288	0		190321_trypsin_alpha_Butte_28.1614.1614.2 File:"190321_trypsin_alpha_Butte_28.raw", NativeID:"controllerType=0 controllerNumber=1 scan=1614" RTINSECONDS=2157.9942
Valid	Assigned	Sequence	Prob	Mascot Ion score	Mascot Identity score	Mascot Delta Ion Score	X! Tandem	NTT	Modifications	Observed	Actual Mass	Charge	Delta Da	Delta PPM	Retention Time	Intensity	TIC	Start	Stop	# Other Proteins	Other Proteins	Spectrum ID
TRUE	TRUE	(A)VRVPVPQLQPQNPSQQQPQEQVPL(V)	0.99	28.51	37.0338	23.36	2.52288	1		912.165	2733.47	3	0.01727	6.315	1894.82		23705.9	21	44	0	CAB76958.1,CS-Alpha-B11|BAM08452.1,ABQ52111.1,CAB76964.1,CAB76960.1,AAZ73730.1,CS-Alpha-B17|BAM08458.1,CS-Alpha-B16|BAM08455.1,X-Alpha17,X-Alpha14,BU-Alpha12,X-Alpha13,X-Alpha10,BAA12318.1	190228_Chymo_alpha_Butte_28.1612.1612.3 File:"190228_Chymo_alpha_Butte_28.raw", NativeID:"controllerType=0 controllerNumber=1 scan=1612" RTINSECONDS=1894.8239
TRUE	TRUE	(A)VRVPVPQLQPQNPSQQQPQEQVPL(V)	0.97	20.88	36.9618	15.39	2.76955	1		912.166	2733.48	3	0.01855	6.783	1892.77		20251.6	21	44	0	CAB76958.1,CS-Alpha-B11|BAM08452.1,ABQ52111.1,CAB76964.1,CAB76960.1,AAZ73730.1,CS-Alpha-B17|BAM08458.1,CS-Alpha-B16|BAM08455.1,X-Alpha17,X-Alpha14,BU-Alpha12,X-Alpha13,X-Alpha10,BAA12318.1	190228_Chymo_alpha_Butte_28.1610.1610.3 File:"190228_Chymo_alpha_Butte_28.raw", NativeID:"controllerType=0 controllerNumber=1 scan=1610" RTINSECONDS=1892.7681
TRUE	TRUE	(Q)LQPQNPSQQQPQEQVP(L)	0.98	70.29	44.8571	0		2		923.465	1844.92	2	0.01426	7.727	952.544		58429	28	43	0	AFX69628.1,ABQ52117.1,BU-Alpha4,CS-Alpha-B11|BAM08452.1,BAM08461.1,ABQ52111.1,AED99850.1,AAZ73730.1,AFQ13475.1,AKC91196.1,AKC91133.1,ACX71610.1,AKC91140.1,AGO17682.1,AKC91254.1,AKC91277.1,CS-Alpha-A10|BU-Alpha14|ADM96154.1,AKC91252.1,AAY45933.1,AFX69597.1,AKC91256.1,AFX69599.1,X-Alpha9,APU92651.1,ABQ45320.1,X-Alpha23|AVN67051.1,SCW25764.1,APU92449.1,SCW25741.1,APU92296.1,AFX69636.1,CS-Alpha-B17|B…	190312_thermo_alpha_Butte_28.855.855.2 File:"190312_thermo_alpha_Butte_28.raw", NativeID:"controllerType=0 controllerNumber=1 scan=855"
TRUE	TRUE	(L)QQQQQQQQQQIL(Q)	1	94.21	40.4591	66.06		2		763.396	1524.78	2	0.01182	7.744	790.197		46276.1	117	128	0		190228_Chymo_alpha_Butte_28.665.665.2 File:"190228_Chymo_alpha_Butte_28.raw", NativeID:"controllerType=0 controllerNumber=1 scan=665"
TRUE	TRUE	(L)QQQQQQQQQQIL(Q)	1	81.23	40.4653	47.44		2		763.395	1524.78	2	0.01145	7.504	792.064		58606.4	117	128	0		190228_Chymo_alpha_Butte_28.667.667.2 File:"190228_Chymo_alpha_Butte_28.raw", NativeID:"controllerType=0 controllerNumber=1 scan=667"
TRUE	TRUE	(L)QQPNIAHASSQVSQQ(S)	0.99				6.45593	1		811.904	1621.79	2	0.01158	7.139			14401.1	145	159	0	CS-Alpha-B16|BAM08455.1,X-Alpha14,X-Alpha13,X-Alpha10,CS-Alpha-B17|BAM08458.1	190228_Chymo_alpha_Butte_28.467.467.2 File:"190228_Chymo_alpha_Butte_28.raw", NativeID:"controllerType=0 controllerNumber=1 scan=467" RTINSECONDS=573.4898
TRUE	TRUE	(L)QQPNIAHASSQVSQQSY(Q)	1	67.22	42.0254	0	3.85387	2		936.952	1871.89	2	0.01394	7.444	849.7		24889.8	145	161	0	CS-Alpha-B16|BAM08455.1,X-Alpha14,X-Alpha13,X-Alpha10,CS-Alpha-B17|BAM08458.1	190228_Chymo_alpha_Butte_28.715.715.2 File:"190228_Chymo_alpha_Butte_28.raw", NativeID:"controllerType=0 controllerNumber=1 scan=715" RTINSECONDS=849.6995
TRUE	TRUE	(L)QQPNIAHASSQVSQQSY(Q)	1	47.97	42.0254	0	5.60206	2		936.952	1871.89	2	0.01394	7.444	851.748		34443.7	145	161	0	CS-Alpha-B16|BAM08455.1,X-Alpha14,X-Alpha13,X-Alpha10,CS-Alpha-B17|BAM08458.1	190228_Chymo_alpha_Butte_28.718.718.2 File:"190228_Chymo_alpha_Butte_28.raw", NativeID:"controllerType=0 controllerNumber=1 scan=718" RTINSECONDS=851.7485
TRUE	TRUE	(Y)QQPQQQYPSGQGSFQPSQQNPQAQGF(V)	1	45.98	41.2339	39.3	4.74473	2		964.116	2889.33	3	0.01984	6.863	1449.4		16581.4	232	257	0	BAM08450.1,BAS02405.1,ABQ52111.1,ACJ76933.1,CS-Alpha-A1|ATL17028.1,BU-Alpha11,CS-Alpha-A2|BAM08451.1,X-Alpha10	190228_Chymo_alpha_Butte_28.1231.1231.3 File:"190228_Chymo_alpha_Butte_28.raw", NativeID:"controllerType=0 controllerNumber=1 scan=1231" RTINSECONDS=1449.3998
TRUE	TRUE	(Y)QQPQQQYPSGQGSFQPSQQNPQAQGF(V)	1	36.3	41.2317	28.06	4.38722	2		964.117	2889.33	3	0.02148	7.432	1447.51		14762.6	232	257	0	BAM08450.1,BAS02405.1,ABQ52111.1,ACJ76933.1,CS-Alpha-A1|ATL17028.1,BU-Alpha11,CS-Alpha-A2|BAM08451.1,X-Alpha10	190228_Chymo_alpha_Butte_28.1229.1229.3 File:"190228_Chymo_alpha_Butte_28.raw", NativeID:"controllerType=0 controllerNumber=1 scan=1229" RTINSECONDS=1447.509
TRUE	TRUE	(S)FQPSQQNPQAQGF(V)	1	51.62	41.6702	31.95	5.72125	1		738.852	1475.69	2	0.009348	6.33	1091.81		49810	245	257	0	BAM08450.1,CS-Alpha-B11|BAM08452.1,BAS02405.1,ABQ52111.1,ACJ76933.1,CS-Alpha-A1|ATL17028.1,CS-Alpha-B17|BAM08458.1,CS-Alpha-B16|BAM08455.1,X-Alpha17,X-Alpha14,BU-Alpha11,BU-Alpha12,X-Alpha13,CS-Alpha-A2|BAM08451.1,X-Alpha10	190228_Chymo_alpha_Butte_28.946.946.2 File:"190228_Chymo_alpha_Butte_28.raw", NativeID:"controllerType=0 controllerNumber=1 scan=946" RTINSECONDS=1091.805
TRUE	TRUE	(S)FQPSQQNPQAQGF(V)	1	48.3	41.6435	34.76	4.08619	1		738.852	1475.69	2	0.01008	6.826	1089.92		36305	245	257	0	BAM08450.1,CS-Alpha-B11|BAM08452.1,BAS02405.1,ABQ52111.1,ACJ76933.1,CS-Alpha-A1|ATL17028.1,CS-Alpha-B17|BAM08458.1,CS-Alpha-B16|BAM08455.1,X-Alpha17,X-Alpha14,BU-Alpha11,BU-Alpha12,X-Alpha13,CS-Alpha-A2|BAM08451.1,X-Alpha10	190228_Chymo_alpha_Butte_28.944.944.2 File:"190228_Chymo_alpha_Butte_28.raw", NativeID:"controllerType=0 controllerNumber=1 scan=944" RTINSECONDS=1089.9174
TRUE	TRUE	(F)QPSQQNPQAQGF(V)	1	58.71	40.8102	33.28	2.92082	2		665.318	1328.62	2	0.009754	7.336	724.222		53613.5	246	257	0	BAM08450.1,CS-Alpha-B11|BAM08452.1,BAS02405.1,ABQ52111.1,ACJ76933.1,CS-Alpha-A1|ATL17028.1,CS-Alpha-B17|BAM08458.1,CS-Alpha-B16|BAM08455.1,X-Alpha17,X-Alpha14,BU-Alpha11,BU-Alpha12,X-Alpha13,CS-Alpha-A2|BAM08451.1,X-Alpha10	190228_Chymo_alpha_Butte_28.615.615.2 File:"190228_Chymo_alpha_Butte_28.raw", NativeID:"controllerType=0 controllerNumber=1 scan=615" RTINSECONDS=724.2223
TRUE	TRUE	(F)QPSQQNPQAQGF(V)	0.99	46.62	40.8102	25.1	3.08092	2		665.318	1328.62	2	0.01012	7.611	722.423		49228.2	246	257	0	BAM08450.1,CS-Alpha-B11|BAM08452.1,BAS02405.1,ABQ52111.1,ACJ76933.1,CS-Alpha-A1|ATL17028.1,CS-Alpha-B17|BAM08458.1,CS-Alpha-B16|BAM08455.1,X-Alpha17,X-Alpha14,BU-Alpha11,BU-Alpha12,X-Alpha13,CS-Alpha-A2|BAM08451.1,X-Alpha10	190228_Chymo_alpha_Butte_28.613.613.2 File:"190228_Chymo_alpha_Butte_28.raw", NativeID:"controllerType=0 controllerNumber=1 scan=613" RTINSECONDS=722.4234
TRUE	TRUE	(G)FVQPQQLPQFEE(I)	0.99	47.51	46.6985	0	3.21467	2		745.375	1488.74	2	0.01123	7.54	1888.7		31170.8	257	268	0	CS-Alpha-B11|BAM08452.1,ABQ52111.1,CS-Alpha-B16|BAM08455.1,X-Alpha17,X-Alpha14,AAZ73730.1,BU-Alpha12,X-Alpha13,X-Alpha10,CS-Alpha-B17|BAM08458.1	190312_thermo_alpha_Butte_28.1608.1608.2 File:"190312_thermo_alpha_Butte_28.raw", NativeID:"controllerType=0 controllerNumber=1 scan=1608" RTINSECONDS=1888.7027
TRUE	TRUE	(F)VQPQQLPQFEEIRNL(A)	1	50.87	38.8953	-1.23	3.27572	2		613.668	1837.98	3	0.01321	7.183	2129.81		46515.8	258	272	0	CAB76958.1,CS-Alpha-B11|BAM08452.1,ABQ52111.1,CAB76964.1,CAB76960.1,AAZ73730.1,CS-Alpha-B17|BAM08458.1,CS-Alpha-B16|BAM08455.1,X-Alpha17,X-Alpha14,BU-Alpha12,X-Alpha13,X-Alpha10,BAA12318.1	190228_Chymo_alpha_Butte_28.1765.1765.3 File:"190228_Chymo_alpha_Butte_28.raw", NativeID:"controllerType=0 controllerNumber=1 scan=1765" RTINSECONDS=2129.807
TRUE	TRUE	(F)VQPQQLPQFEEIRNL(A)	1	49.02	38.8964	0	2.95861	2		613.668	1837.98	3	0.01284	6.984	2131.93		44725.9	258	272	0	CAB76958.1,CS-Alpha-B11|BAM08452.1,ABQ52111.1,CAB76964.1,CAB76960.1,AAZ73730.1,CS-Alpha-B17|BAM08458.1,CS-Alpha-B16|BAM08455.1,X-Alpha17,X-Alpha14,BU-Alpha12,X-Alpha13,X-Alpha10,BAA12318.1	190228_Chymo_alpha_Butte_28.1767.1767.3 File:"190228_Chymo_alpha_Butte_28.raw", NativeID:"controllerType=0 controllerNumber=1 scan=1767" RTINSECONDS=2131.9254
TRUE	TRUE	(F)VQPQQLPQFEEIRNL(A)	1	50.96	38.8964	0	2.27572	2		919.998	1837.98	2	0.01292	7.023	2120.54		75278.2	258	272	0	CAB76958.1,CS-Alpha-B11|BAM08452.1,ABQ52111.1,CAB76964.1,CAB76960.1,AAZ73730.1,CS-Alpha-B17|BAM08458.1,CS-Alpha-B16|BAM08455.1,X-Alpha17,X-Alpha14,BU-Alpha12,X-Alpha13,X-Alpha10,BAA12318.1	190228_Chymo_alpha_Butte_28.1759.1759.2 File:"190228_Chymo_alpha_Butte_28.raw", NativeID:"controllerType=0 controllerNumber=1 scan=1759" RTINSECONDS=2120.536
TRUE	TRUE	(F)VQPQQLPQFEEIRNL(A)	1	46.78	38.8969	0	3.79588	2		919.998	1837.98	2	0.01267	6.891	2118.12		40525.3	258	272	0	CAB76958.1,CS-Alpha-B11|BAM08452.1,ABQ52111.1,CAB76964.1,CAB76960.1,AAZ73730.1,CS-Alpha-B17|BAM08458.1,CS-Alpha-B16|BAM08455.1,X-Alpha17,X-Alpha14,BU-Alpha12,X-Alpha13,X-Alpha10,BAA12318.1	190228_Chymo_alpha_Butte_28.1756.1756.2 File:"190228_Chymo_alpha_Butte_28.raw", NativeID:"controllerType=0 controllerNumber=1 scan=1756" RTINSECONDS=2118.1245

## Sheet: Butte Spot 29
Valid	Assigned	Sequence	Prob	Mascot Ion score	Mascot Identity score	Mascot Delta Ion Score	X! Tandem	NTT	Modifications	Observed	Actual Mass	Charge	Delta Da	Delta PPM	Retention Time	Intensity	TIC	Start	Stop	# Other Proteins	Other Proteins	Spectrum ID
TRUE	TRUE	(-)VRVPVPQLQPQNPSQQQPQEQVPL(V)	1	25.34	36.7906	23.8	3.92082	2		1367.75	2733.48	2	0.02131	7.793	1849.53		160092	1	24	0	AFX69628.1,ABQ52117.1,BU-Alpha4,CS-Alpha-B11|BAM08452.1,ABQ52111.1,AED99850.1,AAZ73730.1,AFQ13475.1,AKC91196.1,ACX71610.1,AKC91140.1,AGO17682.1,AKC91254.1,CS-Alpha-A10|BU-Alpha14|ADM96154.1,AKC91252.1,AAY45933.1,AFX69597.1,AKC91256.1,AFX69599.1,APU92651.1,ABQ45320.1,X-Alpha23|AVN67051.1,SCW25764.1,APU92449.1,SCW25741.1,APU92296.1,AFX69636.1,CS-Alpha-B17|BAM08458.1,APU92324.1,APU92570.1,ABQ52120.1…	190228_Chymo_alpha_Butte_29.2377.2377.2 File:"190228_Chymo_alpha_Butte_29.raw", NativeID:"controllerType=0 controllerNumber=1 scan=2377" RTINSECONDS=1849.5301
TRUE	TRUE	(-)VRVPVPQLQPQNPSQQQPQEQVPL(V)	0.99	30.27	36.9618	19.33	3.52288	2		912.166	2733.47	3	0.01837	6.716	1811.3		38842.8	1	24	0	AFX69628.1,ABQ52117.1,BU-Alpha4,CS-Alpha-B11|BAM08452.1,ABQ52111.1,AED99850.1,AAZ73730.1,AFQ13475.1,AKC91196.1,ACX71610.1,AKC91140.1,AGO17682.1,AKC91254.1,CS-Alpha-A10|BU-Alpha14|ADM96154.1,AKC91252.1,AAY45933.1,AFX69597.1,AKC91256.1,AFX69599.1,APU92651.1,ABQ45320.1,X-Alpha23|AVN67051.1,SCW25764.1,APU92449.1,SCW25741.1,APU92296.1,AFX69636.1,CS-Alpha-B17|BAM08458.1,APU92324.1,APU92570.1,ABQ52120.1…	190228_Chymo_alpha_Butte_29.2320.2320.3 File:"190228_Chymo_alpha_Butte_29.raw", NativeID:"controllerType=0 controllerNumber=1 scan=2320" RTINSECONDS=1811.3025
TRUE	TRUE	(-)VRVPVPQLqPQNPSQQQPQEQVPL(V)	0.96	31.68	37.5694	1.51		2	Deamidated (+1)	912.495	2734.46	3	0.02275	8.318	1883.14		84910.6	1	24	0	AFX69628.1,ABQ52117.1,BU-Alpha4,CS-Alpha-B11|BAM08452.1,ABQ52111.1,AED99850.1,AAZ73730.1,AFQ13475.1,AKC91196.1,ACX71610.1,AKC91140.1,AGO17682.1,AKC91254.1,CS-Alpha-A10|BU-Alpha14|ADM96154.1,AKC91252.1,AAY45933.1,AFX69597.1,AKC91256.1,AFX69599.1,APU92651.1,ABQ45320.1,X-Alpha23|AVN67051.1,SCW25764.1,APU92449.1,SCW25741.1,APU92296.1,AFX69636.1,CS-Alpha-B17|BAM08458.1,APU92324.1,APU92570.1,ABQ52120.1…	190228_Chymo_alpha_Butte_29.2423.2423.3 File:"190228_Chymo_alpha_Butte_29.raw", NativeID:"controllerType=0 controllerNumber=1 scan=2423"
TRUE	TRUE	(-)VRVPVPqLQPQNPSQQQPQEQVPL(V)	0.96	31.56	37.5785	4.99	2.25181	2	Deamidated (+1)	912.495	2734.46	3	0.02202	8.051	1885.58		89053.8	1	24	0	AFX69628.1,ABQ52117.1,BU-Alpha4,CS-Alpha-B11|BAM08452.1,ABQ52111.1,AED99850.1,AAZ73730.1,AFQ13475.1,AKC91196.1,ACX71610.1,AKC91140.1,AGO17682.1,AKC91254.1,CS-Alpha-A10|BU-Alpha14|ADM96154.1,AKC91252.1,AAY45933.1,AFX69597.1,AKC91256.1,AFX69599.1,APU92651.1,ABQ45320.1,X-Alpha23|AVN67051.1,SCW25764.1,APU92449.1,SCW25741.1,APU92296.1,AFX69636.1,CS-Alpha-B17|BAM08458.1,APU92324.1,APU92570.1,ABQ52120.1…	190228_Chymo_alpha_Butte_29.2427.2427.3 File:"190228_Chymo_alpha_Butte_29.raw", NativeID:"controllerType=0 controllerNumber=1 scan=2427" RTINSECONDS=1885.5775
TRUE	TRUE	(Q)LQPQNPSQQQPQEQVP(L)	0.99	50.4	44.8473	0		2		923.465	1844.92	2	0.01378	7.463	918.652		41833.2	8	23	0		190312_thermo_alpha_Butte_29.850.850.2 File:"190312_thermo_alpha_Butte_29.raw", NativeID:"controllerType=0 controllerNumber=1 scan=850"
TRUE	TRUE	(Q)LQPQNPSQQQPQEQVPL(V)	0.98	49	43.373	0		2		653.674	1958	3	0.0134	6.842	1295.36		84359.3	8	24	0	AFX69628.1,ABQ52117.1,BU-Alpha4,CS-Alpha-B11|BAM08452.1,BAM08461.1,ABQ52111.1,AED99850.1,AAZ73730.1,AFQ13475.1,AKC91196.1,ACX71610.1,AKC91140.1,AGO17682.1,AKC91254.1,AKC91277.1,CS-Alpha-A10|BU-Alpha14|ADM96154.1,AKC91252.1,AAY45933.1,AFX69597.1,AKC91256.1,AFX69599.1,X-Alpha9,APU92651.1,ABQ45320.1,X-Alpha23|AVN67051.1,SCW25764.1,APU92449.1,SCW25741.1,APU92296.1,AFX69636.1,CS-Alpha-B17|BAM08458.1,A…	190312_thermo_alpha_Butte_29.1205.1205.3 File:"190312_thermo_alpha_Butte_29.raw", NativeID:"controllerType=0 controllerNumber=1 scan=1205"
TRUE	TRUE	(F)LGQQQQHFPGQQQPFPPQQPYPQPQP(F)	1	53.09	37.5967	28.91	8.82391	2		1009.17	3024.49	3	0.02207	7.294	1659.46		30974.2	31	56	0	BAM08459.1	190312_thermo_alpha_Butte_29.1473.1473.3 File:"190312_thermo_alpha_Butte_29.raw", NativeID:"controllerType=0 controllerNumber=1 scan=1473" RTINSECONDS=1659.4592
TRUE	TRUE	(F)LGQQQQHFPGQQQPFPPQQPYPQPQP(F)	1	41.47	37.5236	14.59	8	2		1009.17	3024.49	3	0.02335	7.719	1661.32		31278.4	31	56	0	BAM08459.1	190312_thermo_alpha_Butte_29.1475.1475.3 File:"190312_thermo_alpha_Butte_29.raw", NativeID:"controllerType=0 controllerNumber=1 scan=1475" RTINSECONDS=1661.3179
TRUE	TRUE	(F)LGQQQQHFPGQQQPFPPQQPYPQPQP(F)	1	30.1	37.6027	4.84	7.22915	2		1009.17	3024.49	3	0.02152	7.113	1515.01		36600.4	31	56	0	BAM08459.1	190312_thermo_alpha_Butte_29.1367.1367.3 File:"190312_thermo_alpha_Butte_29.raw", NativeID:"controllerType=0 controllerNumber=1 scan=1367" RTINSECONDS=1515.012
TRUE	TRUE	(F)LGQQQQHFPGQQQPFPPQQPYPQPQP(F)	1	38.71	37.4461	17.32	5.56864	2		1009.17	3024.49	3	0.02463	8.142	1512.94		30118.4	31	56	0	BAM08459.1	190312_thermo_alpha_Butte_29.1364.1364.3 File:"190312_thermo_alpha_Butte_29.raw", NativeID:"controllerType=0 controllerNumber=1 scan=1364" RTINSECONDS=1512.9357
TRUE	TRUE	(F)LGQQQQHFPGQQQPFPPQQPYPQPQPF(L)	1	49.85	40.6104	36.39	12.9208	2		1058.19	3171.56	3	0.02655	8.367	2016.71		152619	31	57	0	BAM08459.1	190228_Chymo_alpha_Butte_29.2590.2590.3 File:"190228_Chymo_alpha_Butte_29.raw", NativeID:"controllerType=0 controllerNumber=1 scan=2590" RTINSECONDS=2016.7064
TRUE	TRUE	(F)LGQQQQHFPGQQQPFPPQQPYPQPQPF(L)	1	41.73	40.6104	25.93	10.1739	2		1058.19	3171.56	3	0.02655	8.367	2014.56		126938	31	57	0	BAM08459.1	190228_Chymo_alpha_Butte_29.2587.2587.3 File:"190228_Chymo_alpha_Butte_29.raw", NativeID:"controllerType=0 controllerNumber=1 scan=2587" RTINSECONDS=2014.555
TRUE	TRUE	(F)LGQQQQHFPGQQQPFPPQQPYPQPQPF(L)	1	44.6	40.6885	34.54	9.82391	2		1058.19	3171.55	3	0.02252	7.098	1921.53		68570.3	31	57	0	BAM08459.1	190228_Chymo_alpha_Butte_29.2460.2460.3 File:"190228_Chymo_alpha_Butte_29.raw", NativeID:"controllerType=0 controllerNumber=1 scan=2460" RTINSECONDS=1921.5256
TRUE	TRUE	(F)LGQQQQHFPGQQQPFPPQQPYPQPQPF(L)	1	46.79	40.7951	38.16	9.27572	2		1058.19	3171.54	3	0.01263	3.981	1829.71		49830.7	31	57	0	BAM08459.1	190228_Chymo_alpha_Butte_29.2346.2346.3 File:"190228_Chymo_alpha_Butte_29.raw", NativeID:"controllerType=0 controllerNumber=1 scan=2346" RTINSECONDS=1829.7094
TRUE	TRUE	(F)LGQQQQHFPGQQQPFPPQQPYPQPQPF(L)	1	45.58	40.6315	35.72	9.11351	2		1058.19	3171.56	3	0.02435	7.675	1923.53		79298.2	31	57	0	BAM08459.1	190228_Chymo_alpha_Butte_29.2462.2462.3 File:"190228_Chymo_alpha_Butte_29.raw", NativeID:"controllerType=0 controllerNumber=1 scan=2462" RTINSECONDS=1923.5302
TRUE	TRUE	(F)LGQQQQHFPGQQQPFPPQQPYPQPQPF(L)	1	43.06	40.9188	34.15	8.95861	2		1058.18	3171.53	3	-0.001652	-0.5207	1827.49		51096.7	31	57	0	BAM08459.1	190228_Chymo_alpha_Butte_29.2343.2343.3 File:"190228_Chymo_alpha_Butte_29.raw", NativeID:"controllerType=0 controllerNumber=1 scan=2343" RTINSECONDS=1827.4863
TRUE	TRUE	(P)FLPQLPYPQPQP(F)	1	63.18	43.4755	31.34		2		712.888	1423.76	2	0.0113	7.933	2136.77		28932	57	68	0	X-Alpha9,CS-Alpha-B3|ATL17018.1,CS-Alpha-B11|BAM08452.1,BAM08461.1,CS-Alpha-B17|BAM08458.1,SCW25746.1,CS-Alpha-B16|BAM08455.1,X-Alpha17,X-Alpha14,BU-Alpha12,X-Alpha13,X-Alpha10,AEV55372.1,BAM08459.1	190312_thermo_alpha_Butte_29.1766.1766.2 File:"190312_thermo_alpha_Butte_29.raw", NativeID:"controllerType=0 controllerNumber=1 scan=1766"
TRUE	TRUE	(P)FLPQLPYPQPQP(F)	0.97	42.67	43.4755	7.27		2		712.888	1423.76	2	0.0113	7.933	2138.82		31164.1	57	68	0	X-Alpha9,CS-Alpha-B3|ATL17018.1,CS-Alpha-B11|BAM08452.1,BAM08461.1,CS-Alpha-B17|BAM08458.1,SCW25746.1,CS-Alpha-B16|BAM08455.1,X-Alpha17,X-Alpha14,BU-Alpha12,X-Alpha13,X-Alpha10,AEV55372.1,BAM08459.1	190312_thermo_alpha_Butte_29.1768.1768.2 File:"190312_thermo_alpha_Butte_29.raw", NativeID:"controllerType=0 controllerNumber=1 scan=1768"
TRUE	TRUE	(P)FLPQLPYPQPQPFPPQQ(S)	1				10.3098	1		1011.53	2021.05	2	0.01258	6.222	2516.04		41988.2	57	73	0	X-Alpha9,CS-Alpha-B3|ATL17018.1,CS-Alpha-B11|BAM08452.1,BAM08461.1,CS-Alpha-B17|BAM08458.1,SCW25746.1,CS-Alpha-B16|BAM08455.1,X-Alpha17,X-Alpha14,BU-Alpha12,X-Alpha13,X-Alpha10,BAM08459.1	190312_thermo_alpha_Butte_29.1982.1982.2 File:"190312_thermo_alpha_Butte_29.raw", NativeID:"controllerType=0 controllerNumber=1 scan=1982" RTINSECONDS=2516.0369
TRUE	TRUE	(P)FLPQLPYPQPQPFPPQQ(S)	1				8.88606	1		1011.54	2021.06	2	0.01417	7.007	2414.08		47092.7	57	73	0	X-Alpha9,CS-Alpha-B3|ATL17018.1,CS-Alpha-B11|BAM08452.1,BAM08461.1,CS-Alpha-B17|BAM08458.1,SCW25746.1,CS-Alpha-B16|BAM08455.1,X-Alpha17,X-Alpha14,BU-Alpha12,X-Alpha13,X-Alpha10,BAM08459.1	190312_thermo_alpha_Butte_29.1922.1922.2 File:"190312_thermo_alpha_Butte_29.raw", NativeID:"controllerType=0 controllerNumber=1 scan=1922" RTINSECONDS=2414.083
TRUE	TRUE	(P)FLPQLPYPQPQPFPPQQ(S)	1				8.67778	1		1011.54	2021.06	2	0.01478	7.308	2518.11		34487.3	57	73	0	X-Alpha9,CS-Alpha-B3|ATL17018.1,CS-Alpha-B11|BAM08452.1,BAM08461.1,CS-Alpha-B17|BAM08458.1,SCW25746.1,CS-Alpha-B16|BAM08455.1,X-Alpha17,X-Alpha14,BU-Alpha12,X-Alpha13,X-Alpha10,BAM08459.1	190312_thermo_alpha_Butte_29.1984.1984.2 File:"190312_thermo_alpha_Butte_29.raw", NativeID:"controllerType=0 controllerNumber=1 scan=1984" RTINSECONDS=2518.1099
TRUE	TRUE	(P)FLPQLPYPQPQPFPPQQ(S)	0.99				6.11919	1		674.693	2021.06	3	0.01532	7.574	2418.22		61381	57	73	0	X-Alpha9,CS-Alpha-B3|ATL17018.1,CS-Alpha-B11|BAM08452.1,BAM08461.1,CS-Alpha-B17|BAM08458.1,SCW25746.1,CS-Alpha-B16|BAM08455.1,X-Alpha17,X-Alpha14,BU-Alpha12,X-Alpha13,X-Alpha10,BAM08459.1	190312_thermo_alpha_Butte_29.1926.1926.3 File:"190312_thermo_alpha_Butte_29.raw", NativeID:"controllerType=0 controllerNumber=1 scan=1926" RTINSECONDS=2418.2216
TRUE	TRUE	(F)LPQLPYPQPQPFPPQQSY(P)	1				5.3098	1		1063.05	2124.08	2	0.01327	6.244			22133.8	58	75	0	CS-Alpha-B11|BAM08452.1,CS-Alpha-B16|BAM08455.1,X-Alpha17,X-Alpha14,BU-Alpha12,X-Alpha13,X-Alpha10,BAM08459.1,CS-Alpha-B17|BAM08458.1	190228_Chymo_alpha_Butte_29.2860.2860.2 File:"190228_Chymo_alpha_Butte_29.raw", NativeID:"controllerType=0 controllerNumber=1 scan=2860" RTINSECONDS=2264.6108
TRUE	TRUE	(F)LPQLPYPQPQPFPPQQSY(P)	0.98				4.40894	1		1063.05	2124.09	2	0.01718	8.082			22180.9	58	75	0	CS-Alpha-B11|BAM08452.1,CS-Alpha-B16|BAM08455.1,X-Alpha17,X-Alpha14,BU-Alpha12,X-Alpha13,X-Alpha10,BAM08459.1,CS-Alpha-B17|BAM08458.1	190228_Chymo_alpha_Butte_29.2943.2943.2 File:"190228_Chymo_alpha_Butte_29.raw", NativeID:"controllerType=0 controllerNumber=1 scan=2943" RTINSECONDS=2355.855
TRUE	TRUE	(F)LPQLPYPQPQPFPPQQSY(P)	0.96				4.11351	1		1063.05	2124.09	2	0.01718	8.082			21284.1	58	75	0	CS-Alpha-B11|BAM08452.1,CS-Alpha-B16|BAM08455.1,X-Alpha17,X-Alpha14,BU-Alpha12,X-Alpha13,X-Alpha10,BAM08459.1,CS-Alpha-B17|BAM08458.1	190228_Chymo_alpha_Butte_29.2945.2945.2 File:"190228_Chymo_alpha_Butte_29.raw", NativeID:"controllerType=0 controllerNumber=1 scan=2945" RTINSECONDS=2357.9967
TRUE	TRUE	(F)LPQLPYPQPQPFPPQQSY(P)	0.95				3.92082	1		1063.05	2124.08	2	0.01498	7.048	2262.66		22404.3	58	75	0	CS-Alpha-B11|BAM08452.1,CS-Alpha-B16|BAM08455.1,X-Alpha17,X-Alpha14,BU-Alpha12,X-Alpha13,X-Alpha10,BAM08459.1,CS-Alpha-B17|BAM08458.1	190228_Chymo_alpha_Butte_29.2858.2858.2 File:"190228_Chymo_alpha_Butte_29.raw", NativeID:"controllerType=0 controllerNumber=1 scan=2858" RTINSECONDS=2262.6558
TRUE	TRUE	(F)LPQLPYPQPQPFPPQQSYPQPQPQ(Y)	0.99				5.63827	1		934.149	2799.43	3	0.02256	8.057			8504.66	58	81	0	CS-Alpha-B11|BAM08452.1,CS-Alpha-B16|BAM08455.1,X-Alpha17,X-Alpha14,BU-Alpha12,X-Alpha13,X-Alpha10,BAM08459.1,CS-Alpha-B17|BAM08458.1	190228_Chymo_alpha_Butte_29.2815.2815.3 File:"190228_Chymo_alpha_Butte_29.raw", NativeID:"controllerType=0 controllerNumber=1 scan=2815" RTINSECONDS=2206.6772
TRUE	TRUE	(Q)SYPQPQPQYPQPQQPISQQQAQL(Q)	0.99				6.10791	1		893.784	2678.33	3	0.01998	7.456			21638.7	74	96	0	CS-Alpha-B11|BAM08452.1,CS-Alpha-B16|BAM08455.1,X-Alpha17,X-Alpha14,BU-Alpha12,X-Alpha13,X-Alpha10,BAM08459.1,CS-Alpha-B17|BAM08458.1	190228_Chymo_alpha_Butte_29.2044.2044.3 File:"190228_Chymo_alpha_Butte_29.raw", NativeID:"controllerType=0 controllerNumber=1 scan=2044" RTINSECONDS=1571.3319
TRUE	TRUE	(Q)SYPQPQPQYPQPQQPISQQQAQL(Q)	0.97				4.88606	1		893.784	2678.33	3	0.02089	7.797			17282.6	74	96	0	CS-Alpha-B11|BAM08452.1,CS-Alpha-B16|BAM08455.1,X-Alpha17,X-Alpha14,BU-Alpha12,X-Alpha13,X-Alpha10,BAM08459.1,CS-Alpha-B17|BAM08458.1	190228_Chymo_alpha_Butte_29.2042.2042.3 File:"190228_Chymo_alpha_Butte_29.raw", NativeID:"controllerType=0 controllerNumber=1 scan=2042" RTINSECONDS=1569.3458
TRUE	TRUE	(Q)LQQQQQQQQQQIL(Q)	0.97				4.31876	1		819.938	1637.86	2	0.01182	7.214	885.975		60402.7	96	108	0	BAM08459.1	190228_Chymo_alpha_Butte_29.1097.1097.2 File:"190228_Chymo_alpha_Butte_29.raw", NativeID:"controllerType=0 controllerNumber=1 scan=1097" RTINSECONDS=885.9753
TRUE	TRUE	(L)QQQQQQQQQQIL(Q)	1	73.21	40.4653	49.38		2		763.395	1524.78	2	0.01108	7.265	752.67		134372	97	108	0	BAM08459.1	190228_Chymo_alpha_Butte_29.902.902.2 File:"190228_Chymo_alpha_Butte_29.raw", NativeID:"controllerType=0 controllerNumber=1 scan=902"
TRUE	TRUE	(L)QQQQQQQQQQIL(Q)	1	63.13	40.4653	40.86		2		763.395	1524.78	2	0.01157	7.584	750.855		59063.5	97	108	0	BAM08459.1	190228_Chymo_alpha_Butte_29.900.900.2 File:"190228_Chymo_alpha_Butte_29.raw", NativeID:"controllerType=0 controllerNumber=1 scan=900"
TRUE	TRUE	(L)qQQQQQQQQQIL(Q)	0.99	58.4	41.7531	26.43		2	Gln->pyro-Glu (-17)	754.882	1507.75	2	0.0109	7.223	1181.31		110547	97	108	0	BAM08459.1	190228_Chymo_alpha_Butte_29.1442.1442.2 File:"190228_Chymo_alpha_Butte_29.raw", NativeID:"controllerType=0 controllerNumber=1 scan=1442"
TRUE	TRUE	(L)QQQQQQQQQQIL(Q)	0.99	51.03	40.4805	33.16		2		509.266	1524.78	3	0.01055	6.916	770.97		80924.9	97	108	0	BAM08459.1	190228_Chymo_alpha_Butte_29.944.944.3 File:"190228_Chymo_alpha_Butte_29.raw", NativeID:"controllerType=0 controllerNumber=1 scan=944"
TRUE	TRUE	(L)QQQqQQQQQQIL(Q)	0.99	47.81	40.952	1.51		2	Deamidated (+1)	763.888	1525.76	2	0.01181	7.734	797.488		67778.8	97	108	0	BAM08459.1	190228_Chymo_alpha_Butte_29.987.987.2 File:"190228_Chymo_alpha_Butte_29.raw", NativeID:"controllerType=0 controllerNumber=1 scan=987"
TRUE	TRUE	(L)QQQQQQQQQQIL(Q)	0.98	47.99	40.4937	27.1		2		509.265	1524.77	3	0.009911	6.496	767.175		87835.1	97	108	0	BAM08459.1	190228_Chymo_alpha_Butte_29.935.935.3 File:"190228_Chymo_alpha_Butte_29.raw", NativeID:"controllerType=0 controllerNumber=1 scan=935"
TRUE	TRUE	(L)qQQQQQQQQQIL(Q)	0.98	46.31	41.7519	25.61		2	Gln->pyro-Glu (-17)	754.882	1507.75	2	0.01078	7.143	1178.86		61880.3	97	108	0	BAM08459.1	190228_Chymo_alpha_Butte_29.1438.1438.2 File:"190228_Chymo_alpha_Butte_29.raw", NativeID:"controllerType=0 controllerNumber=1 scan=1438"
TRUE	TRUE	(L)QQQQQQQQQQILQQIL(Q)	1	82.5	39.2547	63.68	7.72125	2		670.029	2007.07	3	0.01553	7.732	2133.25		104132	97	112	0	BAS02423.1,AFX69628.1,BAS02404.1,CS-Alpha-B11|BAM08452.1,ABB51641.1,APU92417.1,P04724.1,AKC91140.1,AGO17682.1,AKC91277.1,AAY45933.1,X-Alpha9,ABS72150.1,APU92462.1,BAS02411.1,APU92659.1,ABQ52120.1,ABQ52128.1,BU-Alpha12,BU-Alpha2|AFX69578.1,AEV55372.1,X-Alpha25|AFX69604.1,BU-Alpha10|APU92267.1,X-Alpha18,APU92309.1,ABB51640.1,AKC91134.1,AFK32698.1,AFX69623.1,APU92433.1,AKC91217.1,APU92584.1,SCW25756…	190228_Chymo_alpha_Butte_29.2747.2747.3 File:"190228_Chymo_alpha_Butte_29.raw", NativeID:"controllerType=0 controllerNumber=1 scan=2747" RTINSECONDS=2133.253
TRUE	TRUE	(L)QQQQQQQQQQILQQIL(Q)	1	81.59	39.2665	61.24	7.76955	2		670.029	2007.06	3	0.01443	7.186	2135.17		172095	97	112	0	BAS02423.1,AFX69628.1,BAS02404.1,CS-Alpha-B11|BAM08452.1,ABB51641.1,APU92417.1,P04724.1,AKC91140.1,AGO17682.1,AKC91277.1,AAY45933.1,X-Alpha9,ABS72150.1,APU92462.1,BAS02411.1,APU92659.1,ABQ52120.1,ABQ52128.1,BU-Alpha12,BU-Alpha2|AFX69578.1,AEV55372.1,X-Alpha25|AFX69604.1,BU-Alpha10|APU92267.1,X-Alpha18,APU92309.1,ABB51640.1,AKC91134.1,AFK32698.1,AFX69623.1,APU92433.1,AKC91217.1,APU92584.1,SCW25756…	190228_Chymo_alpha_Butte_29.2749.2749.3 File:"190228_Chymo_alpha_Butte_29.raw", NativeID:"controllerType=0 controllerNumber=1 scan=2749" RTINSECONDS=2135.1701
TRUE	TRUE	(L)QQQQQQQQQQILQQIL(Q)	1	83.33	39.2572	46.61	7.58503	2		1004.54	2007.07	2	0.01499	7.465	2132.41		103136	97	112	0	BAS02423.1,AFX69628.1,BAS02404.1,CS-Alpha-B11|BAM08452.1,ABB51641.1,APU92417.1,P04724.1,AKC91140.1,AGO17682.1,AKC91277.1,AAY45933.1,X-Alpha9,ABS72150.1,APU92462.1,BAS02411.1,APU92659.1,ABQ52120.1,ABQ52128.1,BU-Alpha12,BU-Alpha2|AFX69578.1,AEV55372.1,X-Alpha25|AFX69604.1,BU-Alpha10|APU92267.1,X-Alpha18,APU92309.1,ABB51640.1,AKC91134.1,AFK32698.1,AFX69623.1,APU92433.1,AKC91217.1,APU92584.1,SCW25756…	190228_Chymo_alpha_Butte_29.2744.2744.2 File:"190228_Chymo_alpha_Butte_29.raw", NativeID:"controllerType=0 controllerNumber=1 scan=2744" RTINSECONDS=2132.412
TRUE	TRUE	(L)QQQQQQQQQQILQQIL(Q)	1	70.66	39.2706	42.77	7.31876	2		1004.54	2007.06	2	0.01389	6.918	2130.11		51393.7	97	112	0	BAS02423.1,AFX69628.1,BAS02404.1,CS-Alpha-B11|BAM08452.1,ABB51641.1,APU92417.1,P04724.1,AKC91140.1,AGO17682.1,AKC91277.1,AAY45933.1,X-Alpha9,ABS72150.1,APU92462.1,BAS02411.1,APU92659.1,ABQ52120.1,ABQ52128.1,BU-Alpha12,BU-Alpha2|AFX69578.1,AEV55372.1,X-Alpha25|AFX69604.1,BU-Alpha10|APU92267.1,X-Alpha18,APU92309.1,ABB51640.1,AKC91134.1,AFK32698.1,AFX69623.1,APU92433.1,AKC91217.1,APU92584.1,SCW25756…	190228_Chymo_alpha_Butte_29.2741.2741.2 File:"190228_Chymo_alpha_Butte_29.raw", NativeID:"controllerType=0 controllerNumber=1 scan=2741" RTINSECONDS=2130.1122
TRUE	TRUE	(L)qQQQQQQQQQILQQIL(Q)	1	57.52	40.1982	39.44	7.12494	2	Ammonia-loss (-17)	996.027	1990.04	2	0.01517	7.619	2639.21		17104.3	97	112	0	BAS02423.1,AFX69628.1,BAS02404.1,CS-Alpha-B11|BAM08452.1,ABB51641.1,APU92417.1,P04724.1,AKC91140.1,AGO17682.1,AKC91277.1,AAY45933.1,X-Alpha9,ABS72150.1,APU92462.1,BAS02411.1,APU92659.1,ABQ52120.1,ABQ52128.1,BU-Alpha12,BU-Alpha2|AFX69578.1,AEV55372.1,X-Alpha25|AFX69604.1,BU-Alpha10|APU92267.1,X-Alpha18,APU92309.1,ABB51640.1,AKC91134.1,AFK32698.1,AFX69623.1,APU92433.1,AKC91217.1,APU92584.1,SCW25756…	190228_Chymo_alpha_Butte_29.3140.3140.2 File:"190228_Chymo_alpha_Butte_29.raw", NativeID:"controllerType=0 controllerNumber=1 scan=3140" RTINSECONDS=2639.2058
TRUE	TRUE	(L)qQQQQQQQQQILQQIL(Q)	1	62.95	40.2325	42.89	3.25964	2	Ammonia-loss (-17)	996.026	1990.04	2	0.01468	7.374	2637.09		13880.5	97	112	0	BAS02423.1,AFX69628.1,BAS02404.1,CS-Alpha-B11|BAM08452.1,ABB51641.1,APU92417.1,P04724.1,AKC91140.1,AGO17682.1,AKC91277.1,AAY45933.1,X-Alpha9,ABS72150.1,APU92462.1,BAS02411.1,APU92659.1,ABQ52120.1,ABQ52128.1,BU-Alpha12,BU-Alpha2|AFX69578.1,AEV55372.1,X-Alpha25|AFX69604.1,BU-Alpha10|APU92267.1,X-Alpha18,APU92309.1,ABB51640.1,AKC91134.1,AFK32698.1,AFX69623.1,APU92433.1,AKC91217.1,APU92584.1,SCW25756…	190228_Chymo_alpha_Butte_29.3138.3138.2 File:"190228_Chymo_alpha_Butte_29.raw", NativeID:"controllerType=0 controllerNumber=1 scan=3138" RTINSECONDS=2637.088
TRUE	TRUE	(L)QQILQQQLIPcRDVVL(Q)	0.98	40.58	36.1542	0		2	Carbamidomethyl (+57)	976.051	1950.09	2	0.01433	7.345	2073.4		78773.9	109	124	0	BAS02423.1,AFX69628.1,ABQ52117.1,CS-Alpha-B11|BAM08452.1,ABB51641.1,APU92417.1,P04724.1,AKC91140.1,AGO17682.1,AKC91254.1,AAY45933.1,ABS72150.1,APU92462.1,BAS02411.1,APU92651.1,X-Alpha23|AVN67051.1,AFX69636.1,ABQ52120.1,ABS72146.1,ABQ52128.1,BU-Alpha12,APU92534.1,BU-Alpha2|AFX69578.1,P18573.1,AEV55372.1,X-Alpha25|AFX69604.1,BU-Alpha10|APU92267.1,X-Alpha18,APU92309.1,ABB51640.1,AFK32698.1,AFX69623.…	190228_Chymo_alpha_Butte_29.2646.2646.2 File:"190228_Chymo_alpha_Butte_29.raw", NativeID:"controllerType=0 controllerNumber=1 scan=2646"
TRUE	TRUE	(L)QQILQQQLIPcRDVVL(Q)	0.97	35.91	36.1972	0	2.31876	2	Carbamidomethyl (+57)	976.05	1950.09	2	0.01311	6.72	2078.01		218855	109	124	0	BAS02423.1,AFX69628.1,ABQ52117.1,CS-Alpha-B11|BAM08452.1,ABB51641.1,APU92417.1,P04724.1,AKC91140.1,AGO17682.1,AKC91254.1,AAY45933.1,ABS72150.1,APU92462.1,BAS02411.1,APU92651.1,X-Alpha23|AVN67051.1,AFX69636.1,ABQ52120.1,ABS72146.1,ABQ52128.1,BU-Alpha12,APU92534.1,BU-Alpha2|AFX69578.1,P18573.1,AEV55372.1,X-Alpha25|AFX69604.1,BU-Alpha10|APU92267.1,X-Alpha18,APU92309.1,ABB51640.1,AFK32698.1,AFX69623.…	190228_Chymo_alpha_Butte_29.2658.2658.2 File:"190228_Chymo_alpha_Butte_29.raw", NativeID:"controllerType=0 controllerNumber=1 scan=2658" RTINSECONDS=2078.0132
TRUE	TRUE	(L)QQQLIPcRDVVL(Q)	0.97	38.08	39.6548	13.78		2	Carboxymethyl (+58)	735.398	1468.78	2	0.0103	7.007	1780.48		90186.6	113	124	0	BAS02423.1,AFX69628.1,ABQ52117.1,CS-Alpha-B11|BAM08452.1,ABB51641.1,APU92417.1,P04724.1,AKC91140.1,AGO17682.1,AKC91254.1,AAY45933.1,ABS72150.1,APU92462.1,BAS02411.1,APU92651.1,X-Alpha23|AVN67051.1,AFX69636.1,ABQ52120.1,ABS72146.1,ABQ52128.1,BU-Alpha12,APU92534.1,BU-Alpha2|AFX69578.1,P18573.1,AEV55372.1,X-Alpha25|AFX69604.1,BU-Alpha10|APU92267.1,X-Alpha18,APU92309.1,ABB51640.1,AFK32698.1,AFX69623.…	190228_Chymo_alpha_Butte_29.2289.2289.2 File:"190228_Chymo_alpha_Butte_29.raw", NativeID:"controllerType=0 controllerNumber=1 scan=2289"
TRUE	TRUE	(L)QQQLIPcRDVVLQQPNIAHASSQVSQQSY(Q)	1	46.32	39.2412	0	7.67778	2	Carbamidomethyl (+57)	1108.23	3321.68	3	0.02427	7.303	1703.98		25269.5	113	141	0	CS-Alpha-B16|BAM08455.1,X-Alpha14,X-Alpha13,X-Alpha10,BAM08459.1,CS-Alpha-B17|BAM08458.1	190228_Chymo_alpha_Butte_29.2202.2202.3 File:"190228_Chymo_alpha_Butte_29.raw", NativeID:"controllerType=0 controllerNumber=1 scan=2202" RTINSECONDS=1703.9768
TRUE	TRUE	(L)QQQLIPcRDVVLQQPNIAHASSQVSQQSY(Q)	1	41.66	39.2412	1.02	4.67778	2	Carbamidomethyl (+57)	1108.23	3321.68	3	0.02427	7.303	1700.05		39346.5	113	141	0	CS-Alpha-B16|BAM08455.1,X-Alpha14,X-Alpha13,X-Alpha10,BAM08459.1,CS-Alpha-B17|BAM08458.1	190228_Chymo_alpha_Butte_29.2199.2199.3 File:"190228_Chymo_alpha_Butte_29.raw", NativeID:"controllerType=0 controllerNumber=1 scan=2199" RTINSECONDS=1700.0541
TRUE	TRUE	(Q)LIPcRDVVLQQPN(I)	0.98	45.38	42.3393	26.61		2	Carbamidomethyl (+57)	776.425	1550.84	2	0.01092	7.039	1180.15		51313.7	116	128	0	CS-Alpha-B11|BAM08452.1,CS-Alpha-B16|BAM08455.1,X-Alpha17,X-Alpha14,BU-Alpha12,X-Alpha13,X-Alpha10,BAM08459.1,CS-Alpha-B17|BAM08458.1	190312_thermo_alpha_Butte_29.1108.1108.2 File:"190312_thermo_alpha_Butte_29.raw", NativeID:"controllerType=0 controllerNumber=1 scan=1108"
TRUE	TRUE	(L)IPcRDVVL(Q)	0.95	33.51	38.2223	2.24		2	Carbamidomethyl (+57)	486.275	970.535	2	0.007447	7.665	931.416		191517	117	124	0	BAS02423.1,AFX69628.1,ABQ52117.1,CS-Alpha-B11|BAM08452.1,ABB51641.1,APU92417.1,P04724.1,AKC91140.1,AGO17682.1,AKC91254.1,AAY45933.1,X-Alpha9,ABS72150.1,APU92462.1,BAS02411.1,APU92651.1,X-Alpha23|AVN67051.1,AFX69636.1,ABQ52120.1,ABS72146.1,ABQ52128.1,BU-Alpha12,APU92534.1,BU-Alpha2|AFX69578.1,P18573.1,AEV55372.1,X-Alpha25|AFX69604.1,BU-Alpha10|APU92267.1,X-Alpha18,APU92309.1,ABB51640.1,AFK32698.1,…	190228_Chymo_alpha_Butte_29.1159.1159.2 File:"190228_Chymo_alpha_Butte_29.raw", NativeID:"controllerType=0 controllerNumber=1 scan=1159"
TRUE	TRUE	(L)QQPNIAHASSQVSQQ(S)	1				6.4318	1		811.904	1621.79	2	0.01293	7.966			63943.3	125	139	0	CS-Alpha-B16|BAM08455.1,X-Alpha14,X-Alpha13,X-Alpha10,BAM08459.1,CS-Alpha-B17|BAM08458.1	190228_Chymo_alpha_Butte_29.568.568.2 File:"190228_Chymo_alpha_Butte_29.raw", NativeID:"controllerType=0 controllerNumber=1 scan=568" RTINSECONDS=557.8292
TRUE	TRUE	(L)QQPNIAHASSQVSQQ(S)	1				5.37675	1		811.904	1621.79	2	0.01195	7.364			31513.4	125	139	0	CS-Alpha-B16|BAM08455.1,X-Alpha14,X-Alpha13,X-Alpha10,BAM08459.1,CS-Alpha-B17|BAM08458.1	190228_Chymo_alpha_Butte_29.564.564.2 File:"190228_Chymo_alpha_Butte_29.raw", NativeID:"controllerType=0 controllerNumber=1 scan=564" RTINSECONDS=555.499
TRUE	TRUE	(L)qQPNIAHASSQVSQQSY(Q)	1	44.07	42.0115	0	8	2	Ammonia-loss (-17)	928.439	1854.86	2	0.01302	7.018	1159.11		35117.9	125	141	0	CS-Alpha-B16|BAM08455.1,X-Alpha14,X-Alpha13,X-Alpha10,BAM08459.1,CS-Alpha-B17|BAM08458.1	190228_Chymo_alpha_Butte_29.1414.1414.2 File:"190228_Chymo_alpha_Butte_29.raw", NativeID:"controllerType=0 controllerNumber=1 scan=1414" RTINSECONDS=1159.1085
TRUE	TRUE	(L)QQPNIAHASSQVSQQSY(Q)	1	68.96	42.0254	0	7.27572	2		936.952	1871.89	2	0.0137	7.313	816.287		344016	125	141	0	CS-Alpha-B16|BAM08455.1,X-Alpha14,X-Alpha13,X-Alpha10,BAM08459.1,CS-Alpha-B17|BAM08458.1	190228_Chymo_alpha_Butte_29.1015.1015.2 File:"190228_Chymo_alpha_Butte_29.raw", NativeID:"controllerType=0 controllerNumber=1 scan=1015" RTINSECONDS=816.2875
TRUE	TRUE	(L)qQPNIAHASSQVSQQSY(Q)	1	49.77	42.0685	0	7.02228	2	Ammonia-loss (-17)	928.439	1854.86	2	0.01376	7.412	1157.24		28421.1	125	141	0	CS-Alpha-B16|BAM08455.1,X-Alpha14,X-Alpha13,X-Alpha10,BAM08459.1,CS-Alpha-B17|BAM08458.1	190228_Chymo_alpha_Butte_29.1412.1412.2 File:"190228_Chymo_alpha_Butte_29.raw", NativeID:"controllerType=0 controllerNumber=1 scan=1412" RTINSECONDS=1157.2432
TRUE	TRUE	(L)QQPNIAHASSQVSQQSY(Q)	1	68.24	42.0265	0.9	6.88606	2		936.952	1871.89	2	0.01333	7.117	813.654		103153	125	141	0	CS-Alpha-B16|BAM08455.1,X-Alpha14,X-Alpha13,X-Alpha10,BAM08459.1,CS-Alpha-B17|BAM08458.1	190228_Chymo_alpha_Butte_29.1010.1010.2 File:"190228_Chymo_alpha_Butte_29.raw", NativeID:"controllerType=0 controllerNumber=1 scan=1010" RTINSECONDS=813.6539
TRUE	TRUE	(N)IAHASSQVSQQSY(Q)	1				9.79588	1		703.346	1404.68	2	0.01493	10.62			3390000	129	141	0	CS-Alpha-B16|BAM08455.1,X-Alpha14,X-Alpha13,X-Alpha10,BAM08459.1,CS-Alpha-B17|BAM08458.1	190228_Chymo_alpha_Butte_29.475.475.2 File:"190228_Chymo_alpha_Butte_29.raw", NativeID:"controllerType=0 controllerNumber=1 scan=475" RTINSECONDS=510.3463
TRUE	TRUE	(N)IAHASSQVSQQSY(Q)	0.98				4.52288	1		703.345	1404.67	2	0.01175	8.361			1419170	129	141	0	CS-Alpha-B16|BAM08455.1,X-Alpha14,X-Alpha13,X-Alpha10,BAM08459.1,CS-Alpha-B17|BAM08458.1	190228_Chymo_alpha_Butte_29.464.464.2 File:"190228_Chymo_alpha_Butte_29.raw", NativeID:"controllerType=0 controllerNumber=1 scan=464" RTINSECONDS=506.329
TRUE	TRUE	(Q)QQQQQQQQQQQQQPSSQVSY(Q)	1	62.05	42.2388	52.61	7.88606	1		811.384	2431.13	3	0.01898	7.806	659.37		54814.7	191	210	0	X-Alpha9,CS-Alpha-B3|ATL17018.1,CS-Alpha-B11|BAM08452.1,BAM08461.1,SCW25741.1,CS-Alpha-B17|BAM08458.1,SCW25746.1,CS-Alpha-B16|BAM08455.1,X-Alpha17,X-Alpha14,BU-Alpha12,X-Alpha13,X-Alpha10,BAM08459.1	190228_Chymo_alpha_Butte_29.740.740.3 File:"190228_Chymo_alpha_Butte_29.raw", NativeID:"controllerType=0 controllerNumber=1 scan=740" RTINSECONDS=659.3696
TRUE	TRUE	(Q)QQQQQQQQQQQQQPSSQVSY(Q)	0.99	52.43	42.2079	45.21	2.42022	1		811.383	2431.13	3	0.01679	6.903	665.179		42495.5	191	210	0	X-Alpha9,CS-Alpha-B3|ATL17018.1,CS-Alpha-B11|BAM08452.1,BAM08461.1,SCW25741.1,CS-Alpha-B17|BAM08458.1,SCW25746.1,CS-Alpha-B16|BAM08455.1,X-Alpha17,X-Alpha14,BU-Alpha12,X-Alpha13,X-Alpha10,BAM08459.1	190228_Chymo_alpha_Butte_29.756.756.3 File:"190228_Chymo_alpha_Butte_29.raw", NativeID:"controllerType=0 controllerNumber=1 scan=756" RTINSECONDS=665.1793
TRUE	TRUE	(Q)QQQQQQQQQQQPSSQVSY(Q)	1	60.49	42.1508	40.2	8.45593	1		726.011	2175.01	3	0.01595	7.328	659.988		51755.1	193	210	0	X-Alpha9,CS-Alpha-B3|ATL17018.1,CS-Alpha-B11|BAM08452.1,BAM08461.1,SCW25741.1,CS-Alpha-B17|BAM08458.1,SCW25746.1,CS-Alpha-B16|BAM08455.1,X-Alpha17,X-Alpha14,BU-Alpha12,X-Alpha13,X-Alpha10,BAM08459.1	190228_Chymo_alpha_Butte_29.742.742.3 File:"190228_Chymo_alpha_Butte_29.raw", NativeID:"controllerType=0 controllerNumber=1 scan=742" RTINSECONDS=659.9876
TRUE	TRUE	(Q)QQQQQQQQQQQPSSQVSY(Q)	1	55.95	42.149	30.71	5.85387	1		1088.51	2175.01	2	0.01925	8.848	660.309		18244.1	193	210	0	X-Alpha9,CS-Alpha-B3|ATL17018.1,CS-Alpha-B11|BAM08452.1,BAM08461.1,SCW25741.1,CS-Alpha-B17|BAM08458.1,SCW25746.1,CS-Alpha-B16|BAM08455.1,X-Alpha17,X-Alpha14,BU-Alpha12,X-Alpha13,X-Alpha10,BAM08459.1	190228_Chymo_alpha_Butte_29.743.743.2 File:"190228_Chymo_alpha_Butte_29.raw", NativeID:"controllerType=0 controllerNumber=1 scan=743" RTINSECONDS=660.3093
TRUE	TRUE	(Q)QQQQQQQQQQPSSQVSY(Q)	1	50.13	42.0186	41.93	11.9586	1		1024.48	2046.95	2	0.01535	7.497	658.416		23981	194	210	0	X-Alpha9,CS-Alpha-B3|ATL17018.1,CS-Alpha-B11|BAM08452.1,BAM08461.1,SCW25741.1,CS-Alpha-B17|BAM08458.1,SCW25746.1,CS-Alpha-B16|BAM08455.1,X-Alpha17,X-Alpha14,BU-Alpha12,X-Alpha13,X-Alpha10,BAM08459.1	190228_Chymo_alpha_Butte_29.737.737.2 File:"190228_Chymo_alpha_Butte_29.raw", NativeID:"controllerType=0 controllerNumber=1 scan=737" RTINSECONDS=658.4156
TRUE	TRUE	(Q)QQQQQQQQQQPSSQVSY(Q)	1	47.75	42.0186	36.54	9.79588	1		1024.48	2046.95	2	0.01535	7.497	655.626		37552.3	194	210	0	X-Alpha9,CS-Alpha-B3|ATL17018.1,CS-Alpha-B11|BAM08452.1,BAM08461.1,SCW25741.1,CS-Alpha-B17|BAM08458.1,SCW25746.1,CS-Alpha-B16|BAM08455.1,X-Alpha17,X-Alpha14,BU-Alpha12,X-Alpha13,X-Alpha10,BAM08459.1	190228_Chymo_alpha_Butte_29.731.731.2 File:"190228_Chymo_alpha_Butte_29.raw", NativeID:"controllerType=0 controllerNumber=1 scan=731" RTINSECONDS=655.6259
TRUE	TRUE	(Q)QQQQQQQQQPSSQVSY(Q)	1				9.88606	1		960.452	1918.89	2	0.01219	6.348			28379.9	195	210	0	X-Alpha9,CS-Alpha-B3|ATL17018.1,CS-Alpha-B11|BAM08452.1,BAM08461.1,SCW25741.1,CS-Alpha-B17|BAM08458.1,SCW25746.1,CS-Alpha-B16|BAM08455.1,X-Alpha17,X-Alpha14,BU-Alpha12,X-Alpha13,X-Alpha10,BAM08459.1	190228_Chymo_alpha_Butte_29.729.729.2 File:"190228_Chymo_alpha_Butte_29.raw", NativeID:"controllerType=0 controllerNumber=1 scan=729" RTINSECONDS=655.1103
TRUE	TRUE	(Q)QQQQQQQQQPSSQVSY(Q)	1				9.14267	1		960.452	1918.89	2	0.01194	6.22			36622.7	195	210	0	X-Alpha9,CS-Alpha-B3|ATL17018.1,CS-Alpha-B11|BAM08452.1,BAM08461.1,SCW25741.1,CS-Alpha-B17|BAM08458.1,SCW25746.1,CS-Alpha-B16|BAM08455.1,X-Alpha17,X-Alpha14,BU-Alpha12,X-Alpha13,X-Alpha10,BAM08459.1	190228_Chymo_alpha_Butte_29.723.723.2 File:"190228_Chymo_alpha_Butte_29.raw", NativeID:"controllerType=0 controllerNumber=1 scan=723" RTINSECONDS=652.5661
TRUE	TRUE	(Q)QQQQQQQQPSSQVSY(Q)	1				7.10791	1		896.423	1790.83	2	0.01305	7.281			74679.7	196	210	0	X-Alpha9,CS-Alpha-B3|ATL17018.1,CS-Alpha-B11|BAM08452.1,BAM08461.1,SCW25741.1,CS-Alpha-B17|BAM08458.1,AGI15877.1,SCW25746.1,CS-Alpha-B16|BAM08455.1,X-Alpha17,X-Alpha14,BU-Alpha12,X-Alpha13,X-Alpha10,BAM08459.1	190228_Chymo_alpha_Butte_29.721.721.2 File:"190228_Chymo_alpha_Butte_29.raw", NativeID:"controllerType=0 controllerNumber=1 scan=721" RTINSECONDS=652.0628
TRUE	TRUE	(Q)QQQQQQQQPSSQVSY(Q)	0.97				4.18709	1		896.423	1790.83	2	0.01341	7.486			45010.7	196	210	0	X-Alpha9,CS-Alpha-B3|ATL17018.1,CS-Alpha-B11|BAM08452.1,BAM08461.1,SCW25741.1,CS-Alpha-B17|BAM08458.1,AGI15877.1,SCW25746.1,CS-Alpha-B16|BAM08455.1,X-Alpha17,X-Alpha14,BU-Alpha12,X-Alpha13,X-Alpha10,BAM08459.1	190228_Chymo_alpha_Butte_29.709.709.2 File:"190228_Chymo_alpha_Butte_29.raw", NativeID:"controllerType=0 controllerNumber=1 scan=709" RTINSECONDS=647.8767
TRUE	TRUE	(Q)QQQQQQQPSSQVSY(Q)	1				9.85387	1		832.393	1662.77	2	0.01244	7.479			69468.5	197	210	0	X-Alpha9,CS-Alpha-B3|ATL17018.1,CS-Alpha-B11|BAM08452.1,BAM08461.1,SCW25741.1,CS-Alpha-B17|BAM08458.1,AGI15877.1,SCW25746.1,CS-Alpha-B16|BAM08455.1,X-Alpha17,X-Alpha14,BU-Alpha12,X-Alpha13,X-Alpha10,BAM08459.1	190228_Chymo_alpha_Butte_29.706.706.2 File:"190228_Chymo_alpha_Butte_29.raw", NativeID:"controllerType=0 controllerNumber=1 scan=706" RTINSECONDS=647.0796
TRUE	TRUE	(Q)QQQQQQQPSSQVSY(Q)	1				7.82391	1		832.393	1662.77	2	0.01208	7.259			66270.1	197	210	0	X-Alpha9,CS-Alpha-B3|ATL17018.1,CS-Alpha-B11|BAM08452.1,BAM08461.1,SCW25741.1,CS-Alpha-B17|BAM08458.1,AGI15877.1,SCW25746.1,CS-Alpha-B16|BAM08455.1,X-Alpha17,X-Alpha14,BU-Alpha12,X-Alpha13,X-Alpha10,BAM08459.1	190228_Chymo_alpha_Butte_29.719.719.2 File:"190228_Chymo_alpha_Butte_29.raw", NativeID:"controllerType=0 controllerNumber=1 scan=719" RTINSECONDS=651.607
TRUE	TRUE	(Q)QQQQQQPSSQVSY(Q)	0.99				5.23657	1		768.364	1534.71	2	0.01159	7.55			117532	198	210	0	X-Alpha9,CS-Alpha-B3|ATL17018.1,CS-Alpha-B11|BAM08452.1,BAM08461.1,AKC91122.1,SCW25741.1,CS-Alpha-B17|BAM08458.1,APU92324.1,AGI15877.1,SCW25746.1,CS-Alpha-B16|BAM08455.1,X-Alpha17,X-Alpha14,BU-Alpha12,X-Alpha13,X-Alpha10,BAM08459.1	190228_Chymo_alpha_Butte_29.705.705.2 File:"190228_Chymo_alpha_Butte_29.raw", NativeID:"controllerType=0 controllerNumber=1 scan=705" RTINSECONDS=646.8382
TRUE	TRUE	(Q)QQQQQPSSQVSY(Q)	1				5.55284	1		704.334	1406.65	2	0.01111	7.894	639.278		105222	199	210	0	X-Alpha9,CS-Alpha-B3|ATL17018.1,CS-Alpha-B11|BAM08452.1,BAM08461.1,AKC91122.1,SCW25741.1,CS-Alpha-B17|BAM08458.1,APU92324.1,AGI15877.1,SCW25746.1,CS-Alpha-B16|BAM08455.1,X-Alpha17,X-Alpha14,BU-Alpha12,X-Alpha13,X-Alpha10,BAM08459.1	190228_Chymo_alpha_Butte_29.687.687.2 File:"190228_Chymo_alpha_Butte_29.raw", NativeID:"controllerType=0 controllerNumber=1 scan=687" RTINSECONDS=639.2778
TRUE	TRUE	(Q)QQQQQPSSQVSY(Q)	0.97				4.18709	1		704.334	1406.65	2	0.01001	7.114	642.821		170720	199	210	0	X-Alpha9,CS-Alpha-B3|ATL17018.1,CS-Alpha-B11|BAM08452.1,BAM08461.1,AKC91122.1,SCW25741.1,CS-Alpha-B17|BAM08458.1,APU92324.1,AGI15877.1,SCW25746.1,CS-Alpha-B16|BAM08455.1,X-Alpha17,X-Alpha14,BU-Alpha12,X-Alpha13,X-Alpha10,BAM08459.1	190228_Chymo_alpha_Butte_29.695.695.2 File:"190228_Chymo_alpha_Butte_29.raw", NativeID:"controllerType=0 controllerNumber=1 scan=695" RTINSECONDS=642.8212
TRUE	TRUE	(Q)VSYQQPQQQYPSGQGS(F)	0.99	49.24	46.2476	0	3.65758	2		891.415	1780.82	2	0.01424	7.994	768.651		46086.1	208	223	0	X-Alpha9,CS-Alpha-B3|ATL17018.1,BAM08450.1,BAM08461.1,BAS02405.1,ACJ76933.1,CS-Alpha-A1|ATL17028.1,SCW25741.1,AGI15877.1,SCW25746.1,BU-Alpha11,CS-Alpha-A2|BAM08451.1,X-Alpha10,AEV55372.1,BAM08459.1	190312_thermo_alpha_Butte_29.719.719.2 File:"190312_thermo_alpha_Butte_29.raw", NativeID:"controllerType=0 controllerNumber=1 scan=719" RTINSECONDS=768.6514
TRUE	TRUE	(Y)QQPQQQYPSGQGSF(Q)	1	105.55	41.9501	19.94	5.20761	2		790.366	1578.72	2	0.01103	6.985	927.273		237430	211	224	0	ABQ52117.1,BU-Alpha4,BAS02404.1,BAM08461.1,BAS02425.1,ABQ52111.1,ACJ76933.1,AKC91254.1,AKC91252.1,AAY45933.1,AKC91256.1,X-Alpha9,APU92651.1,BAM08450.1,X-Alpha23|AVN67051.1,SCW25764.1,APU92449.1,SCW25741.1,SCW25760.1,AFX69636.1,BU-Alpha11,APU92534.1,P18573.1,AEV55372.1,CS-Alpha-B3|ATL17018.1,BAS02405.1,AKC91134.1,CS-Alpha-A1|ATL17028.1,AFK32696.1,AFK32698.1,APU92665.1,X-Alpha10,BAM08459.1,AFX69639…	190228_Chymo_alpha_Butte_29.1152.1152.2 File:"190228_Chymo_alpha_Butte_29.raw", NativeID:"controllerType=0 controllerNumber=1 scan=1152" RTINSECONDS=927.2735
TRUE	TRUE	(Y)QQPQQQYPSGQGSF(Q)	1	80.43	41.9471	13.79	5.67778	2		790.367	1578.72	2	0.01225	7.757	929.503		340057	211	224	0	ABQ52117.1,BU-Alpha4,BAS02404.1,BAM08461.1,BAS02425.1,ABQ52111.1,ACJ76933.1,AKC91254.1,AKC91252.1,AAY45933.1,AKC91256.1,X-Alpha9,APU92651.1,BAM08450.1,X-Alpha23|AVN67051.1,SCW25764.1,APU92449.1,SCW25741.1,SCW25760.1,AFX69636.1,BU-Alpha11,APU92534.1,P18573.1,AEV55372.1,CS-Alpha-B3|ATL17018.1,BAS02405.1,AKC91134.1,CS-Alpha-A1|ATL17028.1,AFK32696.1,AFK32698.1,APU92665.1,X-Alpha10,BAM08459.1,AFX69639…	190228_Chymo_alpha_Butte_29.1156.1156.2 File:"190228_Chymo_alpha_Butte_29.raw", NativeID:"controllerType=0 controllerNumber=1 scan=1156" RTINSECONDS=929.5026
TRUE	TRUE	(Y)qQPQQQYPSGQGSF(Q)	1	34.77	41.4173	0	4.92082	2	Ammonia-loss (-17)	781.853	1561.69	2	0.01121	7.176	1326.35		40134.5	211	224	0	ABQ52117.1,BU-Alpha4,BAS02404.1,BAM08461.1,BAS02425.1,ABQ52111.1,ACJ76933.1,AKC91254.1,AKC91252.1,AAY45933.1,AKC91256.1,X-Alpha9,APU92651.1,BAM08450.1,X-Alpha23|AVN67051.1,SCW25764.1,APU92449.1,SCW25741.1,SCW25760.1,AFX69636.1,BU-Alpha11,APU92534.1,P18573.1,AEV55372.1,CS-Alpha-B3|ATL17018.1,BAS02405.1,AKC91134.1,CS-Alpha-A1|ATL17028.1,AFK32696.1,AFK32698.1,APU92665.1,X-Alpha10,BAM08459.1,AFX69639…	190228_Chymo_alpha_Butte_29.1640.1640.2 File:"190228_Chymo_alpha_Butte_29.raw", NativeID:"controllerType=0 controllerNumber=1 scan=1640" RTINSECONDS=1326.3525
TRUE	TRUE	(Y)qQPQQQYPSGQGSF(Q)	1	42.96	41.602	0	3.95861	2	Ammonia-loss (-17)	781.853	1561.69	2	0.01182	7.567	1328.22		46813	211	224	0	ABQ52117.1,BU-Alpha4,BAS02404.1,BAM08461.1,BAS02425.1,ABQ52111.1,ACJ76933.1,AKC91254.1,AKC91252.1,AAY45933.1,AKC91256.1,X-Alpha9,APU92651.1,BAM08450.1,X-Alpha23|AVN67051.1,SCW25764.1,APU92449.1,SCW25741.1,SCW25760.1,AFX69636.1,BU-Alpha11,APU92534.1,P18573.1,AEV55372.1,CS-Alpha-B3|ATL17018.1,BAS02405.1,AKC91134.1,CS-Alpha-A1|ATL17028.1,AFK32696.1,AFK32698.1,APU92665.1,X-Alpha10,BAM08459.1,AFX69639…	190228_Chymo_alpha_Butte_29.1642.1642.2 File:"190228_Chymo_alpha_Butte_29.raw", NativeID:"controllerType=0 controllerNumber=1 scan=1642" RTINSECONDS=1328.2242
TRUE	TRUE	(Y)QQPQQQYPSGQGSFQPSQQNPQAQ(G)	0.97				5.01773	1		896.087	2685.24	3	0.02111	7.859			19983	211	234	0	ABQ52117.1,BU-Alpha4,CS-Alpha-B3|ATL17018.1,BAS02404.1,BAM08461.1,BAS02425.1,BAS02405.1,ABQ52111.1,ACJ76933.1,AKC91134.1,CS-Alpha-A1|ATL17028.1,AFK32696.1,AFK32698.1,APU92665.1,AKC91254.1,AKC91252.1,AKC91256.1,X-Alpha10,BAM08459.1,AFX69639.1,X-Alpha9,AFQ13467.1,BAS02454.1,CS-Alpha-D5|BU-Alpha1|ABS72161.1,APU92651.1,BAM08450.1,APU92633.1,CAB76964.1,SCW25765.1,X-Alpha23|AVN67051.1,SCW25764.1,AKC911…	190228_Chymo_alpha_Butte_29.1170.1170.3 File:"190228_Chymo_alpha_Butte_29.raw", NativeID:"controllerType=0 controllerNumber=1 scan=1170" RTINSECONDS=939.1709
TRUE	TRUE	(Y)qQPQQQYPSGQGSFQPSQQNPQAQGF(V)	1	33.5	41.1428	28.86	7.79588	2	Ammonia-loss (-17)	958.44	2872.3	3	0.01776	6.18	1727.86		20690.9	211	236	0	BAM08450.1,BAS02405.1,ABQ52111.1,ACJ76933.1,CS-Alpha-A1|ATL17028.1,BU-Alpha11,CS-Alpha-A2|BAM08451.1,X-Alpha10,BAM08459.1	190228_Chymo_alpha_Butte_29.2224.2224.3 File:"190228_Chymo_alpha_Butte_29.raw", NativeID:"controllerType=0 controllerNumber=1 scan=2224" RTINSECONDS=1727.8648
TRUE	TRUE	(Y)qQPQQQYPSGQGSFQPSQQNPQAQGF(V)	1	52.19	41.1548	42.63	4.88606	2	Ammonia-loss (-17)	958.44	2872.3	3	0.01904	6.627	1730.07		30311.9	211	236	0	BAM08450.1,BAS02405.1,ABQ52111.1,ACJ76933.1,CS-Alpha-A1|ATL17028.1,BU-Alpha11,CS-Alpha-A2|BAM08451.1,X-Alpha10,BAM08459.1	190228_Chymo_alpha_Butte_29.2227.2227.3 File:"190228_Chymo_alpha_Butte_29.raw", NativeID:"controllerType=0 controllerNumber=1 scan=2227" RTINSECONDS=1730.0692
TRUE	TRUE	(Y)QQPQQQYPSGQGSFQPSQQNPQAQGF(V)	1	26.14	41.229	16.4	5.06048	2		964.117	2889.33	3	0.02093	7.242	1404.72		72199.3	211	236	0	BAM08450.1,BAS02405.1,ABQ52111.1,ACJ76933.1,CS-Alpha-A1|ATL17028.1,BU-Alpha11,CS-Alpha-A2|BAM08451.1,X-Alpha10,BAM08459.1	190228_Chymo_alpha_Butte_29.1744.1744.3 File:"190228_Chymo_alpha_Butte_29.raw", NativeID:"controllerType=0 controllerNumber=1 scan=1744" RTINSECONDS=1404.7229
TRUE	TRUE	(Q)QQYPSGQGSF(Q)	1	59.58	40.0173	36.02	5.35655	1		549.75	1097.49	2	0.00831	7.565	844.103		56907.4	215	224	0	BAS02423.1,ABQ52117.1,BU-Alpha4,BAS02404.1,BAM08461.1,BAS02425.1,ABQ52111.1,ACJ76933.1,ABB51641.1,APU92417.1,P04724.1,APU92649.1,APU92664.1,AFX69607.1,AFX69626.1,ACX71610.1,SCW25757.1,AGO17682.1,AKC91254.1,AKC91252.1,AAY45933.1,AKC91256.1,X-Alpha9,ABS72150.1,AKC91293.1,APU92651.1,BAM08450.1,X-Alpha23|AVN67051.1,SCW25764.1,APU92449.1,SCW25741.1,SCW25760.1,AFX69636.1,APU92570.1,BU-Alpha11,ABQ52128.…	190228_Chymo_alpha_Butte_29.1054.1054.2 File:"190228_Chymo_alpha_Butte_29.raw", NativeID:"controllerType=0 controllerNumber=1 scan=1054" RTINSECONDS=844.1033
TRUE	TRUE	(Q)QQYPSGQGSF(Q)	1	52.92	40.0173	29.46	4.69897	1		549.75	1097.49	2	0.008432	7.676	845.923		68372.3	215	224	0	BAS02423.1,ABQ52117.1,BU-Alpha4,BAS02404.1,BAM08461.1,BAS02425.1,ABQ52111.1,ACJ76933.1,ABB51641.1,APU92417.1,P04724.1,APU92649.1,APU92664.1,AFX69607.1,AFX69626.1,ACX71610.1,SCW25757.1,AGO17682.1,AKC91254.1,AKC91252.1,AAY45933.1,AKC91256.1,X-Alpha9,ABS72150.1,AKC91293.1,APU92651.1,BAM08450.1,X-Alpha23|AVN67051.1,SCW25764.1,APU92449.1,SCW25741.1,SCW25760.1,AFX69636.1,APU92570.1,BU-Alpha11,ABQ52128.…	190228_Chymo_alpha_Butte_29.1056.1056.2 File:"190228_Chymo_alpha_Butte_29.raw", NativeID:"controllerType=0 controllerNumber=1 scan=1056" RTINSECONDS=845.9234
TRUE	TRUE	(Y)PSGQGSFQPSQQNPQAQGF(V)	1				7.58503	1		995.464	1988.91	2	0.01507	7.572			13767	218	236	0	BAM08450.1,BAS02405.1,ABQ52111.1,ACJ76933.1,CS-Alpha-A1|ATL17028.1,BU-Alpha11,CS-Alpha-A2|BAM08451.1,X-Alpha10,BAM08459.1	190228_Chymo_alpha_Butte_29.1461.1461.2 File:"190228_Chymo_alpha_Butte_29.raw", NativeID:"controllerType=0 controllerNumber=1 scan=1461" RTINSECONDS=1198.9201
TRUE	TRUE	(Y)PSGQGSFQPSQQNPQAQGF(V)	1				6.14267	1		995.463	1988.91	2	0.01434	7.204			11660.7	218	236	0	BAM08450.1,BAS02405.1,ABQ52111.1,ACJ76933.1,CS-Alpha-A1|ATL17028.1,BU-Alpha11,CS-Alpha-A2|BAM08451.1,X-Alpha10,BAM08459.1	190228_Chymo_alpha_Butte_29.1459.1459.2 File:"190228_Chymo_alpha_Butte_29.raw", NativeID:"controllerType=0 controllerNumber=1 scan=1459" RTINSECONDS=1197.1071
TRUE	TRUE	(Q)GSFQPSQQNPQAQGF(V)	1				5.45593	1		810.88	1619.75	2	0.01298	8.006			28363.4	222	236	0	BAM08450.1,BAS02405.1,ABQ52111.1,ACJ76933.1,CS-Alpha-A1|ATL17028.1,BU-Alpha11,CS-Alpha-A2|BAM08451.1,X-Alpha10,BAM08459.1	190228_Chymo_alpha_Butte_29.1426.1426.2 File:"190228_Chymo_alpha_Butte_29.raw", NativeID:"controllerType=0 controllerNumber=1 scan=1426" RTINSECONDS=1168.951
TRUE	TRUE	(S)FQPSQQNPQ(A)	0.98	48.04	45.6575	0		2		537.258	1072.5	2	0.008424	7.847	485.813		644289	224	232	0	BAS02423.1,ABQ52117.1,BAS02404.1,CS-Alpha-B11|BAM08452.1,ABB51641.1,APU92417.1,P04724.1,AKC91133.1,AKC91140.1,AGO17682.1,AKC91254.1,X-Alpha9,ABS72150.1,APU92462.1,APU92651.1,X-Alpha23|AVN67051.1,AFX69636.1,BU-Alpha11,ABQ52128.1,BU-Alpha12,APU92534.1,BU-Alpha2|AFX69578.1,P18573.1,AFQ13476.1,X-Alpha25|AFX69604.1,BU-Alpha10|APU92267.1,BAS02405.1,ABB51640.1,AKC91134.1,AFK32698.1,APU92433.1,AKC91217.1…	190312_thermo_alpha_Butte_29.387.387.2 File:"190312_thermo_alpha_Butte_29.raw", NativeID:"controllerType=0 controllerNumber=1 scan=387"
TRUE	TRUE	(S)FQPSQQNPQAQG(F)	0.99	50.62	46.0652	32.6	2.85387	2		665.318	1328.62	2	0.01073	8.07	533.405		199247	224	235	0	ABQ52119.1,ABQ52117.1,BU-Alpha4,CS-Alpha-B11|BAM08452.1,BAS02425.1,ABQ52111.1,ACJ76933.1,APU92472.1,AKC91133.1,ACX71610.1,AKC91140.1,AGO17682.1,AKC91254.1,AKC91252.1,APU92317.1,APU92370.1,AKC91256.1,APU92462.1,APU92651.1,BAM08450.1,CAA26385.1,X-Alpha23|AVN67051.1,SCW25764.1,APU92449.1,SCW25741.1,CS-Alpha-B17|BAM08458.1,APU92570.1,SCW25768.1,BU-Alpha11,BU-Alpha12,APU92534.1,P18573.1,X-Alpha25|AFX6…	190312_thermo_alpha_Butte_29.465.465.2 File:"190312_thermo_alpha_Butte_29.raw", NativeID:"controllerType=0 controllerNumber=1 scan=465" RTINSECONDS=533.405
TRUE	TRUE	(S)FQPSQQNPQAQGF(V)	1	55.6	41.642	40.88	3.74473	1		738.852	1475.69	2	0.01057	7.157	1058.78		31958.6	224	236	0	BAM08450.1,CS-Alpha-B11|BAM08452.1,BAS02405.1,ABQ52111.1,ACJ76933.1,CS-Alpha-A1|ATL17028.1,CS-Alpha-B17|BAM08458.1,CS-Alpha-B16|BAM08455.1,X-Alpha17,X-Alpha14,BU-Alpha11,BU-Alpha12,X-Alpha13,CS-Alpha-A2|BAM08451.1,X-Alpha10,BAM08459.1	190228_Chymo_alpha_Butte_29.1319.1319.2 File:"190228_Chymo_alpha_Butte_29.raw", NativeID:"controllerType=0 controllerNumber=1 scan=1319" RTINSECONDS=1058.7771
TRUE	TRUE	(S)FQPSQQNPQAQGF(V)	1	53.11	46.8842	40.82	5.00436	2		738.853	1475.69	2	0.01142	7.735	1071.54		47220.9	224	236	0	BAM08450.1,CS-Alpha-B11|BAM08452.1,BAS02405.1,ABQ52111.1,ACJ76933.1,CS-Alpha-A1|ATL17028.1,CS-Alpha-B17|BAM08458.1,CS-Alpha-B16|BAM08455.1,X-Alpha17,X-Alpha14,BU-Alpha11,BU-Alpha12,X-Alpha13,CS-Alpha-A2|BAM08451.1,X-Alpha10,BAM08459.1	190312_thermo_alpha_Butte_29.1008.1008.2 File:"190312_thermo_alpha_Butte_29.raw", NativeID:"controllerType=0 controllerNumber=1 scan=1008" RTINSECONDS=1071.543
TRUE	TRUE	(S)FQPSQQNPQAQGF(V)	1	48.22	46.9304	31.83	3.88606	2		738.852	1475.69	2	0.01081	7.322	1069.83		42079.9	224	236	0	BAM08450.1,CS-Alpha-B11|BAM08452.1,BAS02405.1,ABQ52111.1,ACJ76933.1,CS-Alpha-A1|ATL17028.1,CS-Alpha-B17|BAM08458.1,CS-Alpha-B16|BAM08455.1,X-Alpha17,X-Alpha14,BU-Alpha11,BU-Alpha12,X-Alpha13,CS-Alpha-A2|BAM08451.1,X-Alpha10,BAM08459.1	190312_thermo_alpha_Butte_29.1006.1006.2 File:"190312_thermo_alpha_Butte_29.raw", NativeID:"controllerType=0 controllerNumber=1 scan=1006" RTINSECONDS=1069.8279
TRUE	TRUE	(F)qPSQQNPQAQGF(V)	1	55.85	40.8643	39.24	4.95861	2	Ammonia-loss (-17)	656.805	1311.59	2	0.01018	7.754	1137.47		104250	225	236	0	BAM08450.1,CS-Alpha-B11|BAM08452.1,BAS02405.1,ABQ52111.1,ACJ76933.1,CS-Alpha-A1|ATL17028.1,CS-Alpha-B17|BAM08458.1,CS-Alpha-B16|BAM08455.1,X-Alpha17,X-Alpha14,BU-Alpha11,BU-Alpha12,X-Alpha13,CS-Alpha-A2|BAM08451.1,X-Alpha10,BAM08459.1	190228_Chymo_alpha_Butte_29.1395.1395.2 File:"190228_Chymo_alpha_Butte_29.raw", NativeID:"controllerType=0 controllerNumber=1 scan=1395" RTINSECONDS=1137.4712
TRUE	TRUE	(F)QPSQQNPQAQGF(V)	1	55.74	40.8102	28.5	3.16115	2		665.318	1328.62	2	0.009998	7.519	695.308		151674	225	236	0	BAM08450.1,CS-Alpha-B11|BAM08452.1,BAS02405.1,ABQ52111.1,ACJ76933.1,CS-Alpha-A1|ATL17028.1,CS-Alpha-B17|BAM08458.1,CS-Alpha-B16|BAM08455.1,X-Alpha17,X-Alpha14,BU-Alpha11,BU-Alpha12,X-Alpha13,CS-Alpha-A2|BAM08451.1,X-Alpha10,BAM08459.1	190228_Chymo_alpha_Butte_29.816.816.2 File:"190228_Chymo_alpha_Butte_29.raw", NativeID:"controllerType=0 controllerNumber=1 scan=816" RTINSECONDS=695.3083
TRUE	TRUE	(F)qPSQQNPQAQGF(V)	1	43.42	40.8636	8.53	3.1549	2	Ammonia-loss (-17)	656.804	1311.59	2	0.009934	7.569	1135.6		58499.5	225	236	0	BAM08450.1,CS-Alpha-B11|BAM08452.1,BAS02405.1,ABQ52111.1,ACJ76933.1,CS-Alpha-A1|ATL17028.1,CS-Alpha-B17|BAM08458.1,CS-Alpha-B16|BAM08455.1,X-Alpha17,X-Alpha14,BU-Alpha11,BU-Alpha12,X-Alpha13,CS-Alpha-A2|BAM08451.1,X-Alpha10,BAM08459.1	190228_Chymo_alpha_Butte_29.1393.1393.2 File:"190228_Chymo_alpha_Butte_29.raw", NativeID:"controllerType=0 controllerNumber=1 scan=1393" RTINSECONDS=1135.6047
TRUE	TRUE	(Q)GFVQPQQLPQFEEIRNL(A)	1				11.9208	1		1022.04	2042.07	2	0.01518	7.429			23441.2	235	251	0	CS-Alpha-B11|BAM08452.1,ABQ52111.1,CS-Alpha-B16|BAM08455.1,X-Alpha17,X-Alpha14,AAZ73730.1,BU-Alpha12,X-Alpha13,X-Alpha10,BAM08459.1,CS-Alpha-B17|BAM08458.1	190228_Chymo_alpha_Butte_29.2982.2982.2 File:"190228_Chymo_alpha_Butte_29.raw", NativeID:"controllerType=0 controllerNumber=1 scan=2982" RTINSECONDS=2408.3119
TRUE	TRUE	(Q)GFVQPQQLPQFEEIRNL(A)	1				9.69897	1		1022.04	2042.07	2	0.01518	7.429			23061.7	235	251	0	CS-Alpha-B11|BAM08452.1,ABQ52111.1,CS-Alpha-B16|BAM08455.1,X-Alpha17,X-Alpha14,AAZ73730.1,BU-Alpha12,X-Alpha13,X-Alpha10,BAM08459.1,CS-Alpha-B17|BAM08458.1	190228_Chymo_alpha_Butte_29.2984.2984.2 File:"190228_Chymo_alpha_Butte_29.raw", NativeID:"controllerType=0 controllerNumber=1 scan=2984" RTINSECONDS=2410.4362
TRUE	TRUE	(G)FVQPQQLPQ(F)	0.97	43.9	44.0116	1.42		2		542.797	1083.58	2	0.00846	7.8	1082.65		99439.7	236	244	0	CS-Alpha-B11|BAM08452.1,ABQ52111.1,CS-Alpha-B16|BAM08455.1,X-Alpha17,X-Alpha14,AAZ73730.1,BU-Alpha12,X-Alpha13,X-Alpha10,BAM08459.1,CS-Alpha-B17|BAM08458.1	190312_thermo_alpha_Butte_29.1019.1019.2 File:"190312_thermo_alpha_Butte_29.raw", NativeID:"controllerType=0 controllerNumber=1 scan=1019"
TRUE	TRUE	(G)FVQPQQLPQ(F)	0.96	41.09	44.0111	1.64		2		542.797	1083.58	2	0.008216	7.575	1080.99		56896	236	244	0	CS-Alpha-B11|BAM08452.1,ABQ52111.1,CS-Alpha-B16|BAM08455.1,X-Alpha17,X-Alpha14,AAZ73730.1,BU-Alpha12,X-Alpha13,X-Alpha10,BAM08459.1,CS-Alpha-B17|BAM08458.1	190312_thermo_alpha_Butte_29.1017.1017.2 File:"190312_thermo_alpha_Butte_29.raw", NativeID:"controllerType=0 controllerNumber=1 scan=1017"
TRUE	TRUE	(G)FVQPQQLPQFEE(I)	1	41.02	46.694	0	2.92082	2		745.375	1488.74	2	0.01135	7.621	1831.33		57496.5	236	247	0	CS-Alpha-B11|BAM08452.1,ABQ52111.1,CS-Alpha-B16|BAM08455.1,X-Alpha17,X-Alpha14,AAZ73730.1,BU-Alpha12,X-Alpha13,X-Alpha10,BAM08459.1,CS-Alpha-B17|BAM08458.1	190312_thermo_alpha_Butte_29.1586.1586.2 File:"190312_thermo_alpha_Butte_29.raw", NativeID:"controllerType=0 controllerNumber=1 scan=1586" RTINSECONDS=1831.3266
TRUE	TRUE	(G)FVQPQQLPQFEE(I)	0.99	49.6	46.5156	0	3.61979	2		745.376	1488.74	2	0.01233	8.278	1829.52		33637.5	236	247	0	CS-Alpha-B11|BAM08452.1,ABQ52111.1,CS-Alpha-B16|BAM08455.1,X-Alpha17,X-Alpha14,AAZ73730.1,BU-Alpha12,X-Alpha13,X-Alpha10,BAM08459.1,CS-Alpha-B17|BAM08458.1	190312_thermo_alpha_Butte_29.1584.1584.2 File:"190312_thermo_alpha_Butte_29.raw", NativeID:"controllerType=0 controllerNumber=1 scan=1584" RTINSECONDS=1829.517
TRUE	TRUE	(G)FVQPQQLPQFEEIRN(L)	1	43.34	42.9983	0	11.4559	2		936.991	1871.97	2	0.01482	7.914	1775.13		138861	236	250	0	CS-Alpha-B11|BAM08452.1,ABQ52111.1,CS-Alpha-B16|BAM08455.1,X-Alpha17,X-Alpha14,AAZ73730.1,BU-Alpha12,X-Alpha13,X-Alpha10,BAM08459.1,CS-Alpha-B17|BAM08458.1	190312_thermo_alpha_Butte_29.1548.1548.2 File:"190312_thermo_alpha_Butte_29.raw", NativeID:"controllerType=0 controllerNumber=1 scan=1548" RTINSECONDS=1775.1338
TRUE	TRUE	(G)FVQPQQLPQFEEIRN(L)	1	44.54	42.9983	0	11	2		936.991	1871.97	2	0.01494	7.979	1773.2		91320.6	236	250	0	CS-Alpha-B11|BAM08452.1,ABQ52111.1,CS-Alpha-B16|BAM08455.1,X-Alpha17,X-Alpha14,AAZ73730.1,BU-Alpha12,X-Alpha13,X-Alpha10,BAM08459.1,CS-Alpha-B17|BAM08458.1	190312_thermo_alpha_Butte_29.1546.1546.2 File:"190312_thermo_alpha_Butte_29.raw", NativeID:"controllerType=0 controllerNumber=1 scan=1546" RTINSECONDS=1773.196
TRUE	TRUE	(G)FVQPQQLPQFEEIRN(L)	1	46.82	42.9642	0	9.02687	2		624.997	1871.97	3	0.01548	8.265	1775.4		77934.3	236	250	0	CS-Alpha-B11|BAM08452.1,ABQ52111.1,CS-Alpha-B16|BAM08455.1,X-Alpha17,X-Alpha14,AAZ73730.1,BU-Alpha12,X-Alpha13,X-Alpha10,BAM08459.1,CS-Alpha-B17|BAM08458.1	190312_thermo_alpha_Butte_29.1549.1549.3 File:"190312_thermo_alpha_Butte_29.raw", NativeID:"controllerType=0 controllerNumber=1 scan=1549" RTINSECONDS=1775.4015
TRUE	TRUE	(G)FVQPQQLPQFEEIRN(L)	1	49.84	42.9983	0	9.01773	2		624.997	1871.97	3	0.01493	7.972	1777.33		106922	236	250	0	CS-Alpha-B11|BAM08452.1,ABQ52111.1,CS-Alpha-B16|BAM08455.1,X-Alpha17,X-Alpha14,AAZ73730.1,BU-Alpha12,X-Alpha13,X-Alpha10,BAM08459.1,CS-Alpha-B17|BAM08458.1	190312_thermo_alpha_Butte_29.1551.1551.3 File:"190312_thermo_alpha_Butte_29.raw", NativeID:"controllerType=0 controllerNumber=1 scan=1551" RTINSECONDS=1777.3285
TRUE	TRUE	(F)VQPQQLPQFEEIR(N)	0.99				5.67778	1		537.958	1610.85	3	0.01142	7.087			59102.2	237	249	0	CS-Alpha-B11|BAM08452.1,ABQ52111.1,AFK32696.1,AFK32698.1,AAZ73730.1,CS-Alpha-B17|BAM08458.1,CS-Alpha-B16|BAM08455.1,X-Alpha17,X-Alpha14,BU-Alpha12,X-Alpha13,X-Alpha10,BAM08459.1	190228_Chymo_alpha_Butte_29.1991.1991.3 File:"190228_Chymo_alpha_Butte_29.raw", NativeID:"controllerType=0 controllerNumber=1 scan=1991" RTINSECONDS=1527.4108
TRUE	TRUE	(F)VQPQQLPQFEEIRN(L)	1	52	43.5797	0		2		575.973	1724.9	3	0.01339	7.756	1464.78		42095.3	237	250	0	BAS02423.1,ABQ52117.1,CS-Alpha-B11|BAM08452.1,ABB51641.1,APU92417.1,P04724.1,AAZ73730.1,AKC91133.1,AGO17682.1,AKC91254.1,AKC91277.1,AAY45933.1,X-Alpha9,ABS72150.1,APU92651.1,X-Alpha23|AVN67051.1,APU92659.1,AFX69636.1,ABS72146.1,ABQ52128.1,BU-Alpha12,APU92534.1,BU-Alpha2|AFX69578.1,P18573.1,AEV55372.1,AFQ13476.1,X-Alpha25|AFX69604.1,ABB51640.1,AKC91134.1,AFK32698.1,AFX69623.1,AKC91217.1,APU92584.1…	190312_thermo_alpha_Butte_29.1331.1331.3 File:"190312_thermo_alpha_Butte_29.raw", NativeID:"controllerType=0 controllerNumber=1 scan=1331" RTINSECONDS=1464.7848
TRUE	TRUE	(F)VQPQQLPQFEEIRN(L)	0.99	55.45	43.5797	0		2		863.456	1724.9	2	0.01352	7.834	1459.35		76178	237	250	0	BAS02423.1,ABQ52117.1,CS-Alpha-B11|BAM08452.1,ABB51641.1,APU92417.1,P04724.1,AAZ73730.1,AKC91133.1,AGO17682.1,AKC91254.1,AKC91277.1,AAY45933.1,X-Alpha9,ABS72150.1,APU92651.1,X-Alpha23|AVN67051.1,APU92659.1,AFX69636.1,ABS72146.1,ABQ52128.1,BU-Alpha12,APU92534.1,BU-Alpha2|AFX69578.1,P18573.1,AEV55372.1,AFQ13476.1,X-Alpha25|AFX69604.1,ABB51640.1,AKC91134.1,AFK32698.1,AFX69623.1,AKC91217.1,APU92584.1…	190312_thermo_alpha_Butte_29.1325.1325.2 File:"190312_thermo_alpha_Butte_29.raw", NativeID:"controllerType=0 controllerNumber=1 scan=1325"
TRUE	TRUE	(F)VQPQQLPQFEEIRN(L)	0.99	54	43.6143	0		2		863.456	1724.9	2	0.01254	7.268	1457.54		52154.5	237	250	0	BAS02423.1,ABQ52117.1,CS-Alpha-B11|BAM08452.1,ABB51641.1,APU92417.1,P04724.1,AAZ73730.1,AKC91133.1,AGO17682.1,AKC91254.1,AKC91277.1,AAY45933.1,X-Alpha9,ABS72150.1,APU92651.1,X-Alpha23|AVN67051.1,APU92659.1,AFX69636.1,ABS72146.1,ABQ52128.1,BU-Alpha12,APU92534.1,BU-Alpha2|AFX69578.1,P18573.1,AEV55372.1,AFQ13476.1,X-Alpha25|AFX69604.1,ABB51640.1,AKC91134.1,AFK32698.1,AFX69623.1,AKC91217.1,APU92584.1…	190312_thermo_alpha_Butte_29.1323.1323.2 File:"190312_thermo_alpha_Butte_29.raw", NativeID:"controllerType=0 controllerNumber=1 scan=1323"
TRUE	TRUE	(F)VQPQQLPQFEEIRNL(A)	1	51.91	38.9081	0	7.88606	2		613.668	1837.98	3	0.01449	7.879	2064.75		93990.3	237	251	0	BAS02423.1,ABQ52117.1,CS-Alpha-B11|BAM08452.1,ABB51641.1,APU92417.1,P04724.1,AAZ73730.1,AGO17682.1,AKC91254.1,AKC91277.1,AAY45933.1,X-Alpha9,ABS72150.1,APU92651.1,X-Alpha23|AVN67051.1,APU92659.1,AFX69636.1,ABS72146.1,ABQ52128.1,BU-Alpha12,APU92534.1,BU-Alpha2|AFX69578.1,P18573.1,X-Alpha25|AFX69604.1,ABB51640.1,AKC91134.1,AFK32698.1,AFX69623.1,AKC91217.1,APU92584.1,SCW25756.1,X-Alpha17,X-Alpha14,X…	190228_Chymo_alpha_Butte_29.2630.2630.3 File:"190228_Chymo_alpha_Butte_29.raw", NativeID:"controllerType=0 controllerNumber=1 scan=2630" RTINSECONDS=2064.7484
TRUE	TRUE	(F)VQPQQLPQFEEIRNL(A)	1	55.96	38.9081	0	7.35655	2		613.668	1837.98	3	0.01449	7.879	2067.95		375905	237	251	0	BAS02423.1,ABQ52117.1,CS-Alpha-B11|BAM08452.1,ABB51641.1,APU92417.1,P04724.1,AAZ73730.1,AGO17682.1,AKC91254.1,AKC91277.1,AAY45933.1,X-Alpha9,ABS72150.1,APU92651.1,X-Alpha23|AVN67051.1,APU92659.1,AFX69636.1,ABS72146.1,ABQ52128.1,BU-Alpha12,APU92534.1,BU-Alpha2|AFX69578.1,P18573.1,X-Alpha25|AFX69604.1,ABB51640.1,AKC91134.1,AFK32698.1,AFX69623.1,AKC91217.1,APU92584.1,SCW25756.1,X-Alpha17,X-Alpha14,X…	190228_Chymo_alpha_Butte_29.2636.2636.3 File:"190228_Chymo_alpha_Butte_29.raw", NativeID:"controllerType=0 controllerNumber=1 scan=2636" RTINSECONDS=2067.9537
TRUE	TRUE	(F)VQPQQLPQFEEIRNL(A)	1	52.97	38.8953	0	4.10791	2		919.998	1837.98	2	0.01316	7.156	2062.08		92958.1	237	251	0	BAS02423.1,ABQ52117.1,CS-Alpha-B11|BAM08452.1,ABB51641.1,APU92417.1,P04724.1,AAZ73730.1,AGO17682.1,AKC91254.1,AKC91277.1,AAY45933.1,X-Alpha9,ABS72150.1,APU92651.1,X-Alpha23|AVN67051.1,APU92659.1,AFX69636.1,ABS72146.1,ABQ52128.1,BU-Alpha12,APU92534.1,BU-Alpha2|AFX69578.1,P18573.1,X-Alpha25|AFX69604.1,ABB51640.1,AKC91134.1,AFK32698.1,AFX69623.1,AKC91217.1,APU92584.1,SCW25756.1,X-Alpha17,X-Alpha14,X…	190228_Chymo_alpha_Butte_29.2626.2626.2 File:"190228_Chymo_alpha_Butte_29.raw", NativeID:"controllerType=0 controllerNumber=1 scan=2626" RTINSECONDS=2062.0836
TRUE	TRUE	(F)VQPQQLPqFEEIRNL(A)	0.99	52.36	39.284	0		2	Deamidated (+1)	920.491	1838.97	2	0.01413	7.679	2190.16		50887	237	251	0	BAS02423.1,ABQ52117.1,CS-Alpha-B11|BAM08452.1,ABB51641.1,APU92417.1,P04724.1,AAZ73730.1,AGO17682.1,AKC91254.1,AKC91277.1,AAY45933.1,X-Alpha9,ABS72150.1,APU92651.1,X-Alpha23|AVN67051.1,APU92659.1,AFX69636.1,ABS72146.1,ABQ52128.1,BU-Alpha12,APU92534.1,BU-Alpha2|AFX69578.1,P18573.1,X-Alpha25|AFX69604.1,ABB51640.1,AKC91134.1,AFK32698.1,AFX69623.1,AKC91217.1,APU92584.1,SCW25756.1,X-Alpha17,X-Alpha14,X…	190228_Chymo_alpha_Butte_29.2805.2805.2 File:"190228_Chymo_alpha_Butte_29.raw", NativeID:"controllerType=0 controllerNumber=1 scan=2805"
TRUE	TRUE	(F)VQPQqLPQFEEIRNL(A)	0.99	46.56	39.2614	0		2	Deamidated (+1)	920.491	1838.97	2	0.01462	7.945	2137.67		57503.1	237	251	0	BAS02423.1,ABQ52117.1,CS-Alpha-B11|BAM08452.1,ABB51641.1,APU92417.1,P04724.1,AAZ73730.1,AGO17682.1,AKC91254.1,AKC91277.1,AAY45933.1,X-Alpha9,ABS72150.1,APU92651.1,X-Alpha23|AVN67051.1,APU92659.1,AFX69636.1,ABS72146.1,ABQ52128.1,BU-Alpha12,APU92534.1,BU-Alpha2|AFX69578.1,P18573.1,X-Alpha25|AFX69604.1,ABB51640.1,AKC91134.1,AFK32698.1,AFX69623.1,AKC91217.1,APU92584.1,SCW25756.1,X-Alpha17,X-Alpha14,X…	190228_Chymo_alpha_Butte_29.2753.2753.2 File:"190228_Chymo_alpha_Butte_29.raw", NativeID:"controllerType=0 controllerNumber=1 scan=2753"
TRUE	TRUE	(F)VQPQQLPqFEEIRNL(A)	0.98	43.62	39.2891	0		2	Deamidated (+1)	920.491	1838.97	2	0.01425	7.746	2187.83		47541.3	237	251	0	BAS02423.1,ABQ52117.1,CS-Alpha-B11|BAM08452.1,ABB51641.1,APU92417.1,P04724.1,AAZ73730.1,AGO17682.1,AKC91254.1,AKC91277.1,AAY45933.1,X-Alpha9,ABS72150.1,APU92651.1,X-Alpha23|AVN67051.1,APU92659.1,AFX69636.1,ABS72146.1,ABQ52128.1,BU-Alpha12,APU92534.1,BU-Alpha2|AFX69578.1,P18573.1,X-Alpha25|AFX69604.1,ABB51640.1,AKC91134.1,AFK32698.1,AFX69623.1,AKC91217.1,APU92584.1,SCW25756.1,X-Alpha17,X-Alpha14,X…	190228_Chymo_alpha_Butte_29.2802.2802.2 File:"190228_Chymo_alpha_Butte_29.raw", NativeID:"controllerType=0 controllerNumber=1 scan=2802"
TRUE	TRUE	(F)VQPQQLPQFEEIRNLAL(Q)	1	38.11	37.0501	0	2.92082	2		1012.06	2022.11	2	0.01574	7.78	2492.48		36600.8	237	253	0	BAS02423.1,ABQ52117.1,BU-Alpha4,CS-Alpha-B11|BAM08452.1,BAS02425.1,ABQ52111.1,ABB51641.1,APU92417.1,P04724.1,APU92649.1,APU92664.1,AAZ73730.1,AFQ13475.1,AFX69607.1,AFX69626.1,ACX71610.1,SCW25757.1,AGO17682.1,AKC91254.1,AKC91277.1,CS-Alpha-A10|BU-Alpha14|ADM96154.1,AKC91252.1,AAY45933.1,AFX69597.1,CS-Alpha-A4|BU-Alpha5|AHN85627.1,AKC91256.1,ABS72150.1,AKC91293.1,APU92651.1,X-Alpha23|AVN67051.1,SCW…	190228_Chymo_alpha_Butte_29.3042.3042.2 File:"190228_Chymo_alpha_Butte_29.raw", NativeID:"controllerType=0 controllerNumber=1 scan=3042" RTINSECONDS=2492.4781
TRUE	TRUE	(Q)PQQLPQFEEIRNL(A)	1				5.88606	1		806.434	1610.85	2	0.01186	7.36			40182.4	239	251	0	BAS02423.1,ABQ52117.1,CS-Alpha-B11|BAM08452.1,ABB51641.1,APU92417.1,P04724.1,AAZ73730.1,AGO17682.1,AKC91254.1,AKC91277.1,AAY45933.1,X-Alpha9,ABS72150.1,APU92651.1,X-Alpha23|AVN67051.1,APU92659.1,AFX69636.1,ABS72146.1,ABQ52128.1,BU-Alpha12,APU92534.1,BU-Alpha2|AFX69578.1,P18573.1,X-Alpha25|AFX69604.1,ABB51640.1,AKC91134.1,AFK32698.1,AFX69623.1,AKC91217.1,APU92584.1,SCW25756.1,X-Alpha17,X-Alpha14,X…	190228_Chymo_alpha_Butte_29.2640.2640.2 File:"190228_Chymo_alpha_Butte_29.raw", NativeID:"controllerType=0 controllerNumber=1 scan=2640" RTINSECONDS=2070.4001
TRUE	TRUE	(Q)PQQLPQFEEIRNL(A)	0.99				4.85387	1		806.434	1610.85	2	0.01186	7.36			81989.1	239	251	0	BAS02423.1,ABQ52117.1,CS-Alpha-B11|BAM08452.1,ABB51641.1,APU92417.1,P04724.1,AAZ73730.1,AGO17682.1,AKC91254.1,AKC91277.1,AAY45933.1,X-Alpha9,ABS72150.1,APU92651.1,X-Alpha23|AVN67051.1,APU92659.1,AFX69636.1,ABS72146.1,ABQ52128.1,BU-Alpha12,APU92534.1,BU-Alpha2|AFX69578.1,P18573.1,X-Alpha25|AFX69604.1,ABB51640.1,AKC91134.1,AFK32698.1,AFX69623.1,AKC91217.1,APU92584.1,SCW25756.1,X-Alpha17,X-Alpha14,X…	190228_Chymo_alpha_Butte_29.2644.2644.2 File:"190228_Chymo_alpha_Butte_29.raw", NativeID:"controllerType=0 controllerNumber=1 scan=2644" RTINSECONDS=2072.8413
TRUE	TRUE	(L)ALQTLPAMcNVY(I)	0.97	40.82	41.9496	20.6		2	Carbamidomethyl (+57)	690.841	1379.67	2	0.01023	7.41	1914.26		42177.5	252	263	0	ABQ52119.1,AFX69628.1,CS-Alpha-B11|BAM08452.1,ACJ76933.1,AED99850.1,APU92472.1,AAZ73730.1,AFQ13475.1,AKC91196.1,AKC91140.1,AKC91277.1,CS-Alpha-A10|BU-Alpha14|ADM96154.1,APU92317.1,APU92370.1,CS-Alpha-A4|BU-Alpha5|AHN85627.1,AKC91214.1,AFX69599.1,APU92462.1,BAS02411.1,BAM08450.1,ABQ45320.1,CAA26385.1,APU92449.1,SCW25741.1,APU92659.1,APU92296.1,AFX69636.1,CS-Alpha-B17|BAM08458.1,AKC91195.1,APU92324…	190228_Chymo_alpha_Butte_29.2455.2455.2 File:"190228_Chymo_alpha_Butte_29.raw", NativeID:"controllerType=0 controllerNumber=1 scan=2455"
TRUE	TRUE	(L)QTLPAmcNVY(I)	0.96	37.68	41.2463	2.1		2	Oxidation (+16), Carbamidomethyl (+57)	606.778	1211.54	2	0.00883	7.282	1032.23		48756.6	254	263	0	ABQ52119.1,AFX69628.1,CS-Alpha-B11|BAM08452.1,BAM08461.1,ACJ76933.1,AED99850.1,APU92472.1,AAZ73730.1,AFQ13475.1,AKC91196.1,AKC91140.1,AKC91277.1,CS-Alpha-A10|BU-Alpha14|ADM96154.1,APU92317.1,APU92370.1,CS-Alpha-A4|BU-Alpha5|AHN85627.1,AKC91214.1,AFX69599.1,X-Alpha9,APU92462.1,BAS02411.1,BAM08450.1,ABQ45320.1,CAA26385.1,APU92449.1,SCW25741.1,APU92659.1,APU92296.1,AFX69636.1,CS-Alpha-B17|BAM08458.1…	190228_Chymo_alpha_Butte_29.1292.1292.2 File:"190228_Chymo_alpha_Butte_29.raw", NativeID:"controllerType=0 controllerNumber=1 scan=1292"

## Sheet: Butte Spot 30
Valid	Assigned	Sequence	Prob	Mascot Ion score	Mascot Identity score	Mascot Delta Ion Score	X! Tandem	NTT	Modifications	Observed	Actual Mass	Charge	Delta Da	Delta PPM	Retention Time	Intensity	TIC	Start	Stop	# Other Proteins	Other Proteins	Spectrum ID
TRUE	TRUE	(A)VRVPVPQLQPQNPSQQQPQEQ(V)	1	42.77	38.4683	0	7.79588	2		809.097	2424.27	3	0.01859	7.665	1380.23		30789.8	21	41	0	AFX69628.1,ABQ52117.1,BU-Alpha4,CS-Alpha-B11|BAM08452.1,ABQ52111.1,AED99850.1,AAZ73730.1,AFQ13475.1,AKC91196.1,AKC91133.1,ACX71610.1,AKC91140.1,AGO17682.1,AKC91254.1,CS-Alpha-A10|BU-Alpha14|ADM96154.1,AKC91252.1,AAY45933.1,AFX69597.1,AKC91256.1,AFX69599.1,APU92651.1,ABQ45320.1,X-Alpha23|AVN67051.1,CAY54134.1,SCW25764.1,APU92449.1,SCW25741.1,APU92296.1,AFX69636.1,CS-Alpha-B17|BAM08458.1,APU92324.1…	190312_thermo_alpha_Butte_30.1726.1726.3 File:"190312_thermo_alpha_Butte_30.raw", NativeID:"controllerType=0 controllerNumber=1 scan=1726" RTINSECONDS=1380.2271
TRUE	TRUE	(A)VRVPVPQLQPQNPSQQQPQEQVPL(V)	1	30.1	36.7752	28.27	4.3098	1		1367.75	2733.48	2	0.0218	7.972	1850.71		74143.1	21	44	0	AFX69628.1,ABQ52117.1,BU-Alpha4,CS-Alpha-B11|BAM08452.1,ABQ52111.1,AED99850.1,AAZ73730.1,AFQ13475.1,AKC91196.1,AKC91133.1,ACX71610.1,AKC91140.1,AGO17682.1,AKC91254.1,CS-Alpha-A10|BU-Alpha14|ADM96154.1,AKC91252.1,AAY45933.1,AFX69597.1,AKC91256.1,AFX69599.1,APU92651.1,ABQ45320.1,X-Alpha23|AVN67051.1,CAY54134.1,SCW25764.1,APU92449.1,SCW25741.1,APU92296.1,AFX69636.1,CS-Alpha-B17|BAM08458.1,APU92324.1…	190228_Chymo_alpha_Butte_30.2574.2574.2 File:"190228_Chymo_alpha_Butte_30.raw", NativeID:"controllerType=0 controllerNumber=1 scan=2574" RTINSECONDS=1850.7091
TRUE	TRUE	(A)VRVPVPQLQPQNPSQQQPQEQVPL(V)	1	27.96	36.5725	20.16	5.02228	1		684.378	2733.48	4	0.02507	9.168	1865		118946	21	44	0	AFX69628.1,ABQ52117.1,BU-Alpha4,CS-Alpha-B11|BAM08452.1,ABQ52111.1,AED99850.1,AAZ73730.1,AFQ13475.1,AKC91196.1,AKC91133.1,ACX71610.1,AKC91140.1,AGO17682.1,AKC91254.1,CS-Alpha-A10|BU-Alpha14|ADM96154.1,AKC91252.1,AAY45933.1,AFX69597.1,AKC91256.1,AFX69599.1,APU92651.1,ABQ45320.1,X-Alpha23|AVN67051.1,CAY54134.1,SCW25764.1,APU92449.1,SCW25741.1,APU92296.1,AFX69636.1,CS-Alpha-B17|BAM08458.1,APU92324.1…	190228_Chymo_alpha_Butte_30.2612.2612.4 File:"190228_Chymo_alpha_Butte_30.raw", NativeID:"controllerType=0 controllerNumber=1 scan=2612" RTINSECONDS=1864.9961
TRUE	TRUE	(A)VRVPVPQLQPQNPSQQQPQEQVPL(V)	0.99	24.98	36.7752	17.75	2.50864	1		1367.75	2733.48	2	0.02204	8.061	1854.44		191486	21	44	0	AFX69628.1,ABQ52117.1,BU-Alpha4,CS-Alpha-B11|BAM08452.1,ABQ52111.1,AED99850.1,AAZ73730.1,AFQ13475.1,AKC91196.1,AKC91133.1,ACX71610.1,AKC91140.1,AGO17682.1,AKC91254.1,CS-Alpha-A10|BU-Alpha14|ADM96154.1,AKC91252.1,AAY45933.1,AFX69597.1,AKC91256.1,AFX69599.1,APU92651.1,ABQ45320.1,X-Alpha23|AVN67051.1,CAY54134.1,SCW25764.1,APU92449.1,SCW25741.1,APU92296.1,AFX69636.1,CS-Alpha-B17|BAM08458.1,APU92324.1…	190228_Chymo_alpha_Butte_30.2583.2583.2 File:"190228_Chymo_alpha_Butte_30.raw", NativeID:"controllerType=0 controllerNumber=1 scan=2583" RTINSECONDS=1854.4364
TRUE	TRUE	(A)VRVPVPQLQPQNPSQQQPQEQVPL(V)	0.97	16.39	36.7916	5.7	3.11351	1		912.167	2733.48	3	0.02111	7.721	1826.65		31871.1	21	44	0	AFX69628.1,ABQ52117.1,BU-Alpha4,CS-Alpha-B11|BAM08452.1,ABQ52111.1,AED99850.1,AAZ73730.1,AFQ13475.1,AKC91196.1,AKC91133.1,ACX71610.1,AKC91140.1,AGO17682.1,AKC91254.1,CS-Alpha-A10|BU-Alpha14|ADM96154.1,AKC91252.1,AAY45933.1,AFX69597.1,AKC91256.1,AFX69599.1,APU92651.1,ABQ45320.1,X-Alpha23|AVN67051.1,CAY54134.1,SCW25764.1,APU92449.1,SCW25741.1,APU92296.1,AFX69636.1,CS-Alpha-B17|BAM08458.1,APU92324.1…	190228_Chymo_alpha_Butte_30.2538.2538.3 File:"190228_Chymo_alpha_Butte_30.raw", NativeID:"controllerType=0 controllerNumber=1 scan=2538" RTINSECONDS=1826.6548
TRUE	TRUE	(R)VPVPQLQPQNPSQQQPQ(E)	0.96				3.88606	1		956.999	1911.98	2	0.003047	1.593			6898.5	23	39	0	ABQ52117.1,CS-Alpha-B11|BAM08452.1,AFK32696.1,AFK32698.1,APU92665.1,AKC91254.1,X-Alpha17,AKC91252.1,AFX69599.1,AFX69639.1,AFQ13467.1,CS-Alpha-D5|BU-Alpha1|ABS72161.1,APU92651.1,APU92633.1,CAB76964.1,SCW25765.1,SCW25764.1,AKC91120.1,APU92449.1,APU92614.1,CAB76960.1,AFX69636.1,ABS72146.1,BU-Alpha12,APU92534.1,P18573.1	190321_trypsin_alpha_Butte_30.944.944.2 File:"190321_trypsin_alpha_Butte_30.raw", NativeID:"controllerType=0 controllerNumber=1 scan=944" RTINSECONDS=1307.3279
TRUE	TRUE	(R)VPVPQLQPQNPSQQQPQEQVPLVQQQQF(P)	1				10.7959	1		1079.9	3236.67	3	0.008623	2.663			14450.6	23	50	0	ABQ52117.1,AFQ13467.1,CS-Alpha-D5|BU-Alpha1|ABS72161.1,APU92651.1,CS-Alpha-B11|BAM08452.1,APU92633.1,CAB76964.1,SCW25765.1,AFK32696.1,SCW25764.1,AKC91120.1,AFK32698.1,APU92614.1,CAB76960.1,ABS72146.1,AKC91254.1,X-Alpha17,AKC91252.1,BU-Alpha12,APU92534.1,P18573.1,AFX69599.1	190321_trypsin_alpha_Butte_30.1623.1623.3 File:"190321_trypsin_alpha_Butte_30.raw", NativeID:"controllerType=0 controllerNumber=1 scan=1623" RTINSECONDS=2228.6319
TRUE	TRUE	(R)VPVPQLQPQNPSQQQPQEQVPLVQQQQF(P)	1				8.67778	1		1079.9	3236.67	3	0.009355	2.889			10099.1	23	50	0	ABQ52117.1,AFQ13467.1,CS-Alpha-D5|BU-Alpha1|ABS72161.1,APU92651.1,CS-Alpha-B11|BAM08452.1,APU92633.1,CAB76964.1,SCW25765.1,AFK32696.1,SCW25764.1,AKC91120.1,AFK32698.1,APU92614.1,CAB76960.1,ABS72146.1,AKC91254.1,X-Alpha17,AKC91252.1,BU-Alpha12,APU92534.1,P18573.1,AFX69599.1	190321_trypsin_alpha_Butte_30.1625.1625.3 File:"190321_trypsin_alpha_Butte_30.raw", NativeID:"controllerType=0 controllerNumber=1 scan=1625" RTINSECONDS=2230.6723
TRUE	TRUE	(R)VPVPQLQPQNPSQQQPQEQVPLVQQQQF(P)	0.98				5.49485	1		810.175	3236.67	4	0.0116	3.583			36064.1	23	50	0	ABQ52117.1,AFQ13467.1,CS-Alpha-D5|BU-Alpha1|ABS72161.1,APU92651.1,CS-Alpha-B11|BAM08452.1,APU92633.1,CAB76964.1,SCW25765.1,AFK32696.1,SCW25764.1,AKC91120.1,AFK32698.1,APU92614.1,CAB76960.1,ABS72146.1,AKC91254.1,X-Alpha17,AKC91252.1,BU-Alpha12,APU92534.1,P18573.1,AFX69599.1	190321_trypsin_alpha_Butte_30.1619.1619.4 File:"190321_trypsin_alpha_Butte_30.raw", NativeID:"controllerType=0 controllerNumber=1 scan=1619" RTINSECONDS=2224.4916
TRUE	TRUE	(Q)LQPQNPSQQQPQEQVP(L)	0.99	73.32	44.8383	0		2		923.465	1844.92	2	0.01317	7.133	935.965		84485.2	28	43	0	AFX69628.1,ABQ52117.1,BU-Alpha4,CS-Alpha-B11|BAM08452.1,BAM08461.1,ABQ52111.1,AED99850.1,AAZ73730.1,AFQ13475.1,AKC91196.1,AKC91133.1,ACX71610.1,AKC91140.1,AGO17682.1,AKC91254.1,AKC91277.1,CS-Alpha-A10|BU-Alpha14|ADM96154.1,AKC91252.1,AAY45933.1,AFX69597.1,AKC91256.1,AFX69599.1,X-Alpha9,APU92651.1,ABQ45320.1,X-Alpha23|AVN67051.1,CAY54134.1,SCW25764.1,APU92449.1,SCW25741.1,APU92296.1,AFX69636.1,CS-…	190312_thermo_alpha_Butte_30.1165.1165.2 File:"190312_thermo_alpha_Butte_30.raw", NativeID:"controllerType=0 controllerNumber=1 scan=1165"
TRUE	TRUE	(Q)LQPQNPSQqQPQEQVP(L)	0.96	43.72	45.1975	0		2	Deamidated (+1)	923.958	1845.9	2	0.01621	8.777	1015.33		22563.5	28	43	0	AFX69628.1,ABQ52117.1,BU-Alpha4,CS-Alpha-B11|BAM08452.1,BAM08461.1,ABQ52111.1,AED99850.1,AAZ73730.1,AFQ13475.1,AKC91196.1,AKC91133.1,ACX71610.1,AKC91140.1,AGO17682.1,AKC91254.1,AKC91277.1,CS-Alpha-A10|BU-Alpha14|ADM96154.1,AKC91252.1,AAY45933.1,AFX69597.1,AKC91256.1,AFX69599.1,X-Alpha9,APU92651.1,ABQ45320.1,X-Alpha23|AVN67051.1,CAY54134.1,SCW25764.1,APU92449.1,SCW25741.1,APU92296.1,AFX69636.1,CS-…	190312_thermo_alpha_Butte_30.1320.1320.2 File:"190312_thermo_alpha_Butte_30.raw", NativeID:"controllerType=0 controllerNumber=1 scan=1320"
TRUE	TRUE	(Q)LQPQNPSQQQPQEQVPL(V)	1	47.46	43.3246	0	7.14874	2		980.008	1958	2	0.01476	7.533	1331.94		34822.3	28	44	0	AFX69628.1,ABQ52117.1,BU-Alpha4,CS-Alpha-B11|BAM08452.1,BAM08461.1,ABQ52111.1,AED99850.1,AAZ73730.1,AFQ13475.1,AKC91196.1,AKC91133.1,ACX71610.1,AKC91140.1,AGO17682.1,AKC91254.1,AKC91277.1,CS-Alpha-A10|BU-Alpha14|ADM96154.1,AKC91252.1,AAY45933.1,AFX69597.1,AKC91256.1,AFX69599.1,X-Alpha9,APU92651.1,ABQ45320.1,X-Alpha23|AVN67051.1,CAY54134.1,SCW25764.1,APU92449.1,SCW25741.1,APU92296.1,AFX69636.1,CS-…	190312_thermo_alpha_Butte_30.1665.1665.2 File:"190312_thermo_alpha_Butte_30.raw", NativeID:"controllerType=0 controllerNumber=1 scan=1665" RTINSECONDS=1331.938
TRUE	TRUE	(Q)LQPQNPSQQQPQEQVPL(V)	1	59.68	43.3246	0	3.92082	2		980.008	1958	2	0.01464	7.471	1330.3		24307.5	28	44	0	AFX69628.1,ABQ52117.1,BU-Alpha4,CS-Alpha-B11|BAM08452.1,BAM08461.1,ABQ52111.1,AED99850.1,AAZ73730.1,AFQ13475.1,AKC91196.1,AKC91133.1,ACX71610.1,AKC91140.1,AGO17682.1,AKC91254.1,AKC91277.1,CS-Alpha-A10|BU-Alpha14|ADM96154.1,AKC91252.1,AAY45933.1,AFX69597.1,AKC91256.1,AFX69599.1,X-Alpha9,APU92651.1,ABQ45320.1,X-Alpha23|AVN67051.1,CAY54134.1,SCW25764.1,APU92449.1,SCW25741.1,APU92296.1,AFX69636.1,CS-…	190312_thermo_alpha_Butte_30.1663.1663.2 File:"190312_thermo_alpha_Butte_30.raw", NativeID:"controllerType=0 controllerNumber=1 scan=1663" RTINSECONDS=1330.2964
TRUE	TRUE	(Q)LQPQNPSQQQPQEQVPL(V)	0.96	42.89	43.3716	0		2		653.674	1958	3	0.01359	6.935	1325.35		56514.2	28	44	0	AFX69628.1,ABQ52117.1,BU-Alpha4,CS-Alpha-B11|BAM08452.1,BAM08461.1,ABQ52111.1,AED99850.1,AAZ73730.1,AFQ13475.1,AKC91196.1,AKC91133.1,ACX71610.1,AKC91140.1,AGO17682.1,AKC91254.1,AKC91277.1,CS-Alpha-A10|BU-Alpha14|ADM96154.1,AKC91252.1,AAY45933.1,AFX69597.1,AKC91256.1,AFX69599.1,X-Alpha9,APU92651.1,ABQ45320.1,X-Alpha23|AVN67051.1,CAY54134.1,SCW25764.1,APU92449.1,SCW25741.1,APU92296.1,AFX69636.1,CS-…	190312_thermo_alpha_Butte_30.1657.1657.3 File:"190312_thermo_alpha_Butte_30.raw", NativeID:"controllerType=0 controllerNumber=1 scan=1657"
TRUE	TRUE	(L)VQQQQFPGQQQPFPPQQPY(P)	1	43.81	42.0436	33.04	10	1		1135.56	2269.1	2	0.01262	5.558	1871.79		18811.7	45	63	0	BAS02423.1,AFX69628.1,ABQ52117.1,BU-Alpha4,ABB51641.1,APU92417.1,P04724.1,APU92649.1,APU92664.1,AFX69607.1,AFX69626.1,AKC91133.1,ACX71610.1,SCW25757.1,AGO17682.1,AKC91254.1,AKC91252.1,AKC91256.1,ABS72150.1,AKC91293.1,APU92651.1,X-Alpha23|AVN67051.1,SCW25764.1,SCW25760.1,APU92324.1,APU92570.1,ABQ52120.1,ABS72146.1,ABQ52128.1,APU92534.1,BU-Alpha2|AFX69578.1,P18573.1,AFQ13476.1,BAS02422.1,X-Alpha25|…	190228_Chymo_alpha_Butte_30.2628.2628.2 File:"190228_Chymo_alpha_Butte_30.raw", NativeID:"controllerType=0 controllerNumber=1 scan=2628" RTINSECONDS=1871.7946
TRUE	TRUE	(L)VQQQQFPGQQQPFPPQQPY(P)	1	69.26	42.0088	60.67	7.31876	1		1135.56	2269.11	2	0.01628	7.171	1643.83		19102.6	45	63	0	BAS02423.1,AFX69628.1,ABQ52117.1,BU-Alpha4,ABB51641.1,APU92417.1,P04724.1,APU92649.1,APU92664.1,AFX69607.1,AFX69626.1,AKC91133.1,ACX71610.1,SCW25757.1,AGO17682.1,AKC91254.1,AKC91252.1,AKC91256.1,ABS72150.1,AKC91293.1,APU92651.1,X-Alpha23|AVN67051.1,SCW25764.1,SCW25760.1,APU92324.1,APU92570.1,ABQ52120.1,ABS72146.1,ABQ52128.1,APU92534.1,BU-Alpha2|AFX69578.1,P18573.1,AFQ13476.1,BAS02422.1,X-Alpha25|…	190228_Chymo_alpha_Butte_30.2333.2333.2 File:"190228_Chymo_alpha_Butte_30.raw", NativeID:"controllerType=0 controllerNumber=1 scan=2333" RTINSECONDS=1643.8307
TRUE	TRUE	(L)VQQQQFPGQQQPFPPQQPY(P)	1	51.82	41.9609	40.48	5	1		1135.56	2269.11	2	0.02019	8.892	1874.7		18875.3	45	63	0	BAS02423.1,AFX69628.1,ABQ52117.1,BU-Alpha4,ABB51641.1,APU92417.1,P04724.1,APU92649.1,APU92664.1,AFX69607.1,AFX69626.1,AKC91133.1,ACX71610.1,SCW25757.1,AGO17682.1,AKC91254.1,AKC91252.1,AKC91256.1,ABS72150.1,AKC91293.1,APU92651.1,X-Alpha23|AVN67051.1,SCW25764.1,SCW25760.1,APU92324.1,APU92570.1,ABQ52120.1,ABS72146.1,ABQ52128.1,APU92534.1,BU-Alpha2|AFX69578.1,P18573.1,AFQ13476.1,BAS02422.1,X-Alpha25|…	190228_Chymo_alpha_Butte_30.2634.2634.2 File:"190228_Chymo_alpha_Butte_30.raw", NativeID:"controllerType=0 controllerNumber=1 scan=2634" RTINSECONDS=1874.6974
TRUE	TRUE	(L)VQQQQFPGQQQPFPPQQPY(P)	0.99	32.58	41.9568	25.3	3.284	1		1135.56	2269.11	2	0.0197	8.677	1646.58		23344.4	45	63	0	BAS02423.1,AFX69628.1,ABQ52117.1,BU-Alpha4,ABB51641.1,APU92417.1,P04724.1,APU92649.1,APU92664.1,AFX69607.1,AFX69626.1,AKC91133.1,ACX71610.1,SCW25757.1,AGO17682.1,AKC91254.1,AKC91252.1,AKC91256.1,ABS72150.1,AKC91293.1,APU92651.1,X-Alpha23|AVN67051.1,SCW25764.1,SCW25760.1,APU92324.1,APU92570.1,ABQ52120.1,ABS72146.1,ABQ52128.1,APU92534.1,BU-Alpha2|AFX69578.1,P18573.1,AFQ13476.1,BAS02422.1,X-Alpha25|…	190228_Chymo_alpha_Butte_30.2338.2338.2 File:"190228_Chymo_alpha_Butte_30.raw", NativeID:"controllerType=0 controllerNumber=1 scan=2338" RTINSECONDS=1646.5784
TRUE	TRUE	(L)VQQQQFPGQQQPFPPQQPYPQPQPF(P)	1	30.04	40.4135	20.88	6.16115	1		988.827	2963.46	3	0.0231	7.791	2265.33		12543.9	45	69	0	AFX69628.1,ABQ52117.1,BU-Alpha4,BAS02422.1,AKC91254.1,AKC91253.1,AKC91252.1,AKC91256.1,AFQ13467.1,BAS02454.1,CS-Alpha-D5|BU-Alpha1|ABS72161.1,APU92651.1,APU92633.1,CAB76964.1,SCW25765.1,X-Alpha23|AVN67051.1,SCW25764.1,AFX69612.1,APU92614.1,APU92253.1,APU92324.1,AGO17675.1,APU92327.1,APU92570.1,ABQ52120.1,ABS72146.1,AGO17650.1,APU92534.1,P18573.1	190228_Chymo_alpha_Butte_30.3194.3194.3 File:"190228_Chymo_alpha_Butte_30.raw", NativeID:"controllerType=0 controllerNumber=1 scan=3194" RTINSECONDS=2265.33
TRUE	TRUE	(L)VQQQQFPGQQQPFPPQQPYPQPQPF(P)	0.99	22.92	40.4135	15.31	3.92082	1		988.827	2963.46	3	0.0231	7.791	2268.97		16646.5	45	69	0	AFX69628.1,ABQ52117.1,BU-Alpha4,BAS02422.1,AKC91254.1,AKC91253.1,AKC91252.1,AKC91256.1,AFQ13467.1,BAS02454.1,CS-Alpha-D5|BU-Alpha1|ABS72161.1,APU92651.1,APU92633.1,CAB76964.1,SCW25765.1,X-Alpha23|AVN67051.1,SCW25764.1,AFX69612.1,APU92614.1,APU92253.1,APU92324.1,AGO17675.1,APU92327.1,APU92570.1,ABQ52120.1,ABS72146.1,AGO17650.1,APU92534.1,P18573.1	190228_Chymo_alpha_Butte_30.3197.3197.3 File:"190228_Chymo_alpha_Butte_30.raw", NativeID:"controllerType=0 controllerNumber=1 scan=3197" RTINSECONDS=2268.9686
TRUE	TRUE	(L)VQQQQFPGQQQPFPPQQPYPQPQPF(P)	0.97	23.68	40.4135	11.65	3.04096	1		988.827	2963.46	3	0.0231	7.791	2095.36		19376.3	45	69	0	AFX69628.1,ABQ52117.1,BU-Alpha4,BAS02422.1,AKC91254.1,AKC91253.1,AKC91252.1,AKC91256.1,AFQ13467.1,BAS02454.1,CS-Alpha-D5|BU-Alpha1|ABS72161.1,APU92651.1,APU92633.1,CAB76964.1,SCW25765.1,X-Alpha23|AVN67051.1,SCW25764.1,AFX69612.1,APU92614.1,APU92253.1,APU92324.1,AGO17675.1,APU92327.1,APU92570.1,ABQ52120.1,ABS72146.1,AGO17650.1,APU92534.1,P18573.1	190228_Chymo_alpha_Butte_30.2939.2939.3 File:"190228_Chymo_alpha_Butte_30.raw", NativeID:"controllerType=0 controllerNumber=1 scan=2939" RTINSECONDS=2095.3608
TRUE	TRUE	(L)VQQQQFPGQQQPFPPQQPYPQPQPFPS(Q)	1				6.79588	1		1050.19	3147.55	3	0.0243	7.717	2273.89		20999.5	45	71	0	AFX69628.1,ABQ52117.1,BU-Alpha4,BAS02422.1,AKC91254.1,AKC91253.1,AKC91252.1,AKC91256.1,AFQ13467.1,BAS02454.1,CS-Alpha-D5|BU-Alpha1|ABS72161.1,APU92651.1,APU92633.1,CAB76964.1,SCW25765.1,X-Alpha23|AVN67051.1,SCW25764.1,AFX69612.1,APU92614.1,APU92253.1,APU92324.1,AGO17675.1,APU92327.1,APU92570.1,ABQ52120.1,ABS72146.1,AGO17650.1,APU92534.1,P18573.1	190312_thermo_alpha_Butte_30.2448.2448.3 File:"190312_thermo_alpha_Butte_30.raw", NativeID:"controllerType=0 controllerNumber=1 scan=2448" RTINSECONDS=2273.8948
TRUE	TRUE	(L)VQQQQFPGQQQPFPPQQPYPQPQPFPS(Q)	0.99				5.40894	1		1050.19	3147.54	3	0.02247	7.135			8572.73	45	71	0	AFX69628.1,ABQ52117.1,BU-Alpha4,BAS02422.1,AKC91254.1,AKC91253.1,AKC91252.1,AKC91256.1,AFQ13467.1,BAS02454.1,CS-Alpha-D5|BU-Alpha1|ABS72161.1,APU92651.1,APU92633.1,CAB76964.1,SCW25765.1,X-Alpha23|AVN67051.1,SCW25764.1,AFX69612.1,APU92614.1,APU92253.1,APU92324.1,AGO17675.1,APU92327.1,APU92570.1,ABQ52120.1,ABS72146.1,AGO17650.1,APU92534.1,P18573.1	190312_thermo_alpha_Butte_30.2313.2313.3 File:"190312_thermo_alpha_Butte_30.raw", NativeID:"controllerType=0 controllerNumber=1 scan=2313" RTINSECONDS=2085.7747
TRUE	TRUE	(L)VQQQQFPGQQQPFPPQQPYPQPQPFPS(Q)	0.99				5.26761	1		1050.19	3147.54	3	0.0221	7.019			12365	45	71	0	AFX69628.1,ABQ52117.1,BU-Alpha4,BAS02422.1,AKC91254.1,AKC91253.1,AKC91252.1,AKC91256.1,AFQ13467.1,BAS02454.1,CS-Alpha-D5|BU-Alpha1|ABS72161.1,APU92651.1,APU92633.1,CAB76964.1,SCW25765.1,X-Alpha23|AVN67051.1,SCW25764.1,AFX69612.1,APU92614.1,APU92253.1,APU92324.1,AGO17675.1,APU92327.1,APU92570.1,ABQ52120.1,ABS72146.1,AGO17650.1,APU92534.1,P18573.1	190312_thermo_alpha_Butte_30.2317.2317.3 File:"190312_thermo_alpha_Butte_30.raw", NativeID:"controllerType=0 controllerNumber=1 scan=2317" RTINSECONDS=2090.4661
TRUE	TRUE	(Y)PQPQPFPSQQPY(L)	1				7.4437	1		707.349	1412.68	2	0.01114	7.881			73183.4	64	75	0	ABQ52119.1,AFX69628.1,ABQ52117.1,BU-Alpha4,BAS02425.1,ABQ52111.1,AED99850.1,APU92472.1,AAZ73730.1,AFQ13475.1,AKC91196.1,AKC91140.1,AKC91254.1,AKC91277.1,CS-Alpha-A10|BU-Alpha14|ADM96154.1,AKC91252.1,APU92317.1,APU92370.1,AAY45933.1,AFX69597.1,CS-Alpha-A4|BU-Alpha5|AHN85627.1,AKC91214.1,AKC91256.1,AFX69599.1,APU92462.1,BAS02411.1,ABQ45320.1,CAA26385.1,X-Alpha23|AVN67051.1,SCW25764.1,SCW25741.1,APU…	190228_Chymo_alpha_Butte_30.1717.1717.2 File:"190228_Chymo_alpha_Butte_30.raw", NativeID:"controllerType=0 controllerNumber=1 scan=1717" RTINSECONDS=1282.327
TRUE	TRUE	(Y)LQLQPFPQPQLPY(P)	1	47.68	38.304	32.1	8.49485	1		784.933	1567.85	2	0.01234	7.868	2508.4		36890	76	88	0	ABQ52119.1,AFX69628.1,ABQ52117.1,BU-Alpha4,BAS02425.1,ABQ52111.1,APU92472.1,AAZ73730.1,AFQ13475.1,AKC91140.1,AKC91254.1,AKC91277.1,CS-Alpha-A10|BU-Alpha14|ADM96154.1,AKC91252.1,APU92317.1,APU92370.1,AAY45933.1,CS-Alpha-A4|BU-Alpha5|AHN85627.1,AKC91256.1,APU92462.1,X-Alpha23|AVN67051.1,SCW25764.1,APU92449.1,APU92659.1,APU92324.1,APU92570.1,SCW25768.1,ABS72146.1,APU92534.1,P18573.1,AKC91283.1,BAS02…	190228_Chymo_alpha_Butte_30.3393.3393.2 File:"190228_Chymo_alpha_Butte_30.raw", NativeID:"controllerType=0 controllerNumber=1 scan=3393" RTINSECONDS=2508.3982
TRUE	TRUE	(Y)LQLQPFPQPQLPY(P)	1	48.17	38.2963	34.13	8.4318	1		784.933	1567.85	2	0.01124	7.167	2506.33		28939.2	76	88	0	ABQ52119.1,AFX69628.1,ABQ52117.1,BU-Alpha4,BAS02425.1,ABQ52111.1,APU92472.1,AAZ73730.1,AFQ13475.1,AKC91140.1,AKC91254.1,AKC91277.1,CS-Alpha-A10|BU-Alpha14|ADM96154.1,AKC91252.1,APU92317.1,APU92370.1,AAY45933.1,CS-Alpha-A4|BU-Alpha5|AHN85627.1,AKC91256.1,APU92462.1,X-Alpha23|AVN67051.1,SCW25764.1,APU92449.1,APU92659.1,APU92324.1,APU92570.1,SCW25768.1,ABS72146.1,APU92534.1,P18573.1,AKC91283.1,BAS02…	190228_Chymo_alpha_Butte_30.3391.3391.2 File:"190228_Chymo_alpha_Butte_30.raw", NativeID:"controllerType=0 controllerNumber=1 scan=3391" RTINSECONDS=2506.3336
TRUE	TRUE	(Y)LQLQPFPQPQLPYPQPQ(L)	1				8.88606	1		1010.05	2018.08	2	0.01513	7.494	2421.91		25726.3	76	92	0	ABQ52119.1,AFX69628.1,ABQ52117.1,BAS02422.1,BU-Alpha10|APU92267.1,ABQ52111.1,AFK32696.1,APU92472.1,APU92435.1,APU92473.1,APU92433.1,AKC91140.1,APU92584.1,AKC91254.1,AKC91253.1,AKC91252.1,APU92317.1,APU92370.1,AAY45933.1,AFX69639.1,AFQ13467.1,APU92462.1,BAS02454.1,CS-Alpha-D5|BU-Alpha1|ABS72161.1,APU92633.1,CAB76964.1,SCW25765.1,X-Alpha23|AVN67051.1,SCW25764.1,AKC91120.1,APU92449.1,AFX69612.1,APU9…	190228_Chymo_alpha_Butte_30.3312.3312.2 File:"190228_Chymo_alpha_Butte_30.raw", NativeID:"controllerType=0 controllerNumber=1 scan=3312" RTINSECONDS=2421.9116
TRUE	TRUE	(Y)LQLQPFPQPQLPYPQPQ(L)	1				6.23657	1		1010.05	2018.08	2	0.01537	7.614	2419.32		21883.9	76	92	0	ABQ52119.1,AFX69628.1,ABQ52117.1,BAS02422.1,BU-Alpha10|APU92267.1,ABQ52111.1,AFK32696.1,APU92472.1,APU92435.1,APU92473.1,APU92433.1,AKC91140.1,APU92584.1,AKC91254.1,AKC91253.1,AKC91252.1,APU92317.1,APU92370.1,AAY45933.1,AFX69639.1,AFQ13467.1,APU92462.1,BAS02454.1,CS-Alpha-D5|BU-Alpha1|ABS72161.1,APU92633.1,CAB76964.1,SCW25765.1,X-Alpha23|AVN67051.1,SCW25764.1,AKC91120.1,APU92449.1,AFX69612.1,APU9…	190228_Chymo_alpha_Butte_30.3308.3308.2 File:"190228_Chymo_alpha_Butte_30.raw", NativeID:"controllerType=0 controllerNumber=1 scan=3308" RTINSECONDS=2419.322
TRUE	TRUE	(L)QLQPFPQPQLPYPQPQ(L)	0.98				4.26761	1		953.503	1904.99	2	0.01293	6.782			15413.6	77	92	0	ABQ52119.1,AFX69628.1,ABQ52117.1,BAS02422.1,BU-Alpha10|APU92267.1,ABQ52111.1,AFK32696.1,APU92472.1,APU92435.1,APU92473.1,APU92433.1,AKC91140.1,APU92584.1,AKC91254.1,AKC91253.1,AKC91252.1,APU92317.1,APU92370.1,AAY45933.1,AFX69639.1,AFQ13467.1,APU92462.1,BAS02454.1,CS-Alpha-D5|BU-Alpha1|ABS72161.1,APU92633.1,CAB76964.1,SCW25765.1,X-Alpha23|AVN67051.1,SCW25764.1,AKC91120.1,APU92449.1,AFX69612.1,APU9…	190228_Chymo_alpha_Butte_30.3095.3095.2 File:"190228_Chymo_alpha_Butte_30.raw", NativeID:"controllerType=0 controllerNumber=1 scan=3095" RTINSECONDS=2167.5946
TRUE	TRUE	(Y)PQPQLPYPQPQLPYPQPQPF(R)	1				10.3979	1		787.413	2359.22	3	0.01686	7.143			34209.1	89	108	0	BAS02423.1,AFX69628.1,ABQ52117.1,APU92417.1,P04724.1,APU92649.1,APU92664.1,AKC91133.1,ACX71610.1,SCW25757.1,AKC91254.1,AKC91252.1,ABS72150.1,AKC91293.1,APU92651.1,X-Alpha23|AVN67051.1,SCW25764.1,APU92449.1,SCW25760.1,APU92570.1,ABS72146.1,ABQ52128.1,APU92534.1,BU-Alpha2|AFX69578.1,P18573.1,AFQ13476.1,BAS02422.1,X-Alpha25|AFX69604.1,ABB51640.1,AFQ13470.1,AKC91134.1,AKC91132.1,AFB35198.1,AKC91217.1…	190228_Chymo_alpha_Butte_30.3396.3396.3 File:"190228_Chymo_alpha_Butte_30.raw", NativeID:"controllerType=0 controllerNumber=1 scan=3396" RTINSECONDS=2510.7266
TRUE	TRUE	(Y)PQPQLPYPQPQLPYPQPQPF(R)	1				7.76955	1		787.413	2359.22	3	0.01741	7.376			29641.7	89	108	0	BAS02423.1,AFX69628.1,ABQ52117.1,APU92417.1,P04724.1,APU92649.1,APU92664.1,AKC91133.1,ACX71610.1,SCW25757.1,AKC91254.1,AKC91252.1,ABS72150.1,AKC91293.1,APU92651.1,X-Alpha23|AVN67051.1,SCW25764.1,APU92449.1,SCW25760.1,APU92570.1,ABS72146.1,ABQ52128.1,APU92534.1,BU-Alpha2|AFX69578.1,P18573.1,AFQ13476.1,BAS02422.1,X-Alpha25|AFX69604.1,ABB51640.1,AFQ13470.1,AKC91134.1,AKC91132.1,AFB35198.1,AKC91217.1…	190228_Chymo_alpha_Butte_30.3394.3394.3 File:"190228_Chymo_alpha_Butte_30.raw", NativeID:"controllerType=0 controllerNumber=1 scan=3394" RTINSECONDS=2508.7069
TRUE	TRUE	(F)RPQQPYPQSQPQY(S)	1	52.54	42.0477	17.43	7.10237	2		808.901	1615.79	2	0.01298	8.028	695.597		2183150	109	121	0	AFX69628.1,ABQ52117.1,BAS02422.1,AKC91254.1,AKC91253.1,AKC91252.1,AFX69639.1,AFQ13467.1,BAS02454.1,CS-Alpha-D5|BU-Alpha1|ABS72161.1,APU92651.1,APU92633.1,CAB76964.1,SCW25765.1,X-Alpha23|AVN67051.1,SCW25764.1,AKC91120.1,APU92449.1,AFX69612.1,APU92614.1,APU92570.1,ABS72146.1,APU92534.1,P18573.1	190228_Chymo_alpha_Butte_30.896.896.2 File:"190228_Chymo_alpha_Butte_30.raw", NativeID:"controllerType=0 controllerNumber=1 scan=896" RTINSECONDS=695.5975
TRUE	TRUE	(F)RPQQPYPQSQPQY(S)	1	48.22	41.9654	19.02	3.284	2		808.9	1615.79	2	0.01164	7.198	691.29		479952	109	121	0	AFX69628.1,ABQ52117.1,BAS02422.1,AKC91254.1,AKC91253.1,AKC91252.1,AFX69639.1,AFQ13467.1,BAS02454.1,CS-Alpha-D5|BU-Alpha1|ABS72161.1,APU92651.1,APU92633.1,CAB76964.1,SCW25765.1,X-Alpha23|AVN67051.1,SCW25764.1,AKC91120.1,APU92449.1,AFX69612.1,APU92614.1,APU92570.1,ABS72146.1,APU92534.1,P18573.1	190228_Chymo_alpha_Butte_30.885.885.2 File:"190228_Chymo_alpha_Butte_30.raw", NativeID:"controllerType=0 controllerNumber=1 scan=885" RTINSECONDS=691.2902
TRUE	TRUE	(F)RPQQPYPQSQPQYSQPQQPISQQQQQQQQQQQQK(Q)	1				12.7959	1		1037.51	4146.02	4	0.01707	4.115			25944.9	109	142	0	AFQ13467.1,ABS72146.1,AKC91254.1,CAB76964.1,AKC91120.1,APU92449.1,P18573.1	190321_trypsin_alpha_Butte_30.589.589.4 File:"190321_trypsin_alpha_Butte_30.raw", NativeID:"controllerType=0 controllerNumber=1 scan=589" RTINSECONDS=830.7817
TRUE	TRUE	(F)RPQQPYPQSQPQYSQPQQPISQQQQQQQQQQQQK(Q)	1				10.7696	1		1037.51	4146.01	4	0.006324	1.525			23096.7	109	142	0	AFQ13467.1,ABS72146.1,AKC91254.1,CAB76964.1,AKC91120.1,APU92449.1,P18573.1	190321_trypsin_alpha_Butte_30.575.575.4 File:"190321_trypsin_alpha_Butte_30.raw", NativeID:"controllerType=0 controllerNumber=1 scan=575" RTINSECONDS=818.8655
TRUE	TRUE	(F)RPQQPYPQSQPQYSQPQQPISQQQQQQQQQQQQK(Q)	0.99				8	1		1037.51	4146.01	4	0.002906	0.7007			19130.1	109	142	0	AFQ13467.1,ABS72146.1,AKC91254.1,CAB76964.1,AKC91120.1,APU92449.1,P18573.1	190321_trypsin_alpha_Butte_30.578.578.4 File:"190321_trypsin_alpha_Butte_30.raw", NativeID:"controllerType=0 controllerNumber=1 scan=578" RTINSECONDS=820.8166
TRUE	TRUE	(Q)YSQPQQPISQQQQQQQQQQQQK(Q)	1				13.9208	1		904.777	2711.31	3	0.007352	2.711			55381.9	121	142	0	AFQ13467.1,ABS72146.1,AKC91254.1,CAB76964.1,AKC91120.1,APU92449.1,P18573.1	190321_trypsin_alpha_Butte_30.378.378.3 File:"190321_trypsin_alpha_Butte_30.raw", NativeID:"controllerType=0 controllerNumber=1 scan=378" RTINSECONDS=580.7902
TRUE	TRUE	(Q)YSQPQQPISQQQQQQQQQQQQK(Q)	1				11.2596	1		904.777	2711.31	3	0.008267	3.048			44034.9	121	142	0	AFQ13467.1,ABS72146.1,AKC91254.1,CAB76964.1,AKC91120.1,APU92449.1,P18573.1	190321_trypsin_alpha_Butte_30.376.376.3 File:"190321_trypsin_alpha_Butte_30.raw", NativeID:"controllerType=0 controllerNumber=1 scan=376" RTINSECONDS=578.8499
TRUE	TRUE	(Y)SQPQQPISQQQQ(Q)	1				6.4437	1		698.849	1395.68	2	0.009098	6.514	461.502		547039	122	133	0	BAS02423.1,AFX69628.1,ABQ52117.1,BU-Alpha4,ABQ52111.1,ABB51641.1,APU92417.1,APU92472.1,P04724.1,APU92649.1,APU92664.1,AAZ73730.1,AFX69607.1,AFX69626.1,AKC91133.1,ACX71610.1,AKC91140.1,SCW25757.1,AGO17682.1,AKC91254.1,AKC91252.1,APU92317.1,APU92370.1,AAY45933.1,AKC91256.1,AFX69599.1,ABS72150.1,AKC91293.1,APU92462.1,APU92651.1,X-Alpha23|AVN67051.1,SCW25764.1,APU92449.1,APU92659.1,SCW25760.1,APU9257…	190228_Chymo_alpha_Butte_30.388.388.2 File:"190228_Chymo_alpha_Butte_30.raw", NativeID:"controllerType=0 controllerNumber=1 scan=388" RTINSECONDS=461.5021
TRUE	TRUE	(Y)SQPQQPISQQQQ(Q)	0.99				4.58503	1		698.85	1395.68	2	0.01007	7.213	458.336		333637	122	133	0	BAS02423.1,AFX69628.1,ABQ52117.1,BU-Alpha4,ABQ52111.1,ABB51641.1,APU92417.1,APU92472.1,P04724.1,APU92649.1,APU92664.1,AAZ73730.1,AFX69607.1,AFX69626.1,AKC91133.1,ACX71610.1,AKC91140.1,SCW25757.1,AGO17682.1,AKC91254.1,AKC91252.1,APU92317.1,APU92370.1,AAY45933.1,AKC91256.1,AFX69599.1,ABS72150.1,AKC91293.1,APU92462.1,APU92651.1,X-Alpha23|AVN67051.1,SCW25764.1,APU92449.1,APU92659.1,SCW25760.1,APU9257…	190228_Chymo_alpha_Butte_30.380.380.2 File:"190228_Chymo_alpha_Butte_30.raw", NativeID:"controllerType=0 controllerNumber=1 scan=380" RTINSECONDS=458.3364
TRUE	TRUE	(Y)SQPQQPISQQQQQQ(Q)	1				6.16749	1		826.909	1651.8	2	0.01189	7.196			246100	122	135	0	BAS02423.1,AFX69628.1,ABQ52117.1,BU-Alpha4,ABQ52111.1,ABB51641.1,APU92417.1,APU92472.1,P04724.1,APU92649.1,APU92664.1,AAZ73730.1,AFX69607.1,AFX69626.1,AKC91133.1,ACX71610.1,AKC91140.1,SCW25757.1,AGO17682.1,AKC91254.1,AKC91252.1,APU92317.1,APU92370.1,AAY45933.1,AKC91256.1,AFX69599.1,ABS72150.1,AKC91293.1,APU92462.1,APU92651.1,X-Alpha23|AVN67051.1,SCW25764.1,APU92449.1,APU92659.1,SCW25760.1,APU9257…	190228_Chymo_alpha_Butte_30.399.399.2 File:"190228_Chymo_alpha_Butte_30.raw", NativeID:"controllerType=0 controllerNumber=1 scan=399" RTINSECONDS=465.4428
TRUE	TRUE	(Y)SQPQQPISQQQQQQ(Q)	1				5.4437	1		826.909	1651.8	2	0.01128	6.827			143798	122	135	0	BAS02423.1,AFX69628.1,ABQ52117.1,BU-Alpha4,ABQ52111.1,ABB51641.1,APU92417.1,APU92472.1,P04724.1,APU92649.1,APU92664.1,AAZ73730.1,AFX69607.1,AFX69626.1,AKC91133.1,ACX71610.1,AKC91140.1,SCW25757.1,AGO17682.1,AKC91254.1,AKC91252.1,APU92317.1,APU92370.1,AAY45933.1,AKC91256.1,AFX69599.1,ABS72150.1,AKC91293.1,APU92462.1,APU92651.1,X-Alpha23|AVN67051.1,SCW25764.1,APU92449.1,APU92659.1,SCW25760.1,APU9257…	190228_Chymo_alpha_Butte_30.393.393.2 File:"190228_Chymo_alpha_Butte_30.raw", NativeID:"controllerType=0 controllerNumber=1 scan=393" RTINSECONDS=462.6564
TRUE	TRUE	(Y)SQPQQPISQQQQQQQ(Q)	1				7.49485	1		890.939	1779.86	2	0.01262	7.086			168970	122	136	0	BAS02423.1,AFX69628.1,ABQ52117.1,BU-Alpha4,ABQ52111.1,ABB51641.1,APU92417.1,APU92472.1,P04724.1,APU92649.1,APU92664.1,AAZ73730.1,AFX69607.1,AFX69626.1,AKC91133.1,ACX71610.1,AKC91140.1,SCW25757.1,AGO17682.1,AKC91254.1,AKC91252.1,APU92317.1,APU92370.1,AAY45933.1,AKC91256.1,AFX69599.1,ABS72150.1,AKC91293.1,APU92462.1,APU92651.1,X-Alpha23|AVN67051.1,SCW25764.1,APU92449.1,APU92659.1,SCW25760.1,APU9257…	190228_Chymo_alpha_Butte_30.400.400.2 File:"190228_Chymo_alpha_Butte_30.raw", NativeID:"controllerType=0 controllerNumber=1 scan=400" RTINSECONDS=465.6656
TRUE	TRUE	(Y)SQPQQPISQQQQQQQ(Q)	1				6.30103	1		890.938	1779.86	2	0.01176	6.606			257956	122	136	0	BAS02423.1,AFX69628.1,ABQ52117.1,BU-Alpha4,ABQ52111.1,ABB51641.1,APU92417.1,APU92472.1,P04724.1,APU92649.1,APU92664.1,AAZ73730.1,AFX69607.1,AFX69626.1,AKC91133.1,ACX71610.1,AKC91140.1,SCW25757.1,AGO17682.1,AKC91254.1,AKC91252.1,APU92317.1,APU92370.1,AAY45933.1,AKC91256.1,AFX69599.1,ABS72150.1,AKC91293.1,APU92462.1,APU92651.1,X-Alpha23|AVN67051.1,SCW25764.1,APU92449.1,APU92659.1,SCW25760.1,APU9257…	190228_Chymo_alpha_Butte_30.411.411.2 File:"190228_Chymo_alpha_Butte_30.raw", NativeID:"controllerType=0 controllerNumber=1 scan=411" RTINSECONDS=469.7102
TRUE	TRUE	(Y)SQPQQPISQQQQQQQQ(Q)	1				11.1549	1		954.968	1907.92	2	0.01188	6.223	467.247		83209.4	122	137	0	BAS02423.1,AFX69628.1,ABQ52117.1,BU-Alpha4,ABQ52111.1,ABB51641.1,APU92417.1,APU92472.1,P04724.1,APU92649.1,APU92664.1,AAZ73730.1,AFX69607.1,AFX69626.1,AKC91133.1,ACX71610.1,AKC91140.1,SCW25757.1,AGO17682.1,AKC91254.1,AKC91252.1,APU92317.1,APU92370.1,AAY45933.1,AKC91256.1,AFX69599.1,ABS72150.1,AKC91293.1,APU92462.1,APU92651.1,X-Alpha23|AVN67051.1,SCW25764.1,APU92449.1,APU92659.1,SCW25760.1,APU9257…	190228_Chymo_alpha_Butte_30.406.406.2 File:"190228_Chymo_alpha_Butte_30.raw", NativeID:"controllerType=0 controllerNumber=1 scan=406" RTINSECONDS=467.2475
TRUE	TRUE	(Y)SQPQQPISQQQQQQQQ(Q)	1				9.14267	1		954.968	1907.92	2	0.01298	6.8	473.914		71844.7	122	137	0	BAS02423.1,AFX69628.1,ABQ52117.1,BU-Alpha4,ABQ52111.1,ABB51641.1,APU92417.1,APU92472.1,P04724.1,APU92649.1,APU92664.1,AAZ73730.1,AFX69607.1,AFX69626.1,AKC91133.1,ACX71610.1,AKC91140.1,SCW25757.1,AGO17682.1,AKC91254.1,AKC91252.1,APU92317.1,APU92370.1,AAY45933.1,AKC91256.1,AFX69599.1,ABS72150.1,AKC91293.1,APU92462.1,APU92651.1,X-Alpha23|AVN67051.1,SCW25764.1,APU92449.1,APU92659.1,SCW25760.1,APU9257…	190228_Chymo_alpha_Butte_30.424.424.2 File:"190228_Chymo_alpha_Butte_30.raw", NativeID:"controllerType=0 controllerNumber=1 scan=424" RTINSECONDS=473.9142
TRUE	TRUE	(Y)SQPQQPISQQQQQQQQQ(Q)	1				10.9208	1		1019	2035.98	2	0.01676	8.226			44160.6	122	138	0	BAS02423.1,AFX69628.1,ABQ52117.1,BU-Alpha4,ABQ52111.1,ABB51641.1,APU92417.1,APU92472.1,P04724.1,APU92649.1,APU92664.1,AAZ73730.1,AFX69607.1,AFX69626.1,AKC91133.1,ACX71610.1,AKC91140.1,SCW25757.1,AGO17682.1,AKC91254.1,AKC91252.1,APU92317.1,APU92370.1,AAY45933.1,AKC91256.1,AFX69599.1,ABS72150.1,AKC91293.1,APU92462.1,APU92651.1,X-Alpha23|AVN67051.1,SCW25764.1,APU92449.1,APU92659.1,SCW25760.1,APU9257…	190228_Chymo_alpha_Butte_30.435.435.2 File:"190228_Chymo_alpha_Butte_30.raw", NativeID:"controllerType=0 controllerNumber=1 scan=435" RTINSECONDS=477.7303
TRUE	TRUE	(Y)SQPQQPISQQQQQQQQQ(Q)	1				7.49485	1		1019	2035.98	2	0.01273	6.249			117019	122	138	0	BAS02423.1,AFX69628.1,ABQ52117.1,BU-Alpha4,ABQ52111.1,ABB51641.1,APU92417.1,APU92472.1,P04724.1,APU92649.1,APU92664.1,AAZ73730.1,AFX69607.1,AFX69626.1,AKC91133.1,ACX71610.1,AKC91140.1,SCW25757.1,AGO17682.1,AKC91254.1,AKC91252.1,APU92317.1,APU92370.1,AAY45933.1,AKC91256.1,AFX69599.1,ABS72150.1,AKC91293.1,APU92462.1,APU92651.1,X-Alpha23|AVN67051.1,SCW25764.1,APU92449.1,APU92659.1,SCW25760.1,APU9257…	190228_Chymo_alpha_Butte_30.413.413.2 File:"190228_Chymo_alpha_Butte_30.raw", NativeID:"controllerType=0 controllerNumber=1 scan=413" RTINSECONDS=470.1738
TRUE	TRUE	(Y)SQPQQPISQQQQQQQQQQ(Q)	0.99				5.37675	1		722.355	2164.04	3	0.01649	7.618			40236.6	122	139	0	BAS02423.1,AFX69628.1,ABQ52117.1,BU-Alpha4,ABQ52111.1,ABB51641.1,APU92417.1,APU92472.1,P04724.1,APU92649.1,APU92664.1,AAZ73730.1,AFX69607.1,AFX69626.1,AKC91133.1,ACX71610.1,AKC91140.1,SCW25757.1,AGO17682.1,AKC91254.1,AKC91252.1,APU92317.1,APU92370.1,AAY45933.1,AKC91256.1,AFX69599.1,ABS72150.1,AKC91293.1,APU92462.1,APU92651.1,X-Alpha23|AVN67051.1,SCW25764.1,APU92449.1,APU92659.1,SCW25760.1,APU9257…	190228_Chymo_alpha_Butte_30.439.439.3 File:"190228_Chymo_alpha_Butte_30.raw", NativeID:"controllerType=0 controllerNumber=1 scan=439" RTINSECONDS=478.6837
TRUE	TRUE	(Y)SQPQQPISQQQQQQQQQQ(Q)	0.98				4.92082	1		722.355	2164.04	3	0.01631	7.534			137097	122	139	0	BAS02423.1,AFX69628.1,ABQ52117.1,BU-Alpha4,ABQ52111.1,ABB51641.1,APU92417.1,APU92472.1,P04724.1,APU92649.1,APU92664.1,AAZ73730.1,AFX69607.1,AFX69626.1,AKC91133.1,ACX71610.1,AKC91140.1,SCW25757.1,AGO17682.1,AKC91254.1,AKC91252.1,APU92317.1,APU92370.1,AAY45933.1,AKC91256.1,AFX69599.1,ABS72150.1,AKC91293.1,APU92462.1,APU92651.1,X-Alpha23|AVN67051.1,SCW25764.1,APU92449.1,APU92659.1,SCW25760.1,APU9257…	190228_Chymo_alpha_Butte_30.427.427.3 File:"190228_Chymo_alpha_Butte_30.raw", NativeID:"controllerType=0 controllerNumber=1 scan=427" RTINSECONDS=474.6556
TRUE	TRUE	(Y)SQPQQPISQQQQQQQQQQQ(Q)	0.95				4.26761	1		765.041	2292.1	3	0.01747	7.616	477.49		262334	122	140	0	BAS02423.1,AFX69628.1,BU-Alpha4,ABQ52111.1,ABB51641.1,APU92417.1,APU92472.1,P04724.1,APU92649.1,APU92664.1,AAZ73730.1,AFX69607.1,AFX69626.1,AKC91133.1,ACX71610.1,AKC91140.1,SCW25757.1,AGO17682.1,AKC91254.1,AKC91252.1,APU92317.1,APU92370.1,AAY45933.1,AKC91256.1,AFX69599.1,ABS72150.1,AKC91293.1,APU92462.1,APU92651.1,X-Alpha23|AVN67051.1,SCW25764.1,APU92449.1,APU92659.1,SCW25760.1,APU92570.1,SCW2576…	190228_Chymo_alpha_Butte_30.434.434.3 File:"190228_Chymo_alpha_Butte_30.raw", NativeID:"controllerType=0 controllerNumber=1 scan=434" RTINSECONDS=477.4897
TRUE	TRUE	(Y)SQPQQPISQQQQQQQQQQQQ(K)	0.99				5.3098	1		807.727	2420.16	3	0.01734	7.16	481.069		960234	122	141	0	BAS02423.1,BU-Alpha4,ABQ52111.1,ABB51641.1,APU92417.1,APU92472.1,P04724.1,APU92649.1,APU92664.1,AAZ73730.1,AFX69607.1,AFX69626.1,AKC91133.1,ACX71610.1,AKC91140.1,SCW25757.1,AGO17682.1,AKC91254.1,APU92317.1,APU92370.1,AAY45933.1,AKC91256.1,AFX69599.1,ABS72150.1,AKC91293.1,APU92462.1,APU92449.1,APU92659.1,SCW25760.1,APU92570.1,SCW25768.1,ABS72146.1,P18573.1,AFQ13476.1,CAB76958.1,X-Alpha25|AFX69604.…	190228_Chymo_alpha_Butte_30.444.444.3 File:"190228_Chymo_alpha_Butte_30.raw", NativeID:"controllerType=0 controllerNumber=1 scan=444" RTINSECONDS=481.0685
TRUE	TRUE	(Y)SQPQQPISQQQQQQQQQQQQ(K)	0.97				4.05061	1		1211.09	2420.16	2	0.01796	7.417			10892.6	122	141	0	BAS02423.1,BU-Alpha4,ABQ52111.1,ABB51641.1,APU92417.1,APU92472.1,P04724.1,APU92649.1,APU92664.1,AAZ73730.1,AFX69607.1,AFX69626.1,AKC91133.1,ACX71610.1,AKC91140.1,SCW25757.1,AGO17682.1,AKC91254.1,APU92317.1,APU92370.1,AAY45933.1,AKC91256.1,AFX69599.1,ABS72150.1,AKC91293.1,APU92462.1,APU92449.1,APU92659.1,SCW25760.1,APU92570.1,SCW25768.1,ABS72146.1,P18573.1,AFQ13476.1,CAB76958.1,X-Alpha25|AFX69604.…	190228_Chymo_alpha_Butte_30.450.450.2 File:"190228_Chymo_alpha_Butte_30.raw", NativeID:"controllerType=0 controllerNumber=1 scan=450" RTINSECONDS=482.4343
TRUE	TRUE	(Y)SQPQQPISQQQQQQQQQQQQK(Q)	1				13.1308	1		850.423	2548.25	3	0.007358	2.886			21056	122	142	0	AFQ13467.1,ABS72146.1,AKC91254.1,CAB76964.1,AKC91120.1,APU92449.1,P18573.1	190321_trypsin_alpha_Butte_30.271.271.3 File:"190321_trypsin_alpha_Butte_30.raw", NativeID:"controllerType=0 controllerNumber=1 scan=271" RTINSECONDS=455.4559
TRUE	TRUE	(Y)SQPQQPISQQQQQQQQQQQQK(Q)	1				8.79588	1		850.426	2548.25	3	0.01651	6.478			44701.9	122	142	0	AFQ13467.1,ABS72146.1,AKC91254.1,CAB76964.1,AKC91120.1,APU92449.1,P18573.1	190228_Chymo_alpha_Butte_30.298.298.3 File:"190228_Chymo_alpha_Butte_30.raw", NativeID:"controllerType=0 controllerNumber=1 scan=298" RTINSECONDS=425.2165
TRUE	TRUE	(K)QQQQQQQQILQQIL(Q)	1	60.91	38.8767	45.88	4.79588	1		876.48	1750.95	2	0.01244	7.1	2157.21		37115.3	143	156	0	BAS02423.1,AFX69628.1,ABQ52117.1,BAS02404.1,CS-Alpha-B11|BAM08452.1,ABB51641.1,APU92417.1,P04724.1,AKC91133.1,AKC91140.1,AGO17682.1,AKC91254.1,AKC91277.1,AAY45933.1,X-Alpha9,ABS72150.1,APU92462.1,BAS02411.1,APU92651.1,X-Alpha23|AVN67051.1,CAY54134.1,APU92659.1,AFX69636.1,ABQ52120.1,ABS72146.1,ABQ52128.1,BU-Alpha12,APU92534.1,BU-Alpha2|AFX69578.1,P18573.1,AEV55372.1,AFQ13476.1,X-Alpha25|AFX69604.1…	190228_Chymo_alpha_Butte_30.3072.3072.2 File:"190228_Chymo_alpha_Butte_30.raw", NativeID:"controllerType=0 controllerNumber=1 scan=3072" RTINSECONDS=2157.2136
TRUE	TRUE	(K)QQQQQQQQILQQIL(Q)	0.99	40.41	38.8784	19.45	3.02228	1		876.48	1750.95	2	0.01268	7.24	2155.23		31976.1	143	156	0	BAS02423.1,AFX69628.1,ABQ52117.1,BAS02404.1,CS-Alpha-B11|BAM08452.1,ABB51641.1,APU92417.1,P04724.1,AKC91133.1,AKC91140.1,AGO17682.1,AKC91254.1,AKC91277.1,AAY45933.1,X-Alpha9,ABS72150.1,APU92462.1,BAS02411.1,APU92651.1,X-Alpha23|AVN67051.1,CAY54134.1,APU92659.1,AFX69636.1,ABQ52120.1,ABS72146.1,ABQ52128.1,BU-Alpha12,APU92534.1,BU-Alpha2|AFX69578.1,P18573.1,AEV55372.1,AFQ13476.1,X-Alpha25|AFX69604.1…	190228_Chymo_alpha_Butte_30.3069.3069.2 File:"190228_Chymo_alpha_Butte_30.raw", NativeID:"controllerType=0 controllerNumber=1 scan=3069" RTINSECONDS=2155.2303
TRUE	TRUE	(K)QQQQQQQQILQQILQQQ(L)	1				8.11919	1		712.712	2135.11	3	0.006242	2.922	2325.66		50133.8	143	159	0	AFQ13467.1,ABS72146.1,AKC91254.1,APU92633.1,CAB76964.1,AKC91120.1,AKC91252.1,APU92449.1,P18573.1	190321_trypsin_alpha_Butte_30.1683.1683.3 File:"190321_trypsin_alpha_Butte_30.raw", NativeID:"controllerType=0 controllerNumber=1 scan=1683" RTINSECONDS=2325.6598
TRUE	TRUE	(K)QQQQQQQQILQQILQQQ(L)	1				6.69897	1		712.712	2135.12	3	0.006426	3.008			23913.2	143	159	0	AFQ13467.1,ABS72146.1,AKC91254.1,APU92633.1,CAB76964.1,AKC91120.1,AKC91252.1,APU92449.1,P18573.1	190321_trypsin_alpha_Butte_30.1681.1681.3 File:"190321_trypsin_alpha_Butte_30.raw", NativeID:"controllerType=0 controllerNumber=1 scan=1681" RTINSECONDS=2323.5902
TRUE	TRUE	(K)QQQQQQQQILQQILQQQLIPcR(D)	1	75.72	38.0271	64.24	8.55284	2	Carbamidomethyl (+57)	694.624	2774.47	4	0.006433	2.318	2702.05		76881.9	143	164	0	AFX69639.1,ABQ52117.1,AFQ13467.1,CS-Alpha-D5|BU-Alpha1|ABS72161.1,APU92651.1,CS-Alpha-B11|BAM08452.1,APU92633.1,CAB76964.1,AFK32696.1,SCW25764.1,AKC91120.1,APU92449.1,AFK32698.1,APU92665.1,AFX69636.1,ABS72146.1,AKC91254.1,X-Alpha17,AKC91252.1,BU-Alpha12,APU92534.1,P18573.1	190321_trypsin_alpha_Butte_30.1910.1910.4 File:"190321_trypsin_alpha_Butte_30.raw", NativeID:"controllerType=0 controllerNumber=1 scan=1910" RTINSECONDS=2702.0532
TRUE	TRUE	(K)qQQQQQQQILQQILQQQLIPcR(D)	0.97	26.4	38.8807	16.37	2.72125	2	Ammonia-loss (-17), Carbamidomethyl (+57)	920.153	2757.44	3	0.001681	0.6095	3067.05		31198.4	143	164	0	AFX69639.1,ABQ52117.1,AFQ13467.1,CS-Alpha-D5|BU-Alpha1|ABS72161.1,APU92651.1,CS-Alpha-B11|BAM08452.1,APU92633.1,CAB76964.1,AFK32696.1,SCW25764.1,AKC91120.1,APU92449.1,AFK32698.1,APU92665.1,AFX69636.1,ABS72146.1,AKC91254.1,X-Alpha17,AKC91252.1,BU-Alpha12,APU92534.1,P18573.1	190321_trypsin_alpha_Butte_30.2150.2150.3 File:"190321_trypsin_alpha_Butte_30.raw", NativeID:"controllerType=0 controllerNumber=1 scan=2150" RTINSECONDS=3067.0508
TRUE	TRUE	(Q)ILQQILQQQLIPcR(D)	1				8.09151	1	Carbamidomethyl (+57)	584.339	1750	3	0.003319	1.895	2132.55		56635	151	164	0	ABQ52117.1,CS-Alpha-B11|BAM08452.1,AFK32696.1,AFK32698.1,APU92665.1,AKC91254.1,X-Alpha17,AKC91252.1,AFX69639.1,AFQ13467.1,CS-Alpha-D5|BU-Alpha1|ABS72161.1,APU92651.1,APU92633.1,CAB76964.1,SCW25765.1,SCW25764.1,AKC91120.1,APU92449.1,APU92614.1,AFX69636.1,ABS72146.1,BU-Alpha12,APU92534.1,P18573.1	190321_trypsin_alpha_Butte_30.1560.1560.3 File:"190321_trypsin_alpha_Butte_30.raw", NativeID:"controllerType=0 controllerNumber=1 scan=1560" RTINSECONDS=2132.5543
TRUE	TRUE	(Q)ILQQILQQQLIPcR(D)	0.97				4.52288	1	Carbamidomethyl (+57)	584.339	1750	3	0.00332	1.896			31717.1	151	164	0	ABQ52117.1,CS-Alpha-B11|BAM08452.1,AFK32696.1,AFK32698.1,APU92665.1,AKC91254.1,X-Alpha17,AKC91252.1,AFX69639.1,AFQ13467.1,CS-Alpha-D5|BU-Alpha1|ABS72161.1,APU92651.1,APU92633.1,CAB76964.1,SCW25765.1,SCW25764.1,AKC91120.1,APU92449.1,APU92614.1,AFX69636.1,ABS72146.1,BU-Alpha12,APU92534.1,P18573.1	190321_trypsin_alpha_Butte_30.1563.1563.3 File:"190321_trypsin_alpha_Butte_30.raw", NativeID:"controllerType=0 controllerNumber=1 scan=1563" RTINSECONDS=2134.8926
TRUE	TRUE	(L)QQILQQQLIPcRDVVL(Q)	0.99	25.93	36.0021	0	2.35655	2	Carbamidomethyl (+57)	976.051	1950.09	2	0.0158	8.096	2110.94		146972	153	168	0	BAS02423.1,AFX69628.1,ABQ52117.1,CS-Alpha-B11|BAM08452.1,ABB51641.1,APU92417.1,P04724.1,AKC91140.1,AGO17682.1,AKC91254.1,AAY45933.1,ABS72150.1,APU92462.1,BAS02411.1,APU92651.1,X-Alpha23|AVN67051.1,CAY54134.1,AFX69636.1,ABQ52120.1,ABS72146.1,ABQ52128.1,BU-Alpha12,APU92534.1,BU-Alpha2|AFX69578.1,P18573.1,AEV55372.1,X-Alpha25|AFX69604.1,BU-Alpha10|APU92267.1,X-Alpha18,APU92309.1,ABB51640.1,AFK32698.…	190228_Chymo_alpha_Butte_30.2957.2957.2 File:"190228_Chymo_alpha_Butte_30.raw", NativeID:"controllerType=0 controllerNumber=1 scan=2957" RTINSECONDS=2110.9364
TRUE	TRUE	(Q)ILQQQLIPcR(D)	0.98	43.6	34.36	23.91	2.30103	1	Carbamidomethyl (+57)	634.862	1267.71	2	0.002601	2.05	1206.42		31772.9	155	164	0	ABQ52117.1,CS-Alpha-B11|BAM08452.1,AFK32696.1,AFK32698.1,APU92665.1,AKC91254.1,X-Alpha17,AKC91252.1,AFX69639.1,AFQ13467.1,CS-Alpha-D5|BU-Alpha1|ABS72161.1,APU92651.1,APU92633.1,CAB76964.1,SCW25765.1,SCW25764.1,AKC91120.1,APU92449.1,APU92614.1,AFX69636.1,ABS72146.1,BU-Alpha12,APU92534.1,P18573.1	190321_trypsin_alpha_Butte_30.874.874.2 File:"190321_trypsin_alpha_Butte_30.raw", NativeID:"controllerType=0 controllerNumber=1 scan=874" RTINSECONDS=1206.4238
TRUE	TRUE	(Q)ILQQQLIPcR(D)	0.98	40.62	34.2797	21.18	2.58503	1	Carbamidomethyl (+57)	634.862	1267.71	2	0.001501	1.183	1210.08		49946.2	155	164	0	ABQ52117.1,CS-Alpha-B11|BAM08452.1,AFK32696.1,AFK32698.1,APU92665.1,AKC91254.1,X-Alpha17,AKC91252.1,AFX69639.1,AFQ13467.1,CS-Alpha-D5|BU-Alpha1|ABS72161.1,APU92651.1,APU92633.1,CAB76964.1,SCW25765.1,SCW25764.1,AKC91120.1,APU92449.1,APU92614.1,AFX69636.1,ABS72146.1,BU-Alpha12,APU92534.1,P18573.1	190321_trypsin_alpha_Butte_30.877.877.2 File:"190321_trypsin_alpha_Butte_30.raw", NativeID:"controllerType=0 controllerNumber=1 scan=877" RTINSECONDS=1210.0797
TRUE	TRUE	(L)QQQLIPcRDVVL(Q)	0.97	41.37	38.4652	23.03		2	Carbamidomethyl (+57)	734.906	1467.8	2	0.01128	7.679	1619.39		480903	157	168	0	BAS02423.1,AFX69628.1,ABQ52117.1,CS-Alpha-B11|BAM08452.1,ABB51641.1,APU92417.1,P04724.1,AKC91140.1,AGO17682.1,AKC91254.1,AAY45933.1,ABS72150.1,APU92462.1,BAS02411.1,APU92651.1,X-Alpha23|AVN67051.1,CAY54134.1,AFX69636.1,ABQ52120.1,ABS72146.1,ABQ52128.1,BU-Alpha12,APU92534.1,BU-Alpha2|AFX69578.1,P18573.1,AEV55372.1,X-Alpha25|AFX69604.1,BU-Alpha10|APU92267.1,X-Alpha18,APU92309.1,ABB51640.1,AFK32698.…	190228_Chymo_alpha_Butte_30.2286.2286.2 File:"190228_Chymo_alpha_Butte_30.raw", NativeID:"controllerType=0 controllerNumber=1 scan=2286"
TRUE	TRUE	(L)QQQLIPcRDVVLQQHSIAY(G)	1	40.26	39.5046	33.31	6.17393	2	Carbamidomethyl (+57)	1148.61	2295.2	2	0.01944	8.465	1648.33		95318.7	157	175	0	AFX69639.1,AFX69628.1,ABQ52117.1,AFQ13467.1,BAS02422.1,BAS02454.1,CS-Alpha-D5|BU-Alpha1|ABS72161.1,APU92651.1,APU92633.1,CAB76964.1,SCW25765.1,X-Alpha23|AVN67051.1,SCW25764.1,AKC91120.1,APU92449.1,APU92614.1,SCW25761.1,ABS72146.1,AKC91254.1,AKC91252.1,APU92534.1,P18573.1	190228_Chymo_alpha_Butte_30.2340.2340.2 File:"190228_Chymo_alpha_Butte_30.raw", NativeID:"controllerType=0 controllerNumber=1 scan=2340" RTINSECONDS=1648.3332
TRUE	TRUE	(L)QQQLIPcRDVVLQQHSIAY(G)	1	40.72	39.5046	25.43	6.0655	2	Carbamidomethyl (+57)	1148.61	2295.2	2	0.01944	8.465	1650.05		101789	157	175	0	AFX69639.1,AFX69628.1,ABQ52117.1,AFQ13467.1,BAS02422.1,BAS02454.1,CS-Alpha-D5|BU-Alpha1|ABS72161.1,APU92651.1,APU92633.1,CAB76964.1,SCW25765.1,X-Alpha23|AVN67051.1,SCW25764.1,AKC91120.1,APU92449.1,APU92614.1,SCW25761.1,ABS72146.1,AKC91254.1,AKC91252.1,APU92534.1,P18573.1	190228_Chymo_alpha_Butte_30.2342.2342.2 File:"190228_Chymo_alpha_Butte_30.raw", NativeID:"controllerType=0 controllerNumber=1 scan=2342" RTINSECONDS=1650.0538
TRUE	TRUE	(L)IPcRDVVLQQHSIAY(G)	1	48.5	40.1064	37.98	2.61979	2	Carbamidomethyl (+57)	600.318	1797.93	3	0.0137	7.614	1236.73		283393	161	175	0	AFX69639.1,AFX69628.1,ABQ52117.1,AFQ13467.1,BAS02422.1,BAS02454.1,CS-Alpha-D5|BU-Alpha1|ABS72161.1,APU92651.1,APU92633.1,CAB76964.1,SCW25765.1,X-Alpha23|AVN67051.1,SCW25764.1,AKC91120.1,APU92449.1,APU92614.1,SCW25761.1,ABS72146.1,AKC91254.1,AKC91252.1,APU92534.1,P18573.1	190228_Chymo_alpha_Butte_30.1663.1663.3 File:"190228_Chymo_alpha_Butte_30.raw", NativeID:"controllerType=0 controllerNumber=1 scan=1663" RTINSECONDS=1236.7339
TRUE	TRUE	(L)IPcRDVVLQQHSIAY(G)	1	38.27	40.0941	32.97	3.26761	2	Carbamidomethyl (+57)	899.974	1797.93	2	0.01456	8.096	1236.98		61512.7	161	175	0	AFX69639.1,AFX69628.1,ABQ52117.1,AFQ13467.1,BAS02422.1,BAS02454.1,CS-Alpha-D5|BU-Alpha1|ABS72161.1,APU92651.1,APU92633.1,CAB76964.1,SCW25765.1,X-Alpha23|AVN67051.1,SCW25764.1,AKC91120.1,APU92449.1,APU92614.1,SCW25761.1,ABS72146.1,AKC91254.1,AKC91252.1,APU92534.1,P18573.1	190228_Chymo_alpha_Butte_30.1664.1664.2 File:"190228_Chymo_alpha_Butte_30.raw", NativeID:"controllerType=0 controllerNumber=1 scan=1664" RTINSECONDS=1236.9838
TRUE	TRUE	(L)IPcRDVVLQQHSIAY(G)	0.97	41.48	40.1064	33.39		2	Carbamidomethyl (+57)	899.974	1797.93	2	0.01383	7.689	1239.08		89674.2	161	175	0	AFX69639.1,AFX69628.1,ABQ52117.1,AFQ13467.1,BAS02422.1,BAS02454.1,CS-Alpha-D5|BU-Alpha1|ABS72161.1,APU92651.1,APU92633.1,CAB76964.1,SCW25765.1,X-Alpha23|AVN67051.1,SCW25764.1,AKC91120.1,APU92449.1,APU92614.1,SCW25761.1,ABS72146.1,AKC91254.1,AKC91252.1,APU92534.1,P18573.1	190228_Chymo_alpha_Butte_30.1667.1667.2 File:"190228_Chymo_alpha_Butte_30.raw", NativeID:"controllerType=0 controllerNumber=1 scan=1667"
TRUE	TRUE	(S)IAYGSSQVLQQSTYQ(L)	1	60.98	45.7313	36.41	4.4318	2		836.919	1671.82	2	0.01385	8.277	1396.19		17579.2	173	187	0	AFX69639.1,AFX69628.1,ABQ52117.1,AFQ13467.1,BAS02422.1,BAS02454.1,CS-Alpha-D5|BU-Alpha1|ABS72161.1,APU92651.1,APU92633.1,CAB76964.1,SCW25765.1,X-Alpha23|AVN67051.1,SCW25764.1,AKC91120.1,APU92449.1,APU92614.1,SCW25761.1,ABS72146.1,AKC91254.1,AKC91252.1,APU92534.1,P18573.1	190312_thermo_alpha_Butte_30.1740.1740.2 File:"190312_thermo_alpha_Butte_30.raw", NativeID:"controllerType=0 controllerNumber=1 scan=1740" RTINSECONDS=1396.1947
TRUE	TRUE	(S)IAYGSSQVLQQSTYQ(L)	1	57.3	45.7445	41.03	4.38722	2		836.919	1671.82	2	0.01372	8.204	1397.83		17417.6	173	187	0	AFX69639.1,AFX69628.1,ABQ52117.1,AFQ13467.1,BAS02422.1,BAS02454.1,CS-Alpha-D5|BU-Alpha1|ABS72161.1,APU92651.1,APU92633.1,CAB76964.1,SCW25765.1,X-Alpha23|AVN67051.1,SCW25764.1,AKC91120.1,APU92449.1,APU92614.1,SCW25761.1,ABS72146.1,AKC91254.1,AKC91252.1,APU92534.1,P18573.1	190312_thermo_alpha_Butte_30.1742.1742.2 File:"190312_thermo_alpha_Butte_30.raw", NativeID:"controllerType=0 controllerNumber=1 scan=1742" RTINSECONDS=1397.8266
TRUE	TRUE	(Y)GSSQVLQQSTY(Q)	1	61.32	40.8059	42.83	2.74473	2		599.296	1196.58	2	0.009386	7.837	864.759		114334	176	186	0	BAS02423.1,AFX69628.1,ABQ52117.1,BU-Alpha4,ABQ52111.1,ABB51641.1,APU92417.1,P04724.1,APU92649.1,APU92664.1,AFX69607.1,AFX69626.1,AKC91133.1,ACX71610.1,SCW25757.1,AGO17682.1,AKC91254.1,AKC91252.1,AAY45933.1,AKC91256.1,ABS72150.1,AKC91293.1,APU92651.1,X-Alpha23|AVN67051.1,SCW25764.1,APU92449.1,SCW25760.1,APU92570.1,ABS72146.1,ABQ52128.1,APU92534.1,BU-Alpha2|AFX69578.1,P18573.1,AFQ13476.1,BAS02422.1…	190228_Chymo_alpha_Butte_30.1142.1142.2 File:"190228_Chymo_alpha_Butte_30.raw", NativeID:"controllerType=0 controllerNumber=1 scan=1142" RTINSECONDS=864.7589
TRUE	TRUE	(Y)GSSQVLQQSTY(Q)	1	61.3	40.8059	45.88	3.27572	2		599.296	1196.58	2	0.009264	7.736	867.677		346155	176	186	0	BAS02423.1,AFX69628.1,ABQ52117.1,BU-Alpha4,ABQ52111.1,ABB51641.1,APU92417.1,P04724.1,APU92649.1,APU92664.1,AFX69607.1,AFX69626.1,AKC91133.1,ACX71610.1,SCW25757.1,AGO17682.1,AKC91254.1,AKC91252.1,AAY45933.1,AKC91256.1,ABS72150.1,AKC91293.1,APU92651.1,X-Alpha23|AVN67051.1,SCW25764.1,APU92449.1,SCW25760.1,APU92570.1,ABS72146.1,ABQ52128.1,APU92534.1,BU-Alpha2|AFX69578.1,P18573.1,AFQ13476.1,BAS02422.1…	190228_Chymo_alpha_Butte_30.1148.1148.2 File:"190228_Chymo_alpha_Butte_30.raw", NativeID:"controllerType=0 controllerNumber=1 scan=1148" RTINSECONDS=867.6766
TRUE	TRUE	(R)cQAIHNVVH(A)	1				6.74473	1	Ammonia-loss (-17), Carbamidomethyl (+57)	530.755	1059.49	2	0.002372	2.237			43099.3	206	214	0	AFX69639.1,ABQ52117.1,AFQ13467.1,CS-Alpha-D5|BU-Alpha1|ABS72161.1,APU92651.1,APU92633.1,CAB76964.1,SCW25765.1,SCW25764.1,AKC91120.1,APU92449.1,AFK32698.1,APU92614.1,APU92665.1,AFX69636.1,ABS72146.1,AKC91254.1,AKC91252.1,APU92534.1,P18573.1	190321_trypsin_alpha_Butte_30.622.622.2 File:"190321_trypsin_alpha_Butte_30.raw", NativeID:"controllerType=0 controllerNumber=1 scan=622" RTINSECONDS=863.6156
TRUE	TRUE	(R)cQAIHNVVH(A)	0.96				3.82391	1	Carbamidomethyl (+57)	539.268	1076.52	2	0.00268	2.487			40584.6	206	214	0	AFX69639.1,ABQ52117.1,AFQ13467.1,CS-Alpha-D5|BU-Alpha1|ABS72161.1,APU92651.1,APU92633.1,CAB76964.1,SCW25765.1,SCW25764.1,AKC91120.1,APU92449.1,AFK32698.1,APU92614.1,APU92665.1,AFX69636.1,ABS72146.1,AKC91254.1,AKC91252.1,APU92534.1,P18573.1	190321_trypsin_alpha_Butte_30.266.266.2 File:"190321_trypsin_alpha_Butte_30.raw", NativeID:"controllerType=0 controllerNumber=1 scan=266" RTINSECONDS=452.7881
TRUE	TRUE	(C)QAIHNVVHAIIL(H)	0.97	37.31	33.7566	11.58	2.25964	1		664.401	1326.79	2	0.01067	8.034	1420.99		81262.2	207	218	0	BAS02423.1,ABQ52117.1,ABB51641.1,APU92417.1,P04724.1,AAZ73730.1,AKC91133.1,AKC91140.1,AGO17682.1,AKC91254.1,AAY45933.1,X-Alpha9,ABS72150.1,APU92462.1,APU92651.1,X-Alpha23|AVN67051.1,APU92659.1,AFX69636.1,ABS72146.1,BU-Alpha11,ABQ52128.1,APU92534.1,BU-Alpha2|AFX69578.1,P18573.1,AEV55372.1,AFQ13476.1,X-Alpha25|AFX69604.1,BU-Alpha10|APU92267.1,BAS02405.1,ABB51640.1,AKC91134.1,AFK32698.1,APU92433.1,A…	190228_Chymo_alpha_Butte_30.1961.1961.2 File:"190228_Chymo_alpha_Butte_30.raw", NativeID:"controllerType=0 controllerNumber=1 scan=1961" RTINSECONDS=1420.9902
TRUE	TRUE	(Q)AIHNVVHAIIL(H)	1	52.08	33.0685	13.38	3.03621	1		600.371	1198.73	2	0.00982	8.185	1338.33		246718	208	218	0	BAS02423.1,ABQ52117.1,ABB51641.1,APU92417.1,P04724.1,AAZ73730.1,AKC91133.1,AKC91140.1,AGO17682.1,AKC91254.1,AAY45933.1,X-Alpha9,ABS72150.1,APU92462.1,APU92651.1,X-Alpha23|AVN67051.1,APU92659.1,AFX69636.1,ABS72146.1,BU-Alpha11,ABQ52128.1,APU92534.1,BU-Alpha2|AFX69578.1,P18573.1,AEV55372.1,AFQ13476.1,X-Alpha25|AFX69604.1,BU-Alpha10|APU92267.1,BAS02405.1,ABB51640.1,AKC91134.1,AFK32698.1,APU92433.1,A…	190228_Chymo_alpha_Butte_30.1832.1832.2 File:"190228_Chymo_alpha_Butte_30.raw", NativeID:"controllerType=0 controllerNumber=1 scan=1832" RTINSECONDS=1338.3274
TRUE	TRUE	(H)AIILHQQQQQQQQQQQPL(S)	1				8.38722	1		1093.09	2184.16	2	0.015	6.864			17517.5	215	232	0	SCW25761.1	190228_Chymo_alpha_Butte_30.1253.1253.2 File:"190228_Chymo_alpha_Butte_30.raw", NativeID:"controllerType=0 controllerNumber=1 scan=1253" RTINSECONDS=931.2443
TRUE	TRUE	(H)AIILHQQQQQQQQQQQPL(S)	0.99				4.50864	1		1093.09	2184.16	2	0.01915	8.764			43448.5	215	232	0	SCW25761.1	190228_Chymo_alpha_Butte_30.1255.1255.2 File:"190228_Chymo_alpha_Butte_30.raw", NativeID:"controllerType=0 controllerNumber=1 scan=1255" RTINSECONDS=933.014
TRUE	TRUE	(A)IILHQQQQQQ(Q)	1	54.03	44.0064	0	2.95861	1		632.349	1262.68	2	0.01069	8.456	464.225		278965	216	225	0	BAS02423.1,ABQ52117.1,BU-Alpha4,ABQ52111.1,ACJ76933.1,ABB51641.1,APU92417.1,P04724.1,APU92649.1,APU92664.1,AFX69607.1,AFX69626.1,AKC91133.1,ACX71610.1,SCW25757.1,AGO17682.1,AKC91254.1,AKC91252.1,AAY45933.1,AKC91256.1,ABS72150.1,AKC91293.1,APU92651.1,BAM08450.1,X-Alpha23|AVN67051.1,SCW25764.1,APU92449.1,SCW25760.1,AFX69636.1,CS-Alpha-B17|BAM08458.1,APU92570.1,ABS72146.1,BU-Alpha11,ABQ52128.1,BU-Al…	190312_thermo_alpha_Butte_30.388.388.2 File:"190312_thermo_alpha_Butte_30.raw", NativeID:"controllerType=0 controllerNumber=1 scan=388" RTINSECONDS=464.2246
TRUE	TRUE	(A)IILHQQQQQQ(Q)	0.99	42.89	43.9815	0	2.60206	1		632.348	1262.68	2	0.008978	7.105	466.78		477671	216	225	0	BAS02423.1,ABQ52117.1,BU-Alpha4,ABQ52111.1,ACJ76933.1,ABB51641.1,APU92417.1,P04724.1,APU92649.1,APU92664.1,AFX69607.1,AFX69626.1,AKC91133.1,ACX71610.1,SCW25757.1,AGO17682.1,AKC91254.1,AKC91252.1,AAY45933.1,AKC91256.1,ABS72150.1,AKC91293.1,APU92651.1,BAM08450.1,X-Alpha23|AVN67051.1,SCW25764.1,APU92449.1,SCW25760.1,AFX69636.1,CS-Alpha-B17|BAM08458.1,APU92570.1,ABS72146.1,BU-Alpha11,ABQ52128.1,BU-Al…	190312_thermo_alpha_Butte_30.394.394.2 File:"190312_thermo_alpha_Butte_30.raw", NativeID:"controllerType=0 controllerNumber=1 scan=394" RTINSECONDS=466.7797
TRUE	TRUE	(A)IILHQQQQQQQ(Q)	1	51.74	44.6489	21.52	3.42022	1		696.378	1390.74	2	0.01031	7.411	467.446		307054	216	226	0	BAS02423.1,ABQ52117.1,BU-Alpha4,ABQ52111.1,ACJ76933.1,ABB51641.1,APU92417.1,P04724.1,APU92649.1,APU92664.1,AFX69607.1,AFX69626.1,AKC91133.1,ACX71610.1,SCW25757.1,AGO17682.1,AKC91254.1,AKC91252.1,AAY45933.1,AKC91256.1,ABS72150.1,AKC91293.1,APU92651.1,X-Alpha23|AVN67051.1,SCW25764.1,APU92449.1,SCW25760.1,AFX69636.1,CS-Alpha-B17|BAM08458.1,APU92570.1,ABS72146.1,BU-Alpha11,ABQ52128.1,BU-Alpha12,APU92…	190312_thermo_alpha_Butte_30.397.397.2 File:"190312_thermo_alpha_Butte_30.raw", NativeID:"controllerType=0 controllerNumber=1 scan=397" RTINSECONDS=467.4463
TRUE	TRUE	(A)IILHQQQQQQQ(Q)	0.95	41.71	44.6483	6.76	2.22915	1		696.379	1390.74	2	0.01105	7.937	470.746		110890	216	226	0	BAS02423.1,ABQ52117.1,BU-Alpha4,ABQ52111.1,ACJ76933.1,ABB51641.1,APU92417.1,P04724.1,APU92649.1,APU92664.1,AFX69607.1,AFX69626.1,AKC91133.1,ACX71610.1,SCW25757.1,AGO17682.1,AKC91254.1,AKC91252.1,AAY45933.1,AKC91256.1,ABS72150.1,AKC91293.1,APU92651.1,X-Alpha23|AVN67051.1,SCW25764.1,APU92449.1,SCW25760.1,AFX69636.1,CS-Alpha-B17|BAM08458.1,APU92570.1,ABS72146.1,BU-Alpha11,ABQ52128.1,BU-Alpha12,APU92…	190312_thermo_alpha_Butte_30.406.406.2 File:"190312_thermo_alpha_Butte_30.raw", NativeID:"controllerType=0 controllerNumber=1 scan=406" RTINSECONDS=470.746
TRUE	TRUE	(A)IILHQQQQQQQQ(Q)	1	51.97	44.4565	0	5.92082	1		760.408	1518.8	2	0.0108	7.104	470.51		190778	216	227	0	BAS02423.1,ABQ52117.1,BU-Alpha4,ABQ52111.1,ACJ76933.1,ABB51641.1,APU92417.1,P04724.1,APU92649.1,APU92664.1,AFX69607.1,AFX69626.1,AKC91133.1,ACX71610.1,SCW25757.1,AGO17682.1,AKC91254.1,AKC91252.1,AAY45933.1,AKC91256.1,ABS72150.1,AKC91293.1,APU92651.1,X-Alpha23|AVN67051.1,SCW25764.1,APU92449.1,SCW25760.1,AFX69636.1,CS-Alpha-B17|BAM08458.1,APU92570.1,ABS72146.1,BU-Alpha11,ABQ52128.1,BU-Alpha12,APU92…	190312_thermo_alpha_Butte_30.405.405.2 File:"190312_thermo_alpha_Butte_30.raw", NativeID:"controllerType=0 controllerNumber=1 scan=405" RTINSECONDS=470.5096
TRUE	TRUE	(A)IILHQQQQQQQQ(Q)	1	52.18	44.4587	0	2.72125	1		760.408	1518.8	2	0.00982	6.461	467.918		170051	216	227	0	BAS02423.1,ABQ52117.1,BU-Alpha4,ABQ52111.1,ACJ76933.1,ABB51641.1,APU92417.1,P04724.1,APU92649.1,APU92664.1,AFX69607.1,AFX69626.1,AKC91133.1,ACX71610.1,SCW25757.1,AGO17682.1,AKC91254.1,AKC91252.1,AAY45933.1,AKC91256.1,ABS72150.1,AKC91293.1,APU92651.1,X-Alpha23|AVN67051.1,SCW25764.1,APU92449.1,SCW25760.1,AFX69636.1,CS-Alpha-B17|BAM08458.1,APU92570.1,ABS72146.1,BU-Alpha11,ABQ52128.1,BU-Alpha12,APU92…	190312_thermo_alpha_Butte_30.399.399.2 File:"190312_thermo_alpha_Butte_30.raw", NativeID:"controllerType=0 controllerNumber=1 scan=399" RTINSECONDS=467.9176
TRUE	TRUE	(A)IILHQQQQQQQQQQQP(L)	1	40.53	42.2308	18.42	3.82391	2		1001.02	2000.03	2	0.01389	6.939	568.926		318353	216	231	0	SCW25761.1	190312_thermo_alpha_Butte_30.612.612.2 File:"190312_thermo_alpha_Butte_30.raw", NativeID:"controllerType=0 controllerNumber=1 scan=612" RTINSECONDS=568.926
TRUE	TRUE	(A)IILHQQQQQQQQQQQP(L)	0.99	50.92	42.2305	30.56		2		667.685	2000.03	3	0.01418	7.086	568.702		2102500	216	231	0	SCW25761.1	190312_thermo_alpha_Butte_30.611.611.3 File:"190312_thermo_alpha_Butte_30.raw", NativeID:"controllerType=0 controllerNumber=1 scan=611"
TRUE	TRUE	(A)IILHQQQQQQQQQQQP(L)	0.96	41.18	42.2404	13.38		2		667.685	2000.03	3	0.01344	6.719	565.521		965664	216	231	0	SCW25761.1	190312_thermo_alpha_Butte_30.603.603.3 File:"190312_thermo_alpha_Butte_30.raw", NativeID:"controllerType=0 controllerNumber=1 scan=603"
TRUE	TRUE	(L)HQQQQQQQQQQQPL(S)	1	56.04	41.6891	45.4	3.20761	2		887.94	1773.86	2	0.01387	7.816	416.698		789639	219	232	0	SCW25761.1	190228_Chymo_alpha_Butte_30.271.271.2 File:"190228_Chymo_alpha_Butte_30.raw", NativeID:"controllerType=0 controllerNumber=1 scan=271" RTINSECONDS=416.6984
TRUE	TRUE	(L)HQQQQQQQQQQQPL(S)	1	58.61	41.7254	45.62	3.95861	2		887.942	1773.87	2	0.01937	10.91	419.979		10689000	219	232	0	SCW25761.1	190228_Chymo_alpha_Butte_30.279.279.2 File:"190228_Chymo_alpha_Butte_30.raw", NativeID:"controllerType=0 controllerNumber=1 scan=279" RTINSECONDS=419.9791
TRUE	TRUE	(L)HQQQQQQQQQQQPL(S)	1	54.15	41.7319	36.59		2		592.296	1773.87	3	0.01471	8.29	420.199		3691770	219	232	0	SCW25761.1	190228_Chymo_alpha_Butte_30.280.280.3 File:"190228_Chymo_alpha_Butte_30.raw", NativeID:"controllerType=0 controllerNumber=1 scan=280"
TRUE	TRUE	(L)HQQQQQQQQQQQPL(S)	0.98	47.35	41.7152	30.21		2		592.295	1773.86	3	0.0127	7.155	423.926		957822	219	232	0	SCW25761.1	190228_Chymo_alpha_Butte_30.292.292.3 File:"190228_Chymo_alpha_Butte_30.raw", NativeID:"controllerType=0 controllerNumber=1 scan=292"
TRUE	TRUE	(H)QQQQQQQQQQQPL(S)	1	60.74	42.0561	27.74	3.30103	1		546.609	1636.8	3	0.0124	7.569	511.893		63383.1	220	232	0	BAS02423.1,AFQ13476.1,BU-Alpha4,X-Alpha25|AFX69604.1,ABQ52111.1,AFQ13470.1,ABB51641.1,P04724.1,APU92649.1,AFX69607.1,AKC91132.1,AFX69626.1,AKC91133.1,AFB35198.1,ACX71610.1,AGO17687.1,AGO17682.1,AKC91254.1,AKC91256.1,ABS72150.1,AFQ13467.1,ACX71609.1,APU92633.1,CAB76964.1,AKC91120.1,APU92449.1,SCW25761.1,SCW25760.1,AFX69636.1,APU92327.1,ABS72146.1,AHY37817.1,P18573.1,AKC91224.1	190228_Chymo_alpha_Butte_30.519.519.3 File:"190228_Chymo_alpha_Butte_30.raw", NativeID:"controllerType=0 controllerNumber=1 scan=519" RTINSECONDS=511.8935
TRUE	TRUE	(H)QQQQQQQQQQQPL(S)	1	75.7	42.0093	44.22	4.74473	1		819.41	1636.8	2	0.01259	7.688	504.031		127087	220	232	0	BAS02423.1,AFQ13476.1,BU-Alpha4,X-Alpha25|AFX69604.1,ABQ52111.1,AFQ13470.1,ABB51641.1,P04724.1,APU92649.1,AFX69607.1,AKC91132.1,AFX69626.1,AKC91133.1,AFB35198.1,ACX71610.1,AGO17687.1,AGO17682.1,AKC91254.1,AKC91256.1,ABS72150.1,AFQ13467.1,ACX71609.1,APU92633.1,CAB76964.1,AKC91120.1,APU92449.1,SCW25761.1,SCW25760.1,AFX69636.1,APU92327.1,ABS72146.1,AHY37817.1,P18573.1,AKC91224.1	190228_Chymo_alpha_Butte_30.504.504.2 File:"190228_Chymo_alpha_Butte_30.raw", NativeID:"controllerType=0 controllerNumber=1 scan=504" RTINSECONDS=504.0306
TRUE	TRUE	(H)QQQQQQQQQQQPL(S)	1	70.41	42.0017	36.85	5.20066	1		819.41	1636.81	2	0.01345	8.21	502.028		71443.8	220	232	0	BAS02423.1,AFQ13476.1,BU-Alpha4,X-Alpha25|AFX69604.1,ABQ52111.1,AFQ13470.1,ABB51641.1,P04724.1,APU92649.1,AFX69607.1,AKC91132.1,AFX69626.1,AKC91133.1,AFB35198.1,ACX71610.1,AGO17687.1,AGO17682.1,AKC91254.1,AKC91256.1,ABS72150.1,AFQ13467.1,ACX71609.1,APU92633.1,CAB76964.1,AKC91120.1,APU92449.1,SCW25761.1,SCW25760.1,AFX69636.1,APU92327.1,ABS72146.1,AHY37817.1,P18573.1,AKC91224.1	190228_Chymo_alpha_Butte_30.501.501.2 File:"190228_Chymo_alpha_Butte_30.raw", NativeID:"controllerType=0 controllerNumber=1 scan=501" RTINSECONDS=502.0277
TRUE	TRUE	(H)QQQQQQQQQQQPL(S)	1	48.62	41.9967	12.3	2.82391	1		546.609	1636.81	3	0.01331	8.128	509.856		61470.8	220	232	0	BAS02423.1,AFQ13476.1,BU-Alpha4,X-Alpha25|AFX69604.1,ABQ52111.1,AFQ13470.1,ABB51641.1,P04724.1,APU92649.1,AFX69607.1,AKC91132.1,AFX69626.1,AKC91133.1,AFB35198.1,ACX71610.1,AGO17687.1,AGO17682.1,AKC91254.1,AKC91256.1,ABS72150.1,AFQ13467.1,ACX71609.1,APU92633.1,CAB76964.1,AKC91120.1,APU92449.1,SCW25761.1,SCW25760.1,AFX69636.1,APU92327.1,ABS72146.1,AHY37817.1,P18573.1,AKC91224.1	190228_Chymo_alpha_Butte_30.516.516.3 File:"190228_Chymo_alpha_Butte_30.raw", NativeID:"controllerType=0 controllerNumber=1 scan=516" RTINSECONDS=509.8561
TRUE	TRUE	(S)FQQPQQQYPSGQGS(F)	1	59.22	46.6878	16.38	3.05061	2		790.366	1578.72	2	0.01189	7.525	725.467		57515.6	237	250	0	ABQ52117.1,BU-Alpha4,BAS02404.1,BAS02425.1,ABQ52111.1,AKC91134.1,AFK32696.1,AFK32698.1,APU92665.1,AKC91254.1,AKC91252.1,AAY45933.1,AKC91256.1,AFX69639.1,AFQ13467.1,BAS02454.1,CS-Alpha-D5|BU-Alpha1|ABS72161.1,APU92651.1,APU92633.1,CAB76964.1,SCW25765.1,X-Alpha23|AVN67051.1,SCW25764.1,AKC91120.1,APU92449.1,AFX69612.1,SCW25761.1,SCW25760.1,AFX69636.1,AGO17675.1,APU92327.1,CS-Alpha-B25|BAS02443.1,APU…	190312_thermo_alpha_Butte_30.893.893.2 File:"190312_thermo_alpha_Butte_30.raw", NativeID:"controllerType=0 controllerNumber=1 scan=893" RTINSECONDS=725.4666
TRUE	TRUE	(F)qQPQQQYPSGQGSF(Q)	1	37.37	41.3574	0	6.13668	2	Ammonia-loss (-17)	781.852	1561.69	2	0.01036	6.63	1355.7		83031.6	238	251	0	ABQ52117.1,BU-Alpha4,BAS02404.1,BAM08461.1,BAS02425.1,ABQ52111.1,ACJ76933.1,AKC91254.1,AKC91252.1,AAY45933.1,AKC91256.1,X-Alpha9,APU92651.1,BAM08450.1,X-Alpha23|AVN67051.1,CAY54134.1,SCW25764.1,APU92449.1,SCW25741.1,SCW25760.1,AFX69636.1,BU-Alpha11,APU92534.1,P18573.1,AEV55372.1,CS-Alpha-B3|ATL17018.1,BAS02405.1,AKC91134.1,CS-Alpha-A1|ATL17028.1,AFK32696.1,AFK32698.1,APU92665.1,X-Alpha10,BAM08459…	190228_Chymo_alpha_Butte_30.1873.1873.2 File:"190228_Chymo_alpha_Butte_30.raw", NativeID:"controllerType=0 controllerNumber=1 scan=1873" RTINSECONDS=1355.7018
TRUE	TRUE	(F)QQPQQQYPSGQGSF(Q)	1	92.58	41.8966	15.18	3.25181	2		790.366	1578.72	2	0.01067	6.753	937.696		65474.7	238	251	0	ABQ52117.1,BU-Alpha4,BAS02404.1,BAM08461.1,BAS02425.1,ABQ52111.1,ACJ76933.1,AKC91254.1,AKC91252.1,AAY45933.1,AKC91256.1,X-Alpha9,APU92651.1,BAM08450.1,X-Alpha23|AVN67051.1,CAY54134.1,SCW25764.1,APU92449.1,SCW25741.1,SCW25760.1,AFX69636.1,BU-Alpha11,APU92534.1,P18573.1,AEV55372.1,CS-Alpha-B3|ATL17018.1,BAS02405.1,AKC91134.1,CS-Alpha-A1|ATL17028.1,AFK32696.1,AFK32698.1,APU92665.1,X-Alpha10,BAM08459…	190228_Chymo_alpha_Butte_30.1263.1263.2 File:"190228_Chymo_alpha_Butte_30.raw", NativeID:"controllerType=0 controllerNumber=1 scan=1263" RTINSECONDS=937.6962
TRUE	TRUE	(F)QQPQQQYPSGQGSF(Q)	1	64.81	41.9388	14.28	4.85387	2		790.366	1578.72	2	0.01189	7.525	939.427		133464	238	251	0	ABQ52117.1,BU-Alpha4,BAS02404.1,BAM08461.1,BAS02425.1,ABQ52111.1,ACJ76933.1,AKC91254.1,AKC91252.1,AAY45933.1,AKC91256.1,X-Alpha9,APU92651.1,BAM08450.1,X-Alpha23|AVN67051.1,CAY54134.1,SCW25764.1,APU92449.1,SCW25741.1,SCW25760.1,AFX69636.1,BU-Alpha11,APU92534.1,P18573.1,AEV55372.1,CS-Alpha-B3|ATL17018.1,BAS02405.1,AKC91134.1,CS-Alpha-A1|ATL17028.1,AFK32696.1,AFK32698.1,APU92665.1,X-Alpha10,BAM08459…	190228_Chymo_alpha_Butte_30.1265.1265.2 File:"190228_Chymo_alpha_Butte_30.raw", NativeID:"controllerType=0 controllerNumber=1 scan=1265" RTINSECONDS=939.4271
TRUE	TRUE	(F)qQPQQQYPSGQGSF(Q)	0.99	50.66	41.3713	0	3.30103	2	Ammonia-loss (-17)	781.852	1561.69	2	0.009628	6.161	1352.15		51160.1	238	251	0	ABQ52117.1,BU-Alpha4,BAS02404.1,BAM08461.1,BAS02425.1,ABQ52111.1,ACJ76933.1,AKC91254.1,AKC91252.1,AAY45933.1,AKC91256.1,X-Alpha9,APU92651.1,BAM08450.1,X-Alpha23|AVN67051.1,CAY54134.1,SCW25764.1,APU92449.1,SCW25741.1,SCW25760.1,AFX69636.1,BU-Alpha11,APU92534.1,P18573.1,AEV55372.1,CS-Alpha-B3|ATL17018.1,BAS02405.1,AKC91134.1,CS-Alpha-A1|ATL17028.1,AFK32696.1,AFK32698.1,APU92665.1,X-Alpha10,BAM08459…	190228_Chymo_alpha_Butte_30.1865.1865.2 File:"190228_Chymo_alpha_Butte_30.raw", NativeID:"controllerType=0 controllerNumber=1 scan=1865" RTINSECONDS=1352.1509
TRUE	TRUE	(F)QQPQQQYPSGQGSFQPS(Q)	1				5.65758	1		946.44	1890.87	2	0.01631	8.624			9543.19	238	254	0	ABQ52117.1,BU-Alpha4,BAS02404.1,BAM08461.1,BAS02425.1,ABQ52111.1,ACJ76933.1,AKC91254.1,AKC91252.1,AAY45933.1,AKC91256.1,X-Alpha9,APU92651.1,BAM08450.1,X-Alpha23|AVN67051.1,CAY54134.1,SCW25764.1,APU92449.1,SCW25741.1,SCW25760.1,AFX69636.1,BU-Alpha11,APU92534.1,P18573.1,AEV55372.1,CS-Alpha-B3|ATL17018.1,BAS02405.1,AKC91134.1,CS-Alpha-A1|ATL17028.1,AFK32696.1,AFK32698.1,APU92665.1,X-Alpha10,BAM08459…	190228_Chymo_alpha_Butte_30.1238.1238.2 File:"190228_Chymo_alpha_Butte_30.raw", NativeID:"controllerType=0 controllerNumber=1 scan=1238" RTINSECONDS=920.9794
TRUE	TRUE	(F)QQPQQQYPSGQGSFQPS(Q)	0.98				4.40894	1		946.44	1890.87	2	0.01546	8.172			11672	238	254	0	ABQ52117.1,BU-Alpha4,BAS02404.1,BAM08461.1,BAS02425.1,ABQ52111.1,ACJ76933.1,AKC91254.1,AKC91252.1,AAY45933.1,AKC91256.1,X-Alpha9,APU92651.1,BAM08450.1,X-Alpha23|AVN67051.1,CAY54134.1,SCW25764.1,APU92449.1,SCW25741.1,SCW25760.1,AFX69636.1,BU-Alpha11,APU92534.1,P18573.1,AEV55372.1,CS-Alpha-B3|ATL17018.1,BAS02405.1,AKC91134.1,CS-Alpha-A1|ATL17028.1,AFK32696.1,AFK32698.1,APU92665.1,X-Alpha10,BAM08459…	190228_Chymo_alpha_Butte_30.1243.1243.2 File:"190228_Chymo_alpha_Butte_30.raw", NativeID:"controllerType=0 controllerNumber=1 scan=1243" RTINSECONDS=923.6168
TRUE	TRUE	(F)QQPQQQYPSGQGSFQPSQQNPQ(A)	1				7.48149	1		829.721	2486.14	3	0.01928	7.751			26197.1	238	259	0	ABQ52117.1,BU-Alpha4,BAS02404.1,BAM08461.1,BAS02425.1,ABQ52111.1,ACJ76933.1,AKC91254.1,AKC91252.1,AKC91256.1,X-Alpha9,APU92651.1,BAM08450.1,X-Alpha23|AVN67051.1,CAY54134.1,SCW25764.1,APU92449.1,SCW25741.1,SCW25760.1,AFX69636.1,BU-Alpha11,APU92534.1,P18573.1,CS-Alpha-B3|ATL17018.1,BAS02405.1,AKC91134.1,CS-Alpha-A1|ATL17028.1,AFK32696.1,AFK32698.1,APU92665.1,X-Alpha10,BAM08459.1,AFX69639.1,AFQ13467…	190228_Chymo_alpha_Butte_30.1250.1250.3 File:"190228_Chymo_alpha_Butte_30.raw", NativeID:"controllerType=0 controllerNumber=1 scan=1250" RTINSECONDS=929.2168
TRUE	TRUE	(F)QQPQQQYPSGQGSFQPSQQNPQ(A)	1				6.5376	1		829.72	2486.14	3	0.0169	6.794			13970.8	238	259	0	ABQ52117.1,BU-Alpha4,BAS02404.1,BAM08461.1,BAS02425.1,ABQ52111.1,ACJ76933.1,AKC91254.1,AKC91252.1,AKC91256.1,X-Alpha9,APU92651.1,BAM08450.1,X-Alpha23|AVN67051.1,CAY54134.1,SCW25764.1,APU92449.1,SCW25741.1,SCW25760.1,AFX69636.1,BU-Alpha11,APU92534.1,P18573.1,CS-Alpha-B3|ATL17018.1,BAS02405.1,AKC91134.1,CS-Alpha-A1|ATL17028.1,AFK32696.1,AFK32698.1,APU92665.1,X-Alpha10,BAM08459.1,AFX69639.1,AFQ13467…	190228_Chymo_alpha_Butte_30.1245.1245.3 File:"190228_Chymo_alpha_Butte_30.raw", NativeID:"controllerType=0 controllerNumber=1 scan=1245" RTINSECONDS=925.3697
TRUE	TRUE	(F)QQPQQQYPSGQGSFQPSQQNPQAQ(G)	1				7.76955	1		896.086	2685.23	3	0.01782	6.632			23594.8	238	261	0	ABQ52117.1,BU-Alpha4,CS-Alpha-B3|ATL17018.1,BAS02404.1,BAM08461.1,BAS02425.1,BAS02405.1,ABQ52111.1,ACJ76933.1,AKC91134.1,CS-Alpha-A1|ATL17028.1,AFK32696.1,AFK32698.1,APU92665.1,AKC91254.1,AKC91252.1,AKC91256.1,X-Alpha10,BAM08459.1,AFX69639.1,X-Alpha9,AFQ13467.1,BAS02454.1,CS-Alpha-D5|BU-Alpha1|ABS72161.1,APU92651.1,BAM08450.1,APU92633.1,CAB76964.1,SCW25765.1,X-Alpha23|AVN67051.1,CAY54134.1,SCW257…	190228_Chymo_alpha_Butte_30.1277.1277.3 File:"190228_Chymo_alpha_Butte_30.raw", NativeID:"controllerType=0 controllerNumber=1 scan=1277" RTINSECONDS=946.2667
TRUE	TRUE	(F)QQPQQQYPSGQGSFQPSQQNPQAQ(G)	1				7.61979	1		896.086	2685.24	3	0.01873	6.973			15283	238	261	0	ABQ52117.1,BU-Alpha4,CS-Alpha-B3|ATL17018.1,BAS02404.1,BAM08461.1,BAS02425.1,BAS02405.1,ABQ52111.1,ACJ76933.1,AKC91134.1,CS-Alpha-A1|ATL17028.1,AFK32696.1,AFK32698.1,APU92665.1,AKC91254.1,AKC91252.1,AKC91256.1,X-Alpha10,BAM08459.1,AFX69639.1,X-Alpha9,AFQ13467.1,BAS02454.1,CS-Alpha-D5|BU-Alpha1|ABS72161.1,APU92651.1,BAM08450.1,APU92633.1,CAB76964.1,SCW25765.1,X-Alpha23|AVN67051.1,CAY54134.1,SCW257…	190228_Chymo_alpha_Butte_30.1272.1272.3 File:"190228_Chymo_alpha_Butte_30.raw", NativeID:"controllerType=0 controllerNumber=1 scan=1272" RTINSECONDS=943.6865
TRUE	TRUE	(F)qQPQQQYPSGQGSFQPSQQNPQAQ(G)	0.95				4.284	1	Ammonia-loss (-17)	890.412	2668.21	3	0.02416	9.052			8656.58	238	261	0	ABQ52117.1,BU-Alpha4,CS-Alpha-B3|ATL17018.1,BAS02404.1,BAM08461.1,BAS02425.1,BAS02405.1,ABQ52111.1,ACJ76933.1,AKC91134.1,CS-Alpha-A1|ATL17028.1,AFK32696.1,AFK32698.1,APU92665.1,AKC91254.1,AKC91252.1,AKC91256.1,X-Alpha10,BAM08459.1,AFX69639.1,X-Alpha9,AFQ13467.1,BAS02454.1,CS-Alpha-D5|BU-Alpha1|ABS72161.1,APU92651.1,BAM08450.1,APU92633.1,CAB76964.1,SCW25765.1,X-Alpha23|AVN67051.1,CAY54134.1,SCW257…	190228_Chymo_alpha_Butte_30.1653.1653.3 File:"190228_Chymo_alpha_Butte_30.raw", NativeID:"controllerType=0 controllerNumber=1 scan=1653" RTINSECONDS=1231.3543
TRUE	TRUE	(F)QQPQQQYPSGQGSFQPSQQNPQAQGSVQPQ(Q)	1				5.88606	1		1094.85	3281.53	3	0.02352	7.166			6752.42	238	267	0	ABQ52117.1,BU-Alpha4,BAS02425.1,AKC91134.1,AFK32696.1,AFK32698.1,APU92665.1,AKC91254.1,AKC91252.1,AKC91256.1,AFX69639.1,AFQ13467.1,BAS02454.1,CS-Alpha-D5|BU-Alpha1|ABS72161.1,APU92651.1,APU92633.1,CAB76964.1,SCW25765.1,X-Alpha23|AVN67051.1,SCW25764.1,AKC91120.1,SCW25741.1,AFX69612.1,SCW25761.1,SCW25760.1,AGI15877.1,AGO17675.1,APU92327.1,SCW25746.1,APU92534.1,P18573.1	190228_Chymo_alpha_Butte_30.1515.1515.3 File:"190228_Chymo_alpha_Butte_30.raw", NativeID:"controllerType=0 controllerNumber=1 scan=1515" RTINSECONDS=1097.1525
TRUE	TRUE	(F)QQPQQQYPSGQGSFQPSQQNPQAQGSVQPQQLPQFEEIR(N)	1				9.95861	1		1106.54	4422.12	4	0.01795	4.059			20514.7	238	276	0	AFX69639.1,ABQ52117.1,AFQ13467.1,CS-Alpha-D5|BU-Alpha1|ABS72161.1,APU92651.1,APU92633.1,CAB76964.1,SCW25765.1,AFK32696.1,SCW25764.1,AKC91120.1,AFK32698.1,APU92665.1,AKC91254.1,AKC91252.1,APU92534.1,P18573.1	190321_trypsin_alpha_Butte_30.1414.1414.4 File:"190321_trypsin_alpha_Butte_30.raw", NativeID:"controllerType=0 controllerNumber=1 scan=1414" RTINSECONDS=1918.3732
TRUE	TRUE	(Q)QQYPSGQGSF(Q)	1	57.16	40.0147	32.17	4.45593	1		549.75	1097.49	2	0.008066	7.343	857.811		97710.8	242	251	0	BAS02423.1,ABQ52117.1,BU-Alpha4,BAS02404.1,BAM08461.1,BAS02425.1,ABQ52111.1,ACJ76933.1,ABB51641.1,APU92417.1,P04724.1,APU92649.1,APU92664.1,AFX69607.1,AFX69626.1,AKC91133.1,ACX71610.1,SCW25757.1,AGO17682.1,AKC91254.1,AKC91252.1,AAY45933.1,AKC91256.1,X-Alpha9,ABS72150.1,AKC91293.1,APU92651.1,BAM08450.1,X-Alpha23|AVN67051.1,CAY54134.1,SCW25764.1,APU92449.1,SCW25741.1,SCW25760.1,AFX69636.1,APU92570.…	190228_Chymo_alpha_Butte_30.1134.1134.2 File:"190228_Chymo_alpha_Butte_30.raw", NativeID:"controllerType=0 controllerNumber=1 scan=1134" RTINSECONDS=857.8109
TRUE	TRUE	(Q)QQYPSGQGSF(Q)	1	59.89	40.0134	35.6	2.63827	1		549.75	1097.49	2	0.007944	7.232	856.057		79695.9	242	251	0	BAS02423.1,ABQ52117.1,BU-Alpha4,BAS02404.1,BAM08461.1,BAS02425.1,ABQ52111.1,ACJ76933.1,ABB51641.1,APU92417.1,P04724.1,APU92649.1,APU92664.1,AFX69607.1,AFX69626.1,AKC91133.1,ACX71610.1,SCW25757.1,AGO17682.1,AKC91254.1,AKC91252.1,AAY45933.1,AKC91256.1,X-Alpha9,ABS72150.1,AKC91293.1,APU92651.1,BAM08450.1,X-Alpha23|AVN67051.1,CAY54134.1,SCW25764.1,APU92449.1,SCW25741.1,SCW25760.1,AFX69636.1,APU92570.…	190228_Chymo_alpha_Butte_30.1132.1132.2 File:"190228_Chymo_alpha_Butte_30.raw", NativeID:"controllerType=0 controllerNumber=1 scan=1132" RTINSECONDS=856.0571
TRUE	TRUE	(S)FQPSQQNPQ(A)	0.99	57.32	45.6573	0		2		537.258	1072.5	2	0.008302	7.734	474.313		1717570	251	259	0	BAS02423.1,ABQ52117.1,BAS02404.1,CS-Alpha-B11|BAM08452.1,ABB51641.1,APU92417.1,P04724.1,AKC91133.1,AKC91140.1,AGO17682.1,AKC91254.1,X-Alpha9,ABS72150.1,APU92462.1,APU92651.1,X-Alpha23|AVN67051.1,CAY54134.1,AFX69636.1,BU-Alpha11,ABQ52128.1,BU-Alpha12,APU92534.1,BU-Alpha2|AFX69578.1,P18573.1,AFQ13476.1,X-Alpha25|AFX69604.1,BU-Alpha10|APU92267.1,BAS02405.1,ABB51640.1,AKC91134.1,AFK32698.1,APU92433.1…	190312_thermo_alpha_Butte_30.416.416.2 File:"190312_thermo_alpha_Butte_30.raw", NativeID:"controllerType=0 controllerNumber=1 scan=416"
TRUE	TRUE	(S)FQPSQQNPQAQGS(V)	1	43.38	46.2929	0	2.82391	2		708.834	1415.65	2	0.01071	7.561	527.761		73626.8	251	263	0	ABQ52119.1,BAS02423.1,ABQ52117.1,BU-Alpha4,BAS02425.1,ABB51641.1,APU92417.1,APU92472.1,P04724.1,APU92649.1,APU92664.1,AFX69607.1,AFX69626.1,AKC91133.1,ACX71610.1,AKC91140.1,SCW25757.1,AGO17682.1,AKC91254.1,AKC91252.1,APU92317.1,APU92370.1,AKC91256.1,ABS72150.1,AKC91293.1,APU92462.1,APU92651.1,CAA26385.1,X-Alpha23|AVN67051.1,SCW25764.1,APU92449.1,SCW25741.1,SCW25760.1,APU92570.1,SCW25768.1,ABQ5212…	190312_thermo_alpha_Butte_30.532.532.2 File:"190312_thermo_alpha_Butte_30.raw", NativeID:"controllerType=0 controllerNumber=1 scan=532" RTINSECONDS=527.7613
TRUE	TRUE	(S)FQPSQQNPQAQGSVQPQQLPQ(F)	0.99	31.66	42.1943	0	3.69897	2		779.059	2334.15	3	0.01893	8.108	1155.85		52692.3	251	271	0	BAS02423.1,ABQ52117.1,BU-Alpha4,BAS02425.1,ABB51641.1,APU92417.1,P04724.1,APU92649.1,APU92664.1,AFX69607.1,AFX69626.1,AKC91133.1,ACX71610.1,SCW25757.1,AGO17682.1,AKC91254.1,AKC91252.1,AKC91256.1,ABS72150.1,AKC91293.1,APU92651.1,CAA26385.1,X-Alpha23|AVN67051.1,SCW25764.1,SCW25741.1,SCW25760.1,APU92570.1,ABQ52128.1,APU92534.1,BU-Alpha2|AFX69578.1,P18573.1,AFQ13476.1,X-Alpha25|AFX69604.1,ABB51640.1,…	190312_thermo_alpha_Butte_30.1484.1484.3 File:"190312_thermo_alpha_Butte_30.raw", NativeID:"controllerType=0 controllerNumber=1 scan=1484" RTINSECONDS=1155.8511
TRUE	TRUE	(S)FQPSQQNPQAQGSVQPQQLPQFEE(I)	1	35.65	40.7795	0	8.08619	2		914.11	2739.31	3	0.01988	7.253	1739.55		25136.8	251	274	0	BAS02423.1,ABQ52117.1,BU-Alpha4,BAS02425.1,ABB51641.1,APU92417.1,P04724.1,APU92649.1,APU92664.1,AFX69607.1,AFX69626.1,AKC91133.1,ACX71610.1,SCW25757.1,AGO17682.1,AKC91254.1,AKC91252.1,AKC91256.1,ABS72150.1,AKC91293.1,APU92651.1,X-Alpha23|AVN67051.1,SCW25764.1,SCW25741.1,SCW25760.1,APU92570.1,ABQ52128.1,APU92534.1,BU-Alpha2|AFX69578.1,P18573.1,AFQ13476.1,X-Alpha25|AFX69604.1,ABB51640.1,AFQ13470.1,…	190312_thermo_alpha_Butte_30.2037.2037.3 File:"190312_thermo_alpha_Butte_30.raw", NativeID:"controllerType=0 controllerNumber=1 scan=2037" RTINSECONDS=1739.5478
TRUE	TRUE	(S)FQPSQQNPQAQGSVQPQQLPQFEE(I)	1	49.24	40.7878	-0.74	10	2		914.11	2739.31	3	0.02024	7.386	1741.52		31221.6	251	274	0	BAS02423.1,ABQ52117.1,BU-Alpha4,BAS02425.1,ABB51641.1,APU92417.1,P04724.1,APU92649.1,APU92664.1,AFX69607.1,AFX69626.1,AKC91133.1,ACX71610.1,SCW25757.1,AGO17682.1,AKC91254.1,AKC91252.1,AKC91256.1,ABS72150.1,AKC91293.1,APU92651.1,X-Alpha23|AVN67051.1,SCW25764.1,SCW25741.1,SCW25760.1,APU92570.1,ABQ52128.1,APU92534.1,BU-Alpha2|AFX69578.1,P18573.1,AFQ13476.1,X-Alpha25|AFX69604.1,ABB51640.1,AFQ13470.1,…	190312_thermo_alpha_Butte_30.2040.2040.3 File:"190312_thermo_alpha_Butte_30.raw", NativeID:"controllerType=0 controllerNumber=1 scan=2040" RTINSECONDS=1741.5213
TRUE	TRUE	(F)qPSQQNPQ(A)	0.99				4.4318	1	Ammonia-loss (-17)	455.21	908.406	2	0.007241	7.963			96340.4	252	259	0	BAS02423.1,ABQ52117.1,BAS02404.1,CS-Alpha-B11|BAM08452.1,ABB51641.1,APU92417.1,P04724.1,AKC91133.1,AKC91140.1,AGO17682.1,AKC91254.1,X-Alpha9,ABS72150.1,APU92462.1,APU92651.1,X-Alpha23|AVN67051.1,CAY54134.1,AFX69636.1,BU-Alpha11,ABQ52128.1,BU-Alpha12,APU92534.1,BU-Alpha2|AFX69578.1,P18573.1,AFQ13476.1,X-Alpha25|AFX69604.1,BU-Alpha10|APU92267.1,BAS02405.1,ABB51640.1,AKC91134.1,AFK32698.1,APU92433.1…	190228_Chymo_alpha_Butte_30.320.320.2 File:"190228_Chymo_alpha_Butte_30.raw", NativeID:"controllerType=0 controllerNumber=1 scan=320" RTINSECONDS=433.1119
TRUE	TRUE	(F)QPSQQNPQAQGSVQPQ(Q)	1				10.041	1		861.42	1720.82	2	0.01149	6.673			300676	252	267	0	BAS02423.1,ABQ52117.1,BU-Alpha4,BAS02425.1,ABB51641.1,APU92417.1,P04724.1,APU92649.1,APU92664.1,AFX69607.1,AFX69626.1,AKC91133.1,ACX71610.1,SCW25757.1,AGO17682.1,AKC91254.1,AKC91252.1,AKC91256.1,ABS72150.1,AKC91293.1,APU92651.1,CAA26385.1,X-Alpha23|AVN67051.1,SCW25764.1,SCW25741.1,SCW25760.1,APU92570.1,ABQ52128.1,APU92534.1,BU-Alpha2|AFX69578.1,P18573.1,AFQ13476.1,X-Alpha25|AFX69604.1,ABB51640.1,…	190228_Chymo_alpha_Butte_30.410.410.2 File:"190228_Chymo_alpha_Butte_30.raw", NativeID:"controllerType=0 controllerNumber=1 scan=410" RTINSECONDS=469.4923
TRUE	TRUE	(F)QPSQQNPQAQGSVQPQQLPQFEEIR(N)	1				11.0506	1		954.816	2861.43	3	0.02014	7.036			10151.8	252	276	0	BAS02423.1,ABQ52117.1,BU-Alpha4,BAS02425.1,ABB51641.1,APU92417.1,P04724.1,APU92649.1,APU92664.1,AFX69607.1,AFX69626.1,AKC91133.1,ACX71610.1,SCW25757.1,AGO17682.1,AKC91254.1,AKC91252.1,AKC91256.1,ABS72150.1,AKC91293.1,APU92651.1,X-Alpha23|AVN67051.1,SCW25764.1,SCW25741.1,SCW25760.1,APU92570.1,ABQ52128.1,APU92534.1,BU-Alpha2|AFX69578.1,P18573.1,AFQ13476.1,X-Alpha25|AFX69604.1,ABB51640.1,AFQ13470.1,…	190228_Chymo_alpha_Butte_30.2280.2280.3 File:"190228_Chymo_alpha_Butte_30.raw", NativeID:"controllerType=0 controllerNumber=1 scan=2280" RTINSECONDS=1615.1014
TRUE	TRUE	(F)QPSQQNPQAQGSVQPQQLPQFEEIR(N)	1				8.67778	1		954.817	2861.43	3	0.02234	7.803			19786.5	252	276	0	BAS02423.1,ABQ52117.1,BU-Alpha4,BAS02425.1,ABB51641.1,APU92417.1,P04724.1,APU92649.1,APU92664.1,AFX69607.1,AFX69626.1,AKC91133.1,ACX71610.1,SCW25757.1,AGO17682.1,AKC91254.1,AKC91252.1,AKC91256.1,ABS72150.1,AKC91293.1,APU92651.1,X-Alpha23|AVN67051.1,SCW25764.1,SCW25741.1,SCW25760.1,APU92570.1,ABQ52128.1,APU92534.1,BU-Alpha2|AFX69578.1,P18573.1,AFQ13476.1,X-Alpha25|AFX69604.1,ABB51640.1,AFQ13470.1,…	190228_Chymo_alpha_Butte_30.2283.2283.3 File:"190228_Chymo_alpha_Butte_30.raw", NativeID:"controllerType=0 controllerNumber=1 scan=2283" RTINSECONDS=1617.2819
TRUE	TRUE	(F)QPSQQNPQAQGSVQPQQLPQFEEIRNL(A)	1	65.32	40.2816	0	14.3665	2		1030.53	3088.56	3	0.02394	7.748	2118.96		594056	252	278	0	BAS02423.1,ABQ52117.1,BU-Alpha4,BAS02425.1,ABB51641.1,APU92417.1,P04724.1,APU92649.1,APU92664.1,AFX69607.1,AFX69626.1,AKC91133.1,ACX71610.1,SCW25757.1,AGO17682.1,AKC91254.1,AKC91252.1,AKC91256.1,ABS72150.1,AKC91293.1,APU92651.1,X-Alpha23|AVN67051.1,SCW25764.1,SCW25741.1,SCW25760.1,APU92570.1,ABQ52128.1,APU92534.1,BU-Alpha2|AFX69578.1,P18573.1,AFQ13476.1,X-Alpha25|AFX69604.1,ABB51640.1,AFQ13470.1,…	190228_Chymo_alpha_Butte_30.2976.2976.3 File:"190228_Chymo_alpha_Butte_30.raw", NativeID:"controllerType=0 controllerNumber=1 scan=2976" RTINSECONDS=2118.959
TRUE	TRUE	(F)qPSQQNPQAQGSVQPQQLPQFEEIRNL(A)	1	46.23	40.6558	0	12.7696	2	Ammonia-loss (-17)	1024.85	3071.53	3	0.02314	7.532	2421.62		34058.5	252	278	0	BAS02423.1,ABQ52117.1,BU-Alpha4,BAS02425.1,ABB51641.1,APU92417.1,P04724.1,APU92649.1,APU92664.1,AFX69607.1,AFX69626.1,AKC91133.1,ACX71610.1,SCW25757.1,AGO17682.1,AKC91254.1,AKC91252.1,AKC91256.1,ABS72150.1,AKC91293.1,APU92651.1,X-Alpha23|AVN67051.1,SCW25764.1,SCW25741.1,SCW25760.1,APU92570.1,ABQ52128.1,APU92534.1,BU-Alpha2|AFX69578.1,P18573.1,AFQ13476.1,X-Alpha25|AFX69604.1,ABB51640.1,AFQ13470.1,…	190228_Chymo_alpha_Butte_30.3311.3311.3 File:"190228_Chymo_alpha_Butte_30.raw", NativeID:"controllerType=0 controllerNumber=1 scan=3311" RTINSECONDS=2421.6174
TRUE	TRUE	(F)qPSQQNPQAQGSVQPQQLPQFEEIRNL(A)	1	45.22	40.7052	0	10.3372	2	Ammonia-loss (-17)	1024.85	3071.53	3	0.02168	7.056	2419.64		18244.2	252	278	0	BAS02423.1,ABQ52117.1,BU-Alpha4,BAS02425.1,ABB51641.1,APU92417.1,P04724.1,APU92649.1,APU92664.1,AFX69607.1,AFX69626.1,AKC91133.1,ACX71610.1,SCW25757.1,AGO17682.1,AKC91254.1,AKC91252.1,AKC91256.1,ABS72150.1,AKC91293.1,APU92651.1,X-Alpha23|AVN67051.1,SCW25764.1,SCW25741.1,SCW25760.1,APU92570.1,ABQ52128.1,APU92534.1,BU-Alpha2|AFX69578.1,P18573.1,AFQ13476.1,X-Alpha25|AFX69604.1,ABB51640.1,AFQ13470.1,…	190228_Chymo_alpha_Butte_30.3309.3309.3 File:"190228_Chymo_alpha_Butte_30.raw", NativeID:"controllerType=0 controllerNumber=1 scan=3309" RTINSECONDS=2419.6384
TRUE	TRUE	(Q)PSQQNPQAQGSVQPQQLPQFEEIR(N)	1				12.8861	1		912.126	2733.36	3	0.007633	2.792			21212.5	253	276	0	AFX69639.1,ABQ52117.1,AFQ13467.1,CS-Alpha-D5|BU-Alpha1|ABS72161.1,APU92651.1,APU92633.1,CAB76964.1,SCW25765.1,AFK32696.1,SCW25764.1,AKC91120.1,AFK32698.1,APU92614.1,APU92665.1,AKC91254.1,AKC91252.1,APU92534.1,P18573.1	190321_trypsin_alpha_Butte_30.1240.1240.3 File:"190321_trypsin_alpha_Butte_30.raw", NativeID:"controllerType=0 controllerNumber=1 scan=1240" RTINSECONDS=1687.8541
TRUE	TRUE	(Q)PSQQNPQAQGSVQPQQLPQFEEIR(N)	1				11.8539	1		912.125	2733.35	3	0.005619	2.055			19105.9	253	276	0	AFX69639.1,ABQ52117.1,AFQ13467.1,CS-Alpha-D5|BU-Alpha1|ABS72161.1,APU92651.1,APU92633.1,CAB76964.1,SCW25765.1,AFK32696.1,SCW25764.1,AKC91120.1,AFK32698.1,APU92614.1,APU92665.1,AKC91254.1,AKC91252.1,APU92534.1,P18573.1	190321_trypsin_alpha_Butte_30.1243.1243.3 File:"190321_trypsin_alpha_Butte_30.raw", NativeID:"controllerType=0 controllerNumber=1 scan=1243" RTINSECONDS=1690.1235
TRUE	TRUE	(S)QQNPQAQGSVQPQQLPQFEEIR(N)	1				9.45593	1		850.763	2549.27	3	0.005519	2.164			20008	255	276	0	AFX69639.1,ABQ52117.1,AFQ13467.1,CS-Alpha-D5|BU-Alpha1|ABS72161.1,APU92651.1,APU92633.1,CAB76964.1,SCW25765.1,AFK32696.1,SCW25764.1,AKC91120.1,AFK32698.1,APU92614.1,APU92665.1,AKC91254.1,AKC91252.1,APU92534.1,P18573.1	190321_trypsin_alpha_Butte_30.1241.1241.3 File:"190321_trypsin_alpha_Butte_30.raw", NativeID:"controllerType=0 controllerNumber=1 scan=1241" RTINSECONDS=1688.1228
TRUE	TRUE	(S)QQNPQAQGSVQPQQLPQFEEIRNL(A)	1	37.92	40.2898	32.59	9.85387	1		926.476	2776.41	3	0.01573	5.662	2127.85		113889	255	278	0	BAS02423.1,ABQ52117.1,BU-Alpha4,BAS02425.1,ABB51641.1,APU92417.1,P04724.1,APU92649.1,APU92664.1,AFX69607.1,AFX69626.1,AKC91133.1,ACX71610.1,SCW25757.1,AGO17682.1,AKC91254.1,AKC91252.1,CS-Alpha-A4|BU-Alpha5|AHN85627.1,AKC91256.1,ABS72150.1,AKC91293.1,APU92651.1,X-Alpha23|AVN67051.1,SCW25764.1,SCW25741.1,APU92659.1,SCW25760.1,APU92570.1,ABQ52128.1,APU92534.1,BU-Alpha2|AFX69578.1,P18573.1,AFQ13476.1…	190228_Chymo_alpha_Butte_30.3001.3001.3 File:"190228_Chymo_alpha_Butte_30.raw", NativeID:"controllerType=0 controllerNumber=1 scan=3001" RTINSECONDS=2127.8506
TRUE	TRUE	(S)QQNPQAQGSVQPQQLPQFEEIRNL(A)	0.99	36.11	40.3262	23.98	3.4318	1		926.475	2776.4	3	0.01353	4.871	2131.52		94861.8	255	278	0	BAS02423.1,ABQ52117.1,BU-Alpha4,BAS02425.1,ABB51641.1,APU92417.1,P04724.1,APU92649.1,APU92664.1,AFX69607.1,AFX69626.1,AKC91133.1,ACX71610.1,SCW25757.1,AGO17682.1,AKC91254.1,AKC91252.1,CS-Alpha-A4|BU-Alpha5|AHN85627.1,AKC91256.1,ABS72150.1,AKC91293.1,APU92651.1,X-Alpha23|AVN67051.1,SCW25764.1,SCW25741.1,APU92659.1,SCW25760.1,APU92570.1,ABQ52128.1,APU92534.1,BU-Alpha2|AFX69578.1,P18573.1,AFQ13476.1…	190228_Chymo_alpha_Butte_30.3010.3010.3 File:"190228_Chymo_alpha_Butte_30.raw", NativeID:"controllerType=0 controllerNumber=1 scan=3010" RTINSECONDS=2131.5243
TRUE	TRUE	(Q)AQGSVQPQQLPQFEE(I)	0.97	37.6	45.845	0	2.82391	2		843.416	1684.82	2	0.01222	7.249	1556.74		26901	260	274	0	BAS02423.1,ABQ52117.1,BU-Alpha4,BAS02425.1,ABB51641.1,APU92417.1,P04724.1,APU92649.1,APU92664.1,AFX69607.1,AFX69626.1,AKC91133.1,ACX71610.1,SCW25757.1,AGO17682.1,AKC91254.1,AKC91252.1,AAY45933.1,AFX69597.1,CS-Alpha-A4|BU-Alpha5|AHN85627.1,AKC91256.1,ABS72150.1,AKC91293.1,APU92651.1,X-Alpha23|AVN67051.1,SCW25764.1,SCW25741.1,APU92659.1,SCW25760.1,APU92570.1,ABQ52128.1,APU92534.1,BU-Alpha2|AFX69578…	190312_thermo_alpha_Butte_30.1889.1889.2 File:"190312_thermo_alpha_Butte_30.raw", NativeID:"controllerType=0 controllerNumber=1 scan=1889" RTINSECONDS=1556.7373
TRUE	TRUE	(Q)AQGSVQPQQLPQFEEIR(N)	1	63.29	39.0053	0	14.0177	1		978.005	1954	2	0.004632	2.369	1658.66		59475.7	260	276	0	AFX69639.1,ABQ52117.1,AFQ13467.1,CS-Alpha-D5|BU-Alpha1|ABS72161.1,APU92651.1,APU92633.1,CAB76964.1,SCW25765.1,AFK32696.1,SCW25764.1,AKC91120.1,AFK32698.1,APU92614.1,CAB76960.1,APU92665.1,AKC91254.1,AKC91252.1,APU92534.1,P18573.1	190321_trypsin_alpha_Butte_30.1215.1215.2 File:"190321_trypsin_alpha_Butte_30.raw", NativeID:"controllerType=0 controllerNumber=1 scan=1215" RTINSECONDS=1658.658
TRUE	TRUE	(Q)AQGSVQPQQLPQFEEIR(N)	1	59.34	39.0053	0	13.4202	1		978.005	1954	2	0.004876	2.494	1656.51		74674.5	260	276	0	AFX69639.1,ABQ52117.1,AFQ13467.1,CS-Alpha-D5|BU-Alpha1|ABS72161.1,APU92651.1,APU92633.1,CAB76964.1,SCW25765.1,AFK32696.1,SCW25764.1,AKC91120.1,AFK32698.1,APU92614.1,CAB76960.1,APU92665.1,AKC91254.1,AKC91252.1,APU92534.1,P18573.1	190321_trypsin_alpha_Butte_30.1212.1212.2 File:"190321_trypsin_alpha_Butte_30.raw", NativeID:"controllerType=0 controllerNumber=1 scan=1212" RTINSECONDS=1656.5097
TRUE	TRUE	(Q)AQGSVQPQQLPQFEEIR(N)	1	35.7	39.0838	0	4.4318	1		652.339	1953.99	3	0.00352	1.801	1654.41		49946.2	260	276	0	AFX69639.1,ABQ52117.1,AFQ13467.1,CS-Alpha-D5|BU-Alpha1|ABS72161.1,APU92651.1,APU92633.1,CAB76964.1,SCW25765.1,AFK32696.1,SCW25764.1,AKC91120.1,AFK32698.1,APU92614.1,CAB76960.1,APU92665.1,AKC91254.1,AKC91252.1,APU92534.1,P18573.1	190321_trypsin_alpha_Butte_30.1209.1209.3 File:"190321_trypsin_alpha_Butte_30.raw", NativeID:"controllerType=0 controllerNumber=1 scan=1209" RTINSECONDS=1654.4132
TRUE	TRUE	(Q)AQGSVQPQQLPQFEEIRN(L)	1	40.9	42.7219	-1.09	8.10237	2		690.357	2068.05	3	0.01592	7.694	1555.04		80813.8	260	277	0	BAS02423.1,ABQ52117.1,BU-Alpha4,BAS02425.1,ABB51641.1,APU92417.1,P04724.1,APU92649.1,APU92664.1,AFX69607.1,AFX69626.1,AKC91133.1,ACX71610.1,SCW25757.1,AGO17682.1,AKC91254.1,AKC91252.1,AAY45933.1,AFX69597.1,CS-Alpha-A4|BU-Alpha5|AHN85627.1,AKC91256.1,ABS72150.1,AKC91293.1,APU92651.1,X-Alpha23|AVN67051.1,SCW25764.1,SCW25741.1,APU92659.1,SCW25760.1,APU92570.1,ABQ52128.1,APU92534.1,BU-Alpha2|AFX69578…	190312_thermo_alpha_Butte_30.1887.1887.3 File:"190312_thermo_alpha_Butte_30.raw", NativeID:"controllerType=0 controllerNumber=1 scan=1887" RTINSECONDS=1555.0439
TRUE	TRUE	(Q)AQGSVQPQQLPQFEEIRN(L)	1	29.18	42.7126	-2.55	6.76955	2		690.357	2068.05	3	0.01683	8.136	1553.36		72957.8	260	277	0	BAS02423.1,ABQ52117.1,BU-Alpha4,BAS02425.1,ABB51641.1,APU92417.1,P04724.1,APU92649.1,APU92664.1,AFX69607.1,AFX69626.1,AKC91133.1,ACX71610.1,SCW25757.1,AGO17682.1,AKC91254.1,AKC91252.1,AAY45933.1,AFX69597.1,CS-Alpha-A4|BU-Alpha5|AHN85627.1,AKC91256.1,ABS72150.1,AKC91293.1,APU92651.1,X-Alpha23|AVN67051.1,SCW25764.1,SCW25741.1,APU92659.1,SCW25760.1,APU92570.1,ABQ52128.1,APU92534.1,BU-Alpha2|AFX69578…	190312_thermo_alpha_Butte_30.1885.1885.3 File:"190312_thermo_alpha_Butte_30.raw", NativeID:"controllerType=0 controllerNumber=1 scan=1885" RTINSECONDS=1553.3565
TRUE	TRUE	(Q)AQGSVQPQQLPQFEEIRNL(A)	1	58.56	39.9572	51.87	13.7959	1		1091.57	2181.14	2	0.01704	7.807	2120.55		50760.1	260	278	0	BAS02423.1,ABQ52117.1,BU-Alpha4,BAS02425.1,ABB51641.1,APU92417.1,P04724.1,APU92649.1,APU92664.1,AFX69607.1,AFX69626.1,AKC91133.1,ACX71610.1,SCW25757.1,AGO17682.1,AKC91254.1,AKC91252.1,AAY45933.1,AFX69597.1,CS-Alpha-A4|BU-Alpha5|AHN85627.1,AKC91256.1,ABS72150.1,AKC91293.1,APU92651.1,X-Alpha23|AVN67051.1,SCW25764.1,SCW25741.1,APU92659.1,SCW25760.1,APU92570.1,ABQ52128.1,APU92534.1,BU-Alpha2|AFX69578…	190228_Chymo_alpha_Butte_30.2982.2982.2 File:"190228_Chymo_alpha_Butte_30.raw", NativeID:"controllerType=0 controllerNumber=1 scan=2982" RTINSECONDS=2120.5517
TRUE	TRUE	(Q)AQGSVQPQQLPQFEEIRNL(A)	1	60.49	39.944	54.25	11.6576	1		1091.57	2181.13	2	0.01679	7.695	2124.1		351559	260	278	0	BAS02423.1,ABQ52117.1,BU-Alpha4,BAS02425.1,ABB51641.1,APU92417.1,P04724.1,APU92649.1,APU92664.1,AFX69607.1,AFX69626.1,AKC91133.1,ACX71610.1,SCW25757.1,AGO17682.1,AKC91254.1,AKC91252.1,AAY45933.1,AFX69597.1,CS-Alpha-A4|BU-Alpha5|AHN85627.1,AKC91256.1,ABS72150.1,AKC91293.1,APU92651.1,X-Alpha23|AVN67051.1,SCW25764.1,SCW25741.1,APU92659.1,SCW25760.1,APU92570.1,ABQ52128.1,APU92534.1,BU-Alpha2|AFX69578…	190228_Chymo_alpha_Butte_30.2991.2991.2 File:"190228_Chymo_alpha_Butte_30.raw", NativeID:"controllerType=0 controllerNumber=1 scan=2991" RTINSECONDS=2124.1027
TRUE	TRUE	(Q)AQGSVQPQQLPQFEEIRNL(A)	1	40.2	39.9458	29.31	8.76955	1		728.052	2181.13	3	0.01629	7.466	2123.63		486154	260	278	0	BAS02423.1,ABQ52117.1,BU-Alpha4,BAS02425.1,ABB51641.1,APU92417.1,P04724.1,APU92649.1,APU92664.1,AFX69607.1,AFX69626.1,AKC91133.1,ACX71610.1,SCW25757.1,AGO17682.1,AKC91254.1,AKC91252.1,AAY45933.1,AFX69597.1,CS-Alpha-A4|BU-Alpha5|AHN85627.1,AKC91256.1,ABS72150.1,AKC91293.1,APU92651.1,X-Alpha23|AVN67051.1,SCW25764.1,SCW25741.1,APU92659.1,SCW25760.1,APU92570.1,ABQ52128.1,APU92534.1,BU-Alpha2|AFX69578…	190228_Chymo_alpha_Butte_30.2989.2989.3 File:"190228_Chymo_alpha_Butte_30.raw", NativeID:"controllerType=0 controllerNumber=1 scan=2989" RTINSECONDS=2123.6292
TRUE	TRUE	(Q)AQGSVQPQQLPQFEEIRNL(A)	1	45.34	39.9449	34.02	7.45593	1		728.052	2181.13	3	0.01647	7.549	2119.97		97042.5	260	278	0	BAS02423.1,ABQ52117.1,BU-Alpha4,BAS02425.1,ABB51641.1,APU92417.1,P04724.1,APU92649.1,APU92664.1,AFX69607.1,AFX69626.1,AKC91133.1,ACX71610.1,SCW25757.1,AGO17682.1,AKC91254.1,AKC91252.1,AAY45933.1,AFX69597.1,CS-Alpha-A4|BU-Alpha5|AHN85627.1,AKC91256.1,ABS72150.1,AKC91293.1,APU92651.1,X-Alpha23|AVN67051.1,SCW25764.1,SCW25741.1,APU92659.1,SCW25760.1,APU92570.1,ABQ52128.1,APU92534.1,BU-Alpha2|AFX69578…	190228_Chymo_alpha_Butte_30.2980.2980.3 File:"190228_Chymo_alpha_Butte_30.raw", NativeID:"controllerType=0 controllerNumber=1 scan=2980" RTINSECONDS=2119.9717
TRUE	TRUE	(Q)GSVQPQQLPQFEEIR(N)	1	82.96	38.8632	71.09	12.7447	1		878.457	1754.9	2	0.00414	2.358	1648.73		63424.8	262	276	0	AFX69639.1,ABQ52117.1,AFQ13467.1,CS-Alpha-D5|BU-Alpha1|ABS72161.1,APU92651.1,APU92633.1,CAB76964.1,SCW25765.1,AFK32696.1,SCW25764.1,AKC91120.1,AFK32698.1,APU92614.1,CAB76960.1,APU92665.1,AFX69636.1,ABS72146.1,AKC91254.1,AKC91252.1,APU92534.1,P18573.1	190321_trypsin_alpha_Butte_30.1203.1203.2 File:"190321_trypsin_alpha_Butte_30.raw", NativeID:"controllerType=0 controllerNumber=1 scan=1203" RTINSECONDS=1648.7267
TRUE	TRUE	(Q)GSVQPQQLPQFEEIR(N)	1	65.43	38.8485	44.91	11.8861	1		878.457	1754.9	2	0.004506	2.566	1646.75		52358.4	262	276	0	AFX69639.1,ABQ52117.1,AFQ13467.1,CS-Alpha-D5|BU-Alpha1|ABS72161.1,APU92651.1,APU92633.1,CAB76964.1,SCW25765.1,AFK32696.1,SCW25764.1,AKC91120.1,AFK32698.1,APU92614.1,CAB76960.1,APU92665.1,AFX69636.1,ABS72146.1,AKC91254.1,AKC91252.1,APU92534.1,P18573.1	190321_trypsin_alpha_Butte_30.1201.1201.2 File:"190321_trypsin_alpha_Butte_30.raw", NativeID:"controllerType=0 controllerNumber=1 scan=1201" RTINSECONDS=1646.7508
TRUE	TRUE	(Q)GSVQPQQLPQFEEIRNL(A)	1				10.8539	1		992.025	1982.04	2	0.01386	6.989			175051	262	278	0	BAS02423.1,ABQ52117.1,BU-Alpha4,BAS02425.1,ABB51641.1,APU92417.1,P04724.1,APU92649.1,APU92664.1,AFQ13475.1,AFX69607.1,AFX69626.1,AKC91133.1,ACX71610.1,SCW25757.1,AGO17682.1,AKC91254.1,AKC91277.1,CS-Alpha-A10|BU-Alpha14|ADM96154.1,AKC91252.1,AAY45933.1,AFX69597.1,CS-Alpha-A4|BU-Alpha5|AHN85627.1,AKC91256.1,ABS72150.1,AKC91293.1,APU92651.1,X-Alpha23|AVN67051.1,SCW25764.1,SCW25741.1,APU92659.1,SCW25…	190228_Chymo_alpha_Butte_30.2977.2977.2 File:"190228_Chymo_alpha_Butte_30.raw", NativeID:"controllerType=0 controllerNumber=1 scan=2977" RTINSECONDS=2119.1841
TRUE	TRUE	(Q)GSVQPQQLPQFEEIRNL(A)	1				10.8539	1		992.026	1982.04	2	0.01532	7.728			657098	262	278	0	BAS02423.1,ABQ52117.1,BU-Alpha4,BAS02425.1,ABB51641.1,APU92417.1,P04724.1,APU92649.1,APU92664.1,AFQ13475.1,AFX69607.1,AFX69626.1,AKC91133.1,ACX71610.1,SCW25757.1,AGO17682.1,AKC91254.1,AKC91277.1,CS-Alpha-A10|BU-Alpha14|ADM96154.1,AKC91252.1,AAY45933.1,AFX69597.1,CS-Alpha-A4|BU-Alpha5|AHN85627.1,AKC91256.1,ABS72150.1,AKC91293.1,APU92651.1,X-Alpha23|AVN67051.1,SCW25764.1,SCW25741.1,APU92659.1,SCW25…	190228_Chymo_alpha_Butte_30.2988.2988.2 File:"190228_Chymo_alpha_Butte_30.raw", NativeID:"controllerType=0 controllerNumber=1 scan=2988" RTINSECONDS=2123.405
TRUE	TRUE	(Q)GSVQPQQLPQFEEIRNL(A)	1				7.24413	1		661.687	1982.04	3	0.01537	7.752			351027	262	278	0	BAS02423.1,ABQ52117.1,BU-Alpha4,BAS02425.1,ABB51641.1,APU92417.1,P04724.1,APU92649.1,APU92664.1,AFQ13475.1,AFX69607.1,AFX69626.1,AKC91133.1,ACX71610.1,SCW25757.1,AGO17682.1,AKC91254.1,AKC91277.1,CS-Alpha-A10|BU-Alpha14|ADM96154.1,AKC91252.1,AAY45933.1,AFX69597.1,CS-Alpha-A4|BU-Alpha5|AHN85627.1,AKC91256.1,ABS72150.1,AKC91293.1,APU92651.1,X-Alpha23|AVN67051.1,SCW25764.1,SCW25741.1,APU92659.1,SCW25…	190228_Chymo_alpha_Butte_30.2990.2990.3 File:"190228_Chymo_alpha_Butte_30.raw", NativeID:"controllerType=0 controllerNumber=1 scan=2990" RTINSECONDS=2123.8672
TRUE	TRUE	(G)SVQPQQLPQFEEIRNL(A)	0.97				4.01323	1		963.515	1925.02	2	0.01473	7.647			17370.2	263	278	0	BAS02423.1,ABQ52117.1,BU-Alpha4,BAM08461.1,BAS02425.1,ABB51641.1,APU92417.1,P04724.1,APU92649.1,APU92664.1,AFQ13475.1,AFX69607.1,AFX69626.1,AKC91133.1,ACX71610.1,SCW25757.1,AGO17682.1,AKC91254.1,AKC91277.1,CS-Alpha-A10|BU-Alpha14|ADM96154.1,AKC91252.1,AAY45933.1,AFX69597.1,CS-Alpha-A4|BU-Alpha5|AHN85627.1,AKC91256.1,X-Alpha9,ABS72150.1,AKC91293.1,APU92651.1,X-Alpha23|AVN67051.1,SCW25764.1,SCW2574…	190228_Chymo_alpha_Butte_30.3036.3036.2 File:"190228_Chymo_alpha_Butte_30.raw", NativeID:"controllerType=0 controllerNumber=1 scan=3036" RTINSECONDS=2141.0354
TRUE	TRUE	(S)VQPQQLPQFEEIRN(L)	0.96	56.98	43.5727	0		2		863.456	1724.9	2	0.01279	7.409	1500.83		80342.5	264	277	0	BAS02423.1,ABQ52117.1,CS-Alpha-B11|BAM08452.1,ABB51641.1,APU92417.1,P04724.1,AAZ73730.1,AKC91133.1,AGO17682.1,AKC91254.1,AKC91277.1,AAY45933.1,X-Alpha9,ABS72150.1,APU92651.1,X-Alpha23|AVN67051.1,CAY54134.1,APU92659.1,AFX69636.1,ABS72146.1,ABQ52128.1,BU-Alpha12,APU92534.1,BU-Alpha2|AFX69578.1,P18573.1,AEV55372.1,AFQ13476.1,X-Alpha25|AFX69604.1,ABB51640.1,AKC91134.1,AFK32698.1,AFX69623.1,AKC91217.1…	190312_thermo_alpha_Butte_30.1830.1830.2 File:"190312_thermo_alpha_Butte_30.raw", NativeID:"controllerType=0 controllerNumber=1 scan=1830"
TRUE	TRUE	(S)VQPQQLPQFEEIRNL(A)	1	45.67	38.9293	0	7.16749	1		613.668	1837.98	3	0.01358	7.382	2103.85		121368	264	278	0	BAS02423.1,ABQ52117.1,CS-Alpha-B11|BAM08452.1,ABB51641.1,APU92417.1,P04724.1,AAZ73730.1,AKC91133.1,AGO17682.1,AKC91254.1,AKC91277.1,AAY45933.1,X-Alpha9,ABS72150.1,APU92651.1,X-Alpha23|AVN67051.1,CAY54134.1,APU92659.1,AFX69636.1,ABS72146.1,ABQ52128.1,BU-Alpha12,APU92534.1,BU-Alpha2|AFX69578.1,P18573.1,AFQ13476.1,X-Alpha25|AFX69604.1,ABB51640.1,AKC91134.1,AFK32698.1,AFX69623.1,AKC91217.1,APU92584.1…	190228_Chymo_alpha_Butte_30.2945.2945.3 File:"190228_Chymo_alpha_Butte_30.raw", NativeID:"controllerType=0 controllerNumber=1 scan=2945" RTINSECONDS=2103.8504
TRUE	TRUE	(S)VQPQQLPQFEEIRNL(A)	1	47.49	38.9293	0	6.14267	1		613.668	1837.98	3	0.01394	7.581	2106.58		250040	264	278	0	BAS02423.1,ABQ52117.1,CS-Alpha-B11|BAM08452.1,ABB51641.1,APU92417.1,P04724.1,AAZ73730.1,AKC91133.1,AGO17682.1,AKC91254.1,AKC91277.1,AAY45933.1,X-Alpha9,ABS72150.1,APU92651.1,X-Alpha23|AVN67051.1,CAY54134.1,APU92659.1,AFX69636.1,ABS72146.1,ABQ52128.1,BU-Alpha12,APU92534.1,BU-Alpha2|AFX69578.1,P18573.1,AFQ13476.1,X-Alpha25|AFX69604.1,ABB51640.1,AKC91134.1,AFK32698.1,AFX69623.1,AKC91217.1,APU92584.1…	190228_Chymo_alpha_Butte_30.2950.2950.3 File:"190228_Chymo_alpha_Butte_30.raw", NativeID:"controllerType=0 controllerNumber=1 scan=2950" RTINSECONDS=2106.5776
TRUE	TRUE	(S)VQPQQLPQFEEIRNL(A)	1	48.98	38.8992	0	3.0655	1		919.999	1837.98	2	0.0145	7.886	2106.05		375205	264	278	0	BAS02423.1,ABQ52117.1,CS-Alpha-B11|BAM08452.1,ABB51641.1,APU92417.1,P04724.1,AAZ73730.1,AKC91133.1,AGO17682.1,AKC91254.1,AKC91277.1,AAY45933.1,X-Alpha9,ABS72150.1,APU92651.1,X-Alpha23|AVN67051.1,CAY54134.1,APU92659.1,AFX69636.1,ABS72146.1,ABQ52128.1,BU-Alpha12,APU92534.1,BU-Alpha2|AFX69578.1,P18573.1,AFQ13476.1,X-Alpha25|AFX69604.1,ABB51640.1,AKC91134.1,AFK32698.1,AFX69623.1,AKC91217.1,APU92584.1…	190228_Chymo_alpha_Butte_30.2948.2948.2 File:"190228_Chymo_alpha_Butte_30.raw", NativeID:"controllerType=0 controllerNumber=1 scan=2948" RTINSECONDS=2106.0531
TRUE	TRUE	(Q)PQQLPQFEEIR(N)	0.96				3.88606	1		692.866	1383.72	2	0.002634	1.902			20127.5	266	276	0	ABQ52117.1,CS-Alpha-B11|BAM08452.1,AFK32696.1,AFK32698.1,APU92665.1,AKC91254.1,X-Alpha17,AKC91252.1,AFX69639.1,AFQ13467.1,CS-Alpha-D5|BU-Alpha1|ABS72161.1,APU92651.1,APU92633.1,CAB76964.1,SCW25765.1,SCW25764.1,AKC91120.1,APU92614.1,CAB76960.1,AFX69636.1,ABS72146.1,BU-Alpha12,APU92534.1,P18573.1	190321_trypsin_alpha_Butte_30.1218.1218.2 File:"190321_trypsin_alpha_Butte_30.raw", NativeID:"controllerType=0 controllerNumber=1 scan=1218" RTINSECONDS=1660.8147
TRUE	TRUE	(Q)PQQLPQFEEIRNL(A)	1				8.92082	1		806.435	1610.85	2	0.01296	8.042			43394.1	266	278	0	BAS02423.1,ABQ52117.1,CS-Alpha-B11|BAM08452.1,ABB51641.1,APU92417.1,P04724.1,AAZ73730.1,AKC91133.1,AGO17682.1,AKC91254.1,AKC91277.1,AAY45933.1,X-Alpha9,ABS72150.1,APU92651.1,X-Alpha23|AVN67051.1,CAY54134.1,APU92659.1,AFX69636.1,ABS72146.1,ABQ52128.1,BU-Alpha12,APU92534.1,BU-Alpha2|AFX69578.1,P18573.1,AFQ13476.1,X-Alpha25|AFX69604.1,ABB51640.1,AKC91134.1,AFK32698.1,AFX69623.1,AKC91217.1,APU92584.1…	190228_Chymo_alpha_Butte_30.2959.2959.2 File:"190228_Chymo_alpha_Butte_30.raw", NativeID:"controllerType=0 controllerNumber=1 scan=2959" RTINSECONDS=2111.5091
TRUE	TRUE	(Q)PQQLPQFEEIRNL(A)	1				8.74473	1		806.434	1610.85	2	0.01211	7.512			68707.9	266	278	0	BAS02423.1,ABQ52117.1,CS-Alpha-B11|BAM08452.1,ABB51641.1,APU92417.1,P04724.1,AAZ73730.1,AKC91133.1,AGO17682.1,AKC91254.1,AKC91277.1,AAY45933.1,X-Alpha9,ABS72150.1,APU92651.1,X-Alpha23|AVN67051.1,CAY54134.1,APU92659.1,AFX69636.1,ABS72146.1,ABQ52128.1,BU-Alpha12,APU92534.1,BU-Alpha2|AFX69578.1,P18573.1,AFQ13476.1,X-Alpha25|AFX69604.1,ABB51640.1,AKC91134.1,AFK32698.1,AFX69623.1,AKC91217.1,APU92584.1…	190228_Chymo_alpha_Butte_30.2966.2966.2 File:"190228_Chymo_alpha_Butte_30.raw", NativeID:"controllerType=0 controllerNumber=1 scan=2966" RTINSECONDS=2114.8015
TRUE	TRUE	(Q)qLPQFEEIR(N)	0.98	41.4	36.9992	25.12	2.79588	1	Ammonia-loss (-17)	571.798	1141.58	2	0.00374	3.274	2083.13		32445.2	268	276	0	ABQ52117.1,CS-Alpha-B11|BAM08452.1,AFK32696.1,AFK32698.1,APU92665.1,AKC91254.1,X-Alpha17,AKC91252.1,AFX69639.1,AFQ13467.1,CS-Alpha-D5|BU-Alpha1|ABS72161.1,APU92651.1,APU92633.1,CAB76964.1,SCW25765.1,SCW25764.1,AKC91120.1,APU92449.1,APU92614.1,CAB76960.1,AFX69636.1,ABS72146.1,BU-Alpha12,APU92534.1,P18573.1	190321_trypsin_alpha_Butte_30.1528.1528.2 File:"190321_trypsin_alpha_Butte_30.raw", NativeID:"controllerType=0 controllerNumber=1 scan=1528" RTINSECONDS=2083.1266
TRUE	TRUE	(L)ALETLPAMc(N)	1	34.36	40.5926	0	3.92082	1	Carbamidomethyl (+57)	503.245	1004.48	2	0.008997	8.948	1520.53		56862.9	279	287	0	BAS02423.1,ABQ52117.1,BU-Alpha4,BAS02425.1,ABQ52111.1,ABB51641.1,APU92417.1,P04724.1,APU92649.1,AFX69607.1,AFX69626.1,AKC91133.1,ACX71610.1,SCW25757.1,AGO17682.1,AKC91254.1,AKC91252.1,AAY45933.1,AFX69597.1,AKC91256.1,ABS72150.1,AKC91293.1,APU92651.1,X-Alpha23|AVN67051.1,SCW25764.1,SCW25760.1,ABQ52128.1,APU92534.1,BU-Alpha2|AFX69578.1,P18573.1,AFQ13476.1,X-Alpha25|AFX69604.1,ABB51640.1,AFQ13470.1,…	190228_Chymo_alpha_Butte_30.2134.2134.2 File:"190228_Chymo_alpha_Butte_30.raw", NativeID:"controllerType=0 controllerNumber=1 scan=2134" RTINSECONDS=1520.5336
TRUE	TRUE	(L)ALETLPAMc(N)	1	36.65	40.6247	0	3.82391	1	Carbamidomethyl (+57)	503.245	1004.48	2	0.008387	8.341	1518.15		41779.2	279	287	0	BAS02423.1,ABQ52117.1,BU-Alpha4,BAS02425.1,ABQ52111.1,ABB51641.1,APU92417.1,P04724.1,APU92649.1,AFX69607.1,AFX69626.1,AKC91133.1,ACX71610.1,SCW25757.1,AGO17682.1,AKC91254.1,AKC91252.1,AAY45933.1,AFX69597.1,AKC91256.1,ABS72150.1,AKC91293.1,APU92651.1,X-Alpha23|AVN67051.1,SCW25764.1,SCW25760.1,ABQ52128.1,APU92534.1,BU-Alpha2|AFX69578.1,P18573.1,AFQ13476.1,X-Alpha25|AFX69604.1,ABB51640.1,AFQ13470.1,…	190228_Chymo_alpha_Butte_30.2130.2130.2 File:"190228_Chymo_alpha_Butte_30.raw", NativeID:"controllerType=0 controllerNumber=1 scan=2130" RTINSECONDS=1518.1536
TRUE	TRUE	(L)ALETLPAMcNVY(I)	1	42.86	42.0973	0	3.72125	2	Carbamidomethyl (+57)	691.333	1380.65	2	0.01012	7.322	2036.24		32947.1	279	290	0	BAS02423.1,ABQ52117.1,BU-Alpha4,BAS02425.1,ABQ52111.1,ABB51641.1,APU92417.1,P04724.1,APU92649.1,AFX69607.1,AFX69626.1,AKC91133.1,ACX71610.1,SCW25757.1,AGO17682.1,AKC91254.1,AKC91252.1,AFX69597.1,AKC91256.1,ABS72150.1,AKC91293.1,APU92651.1,X-Alpha23|AVN67051.1,SCW25764.1,ABQ52128.1,APU92534.1,BU-Alpha2|AFX69578.1,P18573.1,AFQ13476.1,X-Alpha25|AFX69604.1,ABB51640.1,AFQ13470.1,AKC91134.1,AFK32696.1,…	190228_Chymo_alpha_Butte_30.2865.2865.2 File:"190228_Chymo_alpha_Butte_30.raw", NativeID:"controllerType=0 controllerNumber=1 scan=2865" RTINSECONDS=2036.2443
TRUE	TRUE	(Y)IPPYcTIAPVGIF(G)	1	45.32	40.1456	32.79	3.92082	2	Carbamidomethyl (+57)	724.392	1446.77	2	0.01044	7.21	2716.78		18077	291	303	0	BAS02423.1,ABQ52117.1,ABQ52111.1,ABB51641.1,APU92417.1,P04724.1,APU92649.1,AFX69607.1,AFX69626.1,AKC91133.1,ACX71610.1,SCW25757.1,AGO17682.1,AKC91254.1,AKC91252.1,AFX69597.1,AKC91256.1,ABS72150.1,AKC91293.1,APU92651.1,X-Alpha23|AVN67051.1,SCW25764.1,SCW25760.1,ABQ52128.1,APU92534.1,BU-Alpha2|AFX69578.1,P18573.1,AFQ13476.1,X-Alpha25|AFX69604.1,ABB51640.1,AFQ13470.1,AFK32696.1,AFK32698.1,APU92665.1…	190228_Chymo_alpha_Butte_30.3553.3553.2 File:"190228_Chymo_alpha_Butte_30.raw", NativeID:"controllerType=0 controllerNumber=1 scan=3553" RTINSECONDS=2716.7804
TRUE	TRUE	(Y)IPPYcTIAPVGIFGTN(-)	1	48.72	41.1681	30.52	3.76955	2	Carbamidomethyl (+57)	860.449	1718.88	2	0.01333	7.75	2601.11		16047.9	291	306	0	BAS02423.1,ABQ52117.1,ABQ52111.1,ABB51641.1,APU92417.1,P04724.1,APU92649.1,AFX69607.1,AFX69626.1,AKC91133.1,ACX71610.1,SCW25757.1,AGO17682.1,AKC91254.1,AKC91252.1,AFX69597.1,AKC91256.1,ABS72150.1,AKC91293.1,APU92651.1,X-Alpha23|AVN67051.1,SCW25764.1,SCW25760.1,ABQ52128.1,APU92534.1,BU-Alpha2|AFX69578.1,P18573.1,AFQ13476.1,X-Alpha25|AFX69604.1,ABB51640.1,AFQ13470.1,AFK32696.1,AFK32698.1,APU92665.1…	190228_Chymo_alpha_Butte_30.3470.3470.2 File:"190228_Chymo_alpha_Butte_30.raw", NativeID:"controllerType=0 controllerNumber=1 scan=3470" RTINSECONDS=2601.1103
TRUE	TRUE	(Y)IPPYcTIAPVGIFGTN(-)	1	53.32	41.1764	23.25	2.92082	2	Carbamidomethyl (+57)	860.448	1718.88	2	0.01186	6.897	2599.02		10979.5	291	306	0	BAS02423.1,ABQ52117.1,ABQ52111.1,ABB51641.1,APU92417.1,P04724.1,APU92649.1,AFX69607.1,AFX69626.1,AKC91133.1,ACX71610.1,SCW25757.1,AGO17682.1,AKC91254.1,AKC91252.1,AFX69597.1,AKC91256.1,ABS72150.1,AKC91293.1,APU92651.1,X-Alpha23|AVN67051.1,SCW25764.1,SCW25760.1,ABQ52128.1,APU92534.1,BU-Alpha2|AFX69578.1,P18573.1,AFQ13476.1,X-Alpha25|AFX69604.1,ABB51640.1,AFQ13470.1,AFK32696.1,AFK32698.1,APU92665.1…	190228_Chymo_alpha_Butte_30.3468.3468.2 File:"190228_Chymo_alpha_Butte_30.raw", NativeID:"controllerType=0 controllerNumber=1 scan=3468" RTINSECONDS=2599.0166
TRUE	TRUE	(Y)cTIAPVGIFGTN(-)	1	73.05	41.9151	44.06	7.65758	2	Carbamidomethyl (+57)	625.321	1248.63	2	0.009737	7.792	2052.07		80207.9	295	306	0	BAS02423.1,ABQ52117.1,ABQ52111.1,ABB51641.1,APU92417.1,P04724.1,APU92649.1,AFX69607.1,AFX69626.1,AKC91133.1,ACX71610.1,SCW25757.1,AGO17682.1,AKC91254.1,AKC91252.1,AFX69597.1,AKC91256.1,ABS72150.1,AKC91293.1,APU92651.1,X-Alpha23|AVN67051.1,SCW25764.1,SCW25760.1,ABQ52128.1,APU92534.1,BU-Alpha2|AFX69578.1,P18573.1,AFQ13476.1,X-Alpha25|AFX69604.1,ABB51640.1,AFQ13470.1,AFK32696.1,AFK32698.1,APU92665.1…	190228_Chymo_alpha_Butte_30.2892.2892.2 File:"190228_Chymo_alpha_Butte_30.raw", NativeID:"controllerType=0 controllerNumber=1 scan=2892" RTINSECONDS=2052.0725
TRUE	TRUE	(Y)cTIAPVGIFGTN(-)	1	53.7	41.9151	28.46	4.49485	2	Carbamidomethyl (+57)	625.321	1248.63	2	0.009859	7.889	2049.66		49055	295	306	0	BAS02423.1,ABQ52117.1,ABQ52111.1,ABB51641.1,APU92417.1,P04724.1,APU92649.1,AFX69607.1,AFX69626.1,AKC91133.1,ACX71610.1,SCW25757.1,AGO17682.1,AKC91254.1,AKC91252.1,AFX69597.1,AKC91256.1,ABS72150.1,AKC91293.1,APU92651.1,X-Alpha23|AVN67051.1,SCW25764.1,SCW25760.1,ABQ52128.1,APU92534.1,BU-Alpha2|AFX69578.1,P18573.1,AFQ13476.1,X-Alpha25|AFX69604.1,ABB51640.1,AFQ13470.1,AFK32696.1,AFK32698.1,APU92665.1…	190228_Chymo_alpha_Butte_30.2888.2888.2 File:"190228_Chymo_alpha_Butte_30.raw", NativeID:"controllerType=0 controllerNumber=1 scan=2888" RTINSECONDS=2049.6565

## Sheet: Butte Spot 31
Valid	Assigned	Sequence	Prob	Mascot Ion score	Mascot Identity score	Mascot Delta Ion Score	X! Tandem	NTT	Modifications	Observed	Actual Mass	Charge	Delta Da	Delta PPM	Retention Time	Intensity	TIC	Start	Stop	# Other Proteins	Other Proteins	Spectrum ID
TRUE	TRUE	(Q)LQPQNPSQQQPQEQVP(L)	1	62.72	44.7296	0		2		923.466	1844.92	2	0.01561	8.454	1709.21		23417.2	28	43	0		190312_thermo_alpha_Butte_31.1353.1353.2 File:"190312_thermo_alpha_Butte_31.raw", NativeID:"controllerType=0 controllerNumber=1 scan=1353"
TRUE	TRUE	(Q)LQPQNPSQQQPQEQVP(L)	0.99	52.25	44.7612	0		2		923.466	1844.92	2	0.01524	8.256	1801.99		44578.9	28	43	0		190312_thermo_alpha_Butte_31.1447.1447.2 File:"190312_thermo_alpha_Butte_31.raw", NativeID:"controllerType=0 controllerNumber=1 scan=1447"
TRUE	TRUE	(L)QQILQQQQL(I)	1	51.43	36.6708	0		2		563.819	1125.62	2	0.00904	8.024	1161.93		56000	141	149	0		190228_Chymo_alpha_Butte_31.946.946.2 File:"190228_Chymo_alpha_Butte_31.raw", NativeID:"controllerType=0 controllerNumber=1 scan=946"
TRUE	TRUE	(L)QQQQLIPcRDVVL(Q)	0.99	40.45	38.5388	19.59		2	Carbamidomethyl (+57)	798.937	1595.86	2	0.01274	7.976	1643.11		46194.9	145	157	0	SCW25746.1	190228_Chymo_alpha_Butte_31.1400.1400.2 File:"190228_Chymo_alpha_Butte_31.raw", NativeID:"controllerType=0 controllerNumber=1 scan=1400"
TRUE	TRUE	(L)qQHNIAHASSQVL(Q)	1	67.17	41.0826	12.35		2	Gln->pyro-Glu (-17)	708.361	1414.71	2	0.01144	8.081	849.466		68783.5	158	170	0	BAS02404.1,CS-Alpha-B8|BAS02456.1,X-Alpha18,APU92309.1,P04727.1,AED99850.1,AFX69623.1,APU92283.1,AFQ13472.1,AKC91196.1,AKC91215.1,BU-Alpha27,AGO17685.1,APU92371.1,AFX69597.1,BU-Alpha23,AKC91214.1,BAS02411.1,AAA96522.1,ABQ45320.1,CAA26385.1,CS-Alpha-B9|X-Alpha15|ADA83691.1,AKC91122.1,APU92293.1,APU92400.1,APU92296.1,AFX69636.1,APU92253.1,AKC91195.1,APU92324.1,SCW25746.1,ABQ52120.1,ADA83699.1,CS-Al…	190228_Chymo_alpha_Butte_31.670.670.2 File:"190228_Chymo_alpha_Butte_31.raw", NativeID:"controllerType=0 controllerNumber=1 scan=670"
TRUE	TRUE	(L)qQHNIAHASSQVL(Q)	1	62.53	41.0826	12.6		2	Gln->pyro-Glu (-17)	708.361	1414.71	2	0.01132	7.995	847.617		54322.1	158	170	0	BAS02404.1,CS-Alpha-B8|BAS02456.1,X-Alpha18,APU92309.1,P04727.1,AED99850.1,AFX69623.1,APU92283.1,AFQ13472.1,AKC91196.1,AKC91215.1,BU-Alpha27,AGO17685.1,APU92371.1,AFX69597.1,BU-Alpha23,AKC91214.1,BAS02411.1,AAA96522.1,ABQ45320.1,CAA26385.1,CS-Alpha-B9|X-Alpha15|ADA83691.1,AKC91122.1,APU92293.1,APU92400.1,APU92296.1,AFX69636.1,APU92253.1,AKC91195.1,APU92324.1,SCW25746.1,ABQ52120.1,ADA83699.1,CS-Al…	190228_Chymo_alpha_Butte_31.668.668.2 File:"190228_Chymo_alpha_Butte_31.raw", NativeID:"controllerType=0 controllerNumber=1 scan=668"
TRUE	TRUE	(L)QQHNIAHASSQVL(Q)	0.99	49	41.2395	1.17		2		716.874	1431.73	2	0.01114	7.773	569.14		100217	158	170	0	BAS02404.1,CS-Alpha-B8|BAS02456.1,X-Alpha18,APU92309.1,P04727.1,AED99850.1,AFX69623.1,APU92283.1,AFQ13472.1,AKC91196.1,AKC91215.1,BU-Alpha27,AGO17685.1,APU92371.1,AFX69597.1,BU-Alpha23,AKC91214.1,BAS02411.1,AAA96522.1,ABQ45320.1,CAA26385.1,CS-Alpha-B9|X-Alpha15|ADA83691.1,AKC91122.1,APU92293.1,APU92400.1,APU92296.1,AFX69636.1,APU92253.1,AKC91195.1,APU92324.1,SCW25746.1,ABQ52120.1,ADA83699.1,CS-Al…	190228_Chymo_alpha_Butte_31.433.433.2 File:"190228_Chymo_alpha_Butte_31.raw", NativeID:"controllerType=0 controllerNumber=1 scan=433"
TRUE	TRUE	(L)QQHNIAHASSQVL(Q)	0.99	48.98	41.2623	1.25		2		716.874	1431.73	2	0.01138	7.943	566.988		54376.2	158	170	0	BAS02404.1,CS-Alpha-B8|BAS02456.1,X-Alpha18,APU92309.1,P04727.1,AED99850.1,AFX69623.1,APU92283.1,AFQ13472.1,AKC91196.1,AKC91215.1,BU-Alpha27,AGO17685.1,APU92371.1,AFX69597.1,BU-Alpha23,AKC91214.1,BAS02411.1,AAA96522.1,ABQ45320.1,CAA26385.1,CS-Alpha-B9|X-Alpha15|ADA83691.1,AKC91122.1,APU92293.1,APU92400.1,APU92296.1,AFX69636.1,APU92253.1,AKC91195.1,APU92324.1,SCW25746.1,ABQ52120.1,ADA83699.1,CS-Al…	190228_Chymo_alpha_Butte_31.430.430.2 File:"190228_Chymo_alpha_Butte_31.raw", NativeID:"controllerType=0 controllerNumber=1 scan=430"
TRUE	TRUE	(N)IAHASSQVLQQSSYQ(L)	1	93.59	45.9821	67.58		2		823.917	1645.82	2	0.01395	8.471	2895.59		39936.5	162	176	0	SCW25746.1,AEV55372.1	190312_thermo_alpha_Butte_31.2328.2328.2 File:"190312_thermo_alpha_Butte_31.raw", NativeID:"controllerType=0 controllerNumber=1 scan=2328"
TRUE	TRUE	(N)IAHASSQVLQQSSYQ(L)	0.99	53.96	46.0319	29.81		2		823.917	1645.82	2	0.01383	8.397	2898.47		55562.1	162	176	0	SCW25746.1,AEV55372.1	190312_thermo_alpha_Butte_31.2335.2335.2 File:"190312_thermo_alpha_Butte_31.raw", NativeID:"controllerType=0 controllerNumber=1 scan=2335"
TRUE	TRUE	(N)IAHASSQVLQQSSYQ(L)	0.97				4.58503	2		823.917	1645.82	2	0.01383	8.397			30323.7	162	176	0	SCW25746.1,AEV55372.1	190312_thermo_alpha_Butte_31.2335.2335.2 File:"190312_thermo_alpha_Butte_31.raw", NativeID:"controllerType=0 controllerNumber=1 scan=2335" RTINSECONDS=2898.4661
TRUE	TRUE	(R)cQAIHNVVH(A)	1				7.3098	1	Carbamidomethyl (+57)	539.268	1076.52	2	0.002435	2.26			99563.5	195	203	0	SCW25746.1	190321_trypsin_alpha_Butte_31.259.259.2 File:"190321_trypsin_alpha_Butte_31.raw", NativeID:"controllerType=0 controllerNumber=1 scan=259" RTINSECONDS=450.384
TRUE	TRUE	(Q)VSYQQPQQQYPSGQGS(F)	0.96	41.66	46.2677	0		2		891.415	1780.82	2	0.01363	7.652	1370.54		20071.3	257	272	0	BAM08450.1,BAS02405.1,ACJ76933.1,CS-Alpha-A1|ATL17028.1,CAY54134.1,SCW25741.1,AGI15877.1,SCW25746.1,BU-Alpha11,CS-Alpha-A2|BAM08451.1,X-Alpha10,AEV55372.1,BAM08459.1	190312_thermo_alpha_Butte_31.1063.1063.2 File:"190312_thermo_alpha_Butte_31.raw", NativeID:"controllerType=0 controllerNumber=1 scan=1063"
TRUE	TRUE	(Q)VSYQQPQQQYPSGQGS(F)	0.95	39.53	46.259	0		2		891.416	1780.82	2	0.0151	8.473	1373.91		18130.4	257	272	0	BAM08450.1,BAS02405.1,ACJ76933.1,CS-Alpha-A1|ATL17028.1,CAY54134.1,SCW25741.1,AGI15877.1,SCW25746.1,BU-Alpha11,CS-Alpha-A2|BAM08451.1,X-Alpha10,AEV55372.1,BAM08459.1	190312_thermo_alpha_Butte_31.1067.1067.2 File:"190312_thermo_alpha_Butte_31.raw", NativeID:"controllerType=0 controllerNumber=1 scan=1067"
TRUE	TRUE	(Y)QQPQQQYPSGQGSF(Q)	1	88.92	41.9153	17.76		2		790.367	1578.72	2	0.01311	8.298	963.209		45634.1	260	273	0	ABQ52117.1,BU-Alpha4,BAS02404.1,BAS02425.1,ABQ52111.1,ACJ76933.1,AKC91254.1,AKC91252.1,AAY45933.1,AKC91256.1,APU92651.1,BAM08450.1,X-Alpha23|AVN67051.1,CAY54134.1,SCW25764.1,APU92449.1,SCW25741.1,SCW25760.1,AFX69636.1,BU-Alpha11,APU92534.1,P18573.1,AEV55372.1,BAS02405.1,AKC91134.1,CS-Alpha-A1|ATL17028.1,AFK32696.1,AFK32698.1,APU92665.1,X-Alpha10,BAM08459.1,AFX69639.1,AFQ13467.1,BAS02454.1,CS-Alph…	190228_Chymo_alpha_Butte_31.755.755.2 File:"190228_Chymo_alpha_Butte_31.raw", NativeID:"controllerType=0 controllerNumber=1 scan=755"
TRUE	TRUE	(Y)QQPQQQYPSGQGSF(Q)	1	80.19	41.9471	0		2		790.367	1578.72	2	0.0125	7.912	961.387		34473.9	260	273	0	ABQ52117.1,BU-Alpha4,BAS02404.1,BAS02425.1,ABQ52111.1,ACJ76933.1,AKC91254.1,AKC91252.1,AAY45933.1,AKC91256.1,APU92651.1,BAM08450.1,X-Alpha23|AVN67051.1,CAY54134.1,SCW25764.1,APU92449.1,SCW25741.1,SCW25760.1,AFX69636.1,BU-Alpha11,APU92534.1,P18573.1,AEV55372.1,BAS02405.1,AKC91134.1,CS-Alpha-A1|ATL17028.1,AFK32696.1,AFK32698.1,APU92665.1,X-Alpha10,BAM08459.1,AFX69639.1,AFQ13467.1,BAS02454.1,CS-Alph…	190228_Chymo_alpha_Butte_31.753.753.2 File:"190228_Chymo_alpha_Butte_31.raw", NativeID:"controllerType=0 controllerNumber=1 scan=753"
TRUE	TRUE	(Y)QQPQQQYPSGQGSF(Q)	0.98				5.17393	2		790.367	1578.72	2	0.0125	7.912			21877.7	260	273	0	ABQ52117.1,BU-Alpha4,BAS02404.1,BAS02425.1,ABQ52111.1,ACJ76933.1,AKC91254.1,AKC91252.1,AAY45933.1,AKC91256.1,APU92651.1,BAM08450.1,X-Alpha23|AVN67051.1,CAY54134.1,SCW25764.1,APU92449.1,SCW25741.1,SCW25760.1,AFX69636.1,BU-Alpha11,APU92534.1,P18573.1,AEV55372.1,BAS02405.1,AKC91134.1,CS-Alpha-A1|ATL17028.1,AFK32696.1,AFK32698.1,APU92665.1,X-Alpha10,BAM08459.1,AFX69639.1,AFQ13467.1,BAS02454.1,CS-Alph…	190228_Chymo_alpha_Butte_31.753.753.2 File:"190228_Chymo_alpha_Butte_31.raw", NativeID:"controllerType=0 controllerNumber=1 scan=753" RTINSECONDS=961.3869
TRUE	TRUE	(Y)QQPQQQYPSGQGSF(Q)	0.95				4.1549	2		790.367	1578.72	2	0.01311	8.298			30028.9	260	273	0	ABQ52117.1,BU-Alpha4,BAS02404.1,BAS02425.1,ABQ52111.1,ACJ76933.1,AKC91254.1,AKC91252.1,AAY45933.1,AKC91256.1,APU92651.1,BAM08450.1,X-Alpha23|AVN67051.1,CAY54134.1,SCW25764.1,APU92449.1,SCW25741.1,SCW25760.1,AFX69636.1,BU-Alpha11,APU92534.1,P18573.1,AEV55372.1,BAS02405.1,AKC91134.1,CS-Alpha-A1|ATL17028.1,AFK32696.1,AFK32698.1,APU92665.1,X-Alpha10,BAM08459.1,AFX69639.1,AFQ13467.1,BAS02454.1,CS-Alph…	190228_Chymo_alpha_Butte_31.755.755.2 File:"190228_Chymo_alpha_Butte_31.raw", NativeID:"controllerType=0 controllerNumber=1 scan=755" RTINSECONDS=963.2094
TRUE	TRUE	(Y)QQPQQQYPSGQGSFQPSQQNPQAQ(A)	0.99				9.65758	1		896.087	2685.24	3	0.02239	8.337			11388.3	260	283	0	ABQ52117.1,BU-Alpha4,BAS02404.1,BAS02425.1,BAS02405.1,ABQ52111.1,ACJ76933.1,AKC91134.1,CS-Alpha-A1|ATL17028.1,AFK32696.1,AFK32698.1,APU92665.1,AKC91254.1,AKC91252.1,AKC91256.1,X-Alpha10,BAM08459.1,AFX69639.1,AFQ13467.1,BAS02454.1,CS-Alpha-D5|BU-Alpha1|ABS72161.1,APU92651.1,BAM08450.1,APU92633.1,CAB76964.1,SCW25765.1,X-Alpha23|AVN67051.1,CAY54134.1,SCW25764.1,AKC91120.1,APU92449.1,SCW25741.1,AFX69…	190228_Chymo_alpha_Butte_31.750.750.3 File:"190228_Chymo_alpha_Butte_31.raw", NativeID:"controllerType=0 controllerNumber=1 scan=750" RTINSECONDS=959.2455
TRUE	TRUE	(S)FQPSQQNPQ(A)	0.98	44.94	45.6049	0		2		537.258	1072.5	2	0.008058	7.506	1046.59		64401	273	281	0	BAS02423.1,ABQ52117.1,BAS02404.1,CS-Alpha-B11|BAM08452.1,ABB51641.1,APU92417.1,P04724.1,AKC91133.1,AKC91140.1,AGO17682.1,AKC91254.1,ABS72150.1,APU92462.1,APU92651.1,X-Alpha23|AVN67051.1,CAY54134.1,AFX69636.1,BU-Alpha11,ABQ52128.1,BU-Alpha12,APU92534.1,BU-Alpha2|AFX69578.1,P18573.1,AFQ13476.1,X-Alpha25|AFX69604.1,BU-Alpha10|APU92267.1,BAS02405.1,ABB51640.1,AKC91134.1,AFK32698.1,APU92433.1,AKC91217…	190312_thermo_alpha_Butte_31.792.792.2 File:"190312_thermo_alpha_Butte_31.raw", NativeID:"controllerType=0 controllerNumber=1 scan=792"
TRUE	TRUE	(Q)ASVQPQQLPQFEEIR(N)	1				13.7212	1		885.465	1768.92	2	0.004898	2.767			66721.1	284	298	0		190321_trypsin_alpha_Butte_31.1222.1222.2 File:"190321_trypsin_alpha_Butte_31.raw", NativeID:"controllerType=0 controllerNumber=1 scan=1222" RTINSECONDS=1696.8936
TRUE	TRUE	(Q)ASVQPQQLPQFEEIR(N)	1				13.4815	1		885.465	1768.92	2	0.004288	2.423			29035.9	284	298	0		190321_trypsin_alpha_Butte_31.1220.1220.2 File:"190321_trypsin_alpha_Butte_31.raw", NativeID:"controllerType=0 controllerNumber=1 scan=1220" RTINSECONDS=1694.8851
TRUE	TRUE	(Q)ASVQPQQLPQFEEIRNL(A)	1				11.699	1		999.034	1996.05	2	0.01559	7.808			25478	284	300	0		190228_Chymo_alpha_Butte_31.1748.1748.2 File:"190228_Chymo_alpha_Butte_31.raw", NativeID:"controllerType=0 controllerNumber=1 scan=1748" RTINSECONDS=2152.6251
TRUE	TRUE	(Q)ASVQPQQLPQFEEIRNL(A)	1				10.9586	1		999.033	1996.05	2	0.01425	7.135			25363	284	300	0		190228_Chymo_alpha_Butte_31.1751.1751.2 File:"190228_Chymo_alpha_Butte_31.raw", NativeID:"controllerType=0 controllerNumber=1 scan=1751" RTINSECONDS=2154.9317
TRUE	TRUE	(S)VQPQQLPQFEEIRN(L)	1	57.47	43.5216	0		2		863.457	1724.9	2	0.01401	8.116	3074.53		516904	286	299	0	BAS02423.1,ABQ52117.1,CS-Alpha-B11|BAM08452.1,ABB51641.1,APU92417.1,P04724.1,AAZ73730.1,AKC91133.1,AGO17682.1,AKC91254.1,AKC91277.1,AAY45933.1,ABS72150.1,APU92651.1,X-Alpha23|AVN67051.1,CAY54134.1,APU92659.1,AFX69636.1,ABS72146.1,ABQ52128.1,BU-Alpha12,APU92534.1,BU-Alpha2|AFX69578.1,P18573.1,AEV55372.1,AFQ13476.1,X-Alpha25|AFX69604.1,ABB51640.1,AKC91134.1,AFK32698.1,AFX69623.1,AKC91217.1,APU92584…	190312_thermo_alpha_Butte_31.2644.2644.2 File:"190312_thermo_alpha_Butte_31.raw", NativeID:"controllerType=0 controllerNumber=1 scan=2644"
TRUE	TRUE	(S)VQPQQLPQFEEIRN(L)	0.99	50.9	43.5216	0		2		863.457	1724.9	2	0.01401	8.116	3070.73		345574	286	299	0	BAS02423.1,ABQ52117.1,CS-Alpha-B11|BAM08452.1,ABB51641.1,APU92417.1,P04724.1,AAZ73730.1,AKC91133.1,AGO17682.1,AKC91254.1,AKC91277.1,AAY45933.1,ABS72150.1,APU92651.1,X-Alpha23|AVN67051.1,CAY54134.1,APU92659.1,AFX69636.1,ABS72146.1,ABQ52128.1,BU-Alpha12,APU92534.1,BU-Alpha2|AFX69578.1,P18573.1,AEV55372.1,AFQ13476.1,X-Alpha25|AFX69604.1,ABB51640.1,AKC91134.1,AFK32698.1,AFX69623.1,AKC91217.1,APU92584…	190312_thermo_alpha_Butte_31.2633.2633.2 File:"190312_thermo_alpha_Butte_31.raw", NativeID:"controllerType=0 controllerNumber=1 scan=2633"
TRUE	TRUE	(L)ARQTLPAmcN(V)	0.95				4.0655	1	Oxidation (+16), Carbamidomethyl (+57)	589.281	1176.55	2	0.009532	8.094			83917.4	301	310	0		190228_Chymo_alpha_Butte_31.263.263.2 File:"190228_Chymo_alpha_Butte_31.raw", NativeID:"controllerType=0 controllerNumber=1 scan=263" RTINSECONDS=435.0226
TRUE	TRUE	(L)ARQTLPAmcNVY(I)	0.99	51.1	42.3114	35.42		2	Oxidation (+16), Carbamidomethyl (+57)	720.348	1438.68	2	0.0115	7.986	825.496		66725.7	301	312	0		190228_Chymo_alpha_Butte_31.653.653.2 File:"190228_Chymo_alpha_Butte_31.raw", NativeID:"controllerType=0 controllerNumber=1 scan=653"
TRUE	TRUE	(L)ARQTLPAmcNVY(I)	0.98	42.8	42.3358	27.65		2	Oxidation (+16), Carbamidomethyl (+57)	720.348	1438.68	2	0.01199	8.327	823.634		45900.7	301	312	0		190228_Chymo_alpha_Butte_31.651.651.2 File:"190228_Chymo_alpha_Butte_31.raw", NativeID:"controllerType=0 controllerNumber=1 scan=651"
TRUE	TRUE	(L)ARQTLPAmcNVY(I)	0.96				4.25181	2	Oxidation (+16), Carbamidomethyl (+57)	720.348	1438.68	2	0.0115	7.987			47975.6	301	312	0		190228_Chymo_alpha_Butte_31.653.653.2 File:"190228_Chymo_alpha_Butte_31.raw", NativeID:"controllerType=0 controllerNumber=1 scan=653" RTINSECONDS=825.4956
TRUE	TRUE	(T)TIAPSGIFGTN(-)	0.97				3.92082	1		539.283	1076.55	2	0.001606	1.49			23412.9	320	330	0	SCW25746.1,APU92449.1,SCW25741.1	190321_trypsin_alpha_Butte_31.1251.1251.2 File:"190321_trypsin_alpha_Butte_31.raw", NativeID:"controllerType=0 controllerNumber=1 scan=1251" RTINSECONDS=1724.3514
TRUE	TRUE	(T)TIAPSGIFGTN(-)	0.95				3.40894	1		539.283	1076.55	2	0.001118	1.038			16767.8	320	330	0	SCW25746.1,APU92449.1,SCW25741.1	190321_trypsin_alpha_Butte_31.1254.1254.2 File:"190321_trypsin_alpha_Butte_31.raw", NativeID:"controllerType=0 controllerNumber=1 scan=1254" RTINSECONDS=1726.4673

## Sheet: Butte Spot 32
Valid	Assigned	Sequence	Prob	Mascot Ion score	Mascot Identity score	Mascot Delta Ion Score	X! Tandem	NTT	Modifications	Observed	Actual Mass	Charge	Delta Da	Delta PPM	Retention Time	Intensity	TIC	Start	Stop	# Other Proteins	Other Proteins	Spectrum ID
TRUE	TRUE	(K)NPSQQQPQEQVPLVQQQ(Q)	1				10.0506	1		988.498	1974.98	2	0.006104	3.089			12914.9	29	45	0	AKC91195.1,BAS02411.1,CS-Alpha-B8|BAS02456.1,BAS02425.1,AAA96522.1,CAA26385.1,P04727.1,AFX69623.1,APU92659.1,AFQ13472.1,AKC91214.1	190321_trypsin_alpha_Butte_32.1002.1002.2 File:"190321_trypsin_alpha_Butte_32.raw", NativeID:"controllerType=0 controllerNumber=1 scan=1002" RTINSECONDS=1175.0608
TRUE	TRUE	(K)NPSQQQPQEQVPLVQQQ(Q)	0.99				5.34679	1		988.498	1974.98	2	0.005006	2.533			18002.3	29	45	0	AKC91195.1,BAS02411.1,CS-Alpha-B8|BAS02456.1,BAS02425.1,AAA96522.1,CAA26385.1,P04727.1,AFX69623.1,APU92659.1,AFQ13472.1,AKC91214.1	190321_trypsin_alpha_Butte_32.1004.1004.2 File:"190321_trypsin_alpha_Butte_32.raw", NativeID:"controllerType=0 controllerNumber=1 scan=1004" RTINSECONDS=1176.9378
TRUE	TRUE	(Y)PQPQPFPSQQPY(L)	0.98				4.20066	1		707.349	1412.68	2	0.01078	7.623			32040.6	61	72	0	AFX69628.1,CAB76958.1,CS-Alpha-B8|BAS02456.1,X-Alpha18,APU92309.1,ABQ52111.1,P04727.1,AED99850.1,AAZ73730.1,APU92283.1,AFQ13472.1,AKC91196.1,AKC91215.1,AGO17685.1,AFX69597.1,BU-Alpha23,AKC91214.1,BAS02411.1,AAA96522.1,ABQ45320.1,CAA26385.1,CS-Alpha-B9|X-Alpha15|ADA83691.1,AKC91122.1,CAB76964.1,SCW25741.1,CAB76960.1,APU92293.1,APU92400.1,APU92296.1,AKC91195.1,APU92324.1,ABQ52120.1,ADA83699.1,CS-Al…	190228_Chymo_alpha_Butte_32.1181.1181.2 File:"190228_Chymo_alpha_Butte_32.raw", NativeID:"controllerType=0 controllerNumber=1 scan=1181" RTINSECONDS=1264.0587
TRUE	TRUE	(Y)PQPQPFPSQQPY(L)	0.96				3.58503	1		707.349	1412.68	2	0.0109	7.709			40841	61	72	0	AFX69628.1,CAB76958.1,CS-Alpha-B8|BAS02456.1,X-Alpha18,APU92309.1,ABQ52111.1,P04727.1,AED99850.1,AAZ73730.1,APU92283.1,AFQ13472.1,AKC91196.1,AKC91215.1,AGO17685.1,AFX69597.1,BU-Alpha23,AKC91214.1,BAS02411.1,AAA96522.1,ABQ45320.1,CAA26385.1,CS-Alpha-B9|X-Alpha15|ADA83691.1,AKC91122.1,CAB76964.1,SCW25741.1,CAB76960.1,APU92293.1,APU92400.1,APU92296.1,AKC91195.1,APU92324.1,ABQ52120.1,ADA83699.1,CS-Al…	190228_Chymo_alpha_Butte_32.1184.1184.2 File:"190228_Chymo_alpha_Butte_32.raw", NativeID:"controllerType=0 controllerNumber=1 scan=1184" RTINSECONDS=1266.4032
TRUE	TRUE	(Y)LQLQPFPQPQPF(L)	0.99				5.88606	2		720.394	1438.77	2	0.01297	9.011			23244	73	84	0	CS-Alpha-B8|BAS02456.1,X-Alpha18,APU92309.1,P04727.1,AED99850.1,APU92283.1,AFQ13472.1,AKC91196.1,AKC91215.1,AGO17685.1,AFX69597.1,BU-Alpha23,AKC91214.1,BAS02411.1,AAA96522.1,ABQ45320.1,CAA26385.1,CS-Alpha-B9|X-Alpha15|ADA83691.1,SCW25741.1,APU92293.1,APU92400.1,APU92296.1,AKC91195.1,ABQ52120.1,ADA83699.1,CS-Alpha-B7|X-Alpha16|APU92382.1	190228_Chymo_alpha_Butte_32.2036.2036.2 File:"190228_Chymo_alpha_Butte_32.raw", NativeID:"controllerType=0 controllerNumber=1 scan=2036" RTINSECONDS=2349.6822
TRUE	TRUE	(Y)LQLQPFPQPQPF(L)	0.99	77.44	38.3455	63.42		2		720.394	1438.77	2	0.01297	9.011	2349.68		29611.4	73	84	0	CS-Alpha-B8|BAS02456.1,X-Alpha18,APU92309.1,P04727.1,AED99850.1,APU92283.1,AFQ13472.1,AKC91196.1,AKC91215.1,AGO17685.1,AFX69597.1,BU-Alpha23,AKC91214.1,BAS02411.1,AAA96522.1,ABQ45320.1,CAA26385.1,CS-Alpha-B9|X-Alpha15|ADA83691.1,SCW25741.1,APU92293.1,APU92400.1,APU92296.1,AKC91195.1,ABQ52120.1,ADA83699.1,CS-Alpha-B7|X-Alpha16|APU92382.1	190228_Chymo_alpha_Butte_32.2036.2036.2 File:"190228_Chymo_alpha_Butte_32.raw", NativeID:"controllerType=0 controllerNumber=1 scan=2036"
TRUE	TRUE	(Y)LQLQPFPQPQPF(L)	0.98	70.8	38.3455	60.37		2		720.394	1438.77	2	0.01297	9.011	2351.79		43261.5	73	84	0	CS-Alpha-B8|BAS02456.1,X-Alpha18,APU92309.1,P04727.1,AED99850.1,APU92283.1,AFQ13472.1,AKC91196.1,AKC91215.1,AGO17685.1,AFX69597.1,BU-Alpha23,AKC91214.1,BAS02411.1,AAA96522.1,ABQ45320.1,CAA26385.1,CS-Alpha-B9|X-Alpha15|ADA83691.1,SCW25741.1,APU92293.1,APU92400.1,APU92296.1,AKC91195.1,ABQ52120.1,ADA83699.1,CS-Alpha-B7|X-Alpha16|APU92382.1	190228_Chymo_alpha_Butte_32.2038.2038.2 File:"190228_Chymo_alpha_Butte_32.raw", NativeID:"controllerType=0 controllerNumber=1 scan=2038"
TRUE	TRUE	(K)YLQPQQPISQQQAQ(Q)	1				6.06048	1		828.922	1655.83	2	0.002716	1.639			13327.3	109	122	0	AKC91195.1,BAS02411.1,CS-Alpha-B8|BAS02456.1,AAA96522.1,P04727.1,AFQ13472.1,AKC91214.1	190321_trypsin_alpha_Butte_32.816.816.2 File:"190321_trypsin_alpha_Butte_32.raw", NativeID:"controllerType=0 controllerNumber=1 scan=816" RTINSECONDS=962.6706
TRUE	TRUE	(K)YLQPQQPISQQQAQ(Q)	0.98				4.63827	1		828.922	1655.83	2	0.002838	1.713			21100.1	109	122	0	AKC91195.1,BAS02411.1,CS-Alpha-B8|BAS02456.1,AAA96522.1,P04727.1,AFQ13472.1,AKC91214.1	190321_trypsin_alpha_Butte_32.818.818.2 File:"190321_trypsin_alpha_Butte_32.raw", NativeID:"controllerType=0 controllerNumber=1 scan=818" RTINSECONDS=964.389
TRUE	TRUE	(Y)LQPQQPISQQ(Q)	0.95				3.52288	1		583.817	1165.62	2	0.009257	7.935			70044.9	110	119	0	CS-Alpha-B8|BAS02456.1,X-Alpha18,APU92309.1,P04727.1,AED99850.1,APU92283.1,AFQ13472.1,AKC91196.1,AKC91215.1,AGO17685.1,APU92371.1,AFX69597.1,BU-Alpha23,AKC91214.1,BAS02411.1,AAA96522.1,ABQ45320.1,CAA26385.1,CS-Alpha-B9|X-Alpha15|ADA83691.1,SCW25741.1,APU92293.1,APU92400.1,APU92296.1,APU92253.1,AKC91195.1,ABQ52120.1,CS-Alpha-B7|X-Alpha16|APU92382.1	190228_Chymo_alpha_Butte_32.513.513.2 File:"190228_Chymo_alpha_Butte_32.raw", NativeID:"controllerType=0 controllerNumber=1 scan=513" RTINSECONDS=617.8608
TRUE	TRUE	(Y)LQPQQPISQQQ(A)	0.97				3.85387	1		647.846	1293.68	2	0.01035	7.993			94270.8	110	120	0	CS-Alpha-B8|BAS02456.1,X-Alpha18,APU92309.1,P04727.1,AED99850.1,APU92283.1,AFQ13472.1,AKC91196.1,AKC91215.1,AGO17685.1,APU92371.1,AFX69597.1,BU-Alpha23,AKC91214.1,BAS02411.1,AAA96522.1,ABQ45320.1,CAA26385.1,CS-Alpha-B9|X-Alpha15|ADA83691.1,SCW25741.1,APU92293.1,APU92400.1,APU92296.1,APU92253.1,AKC91195.1,ABQ52120.1,CS-Alpha-B7|X-Alpha16|APU92382.1	190228_Chymo_alpha_Butte_32.517.517.2 File:"190228_Chymo_alpha_Butte_32.raw", NativeID:"controllerType=0 controllerNumber=1 scan=517" RTINSECONDS=620.254
TRUE	TRUE	(Y)LQPQQPISQQQ(A)	0.96				3.60206	1		647.847	1293.68	2	0.01059	8.182			42008.8	110	120	0	CS-Alpha-B8|BAS02456.1,X-Alpha18,APU92309.1,P04727.1,AED99850.1,APU92283.1,AFQ13472.1,AKC91196.1,AKC91215.1,AGO17685.1,APU92371.1,AFX69597.1,BU-Alpha23,AKC91214.1,BAS02411.1,AAA96522.1,ABQ45320.1,CAA26385.1,CS-Alpha-B9|X-Alpha15|ADA83691.1,SCW25741.1,APU92293.1,APU92400.1,APU92296.1,APU92253.1,AKC91195.1,ABQ52120.1,CS-Alpha-B7|X-Alpha16|APU92382.1	190228_Chymo_alpha_Butte_32.514.514.2 File:"190228_Chymo_alpha_Butte_32.raw", NativeID:"controllerType=0 controllerNumber=1 scan=514" RTINSECONDS=618.1417
TRUE	TRUE	(Y)LQPQQPISQQQAQ(Q)	1				5.85387	1		747.394	1492.77	2	0.01035	6.93			70535.1	110	122	0	CS-Alpha-B8|BAS02456.1,X-Alpha18,APU92309.1,P04727.1,AED99850.1,APU92283.1,AFQ13472.1,AKC91196.1,AKC91215.1,AGO17685.1,APU92371.1,AFX69597.1,BU-Alpha23,AKC91214.1,BAS02411.1,AAA96522.1,ABQ45320.1,CAA26385.1,CS-Alpha-B9|X-Alpha15|ADA83691.1,SCW25741.1,APU92293.1,APU92400.1,APU92296.1,APU92253.1,AKC91195.1,ABQ52120.1,CS-Alpha-B7|X-Alpha16|APU92382.1	190228_Chymo_alpha_Butte_32.574.574.2 File:"190228_Chymo_alpha_Butte_32.raw", NativeID:"controllerType=0 controllerNumber=1 scan=574" RTINSECONDS=649.0042
TRUE	TRUE	(Y)LQPQQPISQQQAQ(Q)	0.99				5.30103	1		747.395	1492.77	2	0.01096	7.339			184068	110	122	0	CS-Alpha-B8|BAS02456.1,X-Alpha18,APU92309.1,P04727.1,AED99850.1,APU92283.1,AFQ13472.1,AKC91196.1,AKC91215.1,AGO17685.1,APU92371.1,AFX69597.1,BU-Alpha23,AKC91214.1,BAS02411.1,AAA96522.1,ABQ45320.1,CAA26385.1,CS-Alpha-B9|X-Alpha15|ADA83691.1,SCW25741.1,APU92293.1,APU92400.1,APU92296.1,APU92253.1,AKC91195.1,ABQ52120.1,CS-Alpha-B7|X-Alpha16|APU92382.1	190228_Chymo_alpha_Butte_32.585.585.2 File:"190228_Chymo_alpha_Butte_32.raw", NativeID:"controllerType=0 controllerNumber=1 scan=585" RTINSECONDS=653.2838
TRUE	TRUE	(Y)LQPQQPISQQQAQQ(Q)	1				9.27572	1		811.425	1620.83	2	0.01242	7.659			32671.1	110	123	0	CS-Alpha-B8|BAS02456.1,X-Alpha18,APU92309.1,P04727.1,AED99850.1,APU92283.1,AFQ13472.1,AKC91196.1,AKC91215.1,AGO17685.1,APU92371.1,AFX69597.1,BU-Alpha23,AKC91214.1,BAS02411.1,AAA96522.1,ABQ45320.1,CAA26385.1,CS-Alpha-B9|X-Alpha15|ADA83691.1,SCW25741.1,APU92293.1,APU92400.1,APU92296.1,APU92253.1,AKC91195.1,ABQ52120.1,CS-Alpha-B7|X-Alpha16|APU92382.1	190228_Chymo_alpha_Butte_32.595.595.2 File:"190228_Chymo_alpha_Butte_32.raw", NativeID:"controllerType=0 controllerNumber=1 scan=595" RTINSECONDS=659.9702
TRUE	TRUE	(Y)LQPQQPISQQQAQQ(Q)	1				6.56864	1		811.425	1620.83	2	0.01254	7.734			25773.4	110	123	0	CS-Alpha-B8|BAS02456.1,X-Alpha18,APU92309.1,P04727.1,AED99850.1,APU92283.1,AFQ13472.1,AKC91196.1,AKC91215.1,AGO17685.1,APU92371.1,AFX69597.1,BU-Alpha23,AKC91214.1,BAS02411.1,AAA96522.1,ABQ45320.1,CAA26385.1,CS-Alpha-B9|X-Alpha15|ADA83691.1,SCW25741.1,APU92293.1,APU92400.1,APU92296.1,APU92253.1,AKC91195.1,ABQ52120.1,CS-Alpha-B7|X-Alpha16|APU92382.1	190228_Chymo_alpha_Butte_32.593.593.2 File:"190228_Chymo_alpha_Butte_32.raw", NativeID:"controllerType=0 controllerNumber=1 scan=593" RTINSECONDS=658.0717
TRUE	TRUE	(Y)LQPQQPISQQQAQQQ(Q)	1				11.3872	1		875.454	1748.89	2	0.01254	7.164			33484.9	110	124	0	CS-Alpha-B8|BAS02456.1,X-Alpha18,APU92309.1,P04727.1,AED99850.1,APU92283.1,AFQ13472.1,AKC91196.1,AKC91215.1,AGO17685.1,APU92371.1,AFX69597.1,BU-Alpha23,AKC91214.1,BAS02411.1,AAA96522.1,ABQ45320.1,CAA26385.1,CS-Alpha-B9|X-Alpha15|ADA83691.1,SCW25741.1,APU92293.1,APU92400.1,APU92296.1,APU92253.1,AKC91195.1,ABQ52120.1,CS-Alpha-B7|X-Alpha16|APU92382.1	190228_Chymo_alpha_Butte_32.604.604.2 File:"190228_Chymo_alpha_Butte_32.raw", NativeID:"controllerType=0 controllerNumber=1 scan=604" RTINSECONDS=667.7437
TRUE	TRUE	(Y)LQPQQPISQQQAQQQ(Q)	1				8.17393	1		875.454	1748.89	2	0.01241	7.095			19849.8	110	124	0	CS-Alpha-B8|BAS02456.1,X-Alpha18,APU92309.1,P04727.1,AED99850.1,APU92283.1,AFQ13472.1,AKC91196.1,AKC91215.1,AGO17685.1,APU92371.1,AFX69597.1,BU-Alpha23,AKC91214.1,BAS02411.1,AAA96522.1,ABQ45320.1,CAA26385.1,CS-Alpha-B9|X-Alpha15|ADA83691.1,SCW25741.1,APU92293.1,APU92400.1,APU92296.1,APU92253.1,AKC91195.1,ABQ52120.1,CS-Alpha-B7|X-Alpha16|APU92382.1	190228_Chymo_alpha_Butte_32.600.600.2 File:"190228_Chymo_alpha_Butte_32.raw", NativeID:"controllerType=0 controllerNumber=1 scan=600" RTINSECONDS=665.3068
TRUE	TRUE	(Y)LQPQQPISQQQAQQQQ(Q)	1				8.16115	1		939.484	1876.95	2	0.01351	7.192			12710.3	110	125	0	CS-Alpha-B8|BAS02456.1,X-Alpha18,APU92309.1,P04727.1,AED99850.1,APU92283.1,AFQ13472.1,AKC91196.1,AKC91215.1,AGO17685.1,APU92371.1,AFX69597.1,BU-Alpha23,AKC91214.1,BAS02411.1,AAA96522.1,ABQ45320.1,CAA26385.1,CS-Alpha-B9|X-Alpha15|ADA83691.1,SCW25741.1,APU92293.1,APU92400.1,APU92296.1,APU92253.1,AKC91195.1,ABQ52120.1,CS-Alpha-B7|X-Alpha16|APU92382.1	190228_Chymo_alpha_Butte_32.620.620.2 File:"190228_Chymo_alpha_Butte_32.raw", NativeID:"controllerType=0 controllerNumber=1 scan=620" RTINSECONDS=674.7953
TRUE	TRUE	(Y)LQPQQPISQQQAQQQQQQQ(Q)	0.98				5.95861	1		754.718	2261.13	3	0.01787	7.9			14217.6	110	128	0	CS-Alpha-B8|BAS02456.1,X-Alpha18,APU92309.1,P04727.1,AED99850.1,APU92283.1,AFQ13472.1,AKC91196.1,AKC91215.1,AGO17685.1,APU92371.1,AFX69597.1,BU-Alpha23,AKC91214.1,BAS02411.1,AAA96522.1,ABQ45320.1,CAA26385.1,CS-Alpha-B9|X-Alpha15|ADA83691.1,SCW25741.1,APU92293.1,APU92400.1,APU92296.1,APU92253.1,AKC91195.1,ABQ52120.1,CS-Alpha-B7|X-Alpha16|APU92382.1	190228_Chymo_alpha_Butte_32.635.635.3 File:"190228_Chymo_alpha_Butte_32.raw", NativeID:"controllerType=0 controllerNumber=1 scan=635" RTINSECONDS=681.4722
TRUE	TRUE	(Y)LQPQQPISQQQAQQQQQQQQQQQQQQQQIL(Q)	0.99				7.00436	2		1214.29	3639.85	3	0.03449	9.473			3234.6	110	139	0	AKC91214.1	190228_Chymo_alpha_Butte_32.1222.1222.3 File:"190228_Chymo_alpha_Butte_32.raw", NativeID:"controllerType=0 controllerNumber=1 scan=1222" RTINSECONDS=1301.5108
TRUE	TRUE	(P)ISQQQAQQQQQQQQQQQQQQQQ(I)	0.99				6.76955	2		908.441	2722.3	3	0.02394	8.79			14144.9	116	137	0	AKC91195.1,BAS02411.1,CS-Alpha-B8|BAS02456.1,AAA96522.1,CAA26385.1,P04727.1,AFX69612.1,AFQ13472.1,AKC91214.1	190312_thermo_alpha_Butte_32.386.386.3 File:"190312_thermo_alpha_Butte_32.raw", NativeID:"controllerType=0 controllerNumber=1 scan=386" RTINSECONDS=502.3522
TRUE	TRUE	(P)ISQQQAQQQQQQQQQQQQQQQQ(I)	0.98	48.8	40.9001	5.49		2		908.441	2722.3	3	0.02394	8.79	502.352		31243.7	116	137	0	AKC91195.1,BAS02411.1,CS-Alpha-B8|BAS02456.1,AAA96522.1,CAA26385.1,P04727.1,AFX69612.1,AFQ13472.1,AKC91214.1	190312_thermo_alpha_Butte_32.386.386.3 File:"190312_thermo_alpha_Butte_32.raw", NativeID:"controllerType=0 controllerNumber=1 scan=386"
TRUE	TRUE	(P)ISQQQAQQQQQQQQQQQQQQQQ(I)	0.97	40.12	40.9321	0.24		2		908.44	2722.3	3	0.02211	8.118	504.259		26253.2	116	137	0	AKC91195.1,BAS02411.1,CS-Alpha-B8|BAS02456.1,AAA96522.1,CAA26385.1,P04727.1,AFX69612.1,AFQ13472.1,AKC91214.1	190312_thermo_alpha_Butte_32.389.389.3 File:"190312_thermo_alpha_Butte_32.raw", NativeID:"controllerType=0 controllerNumber=1 scan=389"
TRUE	TRUE	(Q)QQQQQQQQQQQQQQQIL(Q)	0.99				7.4318	1		722.699	2165.08	3	0.01751	8.083			44983	123	139	0	CS-Alpha-B3|ATL17018.1,CS-Alpha-B8|BAS02456.1,BAM08461.1,ABQ52111.1,P04727.1,AED99850.1,AFX69623.1,AKC91196.1,AGO17685.1,AKC91214.1,X-Alpha10,BAS02411.1,AAA96522.1,ABQ45320.1,CAA26385.1,CS-Alpha-B9|X-Alpha15|ADA83691.1,SCW25741.1,APU92293.1,APU92296.1,APU92253.1,CS-Alpha-B17|BAM08458.1,AKC91195.1,SCW25746.1,ADA83699.1,CS-Alpha-B7|X-Alpha16|APU92382.1,AEV55372.1	190228_Chymo_alpha_Butte_32.724.724.3 File:"190228_Chymo_alpha_Butte_32.raw", NativeID:"controllerType=0 controllerNumber=1 scan=724" RTINSECONDS=767.8727
TRUE	TRUE	(Q)QQQQQQQQQQQQQQQIL(Q)	0.99				7.19382	1		722.699	2165.08	3	0.01751	8.083			34380.8	123	139	0	CS-Alpha-B3|ATL17018.1,CS-Alpha-B8|BAS02456.1,BAM08461.1,ABQ52111.1,P04727.1,AED99850.1,AFX69623.1,AKC91196.1,AGO17685.1,AKC91214.1,X-Alpha10,BAS02411.1,AAA96522.1,ABQ45320.1,CAA26385.1,CS-Alpha-B9|X-Alpha15|ADA83691.1,SCW25741.1,APU92293.1,APU92296.1,APU92253.1,CS-Alpha-B17|BAM08458.1,AKC91195.1,SCW25746.1,ADA83699.1,CS-Alpha-B7|X-Alpha16|APU92382.1,AEV55372.1	190228_Chymo_alpha_Butte_32.721.721.3 File:"190228_Chymo_alpha_Butte_32.raw", NativeID:"controllerType=0 controllerNumber=1 scan=721" RTINSECONDS=765.6741
TRUE	TRUE	(Q)QQQQQQQQQQQQQQQIL(Q)	0.99				4.63827	1		1083.54	2165.07	2	0.01679	7.751			15325.8	123	139	0	CS-Alpha-B3|ATL17018.1,CS-Alpha-B8|BAS02456.1,BAM08461.1,ABQ52111.1,P04727.1,AED99850.1,AFX69623.1,AKC91196.1,AGO17685.1,AKC91214.1,X-Alpha10,BAS02411.1,AAA96522.1,ABQ45320.1,CAA26385.1,CS-Alpha-B9|X-Alpha15|ADA83691.1,SCW25741.1,APU92293.1,APU92296.1,APU92253.1,CS-Alpha-B17|BAM08458.1,AKC91195.1,SCW25746.1,ADA83699.1,CS-Alpha-B7|X-Alpha16|APU92382.1,AEV55372.1	190228_Chymo_alpha_Butte_32.727.727.2 File:"190228_Chymo_alpha_Butte_32.raw", NativeID:"controllerType=0 controllerNumber=1 scan=727" RTINSECONDS=770.0655
TRUE	TRUE	(Q)QQQQQQQQQQQQQIL(Q)	1				6.82391	1		955.485	1908.96	2	0.01521	7.966			24079.8	125	139	0	CS-Alpha-B3|ATL17018.1,CS-Alpha-B11|BAM08452.1,CS-Alpha-B8|BAS02456.1,BAM08461.1,X-Alpha18,APU92309.1,ABQ52111.1,P04727.1,AED99850.1,AFX69623.1,APU92283.1,AKC91196.1,AGO17685.1,APU92371.1,AFX69597.1,BU-Alpha23,AKC91214.1,X-Alpha10,X-Alpha9,BAS02411.1,AAA96522.1,ABQ45320.1,CAA26385.1,CS-Alpha-B9|X-Alpha15|ADA83691.1,AKC91122.1,SCW25741.1,APU92293.1,APU92400.1,APU92296.1,APU92253.1,CS-Alpha-B17|BAM…	190228_Chymo_alpha_Butte_32.719.719.2 File:"190228_Chymo_alpha_Butte_32.raw", NativeID:"controllerType=0 controllerNumber=1 scan=719" RTINSECONDS=763.7896
TRUE	TRUE	(Q)QQQQQQQQQQQQIL(Q)	0.99				5.18046	1		891.455	1780.9	2	0.01437	8.063			22736.8	126	139	0	CS-Alpha-B3|ATL17018.1,CS-Alpha-B11|BAM08452.1,CS-Alpha-B8|BAS02456.1,BAM08461.1,X-Alpha18,APU92309.1,ABQ52111.1,P04727.1,AED99850.1,AFX69623.1,APU92283.1,AKC91196.1,X-Alpha17,X-Alpha14,AGO17685.1,APU92371.1,AFX69597.1,BU-Alpha23,X-Alpha13,AKC91214.1,X-Alpha10,X-Alpha9,BAS02411.1,AAA96522.1,ABQ45320.1,CAA26385.1,CS-Alpha-B9|X-Alpha15|ADA83691.1,AKC91122.1,SCW25741.1,APU92293.1,APU92400.1,APU92296…	190228_Chymo_alpha_Butte_32.716.716.2 File:"190228_Chymo_alpha_Butte_32.raw", NativeID:"controllerType=0 controllerNumber=1 scan=716" RTINSECONDS=761.5866
TRUE	TRUE	(Q)QQQQQQQQQQQIL(Q)	1				6.07058	1		827.426	1652.84	2	0.0134	8.1			19770.6	127	139	0		190228_Chymo_alpha_Butte_32.710.710.2 File:"190228_Chymo_alpha_Butte_32.raw", NativeID:"controllerType=0 controllerNumber=1 scan=710" RTINSECONDS=755.9454
TRUE	TRUE	(L)qQHNIAHASSQVL(Q)	0.99	63.28	41.0826	11.84		2	Gln->pyro-Glu (-17)	708.361	1414.71	2	0.01181	8.34	809.287		67174.6	156	168	0	CS-Alpha-B3|ATL17018.1,BAS02404.1,CS-Alpha-B8|BAS02456.1,BAM08461.1,X-Alpha18,APU92309.1,P04727.1,AED99850.1,AFX69623.1,APU92283.1,AFQ13472.1,AKC91196.1,AKC91215.1,AGO17685.1,APU92371.1,AFX69597.1,BU-Alpha23,AKC91214.1,X-Alpha9,BAS02411.1,AAA96522.1,ABQ45320.1,CAA26385.1,CS-Alpha-B9|X-Alpha15|ADA83691.1,AKC91122.1,APU92293.1,APU92400.1,APU92296.1,AFX69636.1,APU92253.1,AKC91195.1,APU92324.1,SCW257…	190228_Chymo_alpha_Butte_32.763.763.2 File:"190228_Chymo_alpha_Butte_32.raw", NativeID:"controllerType=0 controllerNumber=1 scan=763"
TRUE	TRUE	(L)QQHNIAHASSQVL(Q)	0.99	52.83	41.2892	1.62		2		716.874	1431.73	2	0.01211	8.455	537.187		333951	156	168	0	CS-Alpha-B3|ATL17018.1,BAS02404.1,CS-Alpha-B8|BAS02456.1,BAM08461.1,X-Alpha18,APU92309.1,P04727.1,AED99850.1,AFX69623.1,APU92283.1,AFQ13472.1,AKC91196.1,AKC91215.1,AGO17685.1,APU92371.1,AFX69597.1,BU-Alpha23,AKC91214.1,X-Alpha9,BAS02411.1,AAA96522.1,ABQ45320.1,CAA26385.1,CS-Alpha-B9|X-Alpha15|ADA83691.1,AKC91122.1,APU92293.1,APU92400.1,APU92296.1,AFX69636.1,APU92253.1,AKC91195.1,APU92324.1,SCW257…	190228_Chymo_alpha_Butte_32.429.429.2 File:"190228_Chymo_alpha_Butte_32.raw", NativeID:"controllerType=0 controllerNumber=1 scan=429"
TRUE	TRUE	(L)qQHNIAHASSQVL(Q)	0.98	47.12	40.9909	6.2		2	Gln->pyro-Glu (-17)	708.361	1414.71	2	0.0112	7.909	811.303		117740	156	168	0	CS-Alpha-B3|ATL17018.1,BAS02404.1,CS-Alpha-B8|BAS02456.1,BAM08461.1,X-Alpha18,APU92309.1,P04727.1,AED99850.1,AFX69623.1,APU92283.1,AFQ13472.1,AKC91196.1,AKC91215.1,AGO17685.1,APU92371.1,AFX69597.1,BU-Alpha23,AKC91214.1,X-Alpha9,BAS02411.1,AAA96522.1,ABQ45320.1,CAA26385.1,CS-Alpha-B9|X-Alpha15|ADA83691.1,AKC91122.1,APU92293.1,APU92400.1,APU92296.1,AFX69636.1,APU92253.1,AKC91195.1,APU92324.1,SCW257…	190228_Chymo_alpha_Butte_32.765.765.2 File:"190228_Chymo_alpha_Butte_32.raw", NativeID:"controllerType=0 controllerNumber=1 scan=765"
TRUE	TRUE	(L)QQHNIAHASSQVL(Q)	0.96	60.99	41.1611	12.91		2		716.875	1431.73	2	0.01272	8.881	535.055		82372	156	168	0	CS-Alpha-B3|ATL17018.1,BAS02404.1,CS-Alpha-B8|BAS02456.1,BAM08461.1,X-Alpha18,APU92309.1,P04727.1,AED99850.1,AFX69623.1,APU92283.1,AFQ13472.1,AKC91196.1,AKC91215.1,AGO17685.1,APU92371.1,AFX69597.1,BU-Alpha23,AKC91214.1,X-Alpha9,BAS02411.1,AAA96522.1,ABQ45320.1,CAA26385.1,CS-Alpha-B9|X-Alpha15|ADA83691.1,AKC91122.1,APU92293.1,APU92400.1,APU92296.1,AFX69636.1,APU92253.1,AKC91195.1,APU92324.1,SCW257…	190228_Chymo_alpha_Butte_32.426.426.2 File:"190228_Chymo_alpha_Butte_32.raw", NativeID:"controllerType=0 controllerNumber=1 scan=426"
TRUE	TRUE	(L)QQHNIAHASSQVLQQSTY(Q)	0.99	55.98	41.672	10.63		2		1020.51	2039	2	0.01668	8.178	835.096		33799.5	156	173	0	BAS02404.1,CS-Alpha-B8|BAS02456.1,X-Alpha18,APU92309.1,P04727.1,AED99850.1,AFX69623.1,APU92283.1,AFQ13472.1,AKC91196.1,AKC91215.1,AGO17685.1,APU92371.1,AFX69597.1,BU-Alpha23,AKC91214.1,BAS02411.1,AAA96522.1,ABQ45320.1,CAA26385.1,CS-Alpha-B9|X-Alpha15|ADA83691.1,APU92293.1,APU92400.1,APU92296.1,APU92253.1,AKC91195.1,ABQ52120.1,ADA83699.1,CS-Alpha-B25|BAS02443.1,CS-Alpha-B7|X-Alpha16|APU92382.1	190228_Chymo_alpha_Butte_32.792.792.2 File:"190228_Chymo_alpha_Butte_32.raw", NativeID:"controllerType=0 controllerNumber=1 scan=792"
TRUE	TRUE	(L)QQHNIAHASSQVLQQSTY(Q)	0.98	48.35	41.672	8.97		2		1020.51	2039	2	0.01681	8.238	837.05		35401.5	156	173	0	BAS02404.1,CS-Alpha-B8|BAS02456.1,X-Alpha18,APU92309.1,P04727.1,AED99850.1,AFX69623.1,APU92283.1,AFQ13472.1,AKC91196.1,AKC91215.1,AGO17685.1,APU92371.1,AFX69597.1,BU-Alpha23,AKC91214.1,BAS02411.1,AAA96522.1,ABQ45320.1,CAA26385.1,CS-Alpha-B9|X-Alpha15|ADA83691.1,APU92293.1,APU92400.1,APU92296.1,APU92253.1,AKC91195.1,ABQ52120.1,ADA83699.1,CS-Alpha-B25|BAS02443.1,CS-Alpha-B7|X-Alpha16|APU92382.1	190228_Chymo_alpha_Butte_32.794.794.2 File:"190228_Chymo_alpha_Butte_32.raw", NativeID:"controllerType=0 controllerNumber=1 scan=794"
TRUE	TRUE	(H)NIAHASSQVLQQSTY(Q)	0.97				4.52288	1		823.917	1645.82	2	0.01371	8.323			36754.3	159	173	0	BAS02404.1,CS-Alpha-B8|BAS02456.1,X-Alpha18,APU92309.1,P04727.1,AED99850.1,AFX69623.1,APU92283.1,AFQ13472.1,AKC91196.1,AKC91215.1,AGO17685.1,APU92371.1,AFX69597.1,BU-Alpha23,AKC91214.1,BAS02411.1,AAA96522.1,ABQ45320.1,CAA26385.1,CS-Alpha-B9|X-Alpha15|ADA83691.1,APU92293.1,APU92400.1,APU92296.1,APU92253.1,AKC91195.1,ABQ52120.1,ADA83699.1,CS-Alpha-B25|BAS02443.1,CS-Alpha-B7|X-Alpha16|APU92382.1	190228_Chymo_alpha_Butte_32.1002.1002.2 File:"190228_Chymo_alpha_Butte_32.raw", NativeID:"controllerType=0 controllerNumber=1 scan=1002" RTINSECONDS=1034.5456
TRUE	TRUE	(N)IAHASSQVLQQSTY(Q)	0.95				3.55284	1		766.895	1531.77	2	0.01156	7.544			28297.1	160	173	0	BAS02404.1,CS-Alpha-B8|BAS02456.1,X-Alpha18,APU92309.1,P04727.1,AED99850.1,AFX69623.1,APU92283.1,AFQ13472.1,AKC91196.1,AKC91215.1,AGO17685.1,APU92371.1,AFX69597.1,BU-Alpha23,AKC91214.1,BAS02411.1,AAA96522.1,ABQ45320.1,CAA26385.1,CS-Alpha-B9|X-Alpha15|ADA83691.1,SCW25741.1,APU92293.1,APU92400.1,APU92296.1,APU92253.1,AKC91195.1,ABQ52120.1,ADA83699.1,CS-Alpha-B25|BAS02443.1,CS-Alpha-B7|X-Alpha16|APU…	190228_Chymo_alpha_Butte_32.783.783.2 File:"190228_Chymo_alpha_Butte_32.raw", NativeID:"controllerType=0 controllerNumber=1 scan=783" RTINSECONDS=825.6389
TRUE	TRUE	(L)LQIPEQSRcQ(A)	0.96				3.72125	1	Carbamidomethyl (+57)	629.819	1257.62	2	0.009042	7.184			25533.9	185	194	0	AFX69628.1,CS-Alpha-B8|BAS02456.1,X-Alpha18,APU92309.1,P04727.1,AED99850.1,APU92283.1,AFQ13472.1,AKC91196.1,AKC91215.1,APU92371.1,AFX69597.1,BU-Alpha23,AKC91214.1,BAS02411.1,AAA96522.1,ABQ45320.1,CAA26385.1,CS-Alpha-B9|X-Alpha15|ADA83691.1,SCW25741.1,APU92293.1,APU92400.1,APU92296.1,APU92253.1,AKC91195.1,ABQ52120.1,ADA83699.1,CS-Alpha-B7|X-Alpha16|APU92382.1	190228_Chymo_alpha_Butte_32.637.637.2 File:"190228_Chymo_alpha_Butte_32.raw", NativeID:"controllerType=0 controllerNumber=1 scan=637" RTINSECONDS=683.2696
TRUE	TRUE	(H)AIIMHQQEQQQQL(Q)	0.97				4.00436	1		797.91	1593.81	2	0.01292	8.103			88113.4	202	214	0	AKC91195.1,BAS02411.1,CS-Alpha-B8|BAS02456.1,AAA96522.1,CAA26385.1,P04727.1,AFQ13472.1,AKC91214.1	190228_Chymo_alpha_Butte_32.772.772.2 File:"190228_Chymo_alpha_Butte_32.raw", NativeID:"controllerType=0 controllerNumber=1 scan=772" RTINSECONDS=817.2983
TRUE	TRUE	(H)AIImHQQEQQQQL(Q)	0.96				4.37675	1	Oxidation (+16)	805.908	1609.8	2	0.01373	8.527			230274	202	214	0	AKC91195.1,BAS02411.1,CS-Alpha-B8|BAS02456.1,AAA96522.1,CAA26385.1,P04727.1,AFQ13472.1,AKC91214.1	190228_Chymo_alpha_Butte_32.546.546.2 File:"190228_Chymo_alpha_Butte_32.raw", NativeID:"controllerType=0 controllerNumber=1 scan=546" RTINSECONDS=638.2619
TRUE	TRUE	(H)AIIMHQQEQQQQL(Q)	0.96				3.63827	1		797.91	1593.81	2	0.01231	7.721			39475.6	202	214	0	AKC91195.1,BAS02411.1,CS-Alpha-B8|BAS02456.1,AAA96522.1,CAA26385.1,P04727.1,AFQ13472.1,AKC91214.1	190228_Chymo_alpha_Butte_32.770.770.2 File:"190228_Chymo_alpha_Butte_32.raw", NativeID:"controllerType=0 controllerNumber=1 scan=770" RTINSECONDS=815.4077
TRUE	TRUE	(A)IImHQQEQQQQ(L)	0.97				4.5376	2	Oxidation (+16)	713.847	1425.68	2	0.01238	8.675			95338.8	203	213	0	AKC91195.1,BAS02411.1,CS-Alpha-B8|BAS02456.1,AAA96522.1,CAA26385.1,P04727.1,AFQ13472.1,AKC91214.1	190312_thermo_alpha_Butte_32.363.363.2 File:"190312_thermo_alpha_Butte_32.raw", NativeID:"controllerType=0 controllerNumber=1 scan=363" RTINSECONDS=486.2027
TRUE	TRUE	(Q)LQQQQQQQQQQQQPSSQ(V)	0.98	52.98	44.6514	20.68		2		690.005	2066.99	3	0.01827	8.835	449.701		207817	222	238	0	BAS02411.1,CS-Alpha-B8|BAS02456.1,AAA96522.1,CAA26385.1,P04727.1,AFQ13472.1	190312_thermo_alpha_Butte_32.307.307.3 File:"190312_thermo_alpha_Butte_32.raw", NativeID:"controllerType=0 controllerNumber=1 scan=307"
TRUE	TRUE	(Q)LQQQQQQQQQQQQPSSQ(V)	0.97				4.67778	2		1034.5	2066.99	2	0.01779	8.604			5484.08	222	238	0	BAS02411.1,CS-Alpha-B8|BAS02456.1,AAA96522.1,CAA26385.1,P04727.1,AFQ13472.1	190312_thermo_alpha_Butte_32.309.309.2 File:"190312_thermo_alpha_Butte_32.raw", NativeID:"controllerType=0 controllerNumber=1 scan=309" RTINSECONDS=450.2088
TRUE	TRUE	(Q)LQQQQQQQQQQQQPSSQ(V)	0.97				5.45593	2		690.005	2066.99	3	0.01827	8.834			122356	222	238	0	BAS02411.1,CS-Alpha-B8|BAS02456.1,AAA96522.1,CAA26385.1,P04727.1,AFQ13472.1	190312_thermo_alpha_Butte_32.307.307.3 File:"190312_thermo_alpha_Butte_32.raw", NativeID:"controllerType=0 controllerNumber=1 scan=307" RTINSECONDS=449.7013
TRUE	TRUE	(Q)LQQQQQQQQQQQQPSSQ(V)	0.97	47.47	44.647	11.59		2		1034.5	2066.99	2	0.01779	8.604	450.209		8580.25	222	238	0	BAS02411.1,CS-Alpha-B8|BAS02456.1,AAA96522.1,CAA26385.1,P04727.1,AFQ13472.1	190312_thermo_alpha_Butte_32.309.309.2 File:"190312_thermo_alpha_Butte_32.raw", NativeID:"controllerType=0 controllerNumber=1 scan=309"
TRUE	TRUE	(L)QQQQQQQQQQQQPSSQVSF(Q)	1	81.09	42.1741	48.51		2		763.366	2287.07	3	0.01701	7.432	907.18		50699.9	223	241	0	AKC91195.1,BAS02411.1,BAS02404.1,CS-Alpha-B8|BAS02456.1,AAA96522.1,CAA26385.1,CS-Alpha-B25|BAS02443.1,P04727.1,AFQ13472.1	190228_Chymo_alpha_Butte_32.845.845.3 File:"190228_Chymo_alpha_Butte_32.raw", NativeID:"controllerType=0 controllerNumber=1 scan=845"
TRUE	TRUE	(L)QQQQQQQQQQQQPSSQVSF(Q)	1	68.01	42.1696	46.1		2		763.366	2287.08	3	0.01829	7.992	909.476		88755.3	223	241	0	AKC91195.1,BAS02411.1,BAS02404.1,CS-Alpha-B8|BAS02456.1,AAA96522.1,CAA26385.1,CS-Alpha-B25|BAS02443.1,P04727.1,AFQ13472.1	190228_Chymo_alpha_Butte_32.848.848.3 File:"190228_Chymo_alpha_Butte_32.raw", NativeID:"controllerType=0 controllerNumber=1 scan=848"
TRUE	TRUE	(L)QQQQQQQQQQQQPSSQVSF(Q)	1				12.0706	2		763.366	2287.08	3	0.01828	7.991			57294.2	223	241	0	AKC91195.1,BAS02411.1,BAS02404.1,CS-Alpha-B8|BAS02456.1,AAA96522.1,CAA26385.1,CS-Alpha-B25|BAS02443.1,P04727.1,AFQ13472.1	190228_Chymo_alpha_Butte_32.848.848.3 File:"190228_Chymo_alpha_Butte_32.raw", NativeID:"controllerType=0 controllerNumber=1 scan=848" RTINSECONDS=909.4762
TRUE	TRUE	(L)QQQQQQQQQQQQPSSQVSF(Q)	1				7.92082	2		1144.55	2287.08	2	0.02074	9.064			33111.8	223	241	0	AKC91195.1,BAS02411.1,BAS02404.1,CS-Alpha-B8|BAS02456.1,AAA96522.1,CAA26385.1,CS-Alpha-B25|BAS02443.1,P04727.1,AFQ13472.1	190228_Chymo_alpha_Butte_32.853.853.2 File:"190228_Chymo_alpha_Butte_32.raw", NativeID:"controllerType=0 controllerNumber=1 scan=853" RTINSECONDS=913.5858
TRUE	TRUE	(L)qQQQQQQQQQQQPSSQVSF(Q)	1	62.02	42.1171	40.39		2	Gln->pyro-Glu (-17)	757.691	2270.05	3	0.01841	8.105	1276.44		47983.1	223	241	0	AKC91195.1,BAS02411.1,BAS02404.1,CS-Alpha-B8|BAS02456.1,AAA96522.1,CAA26385.1,CS-Alpha-B25|BAS02443.1,P04727.1,AFQ13472.1	190228_Chymo_alpha_Butte_32.1194.1194.3 File:"190228_Chymo_alpha_Butte_32.raw", NativeID:"controllerType=0 controllerNumber=1 scan=1194"
TRUE	TRUE	(L)qQQQQQQQQQQQPSSQVSF(Q)	1				8.60206	2	Ammonia-loss (-17)	757.69	2270.05	3	0.01804	7.943			35820.3	223	241	0	AKC91195.1,BAS02411.1,BAS02404.1,CS-Alpha-B8|BAS02456.1,AAA96522.1,CAA26385.1,CS-Alpha-B25|BAS02443.1,P04727.1,AFQ13472.1	190228_Chymo_alpha_Butte_32.1190.1190.3 File:"190228_Chymo_alpha_Butte_32.raw", NativeID:"controllerType=0 controllerNumber=1 scan=1190" RTINSECONDS=1273.7774
TRUE	TRUE	(L)QQQQQQQQQQQQPSSQVSF(Q)	0.99	63.85	42.1741	43.5		2		1144.54	2287.07	2	0.01708	7.464	911.411		30103.6	223	241	0	AKC91195.1,BAS02411.1,BAS02404.1,CS-Alpha-B8|BAS02456.1,AAA96522.1,CAA26385.1,CS-Alpha-B25|BAS02443.1,P04727.1,AFQ13472.1	190228_Chymo_alpha_Butte_32.850.850.2 File:"190228_Chymo_alpha_Butte_32.raw", NativeID:"controllerType=0 controllerNumber=1 scan=850"
TRUE	TRUE	(L)qQQQQQQQQQQQPSSQVSF(Q)	0.99				6.95861	2	Ammonia-loss (-17)	757.691	2270.05	3	0.01841	8.104			28527.1	223	241	0	AKC91195.1,BAS02411.1,BAS02404.1,CS-Alpha-B8|BAS02456.1,AAA96522.1,CAA26385.1,CS-Alpha-B25|BAS02443.1,P04727.1,AFQ13472.1	190228_Chymo_alpha_Butte_32.1194.1194.3 File:"190228_Chymo_alpha_Butte_32.raw", NativeID:"controllerType=0 controllerNumber=1 scan=1194" RTINSECONDS=1276.4362
TRUE	TRUE	(L)QQQQQQQQQQQQPSSQVSF(Q)	0.99	81.73	42.1706	42.17		2		1144.55	2287.08	2	0.02074	9.064	913.586		57061.3	223	241	0	AKC91195.1,BAS02411.1,BAS02404.1,CS-Alpha-B8|BAS02456.1,AAA96522.1,CAA26385.1,CS-Alpha-B25|BAS02443.1,P04727.1,AFQ13472.1	190228_Chymo_alpha_Butte_32.853.853.2 File:"190228_Chymo_alpha_Butte_32.raw", NativeID:"controllerType=0 controllerNumber=1 scan=853"
TRUE	TRUE	(Q)QQQQQQQPSSQVSF(Q)	0.99				5.00877	1		824.396	1646.78	2	0.01284	7.79			22623.7	228	241	0	AKC91195.1,BAS02411.1,BAS02404.1,CS-Alpha-B8|BAS02456.1,AAA96522.1,CAA26385.1,CS-Alpha-B25|BAS02443.1,P04727.1,AFQ13472.1,AKC91214.1	190228_Chymo_alpha_Butte_32.866.866.2 File:"190228_Chymo_alpha_Butte_32.raw", NativeID:"controllerType=0 controllerNumber=1 scan=866" RTINSECONDS=925.9923
TRUE	TRUE	(F)QQPQQQYPSSQVSF(Q)	1	99.52	42.5322	79.17		2		826.396	1650.78	2	0.01296	7.846	1298.07		51379.3	242	255	0	AFX69628.1,CS-Alpha-B8|BAS02456.1,X-Alpha18,APU92309.1,AED99850.1,APU92283.1,AKC91196.1,AKC91215.1,AGO17685.1,APU92371.1,AFX69597.1,BU-Alpha23,AKC91214.1,BAS02411.1,AAA96522.1,ABQ45320.1,CS-Alpha-B9|X-Alpha15|ADA83691.1,APU92293.1,APU92400.1,APU92296.1,AKC91195.1,ABQ52120.1,ADA83699.1,CS-Alpha-B7|X-Alpha16|APU92382.1	190228_Chymo_alpha_Butte_32.1215.1215.2 File:"190228_Chymo_alpha_Butte_32.raw", NativeID:"controllerType=0 controllerNumber=1 scan=1215"
TRUE	TRUE	(F)qQPQQQYPSSQVSF(Q)	0.99				6.19382	2	Ammonia-loss (-17)	817.883	1633.75	2	0.01387	8.487			30455	242	255	0	AFX69628.1,CS-Alpha-B8|BAS02456.1,X-Alpha18,APU92309.1,AED99850.1,APU92283.1,AKC91196.1,AKC91215.1,AGO17685.1,APU92371.1,AFX69597.1,BU-Alpha23,AKC91214.1,BAS02411.1,AAA96522.1,ABQ45320.1,CS-Alpha-B9|X-Alpha15|ADA83691.1,APU92293.1,APU92400.1,APU92296.1,AKC91195.1,ABQ52120.1,ADA83699.1,CS-Alpha-B7|X-Alpha16|APU92382.1	190228_Chymo_alpha_Butte_32.1645.1645.2 File:"190228_Chymo_alpha_Butte_32.raw", NativeID:"controllerType=0 controllerNumber=1 scan=1645" RTINSECONDS=1743.4475
TRUE	TRUE	(F)QQPQQQYPSSQVSF(Q)	0.99				4.72125	2		826.396	1650.78	2	0.01296	7.846			38432.4	242	255	0	AFX69628.1,CS-Alpha-B8|BAS02456.1,X-Alpha18,APU92309.1,AED99850.1,APU92283.1,AKC91196.1,AKC91215.1,AGO17685.1,APU92371.1,AFX69597.1,BU-Alpha23,AKC91214.1,BAS02411.1,AAA96522.1,ABQ45320.1,CS-Alpha-B9|X-Alpha15|ADA83691.1,APU92293.1,APU92400.1,APU92296.1,AKC91195.1,ABQ52120.1,ADA83699.1,CS-Alpha-B7|X-Alpha16|APU92382.1	190228_Chymo_alpha_Butte_32.1215.1215.2 File:"190228_Chymo_alpha_Butte_32.raw", NativeID:"controllerType=0 controllerNumber=1 scan=1215" RTINSECONDS=1298.0743
TRUE	TRUE	(F)QQPQQQYPSSQVSF(Q)	0.99	53.95	42.5322	32.98		2		826.396	1650.78	2	0.01284	7.772	1295.89		28180.5	242	255	0	AFX69628.1,CS-Alpha-B8|BAS02456.1,X-Alpha18,APU92309.1,AED99850.1,APU92283.1,AKC91196.1,AKC91215.1,AGO17685.1,APU92371.1,AFX69597.1,BU-Alpha23,AKC91214.1,BAS02411.1,AAA96522.1,ABQ45320.1,CS-Alpha-B9|X-Alpha15|ADA83691.1,APU92293.1,APU92400.1,APU92296.1,AKC91195.1,ABQ52120.1,ADA83699.1,CS-Alpha-B7|X-Alpha16|APU92382.1	190228_Chymo_alpha_Butte_32.1212.1212.2 File:"190228_Chymo_alpha_Butte_32.raw", NativeID:"controllerType=0 controllerNumber=1 scan=1212"
TRUE	TRUE	(F)qQPQQQYPSSQVSF(Q)	0.99	51.9	41.9989	39.57		2	Gln->pyro-Glu (-17)	817.883	1633.75	2	0.01387	8.487	1743.45		42716.7	242	255	0	AFX69628.1,CS-Alpha-B8|BAS02456.1,X-Alpha18,APU92309.1,AED99850.1,APU92283.1,AKC91196.1,AKC91215.1,AGO17685.1,APU92371.1,AFX69597.1,BU-Alpha23,AKC91214.1,BAS02411.1,AAA96522.1,ABQ45320.1,CS-Alpha-B9|X-Alpha15|ADA83691.1,APU92293.1,APU92400.1,APU92296.1,AKC91195.1,ABQ52120.1,ADA83699.1,CS-Alpha-B7|X-Alpha16|APU92382.1	190228_Chymo_alpha_Butte_32.1645.1645.2 File:"190228_Chymo_alpha_Butte_32.raw", NativeID:"controllerType=0 controllerNumber=1 scan=1645"
TRUE	TRUE	(F)QPSQLNPQAQGSVQPQ(Q)	1				8.88606	1		853.933	1705.85	2	0.01272	7.454			10156.1	256	271	0	CS-Alpha-B8|BAS02456.1,X-Alpha18,APU92309.1,AED99850.1,APU92283.1,AFQ13472.1,AKC91196.1,AKC91215.1,AGO17685.1,APU92371.1,AFX69597.1,BU-Alpha23,AKC91214.1,BAS02411.1,AAA96522.1,ABQ45320.1,CS-Alpha-B9|X-Alpha15|ADA83691.1,APU92293.1,APU92400.1,APU92296.1,APU92253.1,AKC91195.1,ABQ52120.1,ADA83699.1,CS-Alpha-B7|X-Alpha16|APU92382.1	190228_Chymo_alpha_Butte_32.686.686.2 File:"190228_Chymo_alpha_Butte_32.raw", NativeID:"controllerType=0 controllerNumber=1 scan=686" RTINSECONDS=738.3799
TRUE	TRUE	(F)QPSQLNPQAQGSVQPQ(Q)	1				8.56864	1		853.933	1705.85	2	0.01358	7.954			17553.6	256	271	0	CS-Alpha-B8|BAS02456.1,X-Alpha18,APU92309.1,AED99850.1,APU92283.1,AFQ13472.1,AKC91196.1,AKC91215.1,AGO17685.1,APU92371.1,AFX69597.1,BU-Alpha23,AKC91214.1,BAS02411.1,AAA96522.1,ABQ45320.1,CS-Alpha-B9|X-Alpha15|ADA83691.1,APU92293.1,APU92400.1,APU92296.1,APU92253.1,AKC91195.1,ABQ52120.1,ADA83699.1,CS-Alpha-B7|X-Alpha16|APU92382.1	190228_Chymo_alpha_Butte_32.688.688.2 File:"190228_Chymo_alpha_Butte_32.raw", NativeID:"controllerType=0 controllerNumber=1 scan=688" RTINSECONDS=740.3098
TRUE	TRUE	(F)QPSQLNPQAQGSVQPQQLPQ(F)	1				8	1		725.044	2172.11	3	0.01642	7.557			24485	256	275	0	CS-Alpha-B8|BAS02456.1,X-Alpha18,APU92309.1,AED99850.1,APU92283.1,AFQ13472.1,AKC91196.1,AKC91215.1,AGO17685.1,APU92371.1,AFX69597.1,BU-Alpha23,AKC91214.1,BAS02411.1,AAA96522.1,ABQ45320.1,CS-Alpha-B9|X-Alpha15|ADA83691.1,APU92293.1,APU92400.1,APU92296.1,APU92253.1,AKC91195.1,ABQ52120.1,ADA83699.1,CS-Alpha-B7|X-Alpha16|APU92382.1	190228_Chymo_alpha_Butte_32.1117.1117.3 File:"190228_Chymo_alpha_Butte_32.raw", NativeID:"controllerType=0 controllerNumber=1 scan=1117" RTINSECONDS=1185.7374
TRUE	TRUE	(Q)GSVQPQQLPQFAEIR(N)	1				13.0862	1		849.454	1696.89	2	0.004025	2.371			18608.9	266	280	0	AKC91195.1,BAS02411.1,CS-Alpha-B8|BAS02456.1,AAA96522.1,CAA26385.1,P04727.1,AFQ13472.1,AKC91214.1	190321_trypsin_alpha_Butte_32.1460.1460.2 File:"190321_trypsin_alpha_Butte_32.raw", NativeID:"controllerType=0 controllerNumber=1 scan=1460" RTINSECONDS=1726.254
TRUE	TRUE	(Q)GSVQPQQLPQFAEIR(N)	1				12.9586	1		849.454	1696.89	2	0.002927	1.724			25863.9	266	280	0	AKC91195.1,BAS02411.1,CS-Alpha-B8|BAS02456.1,AAA96522.1,CAA26385.1,P04727.1,AFQ13472.1,AKC91214.1	190321_trypsin_alpha_Butte_32.1458.1458.2 File:"190321_trypsin_alpha_Butte_32.raw", NativeID:"controllerType=0 controllerNumber=1 scan=1458" RTINSECONDS=1724.2091
TRUE	TRUE	(Q)GSVQPQQLPQFAEIRNL(A)	1				11.4437	1		963.024	1924.03	2	0.01692	8.788			19838.4	266	282	0	AFX69628.1,CS-Alpha-B8|BAS02456.1,X-Alpha18,APU92309.1,P04727.1,AED99850.1,APU92283.1,AFQ13472.1,AKC91196.1,AKC91215.1,AGO17685.1,APU92371.1,BU-Alpha23,AKC91214.1,BAS02411.1,AAA96522.1,ABQ45320.1,CAA26385.1,CS-Alpha-B9|X-Alpha15|ADA83691.1,APU92293.1,APU92400.1,APU92296.1,APU92253.1,AKC91195.1,ABQ52120.1,ADA83699.1,CS-Alpha-B7|X-Alpha16|APU92382.1	190228_Chymo_alpha_Butte_32.1910.1910.2 File:"190228_Chymo_alpha_Butte_32.raw", NativeID:"controllerType=0 controllerNumber=1 scan=1910" RTINSECONDS=2143.9491
TRUE	TRUE	(Q)GSVQPQQLPQFAEIRNL(A)	1				9.50864	1		963.024	1924.03	2	0.01643	8.535			22747	266	282	0	AFX69628.1,CS-Alpha-B8|BAS02456.1,X-Alpha18,APU92309.1,P04727.1,AED99850.1,APU92283.1,AFQ13472.1,AKC91196.1,AKC91215.1,AGO17685.1,APU92371.1,BU-Alpha23,AKC91214.1,BAS02411.1,AAA96522.1,ABQ45320.1,CAA26385.1,CS-Alpha-B9|X-Alpha15|ADA83691.1,APU92293.1,APU92400.1,APU92296.1,APU92253.1,AKC91195.1,ABQ52120.1,ADA83699.1,CS-Alpha-B7|X-Alpha16|APU92382.1	190228_Chymo_alpha_Butte_32.1913.1913.2 File:"190228_Chymo_alpha_Butte_32.raw", NativeID:"controllerType=0 controllerNumber=1 scan=1913" RTINSECONDS=2146.3613
TRUE	TRUE	(Y)IPPHcSTTIAPF(G)	0.97	41.48	40.9527	0		2	Carbamidomethyl (+57)	670.842	1339.67	2	0.01002	7.471	1240.53		51094.4	295	306	0	AFX69628.1,CS-Alpha-B8|BAS02456.1,X-Alpha18,APU92309.1,P04727.1,AFX69623.1,APU92283.1,AFQ13472.1,AKC91196.1,AKC91215.1,AGO17685.1,APU92371.1,BU-Alpha23,AKC91214.1,BAS02411.1,AAA96522.1,ABQ45320.1,CAA26385.1,CS-Alpha-B9|X-Alpha15|ADA83691.1,APU92293.1,APU92400.1,APU92296.1,APU92253.1,AKC91195.1,ABQ52120.1,ADA83699.1,CS-Alpha-B7|X-Alpha16|APU92382.1	190228_Chymo_alpha_Butte_32.1159.1159.2 File:"190228_Chymo_alpha_Butte_32.raw", NativeID:"controllerType=0 controllerNumber=1 scan=1159"

## Sheet: 124j Spot 39
Valid	Assigned	Sequence	Prob	Mascot Ion score	Mascot Identity score	Mascot Delta Ion Score	X! Tandem	NTT	Modifications	Observed	Actual Mass	Charge	Delta Da	Delta PPM	Retention Time	Intensity	TIC	Start	Stop	# Other Proteins	Other Proteins	Spectrum ID
TRUE	TRUE	(Q)QQFPQPQQPQQPF(L)	0.95				4.72125	1		799.395	1596.77	2	0.005985	3.746			27580.8	99	111	0		190228_Chymo_SA35-124j_39.1323.1323.2 File:"190228_Chymo_SA35-124j_39.raw", NativeID:"controllerType=0 controllerNumber=1 scan=1323" RTINSECONDS=1530.6198
TRUE	TRUE	(R)PLFQLVQGQGIIQPQQPAQLEVIR(S)	1				13.5686	1		675.887	2699.52	4	0.005489	2.033			28909.7	282	305	0	AAK84774.1,BU-Gamma1,BU-Gamma8,CS-Gamma-A1|X-Gamma1|AGJ50340.1	190321_trypsin_SA35-124j_39.2064.2064.4 File:"190321_trypsin_SA35-124j_39.raw", NativeID:"controllerType=0 controllerNumber=1 scan=2064" RTINSECONDS=2717.9583
TRUE	TRUE	(R)PLFQLVQGQGIIQPQQPAQLEVIR(S)	1				10.699	1		675.886	2699.52	4	0.003292	1.219			21045.3	282	305	0	AAK84774.1,BU-Gamma1,BU-Gamma8,CS-Gamma-A1|X-Gamma1|AGJ50340.1	190321_trypsin_SA35-124j_39.2067.2067.4 File:"190321_trypsin_SA35-124j_39.raw", NativeID:"controllerType=0 controllerNumber=1 scan=2067" RTINSECONDS=2721.8398
TRUE	TRUE	(R)PLFQLVQGQGIIQPQQPAQLEVIR(S)	0.98				15	1		900.846	2699.52	3	0.004342	1.608			53610.1	282	305	0	AAK84774.1,BU-Gamma1,BU-Gamma8,CS-Gamma-A1|X-Gamma1|AGJ50340.1	190321_trypsin_SA35-124j_39.2061.2061.3 File:"190321_trypsin_SA35-124j_39.raw", NativeID:"controllerType=0 controllerNumber=1 scan=2061" RTINSECONDS=2714.0812
TRUE	TRUE	(R)PLFQLVQGQGIIQPQQPAQLEVIR(S)	0.98				15	1		900.847	2699.52	3	0.005624	2.083			38061.4	282	305	0	AAK84774.1,BU-Gamma1,BU-Gamma8,CS-Gamma-A1|X-Gamma1|AGJ50340.1	190321_trypsin_SA35-124j_39.2059.2059.3 File:"190321_trypsin_SA35-124j_39.raw", NativeID:"controllerType=0 controllerNumber=1 scan=2059" RTINSECONDS=2712.0107
TRUE	TRUE	(F)QLVQGQGIIQPQQPAQL(E)	1	62.58	37.3432	0		2		923.516	1845.02	2	0.00726	3.933	1781.84		20102	285	301	0	ACI04080.1,AHJ60702.1,AHJ60700.1,AHJ60684.1,AHJ60716.1,AHJ60686.1,AHJ60688.1,AHJ60689.1,AHJ60718.1,BU-Gamma1,BU-Gamma8,CS-Gamma-A1|X-Gamma1|AGJ50340.1,AHJ60680.1,AHJ60682.1,AHJ60683.1,ACJ03422.1,AAK84774.1,ACI04093.1,X-Gamma10|AEW46790.1,ACI04095.1,AHJ60710.1,AHJ60698.1,AHJ60699.1,AHJ60708.1,CS-Gamma-D1|BU-Gamma4|XP_020180238.1,AHJ60694.1	190228_Chymo_SA35-124j_39.1511.1511.2 File:"190228_Chymo_SA35-124j_39.raw", NativeID:"controllerType=0 controllerNumber=1 scan=1511"
TRUE	TRUE	(F)QLVQGQGIIQPQQPAQL(E)	0.99	44.2	37.4406	0		2		923.516	1845.02	2	0.006404	3.469	1783.77		24131.8	285	301	0	ACI04080.1,AHJ60702.1,AHJ60700.1,AHJ60684.1,AHJ60716.1,AHJ60686.1,AHJ60688.1,AHJ60689.1,AHJ60718.1,BU-Gamma1,BU-Gamma8,CS-Gamma-A1|X-Gamma1|AGJ50340.1,AHJ60680.1,AHJ60682.1,AHJ60683.1,ACJ03422.1,AAK84774.1,ACI04093.1,X-Gamma10|AEW46790.1,ACI04095.1,AHJ60710.1,AHJ60698.1,AHJ60699.1,AHJ60708.1,CS-Gamma-D1|BU-Gamma4|XP_020180238.1,AHJ60694.1	190228_Chymo_SA35-124j_39.1513.1513.2 File:"190228_Chymo_SA35-124j_39.raw", NativeID:"controllerType=0 controllerNumber=1 scan=1513"
TRUE	TRUE	(Q)GIIQPQQPAQLEVIR(S)	1				11.5376	1		845.488	1688.96	2	0.003242	1.918			14168	291	305	0	AAK84774.1,BU-Gamma1,BU-Gamma8,CS-Gamma-A1|X-Gamma1|AGJ50340.1	190321_trypsin_SA35-124j_39.1365.1365.2 File:"190321_trypsin_SA35-124j_39.raw", NativeID:"controllerType=0 controllerNumber=1 scan=1365" RTINSECONDS=1885.6244
TRUE	TRUE	(K)APFASIVADIGGQ(-)	1	79.11	38.2724	39.73		2		623.329	1244.64	2	0.00277	2.224	2494.1		32228.4	329	341	0	AAK84774.1,BU-Gamma1,BU-Gamma8,CS-Gamma-A1|X-Gamma1|AGJ50340.1	190321_trypsin_SA35-124j_39.1907.1907.2 File:"190321_trypsin_SA35-124j_39.raw", NativeID:"controllerType=0 controllerNumber=1 scan=1907"
TRUE	TRUE	(K)APFASIVADIGGQ(-)	0.99	63.53	38.1657	38.27		2		623.328	1244.64	2	0.001672	1.342	2492.05		31365.2	329	341	0	AAK84774.1,BU-Gamma1,BU-Gamma8,CS-Gamma-A1|X-Gamma1|AGJ50340.1	190321_trypsin_SA35-124j_39.1905.1905.2 File:"190321_trypsin_SA35-124j_39.raw", NativeID:"controllerType=0 controllerNumber=1 scan=1905"
TRUE	TRUE	(K)APFASIVADIGGQ(-)	0.99				7.06048	2		623.328	1244.64	2	0.001672	1.342			20796.4	329	341	0	AAK84774.1,BU-Gamma1,BU-Gamma8,CS-Gamma-A1|X-Gamma1|AGJ50340.1	190321_trypsin_SA35-124j_39.1905.1905.2 File:"190321_trypsin_SA35-124j_39.raw", NativeID:"controllerType=0 controllerNumber=1 scan=1905" RTINSECONDS=2492.0537
TRUE	TRUE	(K)APFASIVADIGGQ(-)	0.95				4.67778	2		623.329	1244.64	2	0.002771	2.225			23399.5	329	341	0	AAK84774.1,BU-Gamma1,BU-Gamma8,CS-Gamma-A1|X-Gamma1|AGJ50340.1	190321_trypsin_SA35-124j_39.1907.1907.2 File:"190321_trypsin_SA35-124j_39.raw", NativeID:"controllerType=0 controllerNumber=1 scan=1907" RTINSECONDS=2494.1042
TRUE	TRUE	(F)ASIVADIGGQ(-)	1	52.06	39.5602	25.79		2		465.75	929.486	2	0.003784	4.067	1284.18		37623.8	332	341	0	AAK84774.1,BU-Gamma1,BU-Gamma8,CS-Gamma-A1|X-Gamma1|AGJ50340.1	190228_Chymo_SA35-124j_39.1059.1059.2 File:"190228_Chymo_SA35-124j_39.raw", NativeID:"controllerType=0 controllerNumber=1 scan=1059"
TRUE	TRUE	(F)ASIVADIGGQ(-)	0.99	46.68	39.5622	26.38		2		465.75	929.485	2	0.003172	3.409	1278.86		36154.6	332	341	0	AAK84774.1,BU-Gamma1,BU-Gamma8,CS-Gamma-A1|X-Gamma1|AGJ50340.1	190228_Chymo_SA35-124j_39.1055.1055.2 File:"190228_Chymo_SA35-124j_39.raw", NativeID:"controllerType=0 controllerNumber=1 scan=1055"
Valid	Assigned	Sequence	Prob	Mascot Ion score	Mascot Identity score	Mascot Delta Ion Score	X! Tandem	NTT	Modifications	Observed	Actual Mass	Charge	Delta Da	Delta PPM	Retention Time	Intensity	TIC	Start	Stop	# Other Proteins	Other Proteins	Spectrum ID
TRUE	TRUE	(R)LQASTPLR(Q)	0.95	40.65	35.0338	12.88		2		443.262	884.509	2	0.001182	1.335	1069.7		90077.6	50	57	0	AAB27108.2,BAK04052.1,ACB41345.1,ACB41346.1	190321_trypsin_SA35-124j_39.676.676.2 File:"190321_trypsin_SA35-124j_39.raw", NativeID:"controllerType=0 controllerNumber=1 scan=676"
TRUE	TRUE	(R)SSQLHSSQNIFSGFDVR(L)	0.95				3.22185	2		636.979	1907.91	3	0.001881	0.9854			72283.1	211	227	0	ABQ51156.1,AAB27108.2,BAK04052.1,ACB41345.1,ACB41346.1	190321_trypsin_SA35-124j_39.1458.1458.3 File:"190321_trypsin_SA35-124j_39.raw", NativeID:"controllerType=0 controllerNumber=1 scan=1458" RTINSECONDS=2004.0118
TRUE	TRUE	(R)LLAEALGTSGK(I)	1	70.98	36.2757	50.82		2		530.307	1058.6	2	0.0009941	0.9381	1425.55		56599.2	228	238	0	ABQ51156.1,AAB27108.2,ACB41345.1,ACB41346.1	190321_trypsin_SA35-124j_39.996.996.2 File:"190321_trypsin_SA35-124j_39.raw", NativeID:"controllerType=0 controllerNumber=1 scan=996"
TRUE	TRUE	(R)LLAEALGTSGK(I)	1	70.82	36.3124	37.42		2		530.306	1058.6	2	0.0002601	0.2454	1427.36		69468.6	228	238	0	ABQ51156.1,AAB27108.2,ACB41345.1,ACB41346.1	190321_trypsin_SA35-124j_39.998.998.2 File:"190321_trypsin_SA35-124j_39.raw", NativeID:"controllerType=0 controllerNumber=1 scan=998"
TRUE	TRUE	(R)LLAEALGTSGK(I)	0.99				6.92082	2		530.306	1058.6	2	0.000261	0.2463			46485.2	228	238	0	ABQ51156.1,AAB27108.2,ACB41345.1,ACB41346.1	190321_trypsin_SA35-124j_39.998.998.2 File:"190321_trypsin_SA35-124j_39.raw", NativeID:"controllerType=0 controllerNumber=1 scan=998" RTINSECONDS=1427.3633
TRUE	TRUE	(R)LLAEALGTSGK(I)	0.99				6.92082	2		530.307	1058.6	2	0.000993	0.9371			36740.9	228	238	0	ABQ51156.1,AAB27108.2,ACB41345.1,ACB41346.1	190321_trypsin_SA35-124j_39.996.996.2 File:"190321_trypsin_SA35-124j_39.raw", NativeID:"controllerType=0 controllerNumber=1 scan=996" RTINSECONDS=1425.5535
TRUE	TRUE	(K)FLKPVFTQQR(E)	0.99	32.05	33.5526	18.78		2		421.913	1262.72	3	0.003301	2.612	1659.94		153729	259	268	0	ABQ51156.1,AAB27108.2,ACB41345.1,ACB41346.1	190321_trypsin_SA35-124j_39.1171.1171.3 File:"190321_trypsin_SA35-124j_39.raw", NativeID:"controllerType=0 controllerNumber=1 scan=1171"
TRUE	TRUE	(K)FLKPVFTQQR(E)	0.97	27.93	33.5507	18.2		2		421.913	1262.72	3	0.002386	1.888	1657.67		91409.9	259	268	0	ABQ51156.1,AAB27108.2,ACB41345.1,ACB41346.1	190321_trypsin_SA35-124j_39.1168.1168.3 File:"190321_trypsin_SA35-124j_39.raw", NativeID:"controllerType=0 controllerNumber=1 scan=1168"
TRUE	TRUE	(K)HIQGEQPQmGQSQAK(H)	1	55.64	38.9977	38.93		2	Oxidation (+16)	561.603	1681.79	3	0.002585	1.536	665.279		93524.3	312	326	0		190321_trypsin_SA35-124j_39.398.398.3 File:"190321_trypsin_SA35-124j_39.raw", NativeID:"controllerType=0 controllerNumber=1 scan=398"
TRUE	TRUE	(K)HIQGEQPQmGQSQAK(H)	1	45.9	39.0053	30.2		2	Oxidation (+16)	561.603	1681.79	3	0.003686	2.19	663.11		83058.4	312	326	0		190321_trypsin_SA35-124j_39.395.395.3 File:"190321_trypsin_SA35-124j_39.raw", NativeID:"controllerType=0 controllerNumber=1 scan=395"
TRUE	TRUE	(K)HIQGEQPQmGQSQAK(H)	0.98				6.95861	2	Oxidation (+16)	561.603	1681.79	3	0.002586	1.537			64896.9	312	326	0		190321_trypsin_SA35-124j_39.398.398.3 File:"190321_trypsin_SA35-124j_39.raw", NativeID:"controllerType=0 controllerNumber=1 scan=398" RTINSECONDS=665.2788
TRUE	TRUE	(K)HIQGEQPQmGQSQAK(H)	0.97				5.4437	2	Oxidation (+16)	561.603	1681.79	3	0.003685	2.19			54820.5	312	326	0		190321_trypsin_SA35-124j_39.395.395.3 File:"190321_trypsin_SA35-124j_39.raw", NativeID:"controllerType=0 controllerNumber=1 scan=395" RTINSECONDS=663.1098

## Sheet: 124j Spot 40
Valid	Assigned	Sequence	Prob	Mascot Ion score	Mascot Identity score	Mascot Delta Ion Score	X! Tandem	NTT	Modifications	Observed	Actual Mass	Charge	Delta Da	Delta PPM	Retention Time	Intensity	TIC	Start	Stop	# Other Proteins	Other Proteins	Spectrum ID
TRUE	TRUE	(Q)LQQPQQPLPQPQQPQQPFPQQQQP(L)	1				10.1805	2		945.164	2832.47	3	0.03881	13.7			26823.2	159	182	0	EMS45054.1,ACJ03496.1,AAK84774.1,BU-Gamma1,CS-Gamma-A1|X-Gamma1|AGJ50340.1	190312_thermo_SA35-124j_40.1371.1371.3 File:"190312_thermo_SA35-124j_40.raw", NativeID:"controllerType=0 controllerNumber=1 scan=1371" RTINSECONDS=1531.1429
TRUE	TRUE	(Q)LQQPQQPLPQPQQPQQPFPQQQQP(L)	0.99				7.42022	2		945.164	2832.47	3	0.03936	13.89			17357.1	159	182	0	EMS45054.1,ACJ03496.1,AAK84774.1,BU-Gamma1,CS-Gamma-A1|X-Gamma1|AGJ50340.1	190312_thermo_SA35-124j_40.1369.1369.3 File:"190312_thermo_SA35-124j_40.raw", NativeID:"controllerType=0 controllerNumber=1 scan=1369" RTINSECONDS=1529.3836
TRUE	TRUE	(Q)LQQPQQPLPQPQQPQQPFPQQQQP(L)	0.99	47.57	35.867	41.14		2		945.164	2832.47	3	0.03881	13.7	1531.14		49582	159	182	0	EMS45054.1,ACJ03496.1,AAK84774.1,BU-Gamma1,CS-Gamma-A1|X-Gamma1|AGJ50340.1	190312_thermo_SA35-124j_40.1371.1371.3 File:"190312_thermo_SA35-124j_40.raw", NativeID:"controllerType=0 controllerNumber=1 scan=1371"
TRUE	TRUE	(Q)LQQPQQPLPQPQQPQQPFPQQQQP(L)	0.97	40.66	35.8343	31.99		2		945.164	2832.47	3	0.03936	13.89	1529.38		33527	159	182	0	EMS45054.1,ACJ03496.1,AAK84774.1,BU-Gamma1,CS-Gamma-A1|X-Gamma1|AGJ50340.1	190312_thermo_SA35-124j_40.1369.1369.3 File:"190312_thermo_SA35-124j_40.raw", NativeID:"controllerType=0 controllerNumber=1 scan=1369"
TRUE	TRUE	(Q)LQQPQQPLPQPQQPQQPFPQQQQPL(I)	0.99				8.01773	1		982.85	2945.53	3	0.01281	4.348			13216.9	159	183	0	EMS45054.1,ACJ03496.1,AAK84774.1,CS-Gamma-A1|X-Gamma1|AGJ50340.1	190228_Chymo_SA35-124j_40.1759.1759.3 File:"190228_Chymo_SA35-124j_40.raw", NativeID:"controllerType=0 controllerNumber=1 scan=1759" RTINSECONDS=1794.1334
TRUE	TRUE	(Y)LQQQmNPcKNY(L)	0.98				4.49485	2	Oxidation (+16), Carbamidomethyl (+57)	720.327	1438.64	2	0.005562	3.863			53508.6	188	198	0	EMS45054.1,ACJ03496.1,AAK84774.1,ACJ03495.1,BU-Gamma1,AFX69677.1,ACJ03470.1,CS-Gamma-A1|X-Gamma1|AGJ50340.1	190228_Chymo_SA35-124j_40.376.376.2 File:"190228_Chymo_SA35-124j_40.raw", NativeID:"controllerType=0 controllerNumber=1 scan=376" RTINSECONDS=491.4823
TRUE	TRUE	(L)qcAAIHGVVH(S)	1				6.19382	1	Ammonia-loss (-17), Carbamidomethyl (+57)	537.763	1073.51	2	0.004494	4.182			51626.6	241	250	0	EMS45054.1,ACJ03496.1,BU-Gamma1	190228_Chymo_SA35-124j_40.791.791.2 File:"190228_Chymo_SA35-124j_40.raw", NativeID:"controllerType=0 controllerNumber=1 scan=791" RTINSECONDS=832.3961
TRUE	TRUE	(L)qcAAIHGVVH(S)	0.98				4.18709	1	Ammonia-loss (-17), Carbamidomethyl (+57)	537.763	1073.51	2	0.003762	3.501			36184.1	241	250	0	EMS45054.1,ACJ03496.1,BU-Gamma1	190228_Chymo_SA35-124j_40.789.789.2 File:"190228_Chymo_SA35-124j_40.raw", NativeID:"controllerType=0 controllerNumber=1 scan=789" RTINSECONDS=830.7017
TRUE	TRUE	(H)SIImQQEQQQQQQQQQGIQImRPL(F)	1				9.49485	1	Oxidation (+16), Oxidation (+16)	981.164	2940.47	3	0.01581	5.375			9508.6	251	274	0	BU-Gamma1	190228_Chymo_SA35-124j_40.1530.1530.3 File:"190228_Chymo_SA35-124j_40.raw", NativeID:"controllerType=0 controllerNumber=1 scan=1530" RTINSECONDS=1531.964
TRUE	TRUE	(H)SIImQQEQQQQQQQQQGIQImRPL(F)	0.99				8.01773	1	Oxidation (+16), Oxidation (+16)	981.163	2940.47	3	0.01288	4.378			9376.36	251	274	0	BU-Gamma1	190228_Chymo_SA35-124j_40.1534.1534.3 File:"190228_Chymo_SA35-124j_40.raw", NativeID:"controllerType=0 controllerNumber=1 scan=1534" RTINSECONDS=1535.441
TRUE	TRUE	(H)SIImQQEQQQQQQQQQGIQImRPL(F)	0.99				7.95861	1	Oxidation (+16), Oxidation (+16)	981.163	2940.47	3	0.0127	4.316			11557.9	251	274	0	BU-Gamma1	190228_Chymo_SA35-124j_40.1508.1508.3 File:"190228_Chymo_SA35-124j_40.raw", NativeID:"controllerType=0 controllerNumber=1 scan=1508" RTINSECONDS=1519.3012
TRUE	TRUE	(S)IImQQEQQQQQQQQQG(I)	0.95	45.99	44.6235	0		2	Oxidation (+16)	662.991	1985.95	3	0.02782	14	450.246		104876	252	267	0	BU-Gamma1	190312_thermo_SA35-124j_40.362.362.3 File:"190312_thermo_SA35-124j_40.raw", NativeID:"controllerType=0 controllerNumber=1 scan=362"
TRUE	TRUE	(Q)QQQQGIQImRPL(F)	0.97				4.12494	1	Oxidation (+16)	728.394	1454.77	2	0.006117	4.202			31388	263	274	0	EMS45054.1,ACJ03496.1,AAK84774.1,BU-Gamma1,CS-Gamma-A1|X-Gamma1|AGJ50340.1	190228_Chymo_SA35-124j_40.1077.1077.2 File:"190228_Chymo_SA35-124j_40.raw", NativeID:"controllerType=0 controllerNumber=1 scan=1077" RTINSECONDS=1115.4892
TRUE	TRUE	(Q)QQQQGIQImRPL(F)	0.97				4.10791	1	Oxidation (+16)	728.394	1454.77	2	0.006971	4.788			16080.8	263	274	0	EMS45054.1,ACJ03496.1,AAK84774.1,BU-Gamma1,CS-Gamma-A1|X-Gamma1|AGJ50340.1	190228_Chymo_SA35-124j_40.1080.1080.2 File:"190228_Chymo_SA35-124j_40.raw", NativeID:"controllerType=0 controllerNumber=1 scan=1080" RTINSECONDS=1118.7953
TRUE	TRUE	(R)PLFQLVQGQGIIQPQQPAQLEVIR(S)	1				14.585	1		675.886	2699.52	4	0.004024	1.49			42234.3	273	296	0	EMS45054.1,ACJ03496.1,AAK84774.1,BU-Gamma1,CS-Gamma-A1|X-Gamma1|AGJ50340.1	190321_trypsin_SA35-124j_40.2067.2067.4 File:"190321_trypsin_SA35-124j_40.raw", NativeID:"controllerType=0 controllerNumber=1 scan=2067" RTINSECONDS=2657.4498
TRUE	TRUE	(R)PLFQLVQGQGIIQPQQPAQLEVIR(S)	1				13.284	1		675.887	2699.52	4	0.005978	2.214			40709.3	273	296	0	EMS45054.1,ACJ03496.1,AAK84774.1,BU-Gamma1,CS-Gamma-A1|X-Gamma1|AGJ50340.1	190321_trypsin_SA35-124j_40.2065.2065.4 File:"190321_trypsin_SA35-124j_40.raw", NativeID:"controllerType=0 controllerNumber=1 scan=2065" RTINSECONDS=2655.4009
TRUE	TRUE	(R)PLFQLVQGQGIIQPQQPAQLEVIR(S)	1				15	1		900.847	2699.52	3	0.00599	2.218			44929.5	273	296	0	EMS45054.1,ACJ03496.1,AAK84774.1,BU-Gamma1,CS-Gamma-A1|X-Gamma1|AGJ50340.1	190321_trypsin_SA35-124j_40.2062.2062.3 File:"190321_trypsin_SA35-124j_40.raw", NativeID:"controllerType=0 controllerNumber=1 scan=2062" RTINSECONDS=2653.092
TRUE	TRUE	(R)PLFQLVQGQGIIQPQQPAQLEVIR(S)	1				15	1		900.847	2699.52	3	0.00654	2.422			65791.8	273	296	0	EMS45054.1,ACJ03496.1,AAK84774.1,BU-Gamma1,CS-Gamma-A1|X-Gamma1|AGJ50340.1	190321_trypsin_SA35-124j_40.2064.2064.3 File:"190321_trypsin_SA35-124j_40.raw", NativeID:"controllerType=0 controllerNumber=1 scan=2064" RTINSECONDS=2655.13
TRUE	TRUE	(L)FQLVQGQGIIQPQQPAQL(E)	0.99	49.13	37.4912	0		2		997.051	1992.09	2	0.007218	3.622	2243.18		24824.3	275	292	0	ACJ03496.1,ACI04080.1,AHJ60702.1,AHJ60700.1,AHJ60684.1,AHJ60716.1,AHJ60686.1,AHJ60688.1,AHJ60689.1,AHJ60718.1,BU-Gamma1,CS-Gamma-A1|X-Gamma1|AGJ50340.1,AHJ60680.1,AHJ60682.1,AHJ60683.1,ACJ03422.1,AAK84774.1,ACI04093.1,X-Gamma10|AEW46790.1,ACI04095.1,AHJ60710.1,EMS45054.1,AHJ60698.1,AHJ60699.1,AHJ60708.1,CS-Gamma-D1|BU-Gamma4|XP_020180238.1,AHJ60694.1	190228_Chymo_SA35-124j_40.2090.2090.2 File:"190228_Chymo_SA35-124j_40.raw", NativeID:"controllerType=0 controllerNumber=1 scan=2090"
TRUE	TRUE	(L)FQLVQGQGIIQPQQPAQL(E)	0.99	55.33	37.3751	0		2		997.051	1992.09	2	0.00844	4.235	2241.23		22421.5	275	292	0	ACJ03496.1,ACI04080.1,AHJ60702.1,AHJ60700.1,AHJ60684.1,AHJ60716.1,AHJ60686.1,AHJ60688.1,AHJ60689.1,AHJ60718.1,BU-Gamma1,CS-Gamma-A1|X-Gamma1|AGJ50340.1,AHJ60680.1,AHJ60682.1,AHJ60683.1,ACJ03422.1,AAK84774.1,ACI04093.1,X-Gamma10|AEW46790.1,ACI04095.1,AHJ60710.1,EMS45054.1,AHJ60698.1,AHJ60699.1,AHJ60708.1,CS-Gamma-D1|BU-Gamma4|XP_020180238.1,AHJ60694.1	190228_Chymo_SA35-124j_40.2088.2088.2 File:"190228_Chymo_SA35-124j_40.raw", NativeID:"controllerType=0 controllerNumber=1 scan=2088"
TRUE	TRUE	(F)QLVQGQGIIQPQQPAQL(E)	1	54.16	37.2206	0		2		923.517	1845.02	2	0.007504	4.065	1774.33		26743.1	276	292	0	ACJ03496.1,ACI04080.1,AHJ60702.1,AHJ60700.1,AHJ60684.1,AHJ60716.1,AHJ60686.1,AHJ60688.1,AHJ60689.1,AHJ60718.1,BU-Gamma1,CS-Gamma-A1|X-Gamma1|AGJ50340.1,AHJ60680.1,AHJ60682.1,AHJ60683.1,ACJ03422.1,AAK84774.1,ACI04093.1,X-Gamma10|AEW46790.1,ACI04095.1,AHJ60710.1,EMS45054.1,AHJ60698.1,AHJ60699.1,AHJ60708.1,CS-Gamma-D1|BU-Gamma4|XP_020180238.1,AHJ60694.1	190228_Chymo_SA35-124j_40.1744.1744.2 File:"190228_Chymo_SA35-124j_40.raw", NativeID:"controllerType=0 controllerNumber=1 scan=1744"
TRUE	TRUE	(F)QLVQGQGIIQPQQPAQL(E)	0.99	52.79	37.2206	0		2		923.517	1845.02	2	0.007626	4.131	1776.22		40230.2	276	292	0	ACJ03496.1,ACI04080.1,AHJ60702.1,AHJ60700.1,AHJ60684.1,AHJ60716.1,AHJ60686.1,AHJ60688.1,AHJ60689.1,AHJ60718.1,BU-Gamma1,CS-Gamma-A1|X-Gamma1|AGJ50340.1,AHJ60680.1,AHJ60682.1,AHJ60683.1,ACJ03422.1,AAK84774.1,ACI04093.1,X-Gamma10|AEW46790.1,ACI04095.1,AHJ60710.1,EMS45054.1,AHJ60698.1,AHJ60699.1,AHJ60708.1,CS-Gamma-D1|BU-Gamma4|XP_020180238.1,AHJ60694.1	190228_Chymo_SA35-124j_40.1746.1746.2 File:"190228_Chymo_SA35-124j_40.raw", NativeID:"controllerType=0 controllerNumber=1 scan=1746"
TRUE	TRUE	(L)VQGQGIIQPQQPAQL(E)	0.97	40.65	38.8807	0		2		802.945	1603.88	2	0.006404	3.99	1478.19		47821.6	278	292	0	ACJ03452.1,ACJ03496.1,BU-Gamma7|X-Gamma7,ACI04080.1,CS-Gamma-D2|BU-Gamma2|AEA52221.1,AHJ60702.1,AHJ60700.1,AHJ60684.1,AHJ60716.1,AHJ60686.1,AHJ60688.1,AHJ60689.1,AHJ60718.1,BU-Gamma1,AEA30015.1,CS-Gamma-B6|P06659.1,BAN29066.1,CS-Gamma-A1|X-Gamma1|AGJ50340.1,AHJ60680.1,ACJ03439.1,AHJ60682.1,AHJ60683.1,ACJ03422.1,ACJ03465.1,AAK84774.1,ACI04093.1,X-Gamma10|AEW46790.1,ACM41415.1,ACI04095.1,AHJ60710.1…	190228_Chymo_SA35-124j_40.1402.1402.2 File:"190228_Chymo_SA35-124j_40.raw", NativeID:"controllerType=0 controllerNumber=1 scan=1402"
TRUE	TRUE	(Q)GIIQPQQPAQLEVIR(S)	1				13.8239	1		845.488	1688.96	2	0.00373	2.207			21561.9	282	296	0	EMS45054.1,ACJ03496.1,AAK84774.1,BU-Gamma1,CS-Gamma-A1|X-Gamma1|AGJ50340.1	190321_trypsin_SA35-124j_40.1328.1328.2 File:"190321_trypsin_SA35-124j_40.raw", NativeID:"controllerType=0 controllerNumber=1 scan=1328" RTINSECONDS=1647.7862
TRUE	TRUE	(Q)GIIQPQQPAQLEVIR(S)	1				10.7696	1		845.487	1688.96	2	0.002265	1.34			24790.1	282	296	0	EMS45054.1,ACJ03496.1,AAK84774.1,BU-Gamma1,CS-Gamma-A1|X-Gamma1|AGJ50340.1	190321_trypsin_SA35-124j_40.1332.1332.2 File:"190321_trypsin_SA35-124j_40.raw", NativeID:"controllerType=0 controllerNumber=1 scan=1332" RTINSECONDS=1651.4497
TRUE	TRUE	(K)APFASIVADIGGQ(-)	1				8.18709	2		623.328	1244.64	2	0.001428	1.146			37067.4	320	332	0	EMS45054.1,ACJ03496.1,AAK84774.1,BU-Gamma1,CS-Gamma-A1|X-Gamma1|AGJ50340.1	190321_trypsin_SA35-124j_40.1944.1944.2 File:"190321_trypsin_SA35-124j_40.raw", NativeID:"controllerType=0 controllerNumber=1 scan=1944" RTINSECONDS=2453.3292
TRUE	TRUE	(K)APFASIVADIGGQ(-)	0.99	64.74	38.2367	36.72		2		623.328	1244.64	2	0.001428	1.146	2453.33		54096.8	320	332	0	EMS45054.1,ACJ03496.1,AAK84774.1,BU-Gamma1,CS-Gamma-A1|X-Gamma1|AGJ50340.1	190321_trypsin_SA35-124j_40.1944.1944.2 File:"190321_trypsin_SA35-124j_40.raw", NativeID:"controllerType=0 controllerNumber=1 scan=1944"
TRUE	TRUE	(K)APFASIVADIGGQ(-)	0.98	51.9	38.2387	32.71		2		623.328	1244.64	2	0.0008181	0.6567	2449.49		25507.2	320	332	0	EMS45054.1,ACJ03496.1,AAK84774.1,BU-Gamma1,CS-Gamma-A1|X-Gamma1|AGJ50340.1	190321_trypsin_SA35-124j_40.1941.1941.2 File:"190321_trypsin_SA35-124j_40.raw", NativeID:"controllerType=0 controllerNumber=1 scan=1941"
TRUE	TRUE	(F)ASIVADIGGQ(-)	1	60.25	39.5602	27.39		2		465.75	929.486	2	0.003784	4.067	1288.43		62051.9	323	332	0	EMS45054.1,ACJ03496.1,AAK84774.1,BU-Gamma1,CS-Gamma-A1|X-Gamma1|AGJ50340.1	190228_Chymo_SA35-124j_40.1223.1223.2 File:"190228_Chymo_SA35-124j_40.raw", NativeID:"controllerType=0 controllerNumber=1 scan=1223"
TRUE	TRUE	(F)ASIVADIGGQ(-)	0.96	47.04	39.5545	24.77		2		465.75	929.486	2	0.00415	4.46	1286.67		55995.3	323	332	0	EMS45054.1,ACJ03496.1,AAK84774.1,BU-Gamma1,CS-Gamma-A1|X-Gamma1|AGJ50340.1	190228_Chymo_SA35-124j_40.1221.1221.2 File:"190228_Chymo_SA35-124j_40.raw", NativeID:"controllerType=0 controllerNumber=1 scan=1221"

## Sheet: 124j Spot 41
Valid	Assigned	Sequence	Prob	Mascot Ion score	Mascot Identity score	Mascot Delta Ion Score	X! Tandem	NTT	Modifications	Observed	Actual Mass	Charge	Delta Da	Delta PPM	Retention Time	Intensity	TIC	Start	Stop	# Other Proteins	Other Proteins	Spectrum ID
TRUE	TRUE	(F)LQPQQAFPQQPQQPFPQ(T)	0.98				5.36653	1		1004.01	2006.01	2	0.009102	4.535			37219.5	78	94	0	X-Gamma4	190228_Chymo_SA35-124j_41.1715.1715.2 File:"190228_Chymo_SA35-124j_41.raw", NativeID:"controllerType=0 controllerNumber=1 scan=1715" RTINSECONDS=1672.1052
TRUE	TRUE	(F)LQPQQAFPQQPQQPFPQ(T)	0.98				5.12494	1		1004.01	2006.01	2	0.009957	4.961			22556.5	78	94	0	X-Gamma4	190228_Chymo_SA35-124j_41.1713.1713.2 File:"190228_Chymo_SA35-124j_41.raw", NativeID:"controllerType=0 controllerNumber=1 scan=1713" RTINSECONDS=1670.0616
TRUE	TRUE	(F)LQPQQAFPQQPQQPFPQ(T)	0.97				7.61979	1		669.678	2006.01	3	0.01	4.985			92403	78	94	0	X-Gamma4	190228_Chymo_SA35-124j_41.1712.1712.3 File:"190228_Chymo_SA35-124j_41.raw", NativeID:"controllerType=0 controllerNumber=1 scan=1712" RTINSECONDS=1669.7907
TRUE	TRUE	(Q)TQQPQQPFPQFQQPHQPF(H)	0.97				7.92082	1		736.696	2207.07	3	0.01022	4.629	1808.95		75117.2	157	174	0		190228_Chymo_SA35-124j_41.1832.1832.3 File:"190228_Chymo_SA35-124j_41.raw", NativeID:"controllerType=0 controllerNumber=1 scan=1832" RTINSECONDS=1808.9494
TRUE	TRUE	(Q)TQQPQQPFPQFQQPHQPF(H)	0.96				4.79588	1		1104.54	2207.07	2	0.0106	4.801	1822.11		42705.7	157	174	0		190228_Chymo_SA35-124j_41.1844.1844.2 File:"190228_Chymo_SA35-124j_41.raw", NativeID:"controllerType=0 controllerNumber=1 scan=1844" RTINSECONDS=1822.1094
TRUE	TRUE	(Q)TQQPQQPFPQFQQPHQPF(H)	0.95				4.49485	1		1104.54	2207.06	2	0.009624	4.359	1831.01		37585.9	157	174	0		190228_Chymo_SA35-124j_41.1857.1857.2 File:"190228_Chymo_SA35-124j_41.raw", NativeID:"controllerType=0 controllerNumber=1 scan=1857" RTINSECONDS=1831.0123
TRUE	TRUE	(P)FHQPQQQFPQPQQPQQ(S)	0.96				6.74473	1		664.333	1989.98	3	0.03104	15.59			57583.2	174	189	0		190312_thermo_SA35-124j_41.896.896.3 File:"190312_thermo_SA35-124j_41.raw", NativeID:"controllerType=0 controllerNumber=1 scan=896" RTINSECONDS=912.2039
TRUE	TRUE	(F)HQPQQQFPQPQQPQ(Q)	0.99				5.67778	1		858.419	1714.82	2	0.006445	3.756			33930.5	175	188	0		190228_Chymo_SA35-124j_41.610.610.2 File:"190228_Chymo_SA35-124j_41.raw", NativeID:"controllerType=0 controllerNumber=1 scan=610" RTINSECONDS=657.2264
TRUE	TRUE	(F)HQPQQQFPQPQQPQ(Q)	0.98				5.42022	1		858.42	1714.83	2	0.008642	5.037			32819.9	175	188	0		190228_Chymo_SA35-124j_41.620.620.2 File:"190228_Chymo_SA35-124j_41.raw", NativeID:"controllerType=0 controllerNumber=1 scan=620" RTINSECONDS=662.172
TRUE	TRUE	(F)HQPQQQFPQPQQPQQSFPQQQRPF(I)	1	38.5	40.6807	25.35	12.5686	2		987.155	2958.44	3	0.01586	5.357	1350.35		61346.5	175	198	0		190228_Chymo_SA35-124j_41.1310.1310.3 File:"190228_Chymo_SA35-124j_41.raw", NativeID:"controllerType=0 controllerNumber=1 scan=1310" RTINSECONDS=1350.3512
TRUE	TRUE	(F)HQPQQQFPQPQQPQQSFPQQQRPF(I)	1	45.78	40.6804	32.51	8.18709	2		987.155	2958.44	3	0.01549	5.234	1348.32		39437.8	175	198	0		190228_Chymo_SA35-124j_41.1307.1307.3 File:"190228_Chymo_SA35-124j_41.raw", NativeID:"controllerType=0 controllerNumber=1 scan=1307" RTINSECONDS=1348.3248
TRUE	TRUE	(Q)QQFPQPQQPQQSFPQQQRPF(I)	0.97				7.4437	1		823.744	2468.21	3	0.01099	4.451			40800.8	179	198	0		190228_Chymo_SA35-124j_41.1552.1552.3 File:"190228_Chymo_SA35-124j_41.raw", NativeID:"controllerType=0 controllerNumber=1 scan=1552" RTINSECONDS=1521.7777
TRUE	TRUE	(S)IIVQQQQQQQQQQQQQQQG(M)	1	60.17	40.7107	42.98	7.27572	2		774.734	2321.18	3	0.03198	13.77	568.516		66139.4	267	285	0		190312_thermo_SA35-124j_41.534.534.3 File:"190312_thermo_SA35-124j_41.raw", NativeID:"controllerType=0 controllerNumber=1 scan=534" RTINSECONDS=568.5164
TRUE	TRUE	(S)IIVQQQQQQQQQQQQQQQG(M)	1	59.18	40.5983	35.71	6.40894	2		774.735	2321.18	3	0.03418	14.72	566.359		39931.8	267	285	0		190312_thermo_SA35-124j_41.530.530.3 File:"190312_thermo_SA35-124j_41.raw", NativeID:"controllerType=0 controllerNumber=1 scan=530" RTINSECONDS=566.3593
TRUE	TRUE	(S)IIVQQQQQQQQQQQQQQQGmH(I)	1	65.11	40.3611	44.19	9.4437	2	Oxidation (+16)	869.434	2605.28	3	0.03788	14.54	488.926		38525	267	287	0		190312_thermo_SA35-124j_41.417.417.3 File:"190312_thermo_SA35-124j_41.raw", NativeID:"controllerType=0 controllerNumber=1 scan=417" RTINSECONDS=488.9259
TRUE	TRUE	(S)IIVQQQQQQQQQQQQQQQGmH(I)	1	58.72	40.3906	44.39	9.76955	2	Oxidation (+16)	869.434	2605.28	3	0.03734	14.32	490.576		83776.6	267	287	0		190312_thermo_SA35-124j_41.419.419.3 File:"190312_thermo_SA35-124j_41.raw", NativeID:"controllerType=0 controllerNumber=1 scan=419" RTINSECONDS=490.5757
TRUE	TRUE	(L)SQQQQLGQGTL(V)	1	79	40.5296	61.37	2.56864	2		594.308	1186.6	2	0.005968	5.025	878.483		121453	293	303	0	X-Gamma4,AGO17697.1	190228_Chymo_SA35-124j_41.857.857.2 File:"190228_Chymo_SA35-124j_41.raw", NativeID:"controllerType=0 controllerNumber=1 scan=857" RTINSECONDS=878.4832
TRUE	TRUE	(L)SQQQQLGQGTL(V)	1	67.99	40.5223	44.08	2.88606	2		594.307	1186.6	2	0.005846	4.923	876.659		90081.2	293	303	0	X-Gamma4,AGO17697.1	190228_Chymo_SA35-124j_41.855.855.2 File:"190228_Chymo_SA35-124j_41.raw", NativeID:"controllerType=0 controllerNumber=1 scan=855" RTINSECONDS=876.6595
TRUE	TRUE	(L)SQQQQLGQGTLVQGQGIIQPQQL(A)	1	68.88	38.4917	56.85	7.60206	2		826.446	2476.32	3	0.01179	4.758	2059.83		65288.2	293	315	0	X-Gamma4,AGO17697.1	190228_Chymo_SA35-124j_41.2057.2057.3 File:"190228_Chymo_SA35-124j_41.raw", NativeID:"controllerType=0 controllerNumber=1 scan=2057" RTINSECONDS=2059.8272
TRUE	TRUE	(L)SQQQQLGQGTLVQGQGIIQPQQL(A)	1	40.84	38.54	33.04	9.14874	2		826.445	2476.31	3	0.01051	4.241	2057.74		60129	293	315	0	X-Gamma4,AGO17697.1	190228_Chymo_SA35-124j_41.2055.2055.3 File:"190228_Chymo_SA35-124j_41.raw", NativeID:"controllerType=0 controllerNumber=1 scan=2055" RTINSECONDS=2057.7351
TRUE	TRUE	(L)GQGTLVQGQGIIQPQQL(A)	1	55.25	37.6388	36.96	9.04576	2		882.988	1763.96	2	0.00793	4.493	1847.06		40526.4	299	315	0	X-Gamma4,AGO17697.1	190228_Chymo_SA35-124j_41.1879.1879.2 File:"190228_Chymo_SA35-124j_41.raw", NativeID:"controllerType=0 controllerNumber=1 scan=1879" RTINSECONDS=1847.0601
TRUE	TRUE	(L)GQGTLVQGQGIIQPQQL(A)	1	47.09	37.641	28.99	3.95861	2		882.988	1763.96	2	0.00732	4.147	1845.26		32346.2	299	315	0	X-Gamma4,AGO17697.1	190228_Chymo_SA35-124j_41.1877.1877.2 File:"190228_Chymo_SA35-124j_41.raw", NativeID:"controllerType=0 controllerNumber=1 scan=1877" RTINSECONDS=1845.258
TRUE	TRUE	(L)VQGQGIIQPQQLAQL(E)	1	59.09	36.0681	49.16	2.63827	2		810.961	1619.91	2	0.007208	4.447	2112.01		40398.4	304	318	0	X-Gamma4,AGO17697.1	190228_Chymo_SA35-124j_41.2092.2092.2 File:"190228_Chymo_SA35-124j_41.raw", NativeID:"controllerType=0 controllerNumber=1 scan=2092" RTINSECONDS=2112.0119
TRUE	TRUE	(L)VQGQGIIQPQQLAQL(E)	0.99	52.6	36.0681	34.85	2.07572	2		810.961	1619.91	2	0.007086	4.372	2114.33		56012.3	304	318	0	X-Gamma4,AGO17697.1	190228_Chymo_SA35-124j_41.2095.2095.2 File:"190228_Chymo_SA35-124j_41.raw", NativeID:"controllerType=0 controllerNumber=1 scan=2095" RTINSECONDS=2114.3321
TRUE	TRUE	(Q)GIIQPQQLAQLEAIR(S)	1				13.2218	1		839.487	1676.96	2	0.002387	1.423			15480.9	308	322	0	X-Gamma4,AGO17697.1	190321_trypsin_SA35-124j_41.1849.1849.2 File:"190321_trypsin_SA35-124j_41.raw", NativeID:"controllerType=0 controllerNumber=1 scan=1849" RTINSECONDS=2274.3039
TRUE	TRUE	(L)AQLEAIRSL(V)	1	58.94	37.0165	31.29	2.67778	2		500.796	999.577	2	0.005508	5.505	1213.86		294324	316	324	0	X-Gamma4,AGO17697.1,AAF42989.1,AGO17698.1,AEA30015.1,AGO17694.1,AEA52218.1,CS-Gamma-D2|BU-Gamma2|AEA52221.1,AGO17690.1	190228_Chymo_SA35-124j_41.1192.1192.2 File:"190228_Chymo_SA35-124j_41.raw", NativeID:"controllerType=0 controllerNumber=1 scan=1192" RTINSECONDS=1213.8571
TRUE	TRUE	(L)AQLEAIRSL(V)	1	53.46	37.0165	28.84	2.69897	2		500.796	999.577	2	0.005874	5.871	1212.09		169952	316	324	0	X-Gamma4,AGO17697.1,AAF42989.1,AGO17698.1,AEA30015.1,AGO17694.1,AEA52218.1,CS-Gamma-D2|BU-Gamma2|AEA52221.1,AGO17690.1	190228_Chymo_SA35-124j_41.1190.1190.2 File:"190228_Chymo_SA35-124j_41.raw", NativeID:"controllerType=0 controllerNumber=1 scan=1190" RTINSECONDS=1212.088
TRUE	TRUE	(Y)VPPEcSIIRAPF(A)	1	70.21	40.0694	58.07	4.1549	2	Carbamidomethyl (+57)	693.369	1384.72	2	0.006295	4.543	1776.82		62571.9	337	348	0	X-Gamma4,AGO17697.1	190228_Chymo_SA35-124j_41.1804.1804.2 File:"190228_Chymo_SA35-124j_41.raw", NativeID:"controllerType=0 controllerNumber=1 scan=1804" RTINSECONDS=1776.8223
TRUE	TRUE	(Y)VPPEcSIIRAPF(A)	1	60.69	40.0694	48.49	3.69897	2	Carbamidomethyl (+57)	693.369	1384.72	2	0.006295	4.543	1779.25		97858.9	337	348	0	X-Gamma4,AGO17697.1	190228_Chymo_SA35-124j_41.1808.1808.2 File:"190228_Chymo_SA35-124j_41.raw", NativeID:"controllerType=0 controllerNumber=1 scan=1808" RTINSECONDS=1779.2453
TRUE	TRUE	(Y)VPPEcSIIRAPF(A)	1	73.32	40.5873	59.62		2	Carboxymethyl (+58)	693.861	1385.71	2	0.005802	4.184	1968.37		44311	337	348	0	X-Gamma4,AGO17697.1	190228_Chymo_SA35-124j_41.1995.1995.2 File:"190228_Chymo_SA35-124j_41.raw", NativeID:"controllerType=0 controllerNumber=1 scan=1995" RTINSECONDS=1968.3659
TRUE	TRUE	(Y)VPPEcSIIRAPF(A)	1	64.63	40.6172	48.28		2	Carboxymethyl (+58)	693.861	1385.71	2	0.006168	4.448	1970.41		40379.3	337	348	0	X-Gamma4,AGO17697.1	190228_Chymo_SA35-124j_41.1997.1997.2 File:"190228_Chymo_SA35-124j_41.raw", NativeID:"controllerType=0 controllerNumber=1 scan=1997"
TRUE	TRUE	(R)APFASIVAGIGGQ(-)	1	75.02	38.2105	48.03	7.13668	2		594.325	1186.64	2	0.001434	1.207	2272		40709.1	346	358	0	X-Gamma4,AGO17697.1,AAF42989.1,AGO17698.1,AEA30015.1,AGO17694.1,AEA52218.1,CS-Gamma-D2|BU-Gamma2|AEA52221.1,ACM41415.1,AGO17690.1	190321_trypsin_SA35-124j_41.1846.1846.2 File:"190321_trypsin_SA35-124j_41.raw", NativeID:"controllerType=0 controllerNumber=1 scan=1846" RTINSECONDS=2272.0014
TRUE	TRUE	(R)APFASIVAGIGGQ(-)	1	70.6	38.2105	46.54	5.95861	2		594.326	1186.64	2	0.001678	1.413	2269.96		30319.9	346	358	0	X-Gamma4,AGO17697.1,AAF42989.1,AGO17698.1,AEA30015.1,AGO17694.1,AEA52218.1,CS-Gamma-D2|BU-Gamma2|AEA52221.1,ACM41415.1,AGO17690.1	190321_trypsin_SA35-124j_41.1844.1844.2 File:"190321_trypsin_SA35-124j_41.raw", NativeID:"controllerType=0 controllerNumber=1 scan=1844" RTINSECONDS=2269.9621
TRUE	TRUE	(F)ASIVAGIGGQ(-)	1	58.68	38.9304	17.23	2.82391	2		436.748	871.481	2	0.004706	5.394	1109.34		79403.5	349	358	0	X-Gamma4,AGO17697.1,AAF42989.1,AGO17698.1,AEA30015.1,AGO17694.1,AEA52218.1,CS-Gamma-D2|BU-Gamma2|AEA52221.1,ACM41415.1,AGO17690.1	190228_Chymo_SA35-124j_41.1098.1098.2 File:"190228_Chymo_SA35-124j_41.raw", NativeID:"controllerType=0 controllerNumber=1 scan=1098" RTINSECONDS=1109.3403
Valid	Assigned	Sequence	Prob	Mascot Ion score	Mascot Identity score	Mascot Delta Ion Score	X! Tandem	NTT	Modifications	Observed	Actual Mass	Charge	Delta Da	Delta PPM	Retention Time	Intensity	TIC	Start	Stop	# Other Proteins	Other Proteins	Spectrum ID
TRUE	TRUE	(R)LQASTPLR(Q)	0.97	40.58	34.4948	11.84		2		443.263	884.511	2	0.003012	3.401	582.544		329737	50	57	0	AAB27108.2,EMS60011.1,BAK04052.1	190321_trypsin_SA35-124j_41.381.381.2 File:"190321_trypsin_SA35-124j_41.raw", NativeID:"controllerType=0 controllerNumber=1 scan=381"
TRUE	TRUE	(R)LQASTPLR(Q)	0.96	33.51	34.5117	10.12		2		443.262	884.51	2	0.00228	2.575	580.666		184373	50	57	0	AAB27108.2,EMS60011.1,BAK04052.1	190321_trypsin_SA35-124j_41.379.379.2 File:"190321_trypsin_SA35-124j_41.raw", NativeID:"controllerType=0 controllerNumber=1 scan=379"
TRUE	TRUE	(R)SQAGLTEYFDEENEQFR(C)	1	101.38	38.4634	91.49	14.6383	2		1031.96	2061.9	2	0.0054	2.618	1955.39		32542.4	61	77	0	AAB27108.2,EMS60011.1	190321_trypsin_SA35-124j_41.1601.1601.2 File:"190321_trypsin_SA35-124j_41.raw", NativeID:"controllerType=0 controllerNumber=1 scan=1601" RTINSECONDS=1955.3888
TRUE	TRUE	(R)SQAGLTEYFDEENEQFR(C)	1	82.79	38.3771	78.46	11.5086	2		1031.95	2061.9	2	0.00369	1.789	1957.45		30863.4	61	77	0	AAB27108.2,EMS60011.1	190321_trypsin_SA35-124j_41.1604.1604.2 File:"190321_trypsin_SA35-124j_41.raw", NativeID:"controllerType=0 controllerNumber=1 scan=1604" RTINSECONDS=1957.45
TRUE	TRUE	(R)SQAGLTEYFDEENEQFR(C)	1	49.74	38.4055	41.42	4.10237	2		688.306	2061.9	3	0.004226	2.049	1953.35		55950	61	77	0	AAB27108.2,EMS60011.1	190321_trypsin_SA35-124j_41.1598.1598.3 File:"190321_trypsin_SA35-124j_41.raw", NativeID:"controllerType=0 controllerNumber=1 scan=1598" RTINSECONDS=1953.352
TRUE	TRUE	(R)SQAGLTEYFDEENEQFR(C)	1	40.12	38.3771	31.25	3.88606	2		688.306	2061.9	3	0.003677	1.782	1951.61		56418.7	61	77	0	AAB27108.2,EMS60011.1	190321_trypsin_SA35-124j_41.1596.1596.3 File:"190321_trypsin_SA35-124j_41.raw", NativeID:"controllerType=0 controllerNumber=1 scan=1596" RTINSECONDS=1951.6135
TRUE	TRUE	(Y)FDEENEQF(R)	0.96	41.33	36.9276	16.12		2		529.212	1056.41	2	0.005362	5.071	1092.23		43496.5	69	76	0	AAB27108.2,EMS60011.1	190228_Chymo_SA35-124j_41.1076.1076.2 File:"190228_Chymo_SA35-124j_41.raw", NativeID:"controllerType=0 controllerNumber=1 scan=1076"
TRUE	TRUE	(Y)FDEENEQF(R)	0.96	40.27	36.9276	18.76		2		529.212	1056.41	2	0.00524	4.956	1094.23		58501.4	69	76	0	AAB27108.2,EMS60011.1	190228_Chymo_SA35-124j_41.1078.1078.2 File:"190228_Chymo_SA35-124j_41.raw", NativeID:"controllerType=0 controllerNumber=1 scan=1078"
TRUE	TRUE	(Y)GQSQSVQGQSQSQKF(K)	1	81.49	42.0439	70.84	10.5376	2		812.394	1622.77	2	0.008442	5.199	500.09		75235.7	133	147	0	ABQ51156.1,AAB27108.2	190228_Chymo_SA35-124j_41.398.398.2 File:"190228_Chymo_SA35-124j_41.raw", NativeID:"controllerType=0 controllerNumber=1 scan=398" RTINSECONDS=500.0895
TRUE	TRUE	(Y)GQSQSVQGQSQSQKF(K)	1	69.45	42.0439	60.15	9.74473	2		812.394	1622.77	2	0.008442	5.199	502.58		126402	133	147	0	ABQ51156.1,AAB27108.2	190228_Chymo_SA35-124j_41.403.403.2 File:"190228_Chymo_SA35-124j_41.raw", NativeID:"controllerType=0 controllerNumber=1 scan=403" RTINSECONDS=502.5803
TRUE	TRUE	(R)QGDVIALPAGIVH(W)	0.99				5.67778	1		645.365	1288.72	2	0.002235	1.733			42174	159	171	0	ABQ51156.1,AAB27108.2,EMS60011.1	190321_trypsin_SA35-124j_41.1510.1510.2 File:"190321_trypsin_SA35-124j_41.raw", NativeID:"controllerType=0 controllerNumber=1 scan=1510" RTINSECONDS=1864.4896
TRUE	TRUE	(W)FYNDGDAPIVAIY(V)	1	45.14	41.2843	19.16	2.31876	2		729.354	1456.69	2	0.006496	4.456	2254.74		33074	173	185	0	ABQ51156.1,AAB27108.2,EMS60011.1	190228_Chymo_SA35-124j_41.2194.2194.2 File:"190228_Chymo_SA35-124j_41.raw", NativeID:"controllerType=0 controllerNumber=1 scan=2194" RTINSECONDS=2254.7382
TRUE	TRUE	(W)FYNDGDAPIVAIY(V)	0.98	51.65	41.2869	23.27		2		729.354	1456.69	2	0.006374	4.373	2252.68		20764.1	173	185	0	ABQ51156.1,AAB27108.2,EMS60011.1	190228_Chymo_SA35-124j_41.2192.2192.2 File:"190228_Chymo_SA35-124j_41.raw", NativeID:"controllerType=0 controllerNumber=1 scan=2192" RTINSECONDS=2252.6809
TRUE	TRUE	(Y)ANQLEPRHKEF(L)	0.99	33.69	39.8981	24.54	3.82391	2		684.858	1367.7	2	0.007452	5.445	456.786		138719	193	203	0	ABQ51156.1,AAB27108.2,EMS60011.1	190228_Chymo_SA35-124j_41.319.319.2 File:"190228_Chymo_SA35-124j_41.raw", NativeID:"controllerType=0 controllerNumber=1 scan=319" RTINSECONDS=456.7865
TRUE	TRUE	(K)EFLFAGNYR(S)	0.99	50.4	37.7379	26.57	2.24413	2		558.778	1115.54	2	0.001874	1.678	1630.57		88496.6	202	210	0	ABQ51156.1,AAB27108.2,EMS60011.1	190321_trypsin_SA35-124j_41.1300.1300.2 File:"190321_trypsin_SA35-124j_41.raw", NativeID:"controllerType=0 controllerNumber=1 scan=1300" RTINSECONDS=1630.574
TRUE	TRUE	(K)EFLFAGNYR(S)	0.96	37.3	37.7379	21.1		2		558.778	1115.54	2	0.001508	1.351	1628.64		60978.1	202	210	0	ABQ51156.1,AAB27108.2,EMS60011.1	190321_trypsin_SA35-124j_41.1298.1298.2 File:"190321_trypsin_SA35-124j_41.raw", NativeID:"controllerType=0 controllerNumber=1 scan=1298"
TRUE	TRUE	(R)SSQLHSSQNIFSGFDVR(L)	1	38.87	40.0561	23.39	3.46852	2		636.979	1907.92	3	0.00298	1.561	1703.76		95658.2	211	227	0	ABQ51156.1,AAB27108.2,EMS60011.1,BAK04052.1	190321_trypsin_SA35-124j_41.1354.1354.3 File:"190321_trypsin_SA35-124j_41.raw", NativeID:"controllerType=0 controllerNumber=1 scan=1354" RTINSECONDS=1703.7567
TRUE	TRUE	(R)SSQLHSSQNIFSGFDVR(L)	1	35.61	40.0432	20.29	2.55284	2		636.979	1907.92	3	0.003712	1.945	1701.76		78519.6	211	227	0	ABQ51156.1,AAB27108.2,EMS60011.1,BAK04052.1	190321_trypsin_SA35-124j_41.1352.1352.3 File:"190321_trypsin_SA35-124j_41.raw", NativeID:"controllerType=0 controllerNumber=1 scan=1352" RTINSECONDS=1701.7578
TRUE	TRUE	(R)LLAEALGTSGK(I)	1	78.55	36.2757	53.64	7.95861	2		530.307	1058.6	2	0.001482	1.399	954.006		110486	228	238	0	ABQ51156.1,AAB27108.2,EMS60011.1	190321_trypsin_SA35-124j_41.754.754.2 File:"190321_trypsin_SA35-124j_41.raw", NativeID:"controllerType=0 controllerNumber=1 scan=754" RTINSECONDS=954.0063
TRUE	TRUE	(R)LLAEALGTSGK(I)	1	59.42	36.2757	34.91	7.48149	2		530.307	1058.6	2	0.001604	1.514	952.289		63271	228	238	0	ABQ51156.1,AAB27108.2,EMS60011.1	190321_trypsin_SA35-124j_41.752.752.2 File:"190321_trypsin_SA35-124j_41.raw", NativeID:"controllerType=0 controllerNumber=1 scan=752" RTINSECONDS=952.289
TRUE	TRUE	(L)AEALGTSGKIAQ(R)	1				7.18046	1		573.315	1144.62	2	0.006727	5.872			44764.1	230	241	0	ABQ51156.1,AAB27108.2,EMS60011.1	190228_Chymo_SA35-124j_41.496.496.2 File:"190228_Chymo_SA35-124j_41.raw", NativeID:"controllerType=0 controllerNumber=1 scan=496" RTINSECONDS=573.8314
TRUE	TRUE	(L)AEALGTSGKIAQ(R)	1				7.12494	1		573.315	1144.62	2	0.005995	5.233			47245.5	230	241	0	ABQ51156.1,AAB27108.2,EMS60011.1	190228_Chymo_SA35-124j_41.498.498.2 File:"190228_Chymo_SA35-124j_41.raw", NativeID:"controllerType=0 controllerNumber=1 scan=498" RTINSECONDS=575.6145
TRUE	TRUE	(L)GTSGKIAQRL(Q)	1	43.42	37.4671	19.61	4.55284	2		515.806	1029.6	2	0.004604	4.467	450.68		264706	234	243	0	ABQ51156.1,AAB27108.2,EMS60011.1	190228_Chymo_SA35-124j_41.303.303.2 File:"190228_Chymo_SA35-124j_41.raw", NativeID:"controllerType=0 controllerNumber=1 scan=303" RTINSECONDS=450.6797
TRUE	TRUE	(K)FLKPVFTQQR(E)	1	25.66	33.5449	14.96	2.39794	2		421.913	1262.72	3	0.004126	3.265	1000.69		142728	259	268	0	ABQ51156.1,AAB27108.2,EMS60011.1	190321_trypsin_SA35-124j_41.796.796.3 File:"190321_trypsin_SA35-124j_41.raw", NativeID:"controllerType=0 controllerNumber=1 scan=796" RTINSECONDS=1000.6857
TRUE	TRUE	(K)FLKPVFTQQR(E)	0.98	38.51	33.5603	22.24		2		632.365	1262.72	2	0.00188	1.488	1002.63		106111	259	268	0	ABQ51156.1,AAB27108.2,EMS60011.1	190321_trypsin_SA35-124j_41.799.799.2 File:"190321_trypsin_SA35-124j_41.raw", NativeID:"controllerType=0 controllerNumber=1 scan=799"
TRUE	TRUE	(K)FLKPVFTQQR(E)	0.96	27.13	33.5526	17.83		2		421.913	1262.72	3	0.002935	2.323	998.982		141874	259	268	0	ABQ51156.1,AAB27108.2,EMS60011.1	190321_trypsin_SA35-124j_41.794.794.3 File:"190321_trypsin_SA35-124j_41.raw", NativeID:"controllerType=0 controllerNumber=1 scan=794"
TRUE	TRUE	(F)TQQREPESYPHTQY(E)	1	39.61	41.7126	24.55	4.36653	2		588.607	1762.8	3	0.008536	4.84	577.933		177412	265	278	0	ABQ51156.1,EMS60011.1	190228_Chymo_SA35-124j_41.502.502.3 File:"190228_Chymo_SA35-124j_41.raw", NativeID:"controllerType=0 controllerNumber=1 scan=502" RTINSECONDS=577.9332
TRUE	TRUE	(F)TQQREPESYPHTQY(E)	1	50.23	41.7135	30.16	4.92082	2		882.407	1762.8	2	0.008364	4.742	582.298		61839.9	265	278	0	ABQ51156.1,EMS60011.1	190228_Chymo_SA35-124j_41.509.509.2 File:"190228_Chymo_SA35-124j_41.raw", NativeID:"controllerType=0 controllerNumber=1 scan=509" RTINSECONDS=582.2983
TRUE	TRUE	(F)TQQREPESYPHTQY(E)	1	38.58	41.7216	20.29	5.02687	2		882.408	1762.8	2	0.00922	5.227	580.229		63405.3	265	278	0	ABQ51156.1,EMS60011.1	190228_Chymo_SA35-124j_41.506.506.2 File:"190228_Chymo_SA35-124j_41.raw", NativeID:"controllerType=0 controllerNumber=1 scan=506" RTINSECONDS=580.229
TRUE	TRUE	(F)TQQREPESYPHTQY(E)	0.99	28.69	41.7214	17.03	2.08619	2		588.607	1762.8	3	0.009451	5.358	575.876		142177	265	278	0	ABQ51156.1,EMS60011.1	190228_Chymo_SA35-124j_41.499.499.3 File:"190228_Chymo_SA35-124j_41.raw", NativeID:"controllerType=0 controllerNumber=1 scan=499" RTINSECONDS=575.8759
TRUE	TRUE	(R)EPESYPHTQYEEGQSQAK(H)	0.98	34.53	38.5339	27.34		2		703.313	2106.92	3	0.005064	2.402	601.794		121234	269	286	0	ABQ51156.1,EMS60011.1	190321_trypsin_SA35-124j_41.405.405.3 File:"190321_trypsin_SA35-124j_41.raw", NativeID:"controllerType=0 controllerNumber=1 scan=405"
TRUE	TRUE	(K)HTQGEQPQmGWSQAK(H)	1	52.38	38.0475	35.3	3.06048	2	Oxidation (+16)	576.932	1727.77	3	0.004127	2.387	480.31		79058.9	322	336	0		190321_trypsin_SA35-124j_41.307.307.3 File:"190321_trypsin_SA35-124j_41.raw", NativeID:"controllerType=0 controllerNumber=1 scan=307" RTINSECONDS=480.3099
TRUE	TRUE	(K)HTQGEQPQmGWSQAK(H)	1	51.8	38.0475	36.5	3.11351	2	Oxidation (+16)	576.932	1727.77	3	0.004127	2.387	478.495		87524.9	322	336	0		190321_trypsin_SA35-124j_41.305.305.3 File:"190321_trypsin_SA35-124j_41.raw", NativeID:"controllerType=0 controllerNumber=1 scan=305" RTINSECONDS=478.4953

## Sheet: 124j Spot 42
Valid	Assigned	Sequence	Prob	Mascot Ion score	Mascot Identity score	Mascot Delta Ion Score	X! Tandem	NTT	Modifications	Observed	Actual Mass	Charge	Delta Da	Delta PPM	Retention Time	Intensity	TIC	Start	Stop	# Other Proteins	Other Proteins	Spectrum ID
TRUE	TRUE	(F)LQPQQAFPQQPQQPFPQ(T)	1				7.61979	1		1004.01	2006.01	2	0.009956	4.961	1692.07		70970.5	78	94	0	X-Gamma4	190228_Chymo_SA35-124j_42.1771.1771.2 File:"190228_Chymo_SA35-124j_42.raw", NativeID:"controllerType=0 controllerNumber=1 scan=1771" RTINSECONDS=1692.0661
TRUE	TRUE	(F)LQPQQAFPQQPQQPFPQ(T)	0.97				7.72125	1		669.678	2006.01	3	0.009456	4.711			63652.3	78	94	0	X-Gamma4	190228_Chymo_SA35-124j_42.1770.1770.3 File:"190228_Chymo_SA35-124j_42.raw", NativeID:"controllerType=0 controllerNumber=1 scan=1770" RTINSECONDS=1691.793
TRUE	TRUE	(F)LQPQQAFPQQPQQPFPQ(T)	0.95				6.63827	1		669.678	2006.01	3	0.009273	4.62			129121	78	94	0	X-Gamma4	190228_Chymo_SA35-124j_42.1774.1774.3 File:"190228_Chymo_SA35-124j_42.raw", NativeID:"controllerType=0 controllerNumber=1 scan=1774" RTINSECONDS=1694.1582
TRUE	TRUE	(Q)TQQPQQPFPQFQQPHQPF(H)	0.99				6.67778	1		1104.54	2207.07	2	0.01158	5.243	1843.76		73327.4	157	174	0		190228_Chymo_SA35-124j_42.1937.1937.2 File:"190228_Chymo_SA35-124j_42.raw", NativeID:"controllerType=0 controllerNumber=1 scan=1937" RTINSECONDS=1843.7628
TRUE	TRUE	(Q)TQQPQQPFPQFQQPHQPF(H)	0.99				10	1		736.696	2207.07	3	0.01022	4.629	1839.53		205449	157	174	0		190228_Chymo_SA35-124j_42.1931.1931.3 File:"190228_Chymo_SA35-124j_42.raw", NativeID:"controllerType=0 controllerNumber=1 scan=1931" RTINSECONDS=1839.5289
TRUE	TRUE	(Q)TQQPQQPFPQFQQPHQPF(H)	0.98				8.18709	1		736.696	2207.06	3	0.00949	4.298	1837.74		84980.1	157	174	0		190228_Chymo_SA35-124j_42.1929.1929.3 File:"190228_Chymo_SA35-124j_42.raw", NativeID:"controllerType=0 controllerNumber=1 scan=1929" RTINSECONDS=1837.7436
TRUE	TRUE	(F)HQPQQQFPQPQQPQ(Q)	1				7.56864	1		858.42	1714.83	2	0.007544	4.397			64839.4	175	188	0		190228_Chymo_SA35-124j_42.596.596.2 File:"190228_Chymo_SA35-124j_42.raw", NativeID:"controllerType=0 controllerNumber=1 scan=596" RTINSECONDS=673.4441
TRUE	TRUE	(F)HQPQQQFPQPQQPQ(Q)	0.99				6.5376	1		858.42	1714.83	2	0.007788	4.539			63960.5	175	188	0		190228_Chymo_SA35-124j_42.592.592.2 File:"190228_Chymo_SA35-124j_42.raw", NativeID:"controllerType=0 controllerNumber=1 scan=592" RTINSECONDS=671.1326
TRUE	TRUE	(F)HQPQQQFPQPQQPQQSF(P)	0.97				7.63827	1		693.337	2076.99	3	0.01076	5.179			22816.6	175	191	0		190228_Chymo_SA35-124j_42.1141.1141.3 File:"190228_Chymo_SA35-124j_42.raw", NativeID:"controllerType=0 controllerNumber=1 scan=1141" RTINSECONDS=1158.7254
TRUE	TRUE	(F)HQPQQQFPQPQQPQQSFPQQQRPF(I)	1	43.77	40.7904	29.95	5.88606	2		740.617	2958.44	4	0.01139	3.847	1374.9		74408.9	175	198	0		190228_Chymo_SA35-124j_42.1338.1338.4 File:"190228_Chymo_SA35-124j_42.raw", NativeID:"controllerType=0 controllerNumber=1 scan=1338" RTINSECONDS=1374.9017
TRUE	TRUE	(F)HQPQQQFPQPQQPQQSFPQQQRPF(I)	1	49.73	40.6804	35.12	12.6021	2		987.155	2958.44	3	0.01549	5.234	1363.52		61597.8	175	198	0		190228_Chymo_SA35-124j_42.1327.1327.3 File:"190228_Chymo_SA35-124j_42.raw", NativeID:"controllerType=0 controllerNumber=1 scan=1327" RTINSECONDS=1363.5228
TRUE	TRUE	(F)HQPQQQFPQPQQPQQSFPQQQRPF(I)	1	48.21	40.7547	34.72	12.5528	2		987.154	2958.44	3	0.01366	4.615	1361.24		67807.7	175	198	0		190228_Chymo_SA35-124j_42.1323.1323.3 File:"190228_Chymo_SA35-124j_42.raw", NativeID:"controllerType=0 controllerNumber=1 scan=1323" RTINSECONDS=1361.2428
TRUE	TRUE	(F)HQPQQQFPQPQQPQQSFPQQQRPF(I)	0.99	35.36	40.6465	15.35	2.65758	2		740.619	2958.45	4	0.01798	6.075	1379.71		44229.3	175	198	0		190228_Chymo_SA35-124j_42.1342.1342.4 File:"190228_Chymo_SA35-124j_42.raw", NativeID:"controllerType=0 controllerNumber=1 scan=1342" RTINSECONDS=1379.7078
TRUE	TRUE	(F)HQPQQQFPQPQQPqQSFPQQQRPF(I)	0.97	45.8	40.8128	0.02		2	Deamidated (+1)	987.483	2959.43	3	0.0164	5.539	1421.26		28463.3	175	198	0		190228_Chymo_SA35-124j_42.1380.1380.3 File:"190228_Chymo_SA35-124j_42.raw", NativeID:"controllerType=0 controllerNumber=1 scan=1380" RTINSECONDS=1421.2618
TRUE	TRUE	(Q)QQFPQPQQPQQSFPQQQRPF(I)	0.99				10.5229	1		823.744	2468.21	3	0.01136	4.6			49423.1	179	198	0		190228_Chymo_SA35-124j_42.1583.1583.3 File:"190228_Chymo_SA35-124j_42.raw", NativeID:"controllerType=0 controllerNumber=1 scan=1583" RTINSECONDS=1537.3406
TRUE	TRUE	(K)NILLQQcK(P)	0.98	41.2	37.9295	0	1.79588	1	Carbamidomethyl (+57)	508.782	1015.55	2	0.001267	1.246	778.85		79883.4	212	219	0	X-Gamma4,AGO17697.1,AAF42989.1,AGO17698.1,AEA30015.1,AGO17694.1,AEA52218.1,CS-Gamma-D2|BU-Gamma2|AEA52221.1,ACM41415.1,AGO17690.1	190321_trypsin_SA35-124j_42.488.488.2 File:"190321_trypsin_SA35-124j_42.raw", NativeID:"controllerType=0 controllerNumber=1 scan=488" RTINSECONDS=778.8497
TRUE	TRUE	(H)ILLPLSQQQQLGQGTLVQGQGIIQPQQLAQLEAIR(S)	1				15	1		952.795	3807.15	4	0.0132	3.467			11401.4	288	322	0		190321_trypsin_SA35-124j_42.2102.2102.4 File:"190321_trypsin_SA35-124j_42.raw", NativeID:"controllerType=0 controllerNumber=1 scan=2102" RTINSECONDS=3017.3667
TRUE	TRUE	(H)ILLPLSQQQQLGQGTLVQGQGIIQPQQLAQLEAIR(S)	1				11.7212	1		952.794	3807.15	4	0.008807	2.313			12086.6	288	322	0		190321_trypsin_SA35-124j_42.2100.2100.4 File:"190321_trypsin_SA35-124j_42.raw", NativeID:"controllerType=0 controllerNumber=1 scan=2100" RTINSECONDS=3015.2992
TRUE	TRUE	(L)SQQQQLGQGTL(V)	1	81.44	40.5296	59.95	3.27572	2		594.308	1186.6	2	0.006212	5.231	897.626		153298	293	303	0	X-Gamma4,AGO17697.1	190228_Chymo_SA35-124j_42.849.849.2 File:"190228_Chymo_SA35-124j_42.raw", NativeID:"controllerType=0 controllerNumber=1 scan=849" RTINSECONDS=897.6259
TRUE	TRUE	(L)SQQQQLGQGTL(V)	1	72.35	40.5296	53.02	1.49485	2		594.308	1186.6	2	0.00609	5.128	895.579		108907	293	303	0	X-Gamma4,AGO17697.1	190228_Chymo_SA35-124j_42.846.846.2 File:"190228_Chymo_SA35-124j_42.raw", NativeID:"controllerType=0 controllerNumber=1 scan=846" RTINSECONDS=895.579
TRUE	TRUE	(L)SQQQQLGQGTLVQGQGIIQPQQL(A)	1	52.17	38.56	43.67	8.61979	2		826.445	2476.31	3	0.009406	3.797	2077.53		68832	293	315	0	X-Gamma4,AGO17697.1	190228_Chymo_SA35-124j_42.2160.2160.3 File:"190228_Chymo_SA35-124j_42.raw", NativeID:"controllerType=0 controllerNumber=1 scan=2160" RTINSECONDS=2077.5263
TRUE	TRUE	(L)SQQQQLGQGTLVQGQGIIQPQQL(A)	1	46.31	38.5388	36.12	7.88606	2		826.445	2476.31	3	0.01014	4.094	2075.52		52366.8	293	315	0	X-Gamma4,AGO17697.1	190228_Chymo_SA35-124j_42.2158.2158.3 File:"190228_Chymo_SA35-124j_42.raw", NativeID:"controllerType=0 controllerNumber=1 scan=2158" RTINSECONDS=2075.5219
TRUE	TRUE	(L)GQGTLVQGQGIIQPQQL(A)	1	58.54	37.6462	37.5	5.45593	2		882.987	1763.96	2	0.006588	3.733	1869.59		24041.9	299	315	0	X-Gamma4,AGO17697.1	190228_Chymo_SA35-124j_42.1973.1973.2 File:"190228_Chymo_SA35-124j_42.raw", NativeID:"controllerType=0 controllerNumber=1 scan=1973" RTINSECONDS=1869.5858
TRUE	TRUE	(L)GQGTLVQGQGIIQPQQL(A)	0.99	40.6	37.641	9.3	4.22915	2		882.988	1763.96	2	0.007198	4.078	1871.47		30165.2	299	315	0	X-Gamma4,AGO17697.1	190228_Chymo_SA35-124j_42.1975.1975.2 File:"190228_Chymo_SA35-124j_42.raw", NativeID:"controllerType=0 controllerNumber=1 scan=1975" RTINSECONDS=1871.4717
TRUE	TRUE	(L)VQGQGIIQPQQLAQL(E)	1	64.46	36.0681	52.86	2.88606	2		810.961	1619.91	2	0.006842	4.221	2137.73		44329.2	304	318	0	X-Gamma4,AGO17697.1	190228_Chymo_SA35-124j_42.2199.2199.2 File:"190228_Chymo_SA35-124j_42.raw", NativeID:"controllerType=0 controllerNumber=1 scan=2199" RTINSECONDS=2137.7321
TRUE	TRUE	(L)VQGQGIIQPQQLAQL(E)	0.98	50.59	36.0681	37.45		2		810.961	1619.91	2	0.00672	4.146	2139.61		43631.4	304	318	0	X-Gamma4,AGO17697.1	190228_Chymo_SA35-124j_42.2201.2201.2 File:"190228_Chymo_SA35-124j_42.raw", NativeID:"controllerType=0 controllerNumber=1 scan=2201" RTINSECONDS=2139.6093
TRUE	TRUE	(Q)GIIQPQQLAQLEAIR(S)	1				15	1		839.487	1676.96	2	0.002876	1.714			17134.3	308	322	0	X-Gamma4,AGO17697.1	190321_trypsin_SA35-124j_42.1606.1606.2 File:"190321_trypsin_SA35-124j_42.raw", NativeID:"controllerType=0 controllerNumber=1 scan=1606" RTINSECONDS=2242.7596
TRUE	TRUE	(Q)GIIQPQQLAQLEAIR(S)	1				12.8239	1		839.489	1676.96	2	0.005683	3.387			16364.2	308	322	0	X-Gamma4,AGO17697.1	190321_trypsin_SA35-124j_42.1604.1604.2 File:"190321_trypsin_SA35-124j_42.raw", NativeID:"controllerType=0 controllerNumber=1 scan=1604" RTINSECONDS=2240.6868
TRUE	TRUE	(L)AQLEAIRSL(V)	1	59.32	37.2255	33.02	3.79588	2		500.795	999.576	2	0.004716	4.713	1243.88		110133	316	324	0	X-Gamma4,ACJ03452.1,AGO17697.1,ACJ03465.1,CS-Gamma-D3|AAD30440.1,BAN29066.1,ACI04111.1	190228_Chymo_SA35-124j_42.1223.1223.2 File:"190228_Chymo_SA35-124j_42.raw", NativeID:"controllerType=0 controllerNumber=1 scan=1223" RTINSECONDS=1243.876
TRUE	TRUE	(L)AQLEAIRSL(V)	1	55.99	37.0165	31.35	2.65758	2		500.796	999.577	2	0.005386	5.383	1245.71		269121	316	324	0	X-Gamma4,ACJ03452.1,AGO17697.1,ACJ03465.1,CS-Gamma-D3|AAD30440.1,BAN29066.1,ACI04111.1	190228_Chymo_SA35-124j_42.1225.1225.2 File:"190228_Chymo_SA35-124j_42.raw", NativeID:"controllerType=0 controllerNumber=1 scan=1225" RTINSECONDS=1245.7105
TRUE	TRUE	(L)AQLEAIRSLVL(Q)	1	64.55	33.075	34.17	2.20761	2		606.872	1211.73	2	0.006328	5.218	2068.01		69849.7	316	326	0	X-Gamma4,ACJ03452.1,AGO17697.1,ACJ03465.1,CS-Gamma-D3|AAD30440.1,BAN29066.1,ACI04111.1	190228_Chymo_SA35-124j_42.2152.2152.2 File:"190228_Chymo_SA35-124j_42.raw", NativeID:"controllerType=0 controllerNumber=1 scan=2152" RTINSECONDS=2068.0059
TRUE	TRUE	(L)AQLEAIRSLVL(Q)	1	58.68	33.075	30.96	1.74473	2		606.872	1211.73	2	0.005718	4.715	2069.99		105735	316	326	0	X-Gamma4,ACJ03452.1,AGO17697.1,ACJ03465.1,CS-Gamma-D3|AAD30440.1,BAN29066.1,ACI04111.1	190228_Chymo_SA35-124j_42.2154.2154.2 File:"190228_Chymo_SA35-124j_42.raw", NativeID:"controllerType=0 controllerNumber=1 scan=2154" RTINSECONDS=2069.9898
TRUE	TRUE	(L)VLQTLPTMcNVY(V)	1	52.96	41.9285	0	2.82391	2	Carbamidomethyl (+57)	719.861	1437.71	2	0.007393	5.138	2028.72		30159.3	325	336	0	ACJ03452.1,ACJ03465.1,ACJ03453.1,BU-Gamma7|X-Gamma7,X-Gamma4,AGO17697.1,CS-Gamma-D3|AAD30440.1,CS-Gamma-B6|P06659.1,BAN29066.1,ACI04111.1,ACJ03428.1,ACJ03439.1	190228_Chymo_SA35-124j_42.2129.2129.2 File:"190228_Chymo_SA35-124j_42.raw", NativeID:"controllerType=0 controllerNumber=1 scan=2129" RTINSECONDS=2028.7215
TRUE	TRUE	(Y)VPPEcSIIRAPF(A)	1	64.76	40.0694	51.18	3.92082	2	Carbamidomethyl (+57)	693.369	1384.72	2	0.006295	4.543	1814.1		82881	337	348	0	X-Gamma4,AGO17697.1	190228_Chymo_SA35-124j_42.1905.1905.2 File:"190228_Chymo_SA35-124j_42.raw", NativeID:"controllerType=0 controllerNumber=1 scan=1905" RTINSECONDS=1814.0959
TRUE	TRUE	(Y)VPPEcSIIRAPF(A)	1	60.47	40.0625	48.08	4.10237	2	Carbamidomethyl (+57)	693.369	1384.72	2	0.006539	4.719	1812.22		53683.2	337	348	0	X-Gamma4,AGO17697.1	190228_Chymo_SA35-124j_42.1903.1903.2 File:"190228_Chymo_SA35-124j_42.raw", NativeID:"controllerType=0 controllerNumber=1 scan=1903" RTINSECONDS=1812.2234
TRUE	TRUE	(Y)VPPEcSIIRAPF(A)	1	68.13	40.6172	60.77		2	Carboxymethyl (+58)	693.861	1385.71	2	0.00629	4.536	2004.31		64258.9	337	348	0	X-Gamma4,AGO17697.1	190228_Chymo_SA35-124j_42.2109.2109.2 File:"190228_Chymo_SA35-124j_42.raw", NativeID:"controllerType=0 controllerNumber=1 scan=2109"
TRUE	TRUE	(V)PPEcSIIRAPF(A)	0.98				5.74473	1	Carbamidomethyl (+57)	643.835	1285.65	2	0.00548	4.259			29096.1	338	348	0	X-Gamma4,AGO17697.1	190228_Chymo_SA35-124j_42.1923.1923.2 File:"190228_Chymo_SA35-124j_42.raw", NativeID:"controllerType=0 controllerNumber=1 scan=1923" RTINSECONDS=1829.2038
TRUE	TRUE	(R)APFASIVAGIGGQ(-)	1	69.09	37.9281	42.13	8.65758	2		594.327	1186.64	2	0.003754	3.161	2233.23		42383.8	346	358	0	X-Gamma4,AGO17697.1,AAF42989.1,AGO17698.1,AEA30015.1,AGO17694.1,AEA52218.1,CS-Gamma-D2|BU-Gamma2|AEA52221.1,ACM41415.1,AGO17690.1	190321_trypsin_SA35-124j_42.1599.1599.2 File:"190321_trypsin_SA35-124j_42.raw", NativeID:"controllerType=0 controllerNumber=1 scan=1599" RTINSECONDS=2233.2339
TRUE	TRUE	(R)APFASIVAGIGGQ(-)	1	64.09	37.9288	38.91	6.60206	2		594.326	1186.64	2	0.003388	2.853	2231.18		26801.6	346	358	0	X-Gamma4,AGO17697.1,AAF42989.1,AGO17698.1,AEA30015.1,AGO17694.1,AEA52218.1,CS-Gamma-D2|BU-Gamma2|AEA52221.1,ACM41415.1,AGO17690.1	190321_trypsin_SA35-124j_42.1597.1597.2 File:"190321_trypsin_SA35-124j_42.raw", NativeID:"controllerType=0 controllerNumber=1 scan=1597" RTINSECONDS=2231.1839

[truncated: 3 more sheets: 658-5 Spot 41, 658-5 Spot 42, 658-5 Spot 43]
