# Supplementary material for: Reducing the Immunogenic Potential of Wheat Flour: Silencing of Alpha Gliadin Genes in a U.S. Wheat Cultivar
Source: Front Plant Sci. 2020 Feb 25;11:20. doi: 10.3389/fpls.2020.00020 (PMC7052357; doi:10.3389/fpls.2020.00020)
Supplement: Supplementary file 1 [file DataSheet_1.zip › Supplementary File 4.XLSX]

## Sheet: Summary of MS Data
Supplementary File 4. Summary of MS/MS identifications of 2-DE spots shown in Figure 3. Scaffold analyses for spots #1-39 from transgenic line SA39b-658-5 are shown on the following sheets.
Line	Spot #	Predominant Protein	Accession1	# Unique Peptides	# Spectra	% Coverage	Other Protein	Accession1	# Unique Peptides	# Spectra	% Coverage	Other Protein	Accession1	# Unique Peptides	# Spectra	% Coverage	Other Protein	Accession1	# Unique Peptides	# Spectra	% Coverage	Other Protein	Accession1	# Unique Peptides	# Spectra	% Coverage
Butte 86	1	triticin	ACB41345	7	14	14
Butte 86	2	triticin	AAB27108	21	39	29	gamma gliadin
Butte 86	3	triticin	EMS60011	20	34	26	gamma gliadin	BU-Gamma5	12	23	32
Butte 86	4	gamma gliadin	BU-Gamma5	49	121	68
Butte 86	5	gamma gliadin	BU-Gamma5	79	181	84
Butte 86	6	LMW-GS (s-type)	CS-LMW-D1	50	109	75
Butte 86	7	LMW-GS (m-type)	BU-LMW-7	87	210	85
Butte 86	8	LMW-GS (m-type)	AVY03606 (BU-LMW7)	13	23	43
Butte 86	9	gamma gliadin	EMS45054 (BU-Gamma1)	40	80	57
Butte 86	10	alpha gliadin	X-Alpha18 (BU-Alpha23)	30	67	52	gamma gliadin	CS-Gamma-D2	18	33	46
Butte 86	11	alpha gliadin	BU-Alpha23	67	145	77
Butte 86	12	gamma gliadin	BU-Gamma2	61	165	87
Butte 86	13	alpha gliadin	SCW25764 (BU-Alpha 1)	47	100	73
Butte 86	14	alpha gliadin	AKC91252 (BU-Alpha 1)	26	53	58	gamma gliadin	BU-Gamma3	25	65	68
Butte 86	15	alpha gliadin	BU-Alpha2	43	89	70
Butte 86	16	avenin-like protein	BU-farinin-2	16	34	49
Butte 86	17	alpha gliadin	BU-Alpha5	44	120	81	gamma gliadin	BU-Gamma7	22	52	64
Butte 86	18	alpha gliadin	SCW25769 (BU-Alpha10)	32	53	59
Butte 86	19	alpha gliadin	BU-Alpha10	35	73	57
Butte 86	20	alpha gliadin	CS-Alpha-B11 (BU-Alpha12)	45	118	71	alpha gliadin	BU-Alpha10	27	62	64
Butte 86	21	alpha gliadin	BU-Alpha5	5	9	29
Butte 86	22	alpha gliadin	BU-Alpha4	44	89	77	gamma gliadin	BAN29066	32	61	73
Butte 86	23	alpha gliadin	BU-Alpha4	82	159	89
Butte 86	24	alpha gliadin	AKC91122	49	122	76	gamma gliadin	CS-Gamma_D3	30	65	74	alpha gliadin	CS-Alpha-A1	29	68	72	alpha gliadin	AKC91256	25	59	81
Butte 86	25	alpha gliadin	BU-Alpha14	14	22	47
Butte 86	26	alpha gliadin	AKC91122	8	12	42	alpha gliadin	ABQ52111	5	6	31	alpha gliadin	CS-Alpha-A1	4	8	33
Butte 86	27	alpha gliadin	CS-Alpha-B16/B17	18	36	40
Butte 86	28	delta gliadin	CS-delta-D1	11	22	33	alpha gliadin	CAY54134	10	19	33
Butte 86	29	alpha gliadin	CAY54134 (BU-Alpha12)	51	120	74
Butte 86	30	alpha gliadin	BU-Alpha3	83	165	86
Butte 86	31	alpha gliadin	CS-Alpha-B3	16	32	39
Butte 86	32	alpha gliadin	BU-Alpha27	33	70	60
SA35-124j	1	triticin	ABC41345	48	102	46
SA35-124j	2	triticin	ABC41345	25	57	37
SA35-124j	3	triticin	EMS60011	40	78	36	gamma gliadin	BU-Gamma5	20	40	54
SA35-124j	4	gamma gliadin	BU-Gamma5	37	80	72
SA35-124j	5	gamma gliadin	BU-Gamma5	77	181	81
SA35-124j	6	LMW-GS (s-type)	CS-LMW-D1	44	80	79
SA35-124j	7	LMW-GS (m-type)	ALN96387 (BU-LMW-7)	52	118	71
SA35-124j	8	LMW-GS (m-type)	BU-LMW-7	16	27	39
SA35-124j	9	gamma gliadin	BU-Gamma1	29	59	52
SA35-124j	10	gamma gliadin	BU-Gamma2	40	91	81
SA35-124j	12	gamma gliadin	BU-Gamma2	49	139	83
SA35-124j	14	gamma gliadin	BU-Gamma3	26	52	59
SA35-124j	15	gamma gliadin	BU-Gamma7	18	39	39	gamma gliadin	ACJ03470	10	14	48
SA35-124j	16	avenin-like protein	AEW43832	10	24	29
SA35-124j	18	gamma gliadin	BU-Gamma4	19	36	57	gamma gliadin	ATD83912	14	28	51
SA35-124j	19	gamma gliadin	ACI04093	15	26	34
SA35-124j	22	gamma gliadin	CS-Gamma-D3	45	104	74
SA35-124j	24	gamma gliadin	CS-Gamma-D3	40	76	71
SA35-124j	27	glyceraldehyde-3-phosphate dehydrogenase	ANW11922	17	32	40	glyceraldehyde-3-phosphate dehydrogenase	ALE18233	10	18	28
SA35-124j	28	delta gliadin	CS-Delta-D1	30	59	59
SA35-124j	33	LMW-GS (m-type)	BU-LMW-7	19	29	39	gamma gliadin	BU-Gamma5	18	36	42
SA35-124j	34	gamma gliadin4	BU-Gamma3	16	31	37	LMW-GS (m-type)	CS-LMW-D7	13	21	39
SA35-124j	35	glyceraldehyde-3-phosphate dehydrogenase	ALE18233	14	24	36	glyceraldehyde-3-phosphate dehydrogenase	ANW11922	11	19	41	gamma gliadin	BU-Gamma3	9	15	23
SA35-124j	36	LMW-GS (m-type)	CS-LMW-D7	35	109	59
SA35-124j	37	gamma gliadin	EMS45054	7	11	15	delta gliadin	CS-Delta-D1	6	16	21	fructose biphosphate aldolase	ACO44683	4	7	14
SA35-124j	38	triticin	EMS60011	12	19	25
SA35-124j	39	gamma gliadin	EMS45054	6	14	15	triticin	EMS60011	5	12	11
SA35-124j	40	gamma gliadin	BU-Gamma8	14	30	32
SA35-124j	41	gamma gliadin	BU-Gamma5	17	34	37	triticin	ABC41345	16	33	28
SA35-124j	42	gamma gliadin	BU-Gamma5	19	39	39
SA39b-34a-658-5	1	triticin	ACB41345	28	69	43
SA39b-34a-658-5	2	triticin	ACB41345	22	60	42
SA39b-34a-658-5	3	gamma gliadin	BU-Gamma5	16	27	33	triticin	EMS60011	13	23	24
SA39b-34a-658-5	4	gamma gliadin	BU-Gamma5	26	48	52
SA39b-34a-658-5	5	gamma gliadin	BU-Gamma5	47	140	69
SA39b-34a-658-5	6	LMW-GS (s-type)	CS-LMW-D1	23	40	61
SA39b-34a-658-5	7	LMW-GS (m-type)	BU-LMW7	46	115	66
SA39b-34a-658-5	8	LMW-GS (m-type)	BU-LMW7	21	36	47
SA39b-34a-658-5	9	gamma gliadin	EMS45054 (BU-Gamma1)	17	33	44
SA39b-34a-658-5	10	gamma gliadin	AGO17694 (BU-Gamma2)	22	44	60
SA39b-34a-658-5	12	gamma gliadin	AAF42989 (BU-Gamma2)	42	86	66
SA39b-34a-658-5	14	gamma gliadin	BU-Gamma3	18	30	54
SA39b-34a-658-5	15	gamma gliadin	ACJ03439 (BU-Gamma7)	12	27	41
SA39b-34a-658-5	16	avenin-like protein	AEW43832	20	47	57
SA39b-34a-658-5	18	gamma gliadin	ATD83912	20	37	46	gamma gliadin	ACI04093	16	48	46
SA39b-34a-658-5	19	gamma gliadin	ACI04093	7	22	24	gamma gliadin	ACI04093	7	22	24	gamma gliadin	BU-Gamma3	6	15	24	alpha gliadin	BU-Alpha10	6	11	32	aldose reductase	XP_020162829	6	14	21
SA39b-34a-658-5	22	gamma gliadin	BAN29066	40	94	77
SA39b-34a-658-5	24	gamma gliadin	CS-Gamma-D3	18	32	51
SA39b-34a-658-5	28	delta gliadin	CS-delta-D1	14	27	34
SA39b-34a-658-5	30	glyceraldehyde-3-phosphate dehydrogenase	ANW11921	8	15	30	gamma gliadin	AEA30015	8	15	27	ricinB-like lectin	XP_020190003	7	13	23	fructose biphosphate aldolase	ACO44683	5	8	17	alpha gliadin	BU-Alpha3	4	7	20
SA39b-34a-658-5	33	no ID
SA39b-34a-658-5	34	gamma gliadin	BU-gamma3	7	14	24
SA39b-34a-658-5	35	glyceraldehyde-3-phosphate dehydrogenase	ANW11922	16	32	47
SA39b-34a-658-5	36	LMW-GS (m-type)	AFL55408	7	18	23	glyceraldehyde-3-phosphate dehydrogenase	ALE18233	6	13	16
SA39b-34a-658-5	37	delta gliadin	CS-delta-D1	6	14	24	gamma gliadin	BU-Gamma8	4	11	16
SA39b-34a-658-5	38	no ID
SA39b-34a-658-5	39	gamma gliadin	BU-Gamma8	5	11	16	unnamed protein product	CDM84293	5	10	13
SA39b-34a-658-5	40	no ID
SA39b-34a-658-5	41	gamma gliadin	BU-Gamma5	11	22	35	triticin	ACB41345	9	17	17
SA39b-34a-658-5	42	gamma gliadin	BU-Gamma5	27	59	60
SA39b-34a-658-5	43	LMW-GS (m-type)	CS-LMW-D7	5	9	18
1 Protein accessions from Butte 86 begin with BU and are reported in Dupont et al.(2011), proteins from Chinese Spring begin with CS and are reported in Huo et al. (2018a, b), and proteins from Xioayan81 begin with X and are reported in Wang et al. (2018). All other accessions are from NCBI. Proteins from Butte 86 that are very similar to the protein identified by Scaffold are shown in parenthese…

## Sheet: 658-5 Spot 1
Valid	Assigned	Sequence	Prob	Mascot Ion score	Mascot Identity score	Mascot Delta Ion Score	X! Tandem	NTT	Modifications	Observed	Actual Mass	Charge	Delta Da	Delta PPM	Retention Time	Intensity	TIC	Start	Stop	# Other Proteins	Other Proteins	Spectrum ID
TRUE	TRUE	(A)qLFGmSFNPWQSSR(Q)	1				10.5686	1	Ammonia-loss (-17), Oxidation (+16)	842.386	1682.76	2	0.005673	3.369			15493.2	25	38	0	EMS60011.1,ACB41346.1	190321_trypsin_SA39b-34a-658-5_1.2112.2112.2 File:"190321_trypsin_SA39b-34a-658-5_1.raw", NativeID:"controllerType=0 controllerNumber=1 scan=2112" RTINSECONDS=2781.065
TRUE	TRUE	(A)qLFGmSFNPWQSSR(Q)	1				10.5229	1	Ammonia-loss (-17), Oxidation (+16)	842.386	1682.76	2	0.006162	3.66			16440.4	25	38	0	EMS60011.1,ACB41346.1	190321_trypsin_SA39b-34a-658-5_1.2110.2110.2 File:"190321_trypsin_SA39b-34a-658-5_1.raw", NativeID:"controllerType=0 controllerNumber=1 scan=2110" RTINSECONDS=2779.0045
TRUE	TRUE	(A)qLFGMSFNPWQSSR(Q)	1				9.25964	1	Ammonia-loss (-17)	834.388	1666.76	2	0.004372	2.622			13922.8	25	38	0	EMS60011.1,ACB41346.1	190321_trypsin_SA39b-34a-658-5_1.2344.2344.2 File:"190321_trypsin_SA39b-34a-658-5_1.raw", NativeID:"controllerType=0 controllerNumber=1 scan=2344" RTINSECONDS=3193.4694
TRUE	TRUE	(A)qLFGMSFNPWQSSR(Q)	1				9	1	Ammonia-loss (-17)	834.387	1666.76	2	0.003884	2.329			16651.1	25	38	0	EMS60011.1,ACB41346.1	190321_trypsin_SA39b-34a-658-5_1.2346.2346.2 File:"190321_trypsin_SA39b-34a-658-5_1.raw", NativeID:"controllerType=0 controllerNumber=1 scan=2346" RTINSECONDS=3195.5311
TRUE	TRUE	(R)SQAGLTEYFDEENEQFR(C)	1	81.84	38.3998	71.84	15	2		1031.96	2061.9	2	0.003934	1.907	1942.99		137840	61	77	0	AAB27108.2,EMS60011.1,ACB41346.1	190321_trypsin_SA39b-34a-658-5_1.1539.1539.2 File:"190321_trypsin_SA39b-34a-658-5_1.raw", NativeID:"controllerType=0 controllerNumber=1 scan=1539" RTINSECONDS=1942.986
TRUE	TRUE	(R)SQAGLTEYFDEENEQFR(C)	1	109.93	38.4055	98.99	14.1549	2		1031.96	2061.9	2	0.004178	2.025	1940.61		57121.1	61	77	0	AAB27108.2,EMS60011.1,ACB41346.1	190321_trypsin_SA39b-34a-658-5_1.1535.1535.2 File:"190321_trypsin_SA39b-34a-658-5_1.raw", NativeID:"controllerType=0 controllerNumber=1 scan=1535" RTINSECONDS=1940.6145
TRUE	TRUE	(R)SQAGLTEYFDEENEQFR(C)	1	71.1	38.3992	61.89	8.63827	2		688.306	2061.9	3	0.004043	1.96	1943.24		182597	61	77	0	AAB27108.2,EMS60011.1,ACB41346.1	190321_trypsin_SA39b-34a-658-5_1.1540.1540.3 File:"190321_trypsin_SA39b-34a-658-5_1.raw", NativeID:"controllerType=0 controllerNumber=1 scan=1540" RTINSECONDS=1943.2437
TRUE	TRUE	(R)SQAGLTEYFDEENEQFR(C)	1	63.52	38.3046	55	3.65758	2		688.305	2061.89	3	0.002396	1.161	1940.89		76252.4	61	77	0	AAB27108.2,EMS60011.1,ACB41346.1	190321_trypsin_SA39b-34a-658-5_1.1536.1536.3 File:"190321_trypsin_SA39b-34a-658-5_1.raw", NativeID:"controllerType=0 controllerNumber=1 scan=1536" RTINSECONDS=1940.8854
TRUE	TRUE	(Y)FDEENEQF(R)	1	38.28	36.9338	13.48	2.08619	2		529.212	1056.41	2	0.004874	4.609	1140.07		51266.9	69	76	0	AAB27108.2,EMS60011.1,ACB41346.1	190228_Chymo_SA39b-34a-658-5_1.1043.1043.2 File:"190228_Chymo_SA39b-34a-658-5_1.raw", NativeID:"controllerType=0 controllerNumber=1 scan=1043" RTINSECONDS=1140.0716
TRUE	TRUE	(R)cTGVFAIR(R)	0.96	45.68	36.0617	3.73		2	Carbamidomethyl (+57)	462.243	922.472	2	0.002181	2.361	1069.08		109564	78	85	0	AAB27108.2,ACB41346.1	190321_trypsin_SA39b-34a-658-5_1.863.863.2 File:"190321_trypsin_SA39b-34a-658-5_1.raw", NativeID:"controllerType=0 controllerNumber=1 scan=863"
TRUE	TRUE	(R)cTGVFAIR(R)	0.95	43.94	35.8704	6.65		2	Carbamidomethyl (+57)	462.243	922.472	2	0.002607	2.823	1067.19		123040	78	85	0	AAB27108.2,ACB41346.1	190321_trypsin_SA39b-34a-658-5_1.861.861.2 File:"190321_trypsin_SA39b-34a-658-5_1.raw", NativeID:"controllerType=0 controllerNumber=1 scan=861"
TRUE	TRUE	(F)AIRRVIEPRGY(L)	0.95	26.89	34.9996	15.09		2		443.933	1328.78	3	0.008985	6.757	606.753		231358	83	93	0	AAB27108.2,ACB41346.1	190228_Chymo_SA39b-34a-658-5_1.514.514.3 File:"190228_Chymo_SA39b-34a-658-5_1.raw", NativeID:"controllerType=0 controllerNumber=1 scan=514"
TRUE	TRUE	(Y)GQSQSVQGQSQSQKF(K)	1	64.55	42.1251	50.64	3.50864	2		541.931	1622.77	3	0.007024	4.326	524.361		150349	133	147	0	ABQ51156.1,AAB27108.2,ACB41346.1	190228_Chymo_SA39b-34a-658-5_1.403.403.3 File:"190228_Chymo_SA39b-34a-658-5_1.raw", NativeID:"controllerType=0 controllerNumber=1 scan=403" RTINSECONDS=524.3608
TRUE	TRUE	(Y)GQSQSVQGQSQSQKF(K)	1	71.07	42.062	65.13	9.35655	2		812.394	1622.77	2	0.009296	5.725	520.149		216616	133	147	0	ABQ51156.1,AAB27108.2,ACB41346.1	190228_Chymo_SA39b-34a-658-5_1.391.391.2 File:"190228_Chymo_SA39b-34a-658-5_1.raw", NativeID:"controllerType=0 controllerNumber=1 scan=391" RTINSECONDS=520.1489
TRUE	TRUE	(Y)GQSQSVQGQSQSQKF(K)	1	49.57	42.0439	32.03	3.27572	2		541.932	1622.77	3	0.008674	5.342	528.623		99394	133	147	0	ABQ51156.1,AAB27108.2,ACB41346.1	190228_Chymo_SA39b-34a-658-5_1.416.416.3 File:"190228_Chymo_SA39b-34a-658-5_1.raw", NativeID:"controllerType=0 controllerNumber=1 scan=416" RTINSECONDS=528.6228
TRUE	TRUE	(Y)GQSQSVQGQSQSQKF(K)	1	69.87	42.0439	60.38	6.65758	2		812.394	1622.77	2	0.008686	5.349	518.406		77479.5	133	147	0	ABQ51156.1,AAB27108.2,ACB41346.1	190228_Chymo_SA39b-34a-658-5_1.389.389.2 File:"190228_Chymo_SA39b-34a-658-5_1.raw", NativeID:"controllerType=0 controllerNumber=1 scan=389" RTINSECONDS=518.4057
TRUE	TRUE	(R)QGDVIALPAGIVH(W)	0.98				4.34679	1		645.366	1288.72	2	0.002601	2.017			35429.2	159	171	0	ABQ51156.1,AAB27108.2,EMS60011.1,ACB41346.1	190321_trypsin_SA39b-34a-658-5_1.1479.1479.2 File:"190321_trypsin_SA39b-34a-658-5_1.raw", NativeID:"controllerType=0 controllerNumber=1 scan=1479" RTINSECONDS=1865.1298
TRUE	TRUE	(W)FYNDGDAPIVAIY(V)	1	49.89	41.1803	24.08	2.14874	2		729.355	1456.69	2	0.006984	4.791	2307.75		21580.6	173	185	0	ABQ51156.1,AAB27108.2,EMS60011.1,ACB41346.1	190228_Chymo_SA39b-34a-658-5_1.1994.1994.2 File:"190228_Chymo_SA39b-34a-658-5_1.raw", NativeID:"controllerType=0 controllerNumber=1 scan=1994" RTINSECONDS=2307.7501
TRUE	TRUE	(W)FYNDGDAPIVAIY(V)	1	39.26	41.174	17.94	2.65758	2		729.354	1456.69	2	0.00674	4.624	2305.7		20063.2	173	185	0	ABQ51156.1,AAB27108.2,EMS60011.1,ACB41346.1	190228_Chymo_SA39b-34a-658-5_1.1992.1992.2 File:"190228_Chymo_SA39b-34a-658-5_1.raw", NativeID:"controllerType=0 controllerNumber=1 scan=1992" RTINSECONDS=2305.6964
TRUE	TRUE	(Y)ANQLEPRHKEF(L)	1	41.38	39.9861	32.74	3	2		684.858	1367.7	2	0.00611	4.464	463.733		256541	193	203	0	ABQ51156.1,AAB27108.2,EMS60011.1,ACB41346.1	190228_Chymo_SA39b-34a-658-5_1.316.316.2 File:"190228_Chymo_SA39b-34a-658-5_1.raw", NativeID:"controllerType=0 controllerNumber=1 scan=316" RTINSECONDS=463.733
TRUE	TRUE	(Y)ANQLEPRHKEF(L)	1	39.86	39.9747	27.73	2.45593	2		684.857	1367.7	2	0.005622	4.108	461.594		193941	193	203	0	ABQ51156.1,AAB27108.2,EMS60011.1,ACB41346.1	190228_Chymo_SA39b-34a-658-5_1.312.312.2 File:"190228_Chymo_SA39b-34a-658-5_1.raw", NativeID:"controllerType=0 controllerNumber=1 scan=312" RTINSECONDS=461.5944
TRUE	TRUE	(R)HKEFLFAGNYR(S)	0.98	30.26	38.0699	20.17		2		461.24	1380.7	3	0.002991	2.165	967.109		110508	200	210	0	ABQ51156.1,AAB27108.2,EMS60011.1,ACB41346.1	190321_trypsin_SA39b-34a-658-5_1.760.760.3 File:"190321_trypsin_SA39b-34a-658-5_1.raw", NativeID:"controllerType=0 controllerNumber=1 scan=760"
TRUE	TRUE	(K)EFLFAGNYR(S)	1	40.21	37.7379	21.47	3.25181	2		558.778	1115.54	2	0.001874	1.678	1614.28		184446	202	210	0	ABQ51156.1,AAB27108.2,EMS60011.1,ACB41346.1	190321_trypsin_SA39b-34a-658-5_1.1225.1225.2 File:"190321_trypsin_SA39b-34a-658-5_1.raw", NativeID:"controllerType=0 controllerNumber=1 scan=1225" RTINSECONDS=1614.2814
TRUE	TRUE	(K)EFLFAGNYR(S)	0.99	37.01	37.7379	20.1	2.55284	2		558.778	1115.54	2	0.001752	1.569	1612.34		117663	202	210	0	ABQ51156.1,AAB27108.2,EMS60011.1,ACB41346.1	190321_trypsin_SA39b-34a-658-5_1.1223.1223.2 File:"190321_trypsin_SA39b-34a-658-5_1.raw", NativeID:"controllerType=0 controllerNumber=1 scan=1223" RTINSECONDS=1612.3422
TRUE	TRUE	(R)SSQLHSSQNIFSGFDVR(L)	1	83.83	40.0389	72.88	15	2		954.966	1907.92	2	0.004274	2.239	1689.77		100817	211	227	0	ABQ51156.1,AAB27108.2,EMS60011.1,BAK04052.1,ACB41346.1	190321_trypsin_SA39b-34a-658-5_1.1299.1299.2 File:"190321_trypsin_SA39b-34a-658-5_1.raw", NativeID:"controllerType=0 controllerNumber=1 scan=1299" RTINSECONDS=1689.7716
TRUE	TRUE	(R)SSQLHSSQNIFSGFDVR(L)	1	83.86	40.0664	73.86	15	2		954.966	1907.92	2	0.004518	2.367	1687.42		56733.3	211	227	0	ABQ51156.1,AAB27108.2,EMS60011.1,BAK04052.1,ACB41346.1	190321_trypsin_SA39b-34a-658-5_1.1295.1295.2 File:"190321_trypsin_SA39b-34a-658-5_1.raw", NativeID:"controllerType=0 controllerNumber=1 scan=1295" RTINSECONDS=1687.4201
TRUE	TRUE	(R)SSQLHSSQNIFSGFDVR(L)	1	40.55	40.0621	20.56	3.20066	2		636.98	1907.92	3	0.004444	2.328	1681.93		128369	211	227	0	ABQ51156.1,AAB27108.2,EMS60011.1,BAK04052.1,ACB41346.1	190321_trypsin_SA39b-34a-658-5_1.1290.1290.3 File:"190321_trypsin_SA39b-34a-658-5_1.raw", NativeID:"controllerType=0 controllerNumber=1 scan=1290" RTINSECONDS=1681.9275
TRUE	TRUE	(R)SSQLHSSQNIFSGFDVR(L)	0.99	25.49	39.987	14.63	3.1549	2		636.981	1907.92	3	0.007192	3.768	1679.89		64748	211	227	0	ABQ51156.1,AAB27108.2,EMS60011.1,BAK04052.1,ACB41346.1	190321_trypsin_SA39b-34a-658-5_1.1288.1288.3 File:"190321_trypsin_SA39b-34a-658-5_1.raw", NativeID:"controllerType=0 controllerNumber=1 scan=1288" RTINSECONDS=1679.8884
TRUE	TRUE	(H)SSQNIFSGFDVR(L)	0.99				4.85387	1		678.832	1355.65	2	0.002052	1.513			25919.6	216	227	0	ABQ51156.1,AAB27108.2,EMS60011.1,BAK04052.1,ACB41346.1	190321_trypsin_SA39b-34a-658-5_1.1498.1498.2 File:"190321_trypsin_SA39b-34a-658-5_1.raw", NativeID:"controllerType=0 controllerNumber=1 scan=1498" RTINSECONDS=1892.7922
TRUE	TRUE	(F)SGFDVRLL(A)	0.98	48.84	37.6664	19.69		2		453.759	905.503	2	0.006162	6.798	1873.06		98462.1	222	229	0	ABQ51156.1,AAB27108.2,EMS60011.1,BAK04052.1,ACB41346.1	190228_Chymo_SA39b-34a-658-5_1.1705.1705.2 File:"190228_Chymo_SA39b-34a-658-5_1.raw", NativeID:"controllerType=0 controllerNumber=1 scan=1705"
TRUE	TRUE	(F)DVRLLAEAL(G)	0.97	39.91	35.8861	7.95		2		500.298	998.582	2	0.005592	5.594	2054.24		52419.1	225	233	0	ABQ51156.1,AAB27108.2,EMS60011.1,ACB41346.1	190228_Chymo_SA39b-34a-658-5_1.1842.1842.2 File:"190228_Chymo_SA39b-34a-658-5_1.raw", NativeID:"controllerType=0 controllerNumber=1 scan=1842"
TRUE	TRUE	(R)LLAEALGTSGK(I)	1	64.74	36.2757	34.8	7.95861	2		530.307	1058.6	2	0.001482	1.399	936.951		80422.4	228	238	0	ABQ51156.1,AAB27108.2,EMS60011.1,ACB41346.1	190321_trypsin_SA39b-34a-658-5_1.724.724.2 File:"190321_trypsin_SA39b-34a-658-5_1.raw", NativeID:"controllerType=0 controllerNumber=1 scan=724" RTINSECONDS=936.9508
TRUE	TRUE	(R)LLAEALGTSGK(I)	1	71.1	36.2757	49.3	7.92082	2		530.307	1058.6	2	0.0009941	0.9381	938.731		117389	228	238	0	ABQ51156.1,AAB27108.2,EMS60011.1,ACB41346.1	190321_trypsin_SA39b-34a-658-5_1.726.726.2 File:"190321_trypsin_SA39b-34a-658-5_1.raw", NativeID:"controllerType=0 controllerNumber=1 scan=726" RTINSECONDS=938.7306
TRUE	TRUE	(L)LAEALGTSGKIAQ(R)	1				10.5376	1		629.857	1257.7	2	0.005757	4.574			37175.2	229	241	0	ABQ51156.1,AAB27108.2,EMS60011.1,ACB41346.1	190228_Chymo_SA39b-34a-658-5_1.775.775.2 File:"190228_Chymo_SA39b-34a-658-5_1.raw", NativeID:"controllerType=0 controllerNumber=1 scan=775" RTINSECONDS=867.0106
TRUE	TRUE	(L)LAEALGTSGKIAQ(R)	0.98				4.74473	1		629.857	1257.7	2	0.005879	4.671			33905.1	229	241	0	ABQ51156.1,AAB27108.2,EMS60011.1,ACB41346.1	190228_Chymo_SA39b-34a-658-5_1.773.773.2 File:"190228_Chymo_SA39b-34a-658-5_1.raw", NativeID:"controllerType=0 controllerNumber=1 scan=773" RTINSECONDS=865.1803
TRUE	TRUE	(L)AEALGTSGKIAQ(R)	1				6.67778	1		573.315	1144.61	2	0.00575	5.019			63030.8	230	241	0	ABQ51156.1,AAB27108.2,EMS60011.1,ACB41346.1	190228_Chymo_SA39b-34a-658-5_1.501.501.2 File:"190228_Chymo_SA39b-34a-658-5_1.raw", NativeID:"controllerType=0 controllerNumber=1 scan=501" RTINSECONDS=595.8183
TRUE	TRUE	(L)AEALGTSGKIAQ(R)	1				6.0655	1		573.315	1144.62	2	0.006483	5.659			41976.8	230	241	0	ABQ51156.1,AAB27108.2,EMS60011.1,ACB41346.1	190228_Chymo_SA39b-34a-658-5_1.499.499.2 File:"190228_Chymo_SA39b-34a-658-5_1.raw", NativeID:"controllerType=0 controllerNumber=1 scan=499" RTINSECONDS=594.0312
TRUE	TRUE	(L)GTSGKIAQRL(Q)	1	39.21	37.4671	15.01	4.65758	2		515.806	1029.6	2	0.004726	4.586	463.512		606089	234	243	0	ABQ51156.1,AAB27108.2,EMS60011.1,ACB41346.1	190228_Chymo_SA39b-34a-658-5_1.315.315.2 File:"190228_Chymo_SA39b-34a-658-5_1.raw", NativeID:"controllerType=0 controllerNumber=1 scan=315" RTINSECONDS=463.5116
TRUE	TRUE	(L)GTSGKIAQRL(Q)	1	43.7	37.4671	19.7	4.25181	2		515.806	1029.6	2	0.00436	4.231	461.102		488373	234	243	0	ABQ51156.1,AAB27108.2,EMS60011.1,ACB41346.1	190228_Chymo_SA39b-34a-658-5_1.310.310.2 File:"190228_Chymo_SA39b-34a-658-5_1.raw", NativeID:"controllerType=0 controllerNumber=1 scan=310" RTINSECONDS=461.1022
TRUE	TRUE	(K)FLKPVFTQQR(E)	1	32.41	33.5507	21.76	3	2		421.913	1262.72	3	0.002845	2.251	981.733		420507	259	268	0	ABQ51156.1,AAB27108.2,EMS60011.1,ACB41346.1	190321_trypsin_SA39b-34a-658-5_1.772.772.3 File:"190321_trypsin_SA39b-34a-658-5_1.raw", NativeID:"controllerType=0 controllerNumber=1 scan=772" RTINSECONDS=981.7331
TRUE	TRUE	(K)FLKPVFTQQR(E)	1	38.24	33.5603	22.32	2.07572	2		632.365	1262.72	2	0.00188	1.488	979.994		90173.7	259	268	0	ABQ51156.1,AAB27108.2,EMS60011.1,ACB41346.1	190321_trypsin_SA39b-34a-658-5_1.770.770.2 File:"190321_trypsin_SA39b-34a-658-5_1.raw", NativeID:"controllerType=0 controllerNumber=1 scan=770" RTINSECONDS=979.9937
TRUE	TRUE	(K)FLKPVFTQQR(E)	0.99	30.29	33.5526	14.91		2		421.913	1262.72	3	0.003211	2.541	979.739		225103	259	268	0	ABQ51156.1,AAB27108.2,EMS60011.1,ACB41346.1	190321_trypsin_SA39b-34a-658-5_1.769.769.3 File:"190321_trypsin_SA39b-34a-658-5_1.raw", NativeID:"controllerType=0 controllerNumber=1 scan=769"
TRUE	TRUE	(F)TQQREPESYPHTQY(E)	1	43.65	41.7216	25.59	5.88606	2		882.408	1762.8	2	0.009464	5.366	604.207		71461.5	265	278	0	ABQ51156.1,EMS60011.1,ACB41346.1	190228_Chymo_SA39b-34a-658-5_1.509.509.2 File:"190228_Chymo_SA39b-34a-658-5_1.raw", NativeID:"controllerType=0 controllerNumber=1 scan=509" RTINSECONDS=604.2074
TRUE	TRUE	(F)TQQREPESYPHTQY(E)	1	37.51	41.7243	20.52	2.10791	2		588.607	1762.8	3	0.009268	5.255	600.663		220463	265	278	0	ABQ51156.1,EMS60011.1,ACB41346.1	190228_Chymo_SA39b-34a-658-5_1.505.505.3 File:"190228_Chymo_SA39b-34a-658-5_1.raw", NativeID:"controllerType=0 controllerNumber=1 scan=505" RTINSECONDS=600.6629
TRUE	TRUE	(F)TQQREPESYPHTQY(E)	1	42.29	41.7243	22.99	4.30103	2		882.408	1762.8	2	0.009342	5.297	606.485		101221	265	278	0	ABQ51156.1,EMS60011.1,ACB41346.1	190228_Chymo_SA39b-34a-658-5_1.513.513.2 File:"190228_Chymo_SA39b-34a-658-5_1.raw", NativeID:"controllerType=0 controllerNumber=1 scan=513" RTINSECONDS=606.4847
TRUE	TRUE	(F)TQQREPESYPHTQY(E)	1	32.79	41.7184	19.76	2.56864	2		588.607	1762.8	3	0.009085	5.151	602.463		333720	265	278	0	ABQ51156.1,EMS60011.1,ACB41346.1	190228_Chymo_SA39b-34a-658-5_1.507.507.3 File:"190228_Chymo_SA39b-34a-658-5_1.raw", NativeID:"controllerType=0 controllerNumber=1 scan=507" RTINSECONDS=602.4628
TRUE	TRUE	(R)EPESYPHTQYEEGQSQAK(H)	1	39.79	38.5199	37.08	9.61979	2		1054.47	2106.92	2	0.004896	2.323	603.687		27187.6	269	286	0	ABQ51156.1,EMS60011.1,ACB41346.1	190321_trypsin_SA39b-34a-658-5_1.390.390.2 File:"190321_trypsin_SA39b-34a-658-5_1.raw", NativeID:"controllerType=0 controllerNumber=1 scan=390" RTINSECONDS=603.6868
TRUE	TRUE	(R)ePESYPHTQYEEGQSQAK(H)	1	51.88	38.1954	43.21	6.45593	2	Dehydrated (-18)	697.309	2088.9	3	0.001715	0.8205	599.498		56141.6	269	286	0	ABQ51156.1,EMS60011.1,ACB41346.1	190321_trypsin_SA39b-34a-658-5_1.384.384.3 File:"190321_trypsin_SA39b-34a-658-5_1.raw", NativeID:"controllerType=0 controllerNumber=1 scan=384" RTINSECONDS=599.4985
TRUE	TRUE	(R)ePESYPHTQYEEGQSQAK(H)	1	38.73	38.2646	30.34	10.3279	2	Dehydrated (-18)	697.309	2088.9	3	0.002264	1.083	601.601		62712.8	269	286	0	ABQ51156.1,EMS60011.1,ACB41346.1	190321_trypsin_SA39b-34a-658-5_1.387.387.3 File:"190321_trypsin_SA39b-34a-658-5_1.raw", NativeID:"controllerType=0 controllerNumber=1 scan=387" RTINSECONDS=601.6009
TRUE	TRUE	(R)EPESYPHTQYEEGQSQAK(H)	1	27.77	38.5199	24.89	4.88606	2		1054.47	2106.92	2	0.004896	2.323	601.869		36329.9	269	286	0	ABQ51156.1,EMS60011.1,ACB41346.1	190321_trypsin_SA39b-34a-658-5_1.388.388.2 File:"190321_trypsin_SA39b-34a-658-5_1.raw", NativeID:"controllerType=0 controllerNumber=1 scan=388" RTINSECONDS=601.8688
TRUE	TRUE	(R)EPESYPHTQYEEGQSQAK(H)	1	28.41	38.5181	24.24	3.55284	2		703.313	2106.92	3	0.003783	1.795	595.008		325865	269	286	0	ABQ51156.1,EMS60011.1,ACB41346.1	190321_trypsin_SA39b-34a-658-5_1.377.377.3 File:"190321_trypsin_SA39b-34a-658-5_1.raw", NativeID:"controllerType=0 controllerNumber=1 scan=377" RTINSECONDS=595.0084
TRUE	TRUE	(R)EPESYPHTQYEEGQSQAK(H)	0.99	24.01	38.5059	19.12	1.95861	2		703.313	2106.92	3	0.003234	1.534	593.139		111462	269	286	0	ABQ51156.1,EMS60011.1,ACB41346.1	190321_trypsin_SA39b-34a-658-5_1.375.375.3 File:"190321_trypsin_SA39b-34a-658-5_1.raw", NativeID:"controllerType=0 controllerNumber=1 scan=375" RTINSECONDS=593.1386
TRUE	TRUE	(Y)EEGQSQAKHSQEEQPQmGQSQEEQPQmGQSQGEQPQmGQ(S)	1				6.19382	1	Oxidation (+16), Oxidation (+16), Oxidation (+16)	1104.97	4415.86	4	0.03681	8.334			9504.44	279	317	0		190228_Chymo_SA39b-34a-658-5_1.286.286.4 File:"190228_Chymo_SA39b-34a-658-5_1.raw", NativeID:"controllerType=0 controllerNumber=1 scan=286" RTINSECONDS=450.5081
TRUE	TRUE	(K)HSQEEQPQmGQSQEEQPQmGQSQGEQPQmGQSQAK(H)	1	83.35	38.2724	36.29	13.284	2	Oxidation (+16), Oxidation (+16), Oxidation (+16)	994.174	3972.67	4	0.01144	2.878	443.757		49583.8	287	321	0		190321_trypsin_SA39b-34a-658-5_1.256.256.4 File:"190321_trypsin_SA39b-34a-658-5_1.raw", NativeID:"controllerType=0 controllerNumber=1 scan=256" RTINSECONDS=443.7566
TRUE	TRUE	(K)HSQEEQPQmGQSQEEQPQmGQSQGEQPQmGQSQAK(H)	1	43.97	38.0645	14.29	10.9208	2	Oxidation (+16), Oxidation (+16), Oxidation (+16)	994.173	3972.66	4	0.006309	1.588	446.565		27788.5	287	321	0		190321_trypsin_SA39b-34a-658-5_1.262.262.4 File:"190321_trypsin_SA39b-34a-658-5_1.raw", NativeID:"controllerType=0 controllerNumber=1 scan=262" RTINSECONDS=446.565
TRUE	TRUE	(K)HSQEEQPQmGQSQEEQPQMGQSQGEQPQmGQSQAK(H)	1	31.77	38.638	8.36	6.95861	2	Oxidation (+16), Oxidation (+16)	990.175	3956.67	4	0.009772	2.469	550.269		35241.3	287	321	0		190321_trypsin_SA39b-34a-658-5_1.334.334.4 File:"190321_trypsin_SA39b-34a-658-5_1.raw", NativeID:"controllerType=0 controllerNumber=1 scan=334" RTINSECONDS=550.2687
TRUE	TRUE	(K)HSQEEQPQmGQSQEEQPQMGQSQGEQPQmGQSQAK(H)	1	26.62	38.6481	12.83	5.1549	2	Oxidation (+16), Oxidation (+16)	990.175	3956.67	4	0.01002	2.531	552.149		23474.8	287	321	0		190321_trypsin_SA39b-34a-658-5_1.336.336.4 File:"190321_trypsin_SA39b-34a-658-5_1.raw", NativeID:"controllerType=0 controllerNumber=1 scan=336" RTINSECONDS=552.1493
TRUE	TRUE	(K)HTQGEQPQmGWSQAK(H)	1	58.58	38.0841	43.78	6.60206	2	Oxidation (+16)	576.931	1727.77	3	0.003209	1.856	478.142		215540	322	336	0	ACB41346.1	190321_trypsin_SA39b-34a-658-5_1.283.283.3 File:"190321_trypsin_SA39b-34a-658-5_1.raw", NativeID:"controllerType=0 controllerNumber=1 scan=283" RTINSECONDS=478.1424
TRUE	TRUE	(K)HTQGEQPQmGWSQAK(H)	1	47.97	38.0421	36.5	10.2596	2	Oxidation (+16)	864.894	1727.77	2	0.004627	2.676	483.712		43408.1	322	336	0	ACB41346.1	190321_trypsin_SA39b-34a-658-5_1.289.289.2 File:"190321_trypsin_SA39b-34a-658-5_1.raw", NativeID:"controllerType=0 controllerNumber=1 scan=289" RTINSECONDS=483.7119
TRUE	TRUE	(K)HTQGEQPQMGWSQAK(H)	1	53	38.4874	38.45	7.79588	2		571.6	1711.78	3	0.003312	1.934	666.072		129498	322	336	0	ACB41346.1	190321_trypsin_SA39b-34a-658-5_1.457.457.3 File:"190321_trypsin_SA39b-34a-658-5_1.raw", NativeID:"controllerType=0 controllerNumber=1 scan=457" RTINSECONDS=666.0721
TRUE	TRUE	(K)HTQGEQPQMGWSQAK(H)	1	52.15	38.5016	36.16	2.88606	2		571.6	1711.78	3	0.002946	1.72	664.249		89016.4	322	336	0	ACB41346.1	190321_trypsin_SA39b-34a-658-5_1.455.455.3 File:"190321_trypsin_SA39b-34a-658-5_1.raw", NativeID:"controllerType=0 controllerNumber=1 scan=455" RTINSECONDS=664.2493
TRUE	TRUE	(K)HTQGEQPQmGWSQAK(H)	1	50.25	38.072	39.78	7.04096	2	Oxidation (+16)	576.932	1727.77	3	0.003944	2.281	480.049		298765	322	336	0	ACB41346.1	190321_trypsin_SA39b-34a-658-5_1.285.285.3 File:"190321_trypsin_SA39b-34a-658-5_1.raw", NativeID:"controllerType=0 controllerNumber=1 scan=285" RTINSECONDS=480.0488
TRUE	TRUE	(K)HTQGEQPQMGWSQAK(H)	1	36.95	38.4936	32.98	8.01323	2		856.896	1711.78	2	0.00418	2.441	669.942		18064.8	322	336	0	ACB41346.1	190321_trypsin_SA39b-34a-658-5_1.462.462.2 File:"190321_trypsin_SA39b-34a-658-5_1.raw", NativeID:"controllerType=0 controllerNumber=1 scan=462" RTINSECONDS=669.9417
TRUE	TRUE	(K)HTQGEQPQMGWSQAK(H)	1	43.11	38.5107	37.93	6.79588	2		856.896	1711.78	2	0.002838	1.657	668.121		20304.1	322	336	0	ACB41346.1	190321_trypsin_SA39b-34a-658-5_1.460.460.2 File:"190321_trypsin_SA39b-34a-658-5_1.raw", NativeID:"controllerType=0 controllerNumber=1 scan=460" RTINSECONDS=668.121
TRUE	TRUE	(K)HTQGEQPQmGWSQAK(H)	1	50.85	38.0726	42.7	5.65758	2	Oxidation (+16)	864.894	1727.77	2	0.003651	2.112	481.881		41528.2	322	336	0	ACB41346.1	190321_trypsin_SA39b-34a-658-5_1.287.287.2 File:"190321_trypsin_SA39b-34a-658-5_1.raw", NativeID:"controllerType=0 controllerNumber=1 scan=287" RTINSECONDS=481.8811
TRUE	TRUE	(W)SQAKHSQGDQPEEGQGGQSQEEQSQAGPY(P)	0.98				11.3279	1		1024.78	3071.32	3	0.01558	5.072			17795.2	333	361	0	ACB41346.1	190228_Chymo_SA39b-34a-658-5_1.393.393.3 File:"190228_Chymo_SA39b-34a-658-5_1.raw", NativeID:"controllerType=0 controllerNumber=1 scan=393" RTINSECONDS=520.6618
TRUE	TRUE	(W)SQAKHSQGDQPEEGQGGQSQEEQSQAGPYPGcQPH(A)	1				6.37675	1	Carbamidomethyl (+57)	937.906	3747.6	4	0.01063	2.835			7475.99	333	367	0	ACB41346.1	190228_Chymo_SA39b-34a-658-5_1.455.455.4 File:"190228_Chymo_SA39b-34a-658-5_1.raw", NativeID:"controllerType=0 controllerNumber=1 scan=455" RTINSECONDS=552.1709
TRUE	TRUE	(K)HSQGDQPEEGQGGQSQEEQSQAGPYPGcQPH(A)	1				15	1	Carbamidomethyl (+57)	834.35	3333.37	4	0.008719	2.615			22427	337	367	0	ACB41346.1	190321_trypsin_SA39b-34a-658-5_1.442.442.4 File:"190321_trypsin_SA39b-34a-658-5_1.raw", NativeID:"controllerType=0 controllerNumber=1 scan=442" RTINSECONDS=647.5233
TRUE	TRUE	(K)HSQGDQPEEGQGGQSQEEQSQAGPYPGcQPH(A)	1				10.9586	1	Carbamidomethyl (+57)	834.35	3333.37	4	0.008475	2.542			18608	337	367	0	ACB41346.1	190321_trypsin_SA39b-34a-658-5_1.444.444.4 File:"190321_trypsin_SA39b-34a-658-5_1.raw", NativeID:"controllerType=0 controllerNumber=1 scan=444" RTINSECONDS=649.4086

## Sheet: 658-5 Spot 2
Valid	Assigned	Sequence	Prob	Mascot Ion score	Mascot Identity score	Mascot Delta Ion Score	X! Tandem	NTT	Modifications	Observed	Actual Mass	Charge	Delta Da	Delta PPM	Retention Time	Intensity	TIC	Start	Stop	# Other Proteins	Other Proteins	Spectrum ID
TRUE	TRUE	(A)qLFGmSFNPWQSSR(Q)	1				12.1871	1	Ammonia-loss (-17), Oxidation (+16)	842.385	1682.76	2	0.004086	2.427			12175	25	38	0	EMS60011.1,ACB41346.1	190321_trypsin_SA39b-34a-658-5_2.2064.2064.2 File:"190321_trypsin_SA39b-34a-658-5_2.raw", NativeID:"controllerType=0 controllerNumber=1 scan=2064" RTINSECONDS=2807.7887
TRUE	TRUE	(A)qLFGmSFNPWQSSR(Q)	1				11.5686	1	Ammonia-loss (-17), Oxidation (+16)	842.385	1682.76	2	0.005063	3.007			15709.8	25	38	0	EMS60011.1,ACB41346.1	190321_trypsin_SA39b-34a-658-5_2.2062.2062.2 File:"190321_trypsin_SA39b-34a-658-5_2.raw", NativeID:"controllerType=0 controllerNumber=1 scan=2062" RTINSECONDS=2805.7316
TRUE	TRUE	(F)NRLQASTPL(R)	0.99	43.43	37.9477	24.39		2		500.286	998.557	2	0.005522	5.524	709.351		223477	48	56	0	AAB27108.2,EMS60011.1,BAK04052.1,ACB41346.1	190228_Chymo_SA39b-34a-658-5_2.633.633.2 File:"190228_Chymo_SA39b-34a-658-5_2.raw", NativeID:"controllerType=0 controllerNumber=1 scan=633"
TRUE	TRUE	(R)LQASTPLR(Q)	0.96	40.42	34.5117	10.53		2		443.262	884.51	2	0.001914	2.162	583.404		260297	50	57	0	AAB27108.2,EMS60011.1,BAK04052.1,ACB41346.1	190321_trypsin_SA39b-34a-658-5_2.351.351.2 File:"190321_trypsin_SA39b-34a-658-5_2.raw", NativeID:"controllerType=0 controllerNumber=1 scan=351"
TRUE	TRUE	(R)SQAGLTEYFDEENEQFR(C)	1				15	2		1031.95	2061.89	2	0.002469	1.197			20627.3	61	77	0	AAB27108.2,EMS60011.1,ACB41346.1	190321_trypsin_SA39b-34a-658-5_2.1495.1495.2 File:"190321_trypsin_SA39b-34a-658-5_2.raw", NativeID:"controllerType=0 controllerNumber=1 scan=1495" RTINSECONDS=1959.0094
TRUE	TRUE	(R)SQAGLTEYFDEENEQFR(C)	1				15	2		1031.95	2061.89	2	0.003202	1.552			29285.5	61	77	0	AAB27108.2,EMS60011.1,ACB41346.1	190321_trypsin_SA39b-34a-658-5_2.1498.1498.2 File:"190321_trypsin_SA39b-34a-658-5_2.raw", NativeID:"controllerType=0 controllerNumber=1 scan=1498" RTINSECONDS=1961.0754
TRUE	TRUE	(R)SQAGLTEYFDEENEQFR(C)	1	60.69	38.3097	49.43		2		688.305	2061.89	3	0.002762	1.339	1963.16		66945	61	77	0	AAB27108.2,EMS60011.1,ACB41346.1	190321_trypsin_SA39b-34a-658-5_2.1501.1501.3 File:"190321_trypsin_SA39b-34a-658-5_2.raw", NativeID:"controllerType=0 controllerNumber=1 scan=1501"
TRUE	TRUE	(R)SQAGLTEYFDEENEQFR(C)	1	51.61	38.3046	42.22		2		688.305	2061.89	3	0.002396	1.161	1961.35		61404.1	61	77	0	AAB27108.2,EMS60011.1,ACB41346.1	190321_trypsin_SA39b-34a-658-5_2.1499.1499.3 File:"190321_trypsin_SA39b-34a-658-5_2.raw", NativeID:"controllerType=0 controllerNumber=1 scan=1499"
TRUE	TRUE	(R)SQAGLTEYFDEENEQFR(C)	1	84.87	38.3366	73.31		2		1031.95	2061.89	2	0.003202	1.552	1961.08		55810.4	61	77	0	AAB27108.2,EMS60011.1,ACB41346.1	190321_trypsin_SA39b-34a-658-5_2.1498.1498.2 File:"190321_trypsin_SA39b-34a-658-5_2.raw", NativeID:"controllerType=0 controllerNumber=1 scan=1498"
TRUE	TRUE	(R)SQAGLTEYFDEENEQFR(C)	1	77.93	38.3046	72.07		2		1031.95	2061.89	2	0.00247	1.197	1959.01		40079	61	77	0	AAB27108.2,EMS60011.1,ACB41346.1	190321_trypsin_SA39b-34a-658-5_2.1495.1495.2 File:"190321_trypsin_SA39b-34a-658-5_2.raw", NativeID:"controllerType=0 controllerNumber=1 scan=1495"
TRUE	TRUE	(R)SQAGLTEYFDEENEQFR(C)	0.96				4.92082	2		688.305	2061.89	3	0.002396	1.161			29540.5	61	77	0	AAB27108.2,EMS60011.1,ACB41346.1	190321_trypsin_SA39b-34a-658-5_2.1499.1499.3 File:"190321_trypsin_SA39b-34a-658-5_2.raw", NativeID:"controllerType=0 controllerNumber=1 scan=1499" RTINSECONDS=1961.3472
TRUE	TRUE	(R)SQAGLTEYFDEENEQFR(C)	0.96				4.61979	2		688.305	2061.89	3	0.002762	1.339			33489.8	61	77	0	AAB27108.2,EMS60011.1,ACB41346.1	190321_trypsin_SA39b-34a-658-5_2.1501.1501.3 File:"190321_trypsin_SA39b-34a-658-5_2.raw", NativeID:"controllerType=0 controllerNumber=1 scan=1501" RTINSECONDS=1963.1551
TRUE	TRUE	(R)cTGVFAIR(R)	0.98	48.93	36.081	0		2	Carbamidomethyl (+57)	462.243	922.471	2	0.001691	1.831	1091.26		131200	78	85	0	AAB27108.2,ACB41346.1	190321_trypsin_SA39b-34a-658-5_2.842.842.2 File:"190321_trypsin_SA39b-34a-658-5_2.raw", NativeID:"controllerType=0 controllerNumber=1 scan=842"
TRUE	TRUE	(R)cTGVFAIR(R)	0.98	45.54	36.0703	0		2	Carbamidomethyl (+57)	462.243	922.471	2	0.001813	1.963	1089.32		103542	78	85	0	AAB27108.2,ACB41346.1	190321_trypsin_SA39b-34a-658-5_2.840.840.2 File:"190321_trypsin_SA39b-34a-658-5_2.raw", NativeID:"controllerType=0 controllerNumber=1 scan=840"
TRUE	TRUE	(F)AIRRVIEPRGY(L)	0.98	24.32	35.0037	13.22		2		443.932	1328.78	3	0.007704	5.793	565.501		187699	83	93	0	AAB27108.2,ACB41346.1	190228_Chymo_SA39b-34a-658-5_2.471.471.3 File:"190228_Chymo_SA39b-34a-658-5_2.raw", NativeID:"controllerType=0 controllerNumber=1 scan=471"
TRUE	TRUE	(Y)GQSQSVQGQSQSQKF(K)	1				10.0132	2		812.394	1622.77	2	0.008198	5.049			47009.4	133	147	0	ABQ51156.1,AAB27108.2,ACB41346.1	190228_Chymo_SA39b-34a-658-5_2.393.393.2 File:"190228_Chymo_SA39b-34a-658-5_2.raw", NativeID:"controllerType=0 controllerNumber=1 scan=393" RTINSECONDS=501.0162
TRUE	TRUE	(Y)GQSQSVQGQSQSQKF(K)	1				9.92082	2		812.394	1622.77	2	0.008442	5.199			65410.5	133	147	0	ABQ51156.1,AAB27108.2,ACB41346.1	190228_Chymo_SA39b-34a-658-5_2.398.398.2 File:"190228_Chymo_SA39b-34a-658-5_2.raw", NativeID:"controllerType=0 controllerNumber=1 scan=398" RTINSECONDS=503.4538
TRUE	TRUE	(Y)GQSQSVQGQSQSQKF(K)	1	66.63	42.1328	58.24		2		812.394	1622.77	2	0.008198	5.049	501.016		85119.1	133	147	0	ABQ51156.1,AAB27108.2,ACB41346.1	190228_Chymo_SA39b-34a-658-5_2.393.393.2 File:"190228_Chymo_SA39b-34a-658-5_2.raw", NativeID:"controllerType=0 controllerNumber=1 scan=393"
TRUE	TRUE	(Y)GQSQSVQGQSQSQKF(K)	1	64.6	42.0439	53.84		2		812.394	1622.77	2	0.008442	5.199	503.454		120074	133	147	0	ABQ51156.1,AAB27108.2,ACB41346.1	190228_Chymo_SA39b-34a-658-5_2.398.398.2 File:"190228_Chymo_SA39b-34a-658-5_2.raw", NativeID:"controllerType=0 controllerNumber=1 scan=398"
TRUE	TRUE	(R)QGDVIALPAGIVH(W)	0.98				3.88606	1		645.365	1288.72	2	0.001381	1.071			26557.7	159	171	0	ABQ51156.1,AAB27108.2,EMS60011.1,ACB41346.1	190321_trypsin_SA39b-34a-658-5_2.1433.1433.2 File:"190321_trypsin_SA39b-34a-658-5_2.raw", NativeID:"controllerType=0 controllerNumber=1 scan=1433" RTINSECONDS=1880.6313
TRUE	TRUE	(R)QGDVIALPAGIVH(W)	0.95				3	1		645.365	1288.72	2	0.001503	1.165			27492.8	159	171	0	ABQ51156.1,AAB27108.2,EMS60011.1,ACB41346.1	190321_trypsin_SA39b-34a-658-5_2.1436.1436.2 File:"190321_trypsin_SA39b-34a-658-5_2.raw", NativeID:"controllerType=0 controllerNumber=1 scan=1436" RTINSECONDS=1882.758
TRUE	TRUE	(W)FYNDGDAPIVAIY(V)	1	54.47	41.2869	20.17		2		729.354	1456.69	2	0.006008	4.122	2260.22		18901.2	173	185	0	ABQ51156.1,AAB27108.2,EMS60011.1,ACB41346.1	190228_Chymo_SA39b-34a-658-5_2.1939.1939.2 File:"190228_Chymo_SA39b-34a-658-5_2.raw", NativeID:"controllerType=0 controllerNumber=1 scan=1939"
TRUE	TRUE	(W)FYNDGDAPIVAIY(V)	0.97	38.75	41.2869	10.42		2		729.354	1456.69	2	0.006374	4.373	2258.17		15265.6	173	185	0	ABQ51156.1,AAB27108.2,EMS60011.1,ACB41346.1	190228_Chymo_SA39b-34a-658-5_2.1937.1937.2 File:"190228_Chymo_SA39b-34a-658-5_2.raw", NativeID:"controllerType=0 controllerNumber=1 scan=1937"
TRUE	TRUE	(W)FYNDGDAPIVAIY(V)	0.95				2.79588	2		729.354	1456.69	2	0.006008	4.122			15225.9	173	185	0	ABQ51156.1,AAB27108.2,EMS60011.1,ACB41346.1	190228_Chymo_SA39b-34a-658-5_2.1939.1939.2 File:"190228_Chymo_SA39b-34a-658-5_2.raw", NativeID:"controllerType=0 controllerNumber=1 scan=1939" RTINSECONDS=2260.2234
TRUE	TRUE	(Y)ANQLEPRHKEF(L)	0.97	37.53	39.8851	25.07		2		684.859	1367.7	2	0.007696	5.623	458.356		202048	193	203	0	ABQ51156.1,AAB27108.2,EMS60011.1,ACB41346.1	190228_Chymo_SA39b-34a-658-5_2.315.315.2 File:"190228_Chymo_SA39b-34a-658-5_2.raw", NativeID:"controllerType=0 controllerNumber=1 scan=315"
TRUE	TRUE	(K)EFLFAGNYR(S)	0.98	50.47	37.7379	26.88		2		558.778	1115.54	2	0.00163	1.46	1633.99		88476.4	202	210	0	ABQ51156.1,AAB27108.2,EMS60011.1,ACB41346.1	190321_trypsin_SA39b-34a-658-5_2.1190.1190.2 File:"190321_trypsin_SA39b-34a-658-5_2.raw", NativeID:"controllerType=0 controllerNumber=1 scan=1190"
TRUE	TRUE	(K)EFLFAGNYR(S)	0.97	45.32	37.7379	23.86		2		558.778	1115.54	2	0.00163	1.46	1636.03		122071	202	210	0	ABQ51156.1,AAB27108.2,EMS60011.1,ACB41346.1	190321_trypsin_SA39b-34a-658-5_2.1192.1192.2 File:"190321_trypsin_SA39b-34a-658-5_2.raw", NativeID:"controllerType=0 controllerNumber=1 scan=1192"
TRUE	TRUE	(K)EFLFAGNYR(S)	0.97				3.46852	2		558.778	1115.54	2	0.00163	1.46			92618.5	202	210	0	ABQ51156.1,AAB27108.2,EMS60011.1,ACB41346.1	190321_trypsin_SA39b-34a-658-5_2.1192.1192.2 File:"190321_trypsin_SA39b-34a-658-5_2.raw", NativeID:"controllerType=0 controllerNumber=1 scan=1192" RTINSECONDS=1636.03
TRUE	TRUE	(R)SSQLHSSQNIFSGFDVR(L)	1				14.9586	2		954.966	1907.92	2	0.004397	2.303			29331	211	227	0	ABQ51156.1,AAB27108.2,EMS60011.1,BAK04052.1,ACB41346.1	190321_trypsin_SA39b-34a-658-5_2.1265.1265.2 File:"190321_trypsin_SA39b-34a-658-5_2.raw", NativeID:"controllerType=0 controllerNumber=1 scan=1265" RTINSECONDS=1710.8865
TRUE	TRUE	(R)SSQLHSSQNIFSGFDVR(L)	1				14.5086	2		954.966	1907.92	2	0.005129	2.687			27152.1	211	227	0	ABQ51156.1,AAB27108.2,EMS60011.1,BAK04052.1,ACB41346.1	190321_trypsin_SA39b-34a-658-5_2.1262.1262.2 File:"190321_trypsin_SA39b-34a-658-5_2.raw", NativeID:"controllerType=0 controllerNumber=1 scan=1262" RTINSECONDS=1708.7166
TRUE	TRUE	(R)SSQLHSSQNIFSGFDVR(L)	1	76.81	40.0621	64.36		2		954.966	1907.92	2	0.004396	2.303	1710.89		53660	211	227	0	ABQ51156.1,AAB27108.2,EMS60011.1,BAK04052.1,ACB41346.1	190321_trypsin_SA39b-34a-658-5_2.1265.1265.2 File:"190321_trypsin_SA39b-34a-658-5_2.raw", NativeID:"controllerType=0 controllerNumber=1 scan=1265"
TRUE	TRUE	(R)SSQLHSSQNIFSGFDVR(L)	1	38.62	40.0411	19.59		2		636.979	1907.92	3	0.003346	1.753	1700.26		147830	211	227	0	ABQ51156.1,AAB27108.2,EMS60011.1,BAK04052.1,ACB41346.1	190321_trypsin_SA39b-34a-658-5_2.1252.1252.3 File:"190321_trypsin_SA39b-34a-658-5_2.raw", NativeID:"controllerType=0 controllerNumber=1 scan=1252"
TRUE	TRUE	(R)SSQLHSSQNIFSGFDVR(L)	1	71.82	40.0582	60.39		2		954.966	1907.92	2	0.005128	2.686	1708.72		46927.1	211	227	0	ABQ51156.1,AAB27108.2,EMS60011.1,BAK04052.1,ACB41346.1	190321_trypsin_SA39b-34a-658-5_2.1262.1262.2 File:"190321_trypsin_SA39b-34a-658-5_2.raw", NativeID:"controllerType=0 controllerNumber=1 scan=1262"
TRUE	TRUE	(R)SSQLHSSQNIFSGFDVR(L)	1	35.38	40.0775	20.41		2		636.979	1907.91	3	0.001882	0.9859	1698.19		101066	211	227	0	ABQ51156.1,AAB27108.2,EMS60011.1,BAK04052.1,ACB41346.1	190321_trypsin_SA39b-34a-658-5_2.1250.1250.3 File:"190321_trypsin_SA39b-34a-658-5_2.raw", NativeID:"controllerType=0 controllerNumber=1 scan=1250"
TRUE	TRUE	(H)SSQNIFSGFDVR(L)	0.99				4.33724	1		678.831	1355.65	2	0.001198	0.8831			27561.8	216	227	0	ABQ51156.1,AAB27108.2,EMS60011.1,BAK04052.1,ACB41346.1	190321_trypsin_SA39b-34a-658-5_2.1455.1455.2 File:"190321_trypsin_SA39b-34a-658-5_2.raw", NativeID:"controllerType=0 controllerNumber=1 scan=1455" RTINSECONDS=1909.4666
TRUE	TRUE	(H)SSQNIFSGFDVR(L)	0.98				4.17393	1		678.831	1355.65	2	0.00132	0.973			18357.9	216	227	0	ABQ51156.1,AAB27108.2,EMS60011.1,BAK04052.1,ACB41346.1	190321_trypsin_SA39b-34a-658-5_2.1457.1457.2 File:"190321_trypsin_SA39b-34a-658-5_2.raw", NativeID:"controllerType=0 controllerNumber=1 scan=1457" RTINSECONDS=1911.3721
TRUE	TRUE	(F)DVRLLAEAL(G)	0.99	40.05	35.8894	4.46		2		500.298	998.582	2	0.005286	5.288	2005.96		48941	225	233	0	ABQ51156.1,AAB27108.2,EMS60011.1,ACB41346.1	190228_Chymo_SA39b-34a-658-5_2.1766.1766.2 File:"190228_Chymo_SA39b-34a-658-5_2.raw", NativeID:"controllerType=0 controllerNumber=1 scan=1766"
TRUE	TRUE	(F)DVRLLAEAL(G)	0.98	35.86	35.8894	3.34		2		500.298	998.582	2	0.00553	5.532	2008		72998.1	225	233	0	ABQ51156.1,AAB27108.2,EMS60011.1,ACB41346.1	190228_Chymo_SA39b-34a-658-5_2.1768.1768.2 File:"190228_Chymo_SA39b-34a-658-5_2.raw", NativeID:"controllerType=0 controllerNumber=1 scan=1768"
TRUE	TRUE	(R)LLAEALGTSGK(I)	1				8.45593	2		530.307	1058.6	2	0.000993	0.9371			111908	228	238	0	ABQ51156.1,AAB27108.2,EMS60011.1,ACB41346.1	190321_trypsin_SA39b-34a-658-5_2.723.723.2 File:"190321_trypsin_SA39b-34a-658-5_2.raw", NativeID:"controllerType=0 controllerNumber=1 scan=723" RTINSECONDS=954.697
TRUE	TRUE	(R)LLAEALGTSGK(I)	1				7.92082	2		530.307	1058.6	2	0.001481	1.398			54954.7	228	238	0	ABQ51156.1,AAB27108.2,EMS60011.1,ACB41346.1	190321_trypsin_SA39b-34a-658-5_2.721.721.2 File:"190321_trypsin_SA39b-34a-658-5_2.raw", NativeID:"controllerType=0 controllerNumber=1 scan=721" RTINSECONDS=952.912
TRUE	TRUE	(R)LLAEALGTSGK(I)	1	77.12	36.2757	54.85		2		530.307	1058.6	2	0.0009941	0.9381	954.697		154285	228	238	0	ABQ51156.1,AAB27108.2,EMS60011.1,ACB41346.1	190321_trypsin_SA39b-34a-658-5_2.723.723.2 File:"190321_trypsin_SA39b-34a-658-5_2.raw", NativeID:"controllerType=0 controllerNumber=1 scan=723"
TRUE	TRUE	(R)LLAEALGTSGK(I)	0.99	56.59	36.2757	31.1		2		530.307	1058.6	2	0.001482	1.399	952.912		82039.6	228	238	0	ABQ51156.1,AAB27108.2,EMS60011.1,ACB41346.1	190321_trypsin_SA39b-34a-658-5_2.721.721.2 File:"190321_trypsin_SA39b-34a-658-5_2.raw", NativeID:"controllerType=0 controllerNumber=1 scan=721"
TRUE	TRUE	(L)GTSGKIAQRL(Q)	0.99	43.54	37.5074	19.55		2		515.807	1029.6	2	0.00546	5.298	451.87		297843	234	243	0	ABQ51156.1,AAB27108.2,EMS60011.1,ACB41346.1	190228_Chymo_SA39b-34a-658-5_2.297.297.2 File:"190228_Chymo_SA39b-34a-658-5_2.raw", NativeID:"controllerType=0 controllerNumber=1 scan=297"
TRUE	TRUE	(L)GTSGKIAQRL(Q)	0.98				3.76955	2		515.807	1029.6	2	0.005459	5.297			194587	234	243	0	ABQ51156.1,AAB27108.2,EMS60011.1,ACB41346.1	190228_Chymo_SA39b-34a-658-5_2.297.297.2 File:"190228_Chymo_SA39b-34a-658-5_2.raw", NativeID:"controllerType=0 controllerNumber=1 scan=297" RTINSECONDS=451.8695
TRUE	TRUE	(R)LQSQNDDIIHVNHTLK(F)	0.98	28.86	38.9922	15.75		2		625.663	1873.97	3	0.001828	0.975	871.695		71124.9	243	258	0	ABQ51156.1,AAB27108.2,EMS60011.1,ACB41346.1	190321_trypsin_SA39b-34a-658-5_2.635.635.3 File:"190321_trypsin_SA39b-34a-658-5_2.raw", NativeID:"controllerType=0 controllerNumber=1 scan=635"
TRUE	TRUE	(K)FLKPVFTQQR(E)	0.99	25.43	33.5507	13.45		2		421.913	1262.72	3	0.002203	1.743	992.891		122558	259	268	0	ABQ51156.1,AAB27108.2,EMS60011.1,ACB41346.1	190321_trypsin_SA39b-34a-658-5_2.759.759.3 File:"190321_trypsin_SA39b-34a-658-5_2.raw", NativeID:"controllerType=0 controllerNumber=1 scan=759"
TRUE	TRUE	(K)FLKPVFTQQR(E)	0.99	25.37	33.5507	16.09		2		421.913	1262.72	3	0.002662	2.107	994.674		129559	259	268	0	ABQ51156.1,AAB27108.2,EMS60011.1,ACB41346.1	190321_trypsin_SA39b-34a-658-5_2.761.761.3 File:"190321_trypsin_SA39b-34a-658-5_2.raw", NativeID:"controllerType=0 controllerNumber=1 scan=761"
TRUE	TRUE	(K)FLKPVFTQQR(E)	0.95				3	2		632.365	1262.72	2	0.001392	1.102			32910.2	259	268	0	ABQ51156.1,AAB27108.2,EMS60011.1,ACB41346.1	190321_trypsin_SA39b-34a-658-5_2.762.762.2 File:"190321_trypsin_SA39b-34a-658-5_2.raw", NativeID:"controllerType=0 controllerNumber=1 scan=762" RTINSECONDS=994.9307
TRUE	TRUE	(F)TQQREPESYPHTQY(E)	1	40.42	41.7216	28.7		2		588.608	1762.8	3	0.009817	5.566	584.416		235519	265	278	0	ABQ51156.1,EMS60011.1,ACB41346.1	190228_Chymo_SA39b-34a-658-5_2.488.488.3 File:"190228_Chymo_SA39b-34a-658-5_2.raw", NativeID:"controllerType=0 controllerNumber=1 scan=488"
TRUE	TRUE	(F)TQQREPESYPHTQY(E)	0.98	31.1	41.7208	17.74		2		588.608	1762.8	3	0.01018	5.773	582.614		112250	265	278	0	ABQ51156.1,EMS60011.1,ACB41346.1	190228_Chymo_SA39b-34a-658-5_2.486.486.3 File:"190228_Chymo_SA39b-34a-658-5_2.raw", NativeID:"controllerType=0 controllerNumber=1 scan=486"
TRUE	TRUE	(R)EPESYPHTQYEEGQSQAK(H)	0.98	29.07	38.5193	24.08		2		703.313	2106.92	3	0.003966	1.881	603.005		88851.1	269	286	0	ABQ51156.1,EMS60011.1,ACB41346.1	190321_trypsin_SA39b-34a-658-5_2.371.371.3 File:"190321_trypsin_SA39b-34a-658-5_2.raw", NativeID:"controllerType=0 controllerNumber=1 scan=371"
TRUE	TRUE	(R)EPESYPHTQYEEGQSQAK(H)	0.98	28.09	38.5193	22.24		2		703.313	2106.92	3	0.004149	1.968	604.893		118791	269	286	0	ABQ51156.1,EMS60011.1,ACB41346.1	190321_trypsin_SA39b-34a-658-5_2.373.373.3 File:"190321_trypsin_SA39b-34a-658-5_2.raw", NativeID:"controllerType=0 controllerNumber=1 scan=373"
TRUE	TRUE	(K)HSQEEQPQmGQSQEEQPQmGQSQGEQPQmGQSQAK(H)	1				14.5528	2	Oxidation (+16), Oxidation (+16), Oxidation (+16)	994.173	3972.66	4	0.008264	2.08			30599.4	287	321	0		190321_trypsin_SA39b-34a-658-5_2.259.259.4 File:"190321_trypsin_SA39b-34a-658-5_2.raw", NativeID:"controllerType=0 controllerNumber=1 scan=259" RTINSECONDS=447.2033
TRUE	TRUE	(K)HSQEEQPQmGQSQEEQPQmGQSQGEQPQmGQSQAK(H)	1	66.42	38.1285	33.45		2	Oxidation (+16), Oxidation (+16), Oxidation (+16)	994.173	3972.66	4	0.008265	2.08	447.203		61424	287	321	0		190321_trypsin_SA39b-34a-658-5_2.259.259.4 File:"190321_trypsin_SA39b-34a-658-5_2.raw", NativeID:"controllerType=0 controllerNumber=1 scan=259"
TRUE	TRUE	(K)HTQGEQPQmGWSQAK(H)	1	60.31	38.0509	50.22		2	Oxidation (+16)	576.931	1727.77	3	0.002843	1.645	479.689		66588	322	336	0	ACB41346.1	190321_trypsin_SA39b-34a-658-5_2.283.283.3 File:"190321_trypsin_SA39b-34a-658-5_2.raw", NativeID:"controllerType=0 controllerNumber=1 scan=283"
TRUE	TRUE	(K)HTQGEQPQMGWSQAK(H)	1	55.73	38.4862	41.57		2		571.6	1711.78	3	0.003129	1.827	689.858		56134.6	322	336	0	ACB41346.1	190321_trypsin_SA39b-34a-658-5_2.452.452.3 File:"190321_trypsin_SA39b-34a-658-5_2.raw", NativeID:"controllerType=0 controllerNumber=1 scan=452"
TRUE	TRUE	(K)HTQGEQPQMGWSQAK(H)	1	50.86	38.5016	40.16		2		571.6	1711.78	3	0.002946	1.72	687.972		58679.5	322	336	0	ACB41346.1	190321_trypsin_SA39b-34a-658-5_2.450.450.3 File:"190321_trypsin_SA39b-34a-658-5_2.raw", NativeID:"controllerType=0 controllerNumber=1 scan=450"
TRUE	TRUE	(K)HTQGEQPQmGWSQAK(H)	1	49.29	38.0072	35.22		2	Oxidation (+16)	576.931	1727.77	3	0.001928	1.115	481.576		101771	322	336	0	ACB41346.1	190321_trypsin_SA39b-34a-658-5_2.285.285.3 File:"190321_trypsin_SA39b-34a-658-5_2.raw", NativeID:"controllerType=0 controllerNumber=1 scan=285"
TRUE	TRUE	(K)HTQGEQPQMGWSQAK(H)	0.97				6.65758	2		571.6	1711.78	3	0.00313	1.827			37427.6	322	336	0	ACB41346.1	190321_trypsin_SA39b-34a-658-5_2.452.452.3 File:"190321_trypsin_SA39b-34a-658-5_2.raw", NativeID:"controllerType=0 controllerNumber=1 scan=452" RTINSECONDS=689.8582
TRUE	TRUE	(K)HTQGEQPQmGWSQAK(H)	0.97				5.92082	2	Oxidation (+16)	576.931	1727.77	3	0.002844	1.645			44432.5	322	336	0	ACB41346.1	190321_trypsin_SA39b-34a-658-5_2.283.283.3 File:"190321_trypsin_SA39b-34a-658-5_2.raw", NativeID:"controllerType=0 controllerNumber=1 scan=283" RTINSECONDS=479.6889

## Sheet: 658-5 Spot 3
Valid	Assigned	Sequence	Prob	Mascot Ion score	Mascot Identity score	Mascot Delta Ion Score	X! Tandem	NTT	Modifications	Observed	Actual Mass	Charge	Delta Da	Delta PPM	Retention Time	Intensity	TIC	Start	Stop	# Other Proteins	Other Proteins	Spectrum ID
TRUE	TRUE	(F)LQPQQAFPQQPQQPFPQ(T)	0.98				4.58503	1		1004.01	2006.01	2	0.01106	5.509			32417	78	94	0	X-Gamma4	190228_Chymo_SA39b-34a-658-5_3.1653.1653.2 File:"190228_Chymo_SA39b-34a-658-5_3.raw", NativeID:"controllerType=0 controllerNumber=1 scan=1653" RTINSECONDS=1703.0757
TRUE	TRUE	(F)LQPQQAFPQQPQQPFPQ(T)	0.96				4.02228	1		1004.01	2006.01	2	0.01057	5.265			30409.1	78	94	0	X-Gamma4	190228_Chymo_SA39b-34a-658-5_3.1655.1655.2 File:"190228_Chymo_SA39b-34a-658-5_3.raw", NativeID:"controllerType=0 controllerNumber=1 scan=1655" RTINSECONDS=1704.9242
TRUE	TRUE	(Q)TQQPQQPFPQFQQPHQPF(H)	0.96				7.33724	1		736.697	2207.07	3	0.0126	5.707	1844.04		53432.9	157	174	0		190228_Chymo_SA39b-34a-658-5_3.1774.1774.3 File:"190228_Chymo_SA39b-34a-658-5_3.raw", NativeID:"controllerType=0 controllerNumber=1 scan=1774" RTINSECONDS=1844.0382
TRUE	TRUE	(Q)TQQPQQPFPQFQQPHQPF(H)	0.96				6.69897	1		736.696	2207.07	3	0.01187	5.375	1846.12		92456.2	157	174	0		190228_Chymo_SA39b-34a-658-5_3.1776.1776.3 File:"190228_Chymo_SA39b-34a-658-5_3.raw", NativeID:"controllerType=0 controllerNumber=1 scan=1776" RTINSECONDS=1846.1243
TRUE	TRUE	(F)HQPQQQFPQPQQPQ(Q)	0.99				5.55284	1		858.42	1714.83	2	0.00852	4.966			25218.1	175	188	0		190228_Chymo_SA39b-34a-658-5_3.600.600.2 File:"190228_Chymo_SA39b-34a-658-5_3.raw", NativeID:"controllerType=0 controllerNumber=1 scan=600" RTINSECONDS=674.3997
TRUE	TRUE	(F)HQPQQQFPQPQQPQQSFPQQQRPF(I)	1	56.3	40.7547	43.48	12.3665	2		987.155	2958.44	3	0.01421	4.801	1374.67		35631.2	175	198	0		190228_Chymo_SA39b-34a-658-5_3.1263.1263.3 File:"190228_Chymo_SA39b-34a-658-5_3.raw", NativeID:"controllerType=0 controllerNumber=1 scan=1263" RTINSECONDS=1374.6679
TRUE	TRUE	(F)HQPQQQFPQPQQPQQSFPQQQRPF(I)	1	50.84	40.683	38.89	11.8861	2		987.155	2958.44	3	0.01604	5.419	1372.95		43858.5	175	198	0		190228_Chymo_SA39b-34a-658-5_3.1261.1261.3 File:"190228_Chymo_SA39b-34a-658-5_3.raw", NativeID:"controllerType=0 controllerNumber=1 scan=1261" RTINSECONDS=1372.9463
TRUE	TRUE	(Q)QQFPQPQQPQQSFPQQQRPF(I)	0.97				8.05061	1		823.744	2468.21	3	0.01118	4.526	1538.65		61934	179	198	0		190228_Chymo_SA39b-34a-658-5_3.1484.1484.3 File:"190228_Chymo_SA39b-34a-658-5_3.raw", NativeID:"controllerType=0 controllerNumber=1 scan=1484" RTINSECONDS=1538.6453
TRUE	TRUE	(H)ILLPLSQQQQLGQGTLVQGQGIIQPQQLAQLEAIR(S)	0.98				11.5229	1		952.794	3807.15	4	0.008563	2.249			14114.9	288	322	0		190321_trypsin_SA39b-34a-658-5_3.2293.2293.4 File:"190321_trypsin_SA39b-34a-658-5_3.raw", NativeID:"controllerType=0 controllerNumber=1 scan=2293" RTINSECONDS=3015.074
TRUE	TRUE	(L)SQQQQLGQGTL(V)	1	72.94	40.3563	54.75	3.49485	2		594.308	1186.6	2	0.006944	5.847	906.409		132609	293	303	0	X-Gamma4,AGO17697.1	190228_Chymo_SA39b-34a-658-5_3.827.827.2 File:"190228_Chymo_SA39b-34a-658-5_3.raw", NativeID:"controllerType=0 controllerNumber=1 scan=827" RTINSECONDS=906.4094
TRUE	TRUE	(L)SQQQQLGQGTL(V)	0.99	60.09	40.3563	41.02	1.52288	2		594.308	1186.6	2	0.006944	5.847	904.567		79073.5	293	303	0	X-Gamma4,AGO17697.1	190228_Chymo_SA39b-34a-658-5_3.825.825.2 File:"190228_Chymo_SA39b-34a-658-5_3.raw", NativeID:"controllerType=0 controllerNumber=1 scan=825" RTINSECONDS=904.5667
TRUE	TRUE	(L)SQQQQLGQGTLVQGQGIIQPQQL(A)	1	58.93	38.4819	51.49	6.85387	2		826.446	2476.32	3	0.01197	4.832	2084.03		34790.4	293	315	0	X-Gamma4,AGO17697.1	190228_Chymo_SA39b-34a-658-5_3.1973.1973.3 File:"190228_Chymo_SA39b-34a-658-5_3.raw", NativeID:"controllerType=0 controllerNumber=1 scan=1973" RTINSECONDS=2084.0314
TRUE	TRUE	(L)SQQQQLGQGTLVQGQGIIQPQQL(A)	1	52.83	38.5224	44.83	7.85387	2		826.446	2476.32	3	0.01124	4.537	2086.12		53898.9	293	315	0	X-Gamma4,AGO17697.1	190228_Chymo_SA39b-34a-658-5_3.1975.1975.3 File:"190228_Chymo_SA39b-34a-658-5_3.raw", NativeID:"controllerType=0 controllerNumber=1 scan=1975" RTINSECONDS=2086.1203
TRUE	TRUE	(L)GQGTLVQGQGIIQPQQL(A)	1	67.26	37.6634	48.86	8.11919	2		882.988	1763.96	2	0.008784	4.977	1886.56		33052	299	315	0	X-Gamma4,AGO17697.1	190228_Chymo_SA39b-34a-658-5_3.1814.1814.2 File:"190228_Chymo_SA39b-34a-658-5_3.raw", NativeID:"controllerType=0 controllerNumber=1 scan=1814" RTINSECONDS=1886.556
TRUE	TRUE	(L)GQGTLVQGQGIIQPQQL(A)	1	43.74	37.6388	25.42	7.07058	2		882.988	1763.96	2	0.007808	4.424	1884.33		29337.3	299	315	0	X-Gamma4,AGO17697.1	190228_Chymo_SA39b-34a-658-5_3.1811.1811.2 File:"190228_Chymo_SA39b-34a-658-5_3.raw", NativeID:"controllerType=0 controllerNumber=1 scan=1811" RTINSECONDS=1884.3302
TRUE	TRUE	(L)VQGQGIIQPQQL(A)	0.98	47.65	36.6058	23.88		2		654.871	1307.73	2	0.00781	5.968	1484.55		327011	304	315	0	X-Gamma4,AGO17697.1	190228_Chymo_SA39b-34a-658-5_3.1383.1383.2 File:"190228_Chymo_SA39b-34a-658-5_3.raw", NativeID:"controllerType=0 controllerNumber=1 scan=1383"
TRUE	TRUE	(L)VQGQGIIQPQQLAQL(E)	1	52.26	35.8456	39.07	7.30103	2		810.962	1619.91	2	0.008918	5.502	2152.15		55214.4	304	318	0	X-Gamma4,AGO17697.1	190228_Chymo_SA39b-34a-658-5_3.2021.2021.2 File:"190228_Chymo_SA39b-34a-658-5_3.raw", NativeID:"controllerType=0 controllerNumber=1 scan=2021" RTINSECONDS=2152.1498
TRUE	TRUE	(L)VQGQGIIQPQQLAQL(E)	1	54.95	35.858	42.69	2.56864	2		810.961	1619.91	2	0.008064	4.975	2150.14		44518.3	304	318	0	X-Gamma4,AGO17697.1	190228_Chymo_SA39b-34a-658-5_3.2019.2019.2 File:"190228_Chymo_SA39b-34a-658-5_3.raw", NativeID:"controllerType=0 controllerNumber=1 scan=2019" RTINSECONDS=2150.1445
TRUE	TRUE	(Q)GIIQPQQLAQLEAIR(S)	1				14.6021	1		839.487	1676.96	2	0.001777	1.059			17428.8	308	322	0	X-Gamma4,AGO17697.1	190321_trypsin_SA39b-34a-658-5_3.1823.1823.2 File:"190321_trypsin_SA39b-34a-658-5_3.raw", NativeID:"controllerType=0 controllerNumber=1 scan=1823" RTINSECONDS=2259.3954
TRUE	TRUE	(Q)GIIQPQQLAQLEAIR(S)	1				13.0605	1		839.487	1676.96	2	0.002509	1.495			18492	308	322	0	X-Gamma4,AGO17697.1	190321_trypsin_SA39b-34a-658-5_3.1825.1825.2 File:"190321_trypsin_SA39b-34a-658-5_3.raw", NativeID:"controllerType=0 controllerNumber=1 scan=1825" RTINSECONDS=2261.4406
TRUE	TRUE	(L)AQLEAIRSL(V)	1	56.9	37.0131	29.33	2.38722	2		500.796	999.578	2	0.00618	6.176	1251.5		143685	316	324	0	X-Gamma4,AGO17697.1,AAF42989.1,AGO17698.1,AEA30015.1,AGO17694.1,AEA52218.1,CS-Gamma-D2|BU-Gamma2|AEA52221.1,AGO17690.1	190228_Chymo_SA39b-34a-658-5_3.1164.1164.2 File:"190228_Chymo_SA39b-34a-658-5_3.raw", NativeID:"controllerType=0 controllerNumber=1 scan=1164" RTINSECONDS=1251.4994
TRUE	TRUE	(L)AQLEAIRSL(V)	1	55.14	37.0165	30.87	2.13668	2		500.796	999.577	2	0.006058	6.055	1249.68		134514	316	324	0	X-Gamma4,AGO17697.1,AAF42989.1,AGO17698.1,AEA30015.1,AGO17694.1,AEA52218.1,CS-Gamma-D2|BU-Gamma2|AEA52221.1,AGO17690.1	190228_Chymo_SA39b-34a-658-5_3.1162.1162.2 File:"190228_Chymo_SA39b-34a-658-5_3.raw", NativeID:"controllerType=0 controllerNumber=1 scan=1162" RTINSECONDS=1249.6828
TRUE	TRUE	(Y)VPPEcSIIRAPF(A)	1	57	39.9704	44.77	4	2	Carbamidomethyl (+57)	693.37	1384.73	2	0.007759	5.599	1821.14		101895	337	348	0	X-Gamma4,AGO17697.1	190228_Chymo_SA39b-34a-658-5_3.1756.1756.2 File:"190228_Chymo_SA39b-34a-658-5_3.raw", NativeID:"controllerType=0 controllerNumber=1 scan=1756" RTINSECONDS=1821.1371
TRUE	TRUE	(Y)VPPEcSIIRAPF(A)	1	48.53	40.0655	36.44	3.88606	2	Carbamidomethyl (+57)	693.37	1384.72	2	0.007393	5.335	1818.95		75244.4	337	348	0	X-Gamma4,AGO17697.1	190228_Chymo_SA39b-34a-658-5_3.1753.1753.2 File:"190228_Chymo_SA39b-34a-658-5_3.raw", NativeID:"controllerType=0 controllerNumber=1 scan=1753" RTINSECONDS=1818.9478
TRUE	TRUE	(R)APFASIVAGIGGQ(-)	1	78.42	38.0753	48.79	4.69897	2		594.325	1186.64	2	0.0005801	0.4884	2244.26		33953.2	346	358	0	X-Gamma4,AGO17697.1,AAF42989.1,AGO17698.1,AEA30015.1,AGO17694.1,AEA52218.1,CS-Gamma-D2|BU-Gamma2|AEA52221.1,ACM41415.1,AGO17690.1	190321_trypsin_SA39b-34a-658-5_3.1812.1812.2 File:"190321_trypsin_SA39b-34a-658-5_3.raw", NativeID:"controllerType=0 controllerNumber=1 scan=1812" RTINSECONDS=2244.2634
TRUE	TRUE	(R)APFASIVAGIGGQ(-)	1	55.14	38.0808	27.8	2.14874	2		594.325	1186.63	2	-2.994e-05	-0.02521	2242.21		29824.4	346	358	0	X-Gamma4,AGO17697.1,AAF42989.1,AGO17698.1,AEA30015.1,AGO17694.1,AEA52218.1,CS-Gamma-D2|BU-Gamma2|AEA52221.1,ACM41415.1,AGO17690.1	190321_trypsin_SA39b-34a-658-5_3.1810.1810.2 File:"190321_trypsin_SA39b-34a-658-5_3.raw", NativeID:"controllerType=0 controllerNumber=1 scan=1810" RTINSECONDS=2242.2056
TRUE	TRUE	(F)ASIVAGIGGQ(-)	0.99	32.34	38.9304	9.85	2.30103	2		436.748	871.481	2	0.004766	5.463	1146.51		46622.9	349	358	0	X-Gamma4,AGO17697.1,AAF42989.1,AGO17698.1,AEA30015.1,AGO17694.1,AEA52218.1,CS-Gamma-D2|BU-Gamma2|AEA52221.1,ACM41415.1,AGO17690.1	190228_Chymo_SA39b-34a-658-5_3.1062.1062.2 File:"190228_Chymo_SA39b-34a-658-5_3.raw", NativeID:"controllerType=0 controllerNumber=1 scan=1062" RTINSECONDS=1146.5051
Valid	Assigned	Sequence	Prob	Mascot Ion score	Mascot Identity score	Mascot Delta Ion Score	X! Tandem	NTT	Modifications	Observed	Actual Mass	Charge	Delta Da	Delta PPM	Retention Time	Intensity	TIC	Start	Stop	# Other Proteins	Other Proteins	Spectrum ID
TRUE	TRUE	(F)NRLQASTPL(R)	0.97	43.17	37.9442	22.46		2		500.286	998.557	2	0.006134	6.137	730.17		179154	48	56	0	AAB27108.2,BAK04052.1,ACB41345.1,ACB41346.1	190228_Chymo_SA39b-34a-658-5_3.668.668.2 File:"190228_Chymo_SA39b-34a-658-5_3.raw", NativeID:"controllerType=0 controllerNumber=1 scan=668"
TRUE	TRUE	(R)SQAGLTEYFDEENEQFR(C)	1	107.05	38.3771	95.18	14.9586	2		1031.95	2061.9	2	0.00369	1.789	1946.55		38248.7	61	77	0	AAB27108.2,ACB41345.1,ACB41346.1	190321_trypsin_SA39b-34a-658-5_3.1591.1591.2 File:"190321_trypsin_SA39b-34a-658-5_3.raw", NativeID:"controllerType=0 controllerNumber=1 scan=1591" RTINSECONDS=1946.5509
TRUE	TRUE	(R)SQAGLTEYFDEENEQFR(C)	1	90.56	38.3366	81.13	12.2924	2		1031.95	2061.89	2	0.003202	1.552	1944.57		42944.1	61	77	0	AAB27108.2,ACB41345.1,ACB41346.1	190321_trypsin_SA39b-34a-658-5_3.1589.1589.2 File:"190321_trypsin_SA39b-34a-658-5_3.raw", NativeID:"controllerType=0 controllerNumber=1 scan=1589" RTINSECONDS=1944.5743
TRUE	TRUE	(F)VIRRVIEPRGY(L)	0.99	43.59	33.1765	41.23		2		453.277	1356.81	3	0.01013	7.458	605.515		94757.3	83	93	0		190228_Chymo_SA39b-34a-658-5_3.528.528.3 File:"190228_Chymo_SA39b-34a-658-5_3.raw", NativeID:"controllerType=0 controllerNumber=1 scan=528"
TRUE	TRUE	(Y)GQAQSVQGQSQSQKF(K)	1	67.5	41.9195	55.79	10.5229	2		804.396	1606.78	2	0.007492	4.66	536.727		146458	133	147	0	BAK04052.1	190228_Chymo_SA39b-34a-658-5_3.448.448.2 File:"190228_Chymo_SA39b-34a-658-5_3.raw", NativeID:"controllerType=0 controllerNumber=1 scan=448" RTINSECONDS=536.7273
TRUE	TRUE	(Y)GQAQSVQGQSQSQKF(K)	1	59.99	41.811	52.22	6.88606	2		804.396	1606.78	2	0.00798	4.963	534.851		61021.6	133	147	0	BAK04052.1	190228_Chymo_SA39b-34a-658-5_3.445.445.2 File:"190228_Chymo_SA39b-34a-658-5_3.raw", NativeID:"controllerType=0 controllerNumber=1 scan=445" RTINSECONDS=534.8512
TRUE	TRUE	(W)FYNDGDAPIVAIY(V)	0.95	43.79	41.1803	17.32		2		729.355	1456.69	2	0.007106	4.875	2292.85		39635.7	173	185	0	ABQ51156.1,AAB27108.2,ACB41345.1,ACB41346.1	190228_Chymo_SA39b-34a-658-5_3.2136.2136.2 File:"190228_Chymo_SA39b-34a-658-5_3.raw", NativeID:"controllerType=0 controllerNumber=1 scan=2136"
TRUE	TRUE	(Y)ANQLEPRHKEF(L)	0.99	32.08	39.8851	19.6	3.10237	2		684.859	1367.7	2	0.007696	5.623	451.243		100105	193	203	0	ABQ51156.1,AAB27108.2,BAK04052.1,ACB41345.1,ACB41346.1	190228_Chymo_SA39b-34a-658-5_3.319.319.2 File:"190228_Chymo_SA39b-34a-658-5_3.raw", NativeID:"controllerType=0 controllerNumber=1 scan=319" RTINSECONDS=451.2431
TRUE	TRUE	(Y)ANQLEPRHKEF(L)	0.98	33	39.9891	23.95	3.05552	2		684.858	1367.7	2	0.006476	4.732	454.466		105181	193	203	0	ABQ51156.1,AAB27108.2,BAK04052.1,ACB41345.1,ACB41346.1	190228_Chymo_SA39b-34a-658-5_3.327.327.2 File:"190228_Chymo_SA39b-34a-658-5_3.raw", NativeID:"controllerType=0 controllerNumber=1 scan=327" RTINSECONDS=454.4657
TRUE	TRUE	(R)SSQLHSSQNIFSGFDVR(L)	1	44.86	40.0677	31.9	8	2		636.98	1907.92	3	0.00481	2.52	1686.43		125884	211	227	0	ABQ51156.1,AAB27108.2,BAK04052.1,ACB41345.1,ACB41346.1	190321_trypsin_SA39b-34a-658-5_3.1312.1312.3 File:"190321_trypsin_SA39b-34a-658-5_3.raw", NativeID:"controllerType=0 controllerNumber=1 scan=1312" RTINSECONDS=1686.4288
TRUE	TRUE	(R)SSQLHSSQNIFSGFDVR(L)	0.99	31.57	40.0775	17.62	4.19382	2		636.979	1907.91	3	0.002248	1.178	1684.36		94993.8	211	227	0	ABQ51156.1,AAB27108.2,BAK04052.1,ACB41345.1,ACB41346.1	190321_trypsin_SA39b-34a-658-5_3.1310.1310.3 File:"190321_trypsin_SA39b-34a-658-5_3.raw", NativeID:"controllerType=0 controllerNumber=1 scan=1310" RTINSECONDS=1684.3557
TRUE	TRUE	(F)DVRLLAEAL(G)	1	35.77	35.8591	3.68	2.67778	2		500.298	998.582	2	0.00614	6.143	2046.21		70472.2	225	233	0	ABQ51156.1,AAB27108.2,ACB41345.1,ACB41346.1	190228_Chymo_SA39b-34a-658-5_3.1951.1951.2 File:"190228_Chymo_SA39b-34a-658-5_3.raw", NativeID:"controllerType=0 controllerNumber=1 scan=1951" RTINSECONDS=2046.2142
TRUE	TRUE	(F)DVRLLAEAL(G)	0.96	40.15	35.8861	4.46		2		500.298	998.582	2	0.005774	5.776	2044.18		65061.1	225	233	0	ABQ51156.1,AAB27108.2,ACB41345.1,ACB41346.1	190228_Chymo_SA39b-34a-658-5_3.1949.1949.2 File:"190228_Chymo_SA39b-34a-658-5_3.raw", NativeID:"controllerType=0 controllerNumber=1 scan=1949"
TRUE	TRUE	(R)LLAEALGTSGK(I)	1	65.39	36.2757	43.82	8.20761	2		530.307	1058.6	2	0.001116	1.053	950.747		86620.6	228	238	0	ABQ51156.1,AAB27108.2,ACB41345.1,ACB41346.1	190321_trypsin_SA39b-34a-658-5_3.736.736.2 File:"190321_trypsin_SA39b-34a-658-5_3.raw", NativeID:"controllerType=0 controllerNumber=1 scan=736" RTINSECONDS=950.7465
TRUE	TRUE	(R)LLAEALGTSGK(I)	1	61.65	36.2757	36.66	6.92082	2		530.306	1058.6	2	0.0007481	0.706	952.451		116662	228	238	0	ABQ51156.1,AAB27108.2,ACB41345.1,ACB41346.1	190321_trypsin_SA39b-34a-658-5_3.738.738.2 File:"190321_trypsin_SA39b-34a-658-5_3.raw", NativeID:"controllerType=0 controllerNumber=1 scan=738" RTINSECONDS=952.4512
TRUE	TRUE	(L)GTSGKIAQRL(Q)	1	42.06	37.4912	5.29	4.82391	2		515.807	1029.6	2	0.005582	5.416	450.998		80979.7	234	243	0	ABQ51156.1,AAB27108.2,ACB41345.1,ACB41346.1	190228_Chymo_SA39b-34a-658-5_3.318.318.2 File:"190228_Chymo_SA39b-34a-658-5_3.raw", NativeID:"controllerType=0 controllerNumber=1 scan=318" RTINSECONDS=450.998
TRUE	TRUE	(K)FLKPVFTQQR(E)	1	34.14	33.5603	8.33	5.01773	2		632.365	1262.72	2	0.00188	1.488	992.026		49239.2	259	268	0	ABQ51156.1,AAB27108.2,ACB41345.1,ACB41346.1	190321_trypsin_SA39b-34a-658-5_3.775.775.2 File:"190321_trypsin_SA39b-34a-658-5_3.raw", NativeID:"controllerType=0 controllerNumber=1 scan=775" RTINSECONDS=992.0257
TRUE	TRUE	(K)FLKPVFTQQR(E)	1	28.94	33.5449	14.78	2.05552	2		421.913	1262.72	3	0.003484	2.757	991.771		139852	259	268	0	ABQ51156.1,AAB27108.2,ACB41345.1,ACB41346.1	190321_trypsin_SA39b-34a-658-5_3.774.774.3 File:"190321_trypsin_SA39b-34a-658-5_3.raw", NativeID:"controllerType=0 controllerNumber=1 scan=774" RTINSECONDS=991.7713
TRUE	TRUE	(F)TQQREPESYPHTQY(E)	1	50.38	41.7214	39.42	7.56864	2		588.607	1762.8	3	0.009451	5.358	590.126		312093	265	278	0	ABQ51156.1,ACB41345.1,ACB41346.1	190228_Chymo_SA39b-34a-658-5_3.502.502.3 File:"190228_Chymo_SA39b-34a-658-5_3.raw", NativeID:"controllerType=0 controllerNumber=1 scan=502" RTINSECONDS=590.1259
TRUE	TRUE	(F)TQQREPESYPHTQY(E)	1	51.82	41.7076	41.32	3.74473	2		882.407	1762.8	2	0.008732	4.951	592.219		62632	265	278	0	ABQ51156.1,ACB41345.1,ACB41346.1	190228_Chymo_SA39b-34a-658-5_3.505.505.2 File:"190228_Chymo_SA39b-34a-658-5_3.raw", NativeID:"controllerType=0 controllerNumber=1 scan=505" RTINSECONDS=592.2187
TRUE	TRUE	(F)TQQREPESYPHTQY(E)	0.99	35.91	41.7214	22.61	3.60206	2		588.607	1762.8	3	0.009451	5.358	588.293		110127	265	278	0	ABQ51156.1,ACB41345.1,ACB41346.1	190228_Chymo_SA39b-34a-658-5_3.500.500.3 File:"190228_Chymo_SA39b-34a-658-5_3.raw", NativeID:"controllerType=0 controllerNumber=1 scan=500" RTINSECONDS=588.2933
TRUE	TRUE	(F)TQQREPESYPHTQY(E)	0.99	33.77	41.7216	17.21	3.22915	2		882.408	1762.8	2	0.009708	5.504	594.024		48022.9	265	278	0	ABQ51156.1,ACB41345.1,ACB41346.1	190228_Chymo_SA39b-34a-658-5_3.507.507.2 File:"190228_Chymo_SA39b-34a-658-5_3.raw", NativeID:"controllerType=0 controllerNumber=1 scan=507" RTINSECONDS=594.0236
TRUE	TRUE	(R)EPESYPHTQYEEGQSQAK(H)	0.97	22.18	38.5217	13.66	2.88606	2		703.313	2106.92	3	0.004332	2.055	631.39		47479.8	269	286	0	ABQ51156.1,ACB41345.1,ACB41346.1	190321_trypsin_SA39b-34a-658-5_3.387.387.3 File:"190321_trypsin_SA39b-34a-658-5_3.raw", NativeID:"controllerType=0 controllerNumber=1 scan=387" RTINSECONDS=631.3896

## Sheet: 658-5 Spot 4
Valid	Assigned	Sequence	Prob	Mascot Ion score	Mascot Identity score	Mascot Delta Ion Score	X! Tandem	NTT	Modifications	Observed	Actual Mass	Charge	Delta Da	Delta PPM	Retention Time	Intensity	TIC	Start	Stop	# Other Proteins	Other Proteins	Spectrum ID
TRUE	TRUE	(A)NmQVDPSGQVQWPQQQLVPQPQQPL(S)	0.95				4.76955	1	Oxidation (+16)	962.816	2885.43	3	0.01208	4.183	2263.98		19988.8	20	44	0	X-Gamma4	190228_Chymo_SA39b-34a-658-5_4.2585.2585.3 File:"190228_Chymo_SA39b-34a-658-5_4.raw", NativeID:"controllerType=0 controllerNumber=1 scan=2585" RTINSECONDS=2263.9765
TRUE	TRUE	(L)SQQPQQAFPQPQQTF(P)	0.95				3.74473	1		880.429	1758.84	2	0.01047	5.947			27353	45	59	0	X-Gamma4	190228_Chymo_SA39b-34a-658-5_4.1818.1818.2 File:"190228_Chymo_SA39b-34a-658-5_4.raw", NativeID:"controllerType=0 controllerNumber=1 scan=1818" RTINSECONDS=1572.6102
TRUE	TRUE	(Q)QTFPHQPQQQVPQPQQPQQPF(L)	0.96				5.04096	1		838.42	2512.24	3	0.0146	5.809			59009.3	57	77	0	X-Gamma4,AAF42989.1	190228_Chymo_SA39b-34a-658-5_4.1488.1488.3 File:"190228_Chymo_SA39b-34a-658-5_4.raw", NativeID:"controllerType=0 controllerNumber=1 scan=1488" RTINSECONDS=1380.6473
TRUE	TRUE	(Q)QQVPQPQQPQQPF(L)	1				7.45593	1		775.396	1548.78	2	0.008548	5.516			39081.7	65	77	0	X-Gamma4,AEA30015.1	190228_Chymo_SA39b-34a-658-5_4.1315.1315.2 File:"190228_Chymo_SA39b-34a-658-5_4.raw", NativeID:"controllerType=0 controllerNumber=1 scan=1315" RTINSECONDS=1224.5894
TRUE	TRUE	(F)LQPQQAFPQQPQQPF(P)	0.98				4.25181	1		891.457	1780.9	2	0.01003	5.628			29964.9	78	92	0	X-Gamma4	190228_Chymo_SA39b-34a-658-5_4.2103.2103.2 File:"190228_Chymo_SA39b-34a-658-5_4.raw", NativeID:"controllerType=0 controllerNumber=1 scan=2103" RTINSECONDS=1797.1806
TRUE	TRUE	(F)LQPQQAFPQQPQQPFPQ(T)	0.99				4.82391	1		1004.01	2006.01	2	0.01057	5.265			36034.8	78	94	0	X-Gamma4	190228_Chymo_SA39b-34a-658-5_4.1992.1992.2 File:"190228_Chymo_SA39b-34a-658-5_4.raw", NativeID:"controllerType=0 controllerNumber=1 scan=1992" RTINSECONDS=1701.1673
TRUE	TRUE	(Q)TQQPQQPFPQFQQPHQPF(H)	1				7.35655	1		1104.54	2207.07	2	0.01182	5.353	1855.54		61193.2	157	174	0		190228_Chymo_SA39b-34a-658-5_4.2191.2191.2 File:"190228_Chymo_SA39b-34a-658-5_4.raw", NativeID:"controllerType=0 controllerNumber=1 scan=2191" RTINSECONDS=1855.5439
TRUE	TRUE	(Q)TQQPQQPFPQFQQPHQPF(H)	0.99				5.3098	1		1104.54	2207.07	2	0.01329	6.017	1857.83		92753.1	157	174	0		190228_Chymo_SA39b-34a-658-5_4.2195.2195.2 File:"190228_Chymo_SA39b-34a-658-5_4.raw", NativeID:"controllerType=0 controllerNumber=1 scan=2195" RTINSECONDS=1857.8296
TRUE	TRUE	(Q)TQQPQQPFPQFQQPHQPF(H)	0.99				7.07058	1		736.696	2207.07	3	0.01169	5.292			50113	157	174	0		190228_Chymo_SA39b-34a-658-5_4.2179.2179.3 File:"190228_Chymo_SA39b-34a-658-5_4.raw", NativeID:"controllerType=0 controllerNumber=1 scan=2179" RTINSECONDS=1846.0921
TRUE	TRUE	(F)HQPQQQFPQPQQPQ(Q)	1				7.58503	1		858.42	1714.83	2	0.007544	4.397			168344	175	188	0		190228_Chymo_SA39b-34a-658-5_4.633.633.2 File:"190228_Chymo_SA39b-34a-658-5_4.raw", NativeID:"controllerType=0 controllerNumber=1 scan=633" RTINSECONDS=687.6223
TRUE	TRUE	(F)HQPQQQFPQPQQPQ(Q)	0.98				6.05552	1		572.616	1714.83	3	0.009484	5.527			229719	175	188	0		190228_Chymo_SA39b-34a-658-5_4.721.721.3 File:"190228_Chymo_SA39b-34a-658-5_4.raw", NativeID:"controllerType=0 controllerNumber=1 scan=721" RTINSECONDS=728.5747
TRUE	TRUE	(F)HQPQQQFPQPQQPQ(Q)	0.97				5.55284	1		572.617	1714.83	3	0.01003	5.847			312861	175	188	0		190228_Chymo_SA39b-34a-658-5_4.716.716.3 File:"190228_Chymo_SA39b-34a-658-5_4.raw", NativeID:"controllerType=0 controllerNumber=1 scan=716" RTINSECONDS=726.1242
TRUE	TRUE	(F)HQPQQQFPQPQQPQQSFPQQQRPF(I)	1	51.34	40.6356	35.58	11.4437	2		987.156	2958.45	3	0.01732	5.853	1377.68		107018	175	198	0		190228_Chymo_SA39b-34a-658-5_4.1481.1481.3 File:"190228_Chymo_SA39b-34a-658-5_4.raw", NativeID:"controllerType=0 controllerNumber=1 scan=1481" RTINSECONDS=1377.6838
TRUE	TRUE	(F)HQPQQQFPQPQQPQQSFPQQQRPF(I)	1	40.65	40.6811	29.24	10.8239	2		987.155	2958.44	3	0.01622	5.481	1374.91		47657.2	175	198	0		190228_Chymo_SA39b-34a-658-5_4.1475.1475.3 File:"190228_Chymo_SA39b-34a-658-5_4.raw", NativeID:"controllerType=0 controllerNumber=1 scan=1475" RTINSECONDS=1374.9111
TRUE	TRUE	(F)HQPQQQFPQPQQPQQSFPQQQRPF(I)	1	35.2	40.6465	24.41	6.45593	2		740.619	2958.45	4	0.01798	6.075	1389.56		96532.8	175	198	0		190228_Chymo_SA39b-34a-658-5_4.1504.1504.4 File:"190228_Chymo_SA39b-34a-658-5_4.raw", NativeID:"controllerType=0 controllerNumber=1 scan=1504" RTINSECONDS=1389.5571
TRUE	TRUE	(F)HQPQQQFPQPQQPQQSFPQQQRPF(I)	0.99	36.65	40.6085	27.33	3.85387	2		740.62	2958.45	4	0.02286	7.725	1387.3		124137	175	198	0		190228_Chymo_SA39b-34a-658-5_4.1500.1500.4 File:"190228_Chymo_SA39b-34a-658-5_4.raw", NativeID:"controllerType=0 controllerNumber=1 scan=1500" RTINSECONDS=1387.3027
TRUE	TRUE	(Q)QQFPQPQQPQQSFPQQQRPF(I)	0.97				5.3279	1		823.744	2468.21	3	0.01264	5.119			43417.2	179	198	0		190228_Chymo_SA39b-34a-658-5_4.1765.1765.3 File:"190228_Chymo_SA39b-34a-658-5_4.raw", NativeID:"controllerType=0 controllerNumber=1 scan=1765" RTINSECONDS=1549.4984
TRUE	TRUE	(Q)QPQQSFPQQQRPF(I)	0.95				3.79588	1		808.407	1614.8	2	0.008699	5.384			34102	186	198	0		190228_Chymo_SA39b-34a-658-5_4.1151.1151.2 File:"190228_Chymo_SA39b-34a-658-5_4.raw", NativeID:"controllerType=0 controllerNumber=1 scan=1151" RTINSECONDS=1076.5053
TRUE	TRUE	(H)ILLPLSQQQQLGQGTLVQGQGIIQPQQLAQLEAIR(S)	0.99				15	1		952.794	3807.15	4	0.007831	2.056			14876.6	288	322	0		190321_trypsin_SA39b-34a-658-5_4.2408.2408.4 File:"190321_trypsin_SA39b-34a-658-5_4.raw", NativeID:"controllerType=0 controllerNumber=1 scan=2408" RTINSECONDS=3032.527
TRUE	TRUE	(H)ILLPLSQQQQLGQGTLVQGQGIIQPQQLAQLEAIR(S)	0.99				15	1		952.794	3807.15	4	0.00954	2.505			14630.4	288	322	0		190321_trypsin_SA39b-34a-658-5_4.2405.2405.4 File:"190321_trypsin_SA39b-34a-658-5_4.raw", NativeID:"controllerType=0 controllerNumber=1 scan=2405" RTINSECONDS=3028.6647
TRUE	TRUE	(L)SQQQQLGQGTL(V)	1	56.13	40.3563	37.46	2.20761	2		594.308	1186.6	2	0.0067	5.642	915.176		157743	293	303	0	X-Gamma4,AGO17697.1	190228_Chymo_SA39b-34a-658-5_4.929.929.2 File:"190228_Chymo_SA39b-34a-658-5_4.raw", NativeID:"controllerType=0 controllerNumber=1 scan=929" RTINSECONDS=915.1761
TRUE	TRUE	(L)SQQQQLGQGTL(V)	0.99	50.19	40.2796	32.14	1.79588	2		594.308	1186.6	2	0.007312	6.157	912.744		113599	293	303	0	X-Gamma4,AGO17697.1	190228_Chymo_SA39b-34a-658-5_4.924.924.2 File:"190228_Chymo_SA39b-34a-658-5_4.raw", NativeID:"controllerType=0 controllerNumber=1 scan=924" RTINSECONDS=912.7441
TRUE	TRUE	(L)SQQQQLGQGTLVQGQGIIQPQQL(A)	1	69.19	38.32	61.57	12.0223	2		826.446	2476.32	3	0.0127	5.128	2084.61		47172.4	293	315	0	X-Gamma4,AGO17697.1	190228_Chymo_SA39b-34a-658-5_4.2435.2435.3 File:"190228_Chymo_SA39b-34a-658-5_4.raw", NativeID:"controllerType=0 controllerNumber=1 scan=2435" RTINSECONDS=2084.6151
TRUE	TRUE	(L)SQQQQLGQGTLVQGQGIIQPQQL(A)	1	55.7	38.5224	39.29	7.61979	2		826.446	2476.32	3	0.01161	4.685	2086.44		56055.3	293	315	0	X-Gamma4,AGO17697.1	190228_Chymo_SA39b-34a-658-5_4.2437.2437.3 File:"190228_Chymo_SA39b-34a-658-5_4.raw", NativeID:"controllerType=0 controllerNumber=1 scan=2437" RTINSECONDS=2086.443
TRUE	TRUE	(L)GQGTLVQGQGIIQPQQL(A)	1	51.2	37.6388	29.99	4.20066	2		882.988	1763.96	2	0.00793	4.493	1888.53		40903.7	299	315	0	X-Gamma4,AGO17697.1	190228_Chymo_SA39b-34a-658-5_4.2238.2238.2 File:"190228_Chymo_SA39b-34a-658-5_4.raw", NativeID:"controllerType=0 controllerNumber=1 scan=2238" RTINSECONDS=1888.5326
TRUE	TRUE	(L)GQGTLVQGQGIIQPQQL(A)	1	46.31	37.6388	27.28	4.16115	2		882.988	1763.96	2	0.008052	4.562	1886.76		28364.8	299	315	0	X-Gamma4,AGO17697.1	190228_Chymo_SA39b-34a-658-5_4.2236.2236.2 File:"190228_Chymo_SA39b-34a-658-5_4.raw", NativeID:"controllerType=0 controllerNumber=1 scan=2236" RTINSECONDS=1886.763
TRUE	TRUE	(L)GQGTLVQGQGIIQPQQLAQL(E)	1	35.56	36.9688	26.35	5.5376	2		1039.08	2076.14	2	0.008184	3.94	2413.36		18165.3	299	318	0	X-Gamma4,AGO17697.1	190228_Chymo_SA39b-34a-658-5_4.2691.2691.2 File:"190228_Chymo_SA39b-34a-658-5_4.raw", NativeID:"controllerType=0 controllerNumber=1 scan=2691" RTINSECONDS=2413.3622
TRUE	TRUE	(L)VQGQGIIQPQQLAQL(E)	1	43.86	35.8557	33.25	2.07572	2		810.961	1619.91	2	0.008186	5.05	2146.04		61030.5	304	318	0	X-Gamma4,AGO17697.1	190228_Chymo_SA39b-34a-658-5_4.2483.2483.2 File:"190228_Chymo_SA39b-34a-658-5_4.raw", NativeID:"controllerType=0 controllerNumber=1 scan=2483" RTINSECONDS=2146.0426
TRUE	TRUE	(L)VQGQGIIQPQQLAQL(E)	0.98	41.73	35.8557	31.54	1.10237	2		810.961	1619.91	2	0.00843	5.201	2144.14		38875	304	318	0	X-Gamma4,AGO17697.1	190228_Chymo_SA39b-34a-658-5_4.2481.2481.2 File:"190228_Chymo_SA39b-34a-658-5_4.raw", NativeID:"controllerType=0 controllerNumber=1 scan=2481" RTINSECONDS=2144.1356
TRUE	TRUE	(Q)GIIQPQQLAQLEAIR(S)	1				13.2147	1		839.487	1676.96	2	0.002509	1.495			21640.6	308	322	0	X-Gamma4,AGO17697.1	190321_trypsin_SA39b-34a-658-5_4.1935.1935.2 File:"190321_trypsin_SA39b-34a-658-5_4.raw", NativeID:"controllerType=0 controllerNumber=1 scan=1935" RTINSECONDS=2283.3881
TRUE	TRUE	(Q)GIIQPQQLAQLEAIR(S)	1				12.5686	1		839.487	1676.96	2	0.002265	1.35			27747	308	322	0	X-Gamma4,AGO17697.1	190321_trypsin_SA39b-34a-658-5_4.1942.1942.2 File:"190321_trypsin_SA39b-34a-658-5_4.raw", NativeID:"controllerType=0 controllerNumber=1 scan=1942" RTINSECONDS=2289.3935
TRUE	TRUE	(Q)GIIQPQQLAQLEAIR(S)	1				11.3565	1		839.487	1676.96	2	0.001899	1.132			23672.3	308	322	0	X-Gamma4,AGO17697.1	190321_trypsin_SA39b-34a-658-5_4.1933.1933.2 File:"190321_trypsin_SA39b-34a-658-5_4.raw", NativeID:"controllerType=0 controllerNumber=1 scan=1933" RTINSECONDS=2281.4298
TRUE	TRUE	(Q)qLAQLEAIR(S)	0.99				4.95861	1	Ammonia-loss (-17)	512.793	1023.57	2	0.001062	1.037	2109.86		73453.2	314	322	0	X-Gamma4,AGO17697.1	190321_trypsin_SA39b-34a-658-5_4.1770.1770.2 File:"190321_trypsin_SA39b-34a-658-5_4.raw", NativeID:"controllerType=0 controllerNumber=1 scan=1770" RTINSECONDS=2109.8555
TRUE	TRUE	(L)AQLEAIRSL(V)	1	54.23	37.303	26.74	2.24413	2		500.796	999.578	2	0.006668	6.664	1258.07		141099	316	324	0	X-Gamma4,AGO17697.1	190228_Chymo_SA39b-34a-658-5_4.1365.1365.2 File:"190228_Chymo_SA39b-34a-658-5_4.raw", NativeID:"controllerType=0 controllerNumber=1 scan=1365" RTINSECONDS=1258.0699
TRUE	TRUE	(L)AQLEAIRSL(V)	1	47.78	37.303	23.75	2.74473	2		500.796	999.578	2	0.006424	6.42	1255.88		108597	316	324	0	X-Gamma4,AGO17697.1	190228_Chymo_SA39b-34a-658-5_4.1361.1361.2 File:"190228_Chymo_SA39b-34a-658-5_4.raw", NativeID:"controllerType=0 controllerNumber=1 scan=1361" RTINSECONDS=1255.8789
TRUE	TRUE	(L)AQLEAIRSLVL(Q)	1	73.75	33.075	46.57	1.85387	2		606.872	1211.73	2	0.006574	5.421	2084.1		67917.9	316	326	0	X-Gamma4,AGO17697.1	190228_Chymo_SA39b-34a-658-5_4.2433.2433.2 File:"190228_Chymo_SA39b-34a-658-5_4.raw", NativeID:"controllerType=0 controllerNumber=1 scan=2433" RTINSECONDS=2084.1001
TRUE	TRUE	(L)AQLEAIRSLVL(Q)	1	70.75	33.075	34.38	1.26761	2		606.873	1211.73	2	0.007062	5.823	2081.98		59206.9	316	326	0	X-Gamma4,AGO17697.1	190228_Chymo_SA39b-34a-658-5_4.2430.2430.2 File:"190228_Chymo_SA39b-34a-658-5_4.raw", NativeID:"controllerType=0 controllerNumber=1 scan=2430" RTINSECONDS=2081.9785
TRUE	TRUE	(R)SLVLQTLPT(M)	1	49.23	35.3275	37.91	2.11919	1		486.293	970.572	2	0.001804	1.857	1856.93		65823.9	323	331	0	X-Gamma4,AGO17697.1	190321_trypsin_SA39b-34a-658-5_4.1554.1554.2 File:"190321_trypsin_SA39b-34a-658-5_4.raw", NativeID:"controllerType=0 controllerNumber=1 scan=1554" RTINSECONDS=1856.9347
TRUE	TRUE	(R)SLVLQTLPT(M)	0.99	44.91	35.3275	34.04	3.06048	1		486.293	970.572	2	0.001498	1.542	1858.74		51451.7	323	331	0	X-Gamma4,AGO17697.1	190321_trypsin_SA39b-34a-658-5_4.1556.1556.2 File:"190321_trypsin_SA39b-34a-658-5_4.raw", NativeID:"controllerType=0 controllerNumber=1 scan=1556" RTINSECONDS=1858.7386
TRUE	TRUE	(R)SLVLQTLPTmcN(V)	0.99				4.65758	1	Oxidation (+16), Carbamidomethyl (+57)	696.848	1391.68	2	0.001833	1.316			22542.4	323	334	0	X-Gamma4,AGO17697.1	190321_trypsin_SA39b-34a-658-5_4.1413.1413.2 File:"190321_trypsin_SA39b-34a-658-5_4.raw", NativeID:"controllerType=0 controllerNumber=1 scan=1413" RTINSECONDS=1737.8918
TRUE	TRUE	(Y)VPPEcSIIRAPF(A)	1	62.46	39.9704	50.62	4.13668	2	Carbamidomethyl (+57)	693.37	1384.73	2	0.008003	5.775	1823.75		81093.8	337	348	0	X-Gamma4,AGO17697.1	190228_Chymo_SA39b-34a-658-5_4.2155.2155.2 File:"190228_Chymo_SA39b-34a-658-5_4.raw", NativeID:"controllerType=0 controllerNumber=1 scan=2155" RTINSECONDS=1823.7458
TRUE	TRUE	(Y)VPPEcSIIRAPF(A)	1	52.19	39.9704	38.24	4.35655	2	Carbamidomethyl (+57)	693.37	1384.73	2	0.008247	5.951	1825.71		83037.8	337	348	0	X-Gamma4,AGO17697.1	190228_Chymo_SA39b-34a-658-5_4.2158.2158.2 File:"190228_Chymo_SA39b-34a-658-5_4.raw", NativeID:"controllerType=0 controllerNumber=1 scan=2158" RTINSECONDS=1825.7116
TRUE	TRUE	(Y)VPPEcSIIRAPF(A)	1	79.13	40.6074	65.2		2	Carboxymethyl (+58)	693.861	1385.71	2	0.006778	4.888	2028.27		37902.6	337	348	0	X-Gamma4,AGO17697.1	190228_Chymo_SA39b-34a-658-5_4.2394.2394.2 File:"190228_Chymo_SA39b-34a-658-5_4.raw", NativeID:"controllerType=0 controllerNumber=1 scan=2394"
TRUE	TRUE	(Y)VPPEcSIIRAPF(A)	0.97	51.94	40.6172	31.66		2	Carboxymethyl (+58)	693.861	1385.71	2	0.006168	4.448	2026.49		38492.5	337	348	0	X-Gamma4,AGO17697.1	190228_Chymo_SA39b-34a-658-5_4.2392.2392.2 File:"190228_Chymo_SA39b-34a-658-5_4.raw", NativeID:"controllerType=0 controllerNumber=1 scan=2392"
TRUE	TRUE	(R)APFASIVAGIGGQ(-)	1	66.78	38.0753	30.39	6.60206	2		594.325	1186.64	2	0.0005801	0.4884	2274.24		37619	346	358	0	X-Gamma4,AGO17697.1,AAF42989.1,AGO17698.1,AEA30015.1,AGO17694.1,AEA52218.1,CS-Gamma-D2|BU-Gamma2|AEA52221.1,ACM41415.1,AGO17690.1	190321_trypsin_SA39b-34a-658-5_4.1928.1928.2 File:"190321_trypsin_SA39b-34a-658-5_4.raw", NativeID:"controllerType=0 controllerNumber=1 scan=1928" RTINSECONDS=2274.2382
TRUE	TRUE	(R)APFASIVAGIGGQ(-)	1	64.62	38.1836	35.45	3.11919	2		594.325	1186.64	2	0.00119	1.002	2272.3		27625.8	346	358	0	X-Gamma4,AGO17697.1,AAF42989.1,AGO17698.1,AEA30015.1,AGO17694.1,AEA52218.1,CS-Gamma-D2|BU-Gamma2|AEA52221.1,ACM41415.1,AGO17690.1	190321_trypsin_SA39b-34a-658-5_4.1926.1926.2 File:"190321_trypsin_SA39b-34a-658-5_4.raw", NativeID:"controllerType=0 controllerNumber=1 scan=1926" RTINSECONDS=2272.2952
TRUE	TRUE	(F)ASIVAGIGGQ(-)	0.99	56.22	38.6676	15.47	1.31876	2		436.748	871.482	2	0.005622	6.444	1156.53		102176	349	358	0	X-Gamma4,AGO17697.1,AAF42989.1,AGO17698.1,AEA30015.1,AGO17694.1,AEA52218.1,CS-Gamma-D2|BU-Gamma2|AEA52221.1,ACM41415.1,AGO17690.1	190228_Chymo_SA39b-34a-658-5_4.1220.1220.2 File:"190228_Chymo_SA39b-34a-658-5_4.raw", NativeID:"controllerType=0 controllerNumber=1 scan=1220" RTINSECONDS=1156.5262
TRUE	TRUE	(F)ASIVAGIGGQ(-)	0.95	36.89	38.6676	15.32	1.18709	2		436.748	871.482	2	0.005376	6.162	1154.57		81087.1	349	358	0	X-Gamma4,AGO17697.1,AAF42989.1,AGO17698.1,AEA30015.1,AGO17694.1,AEA52218.1,CS-Gamma-D2|BU-Gamma2|AEA52221.1,ACM41415.1,AGO17690.1	190228_Chymo_SA39b-34a-658-5_4.1217.1217.2 File:"190228_Chymo_SA39b-34a-658-5_4.raw", NativeID:"controllerType=0 controllerNumber=1 scan=1217" RTINSECONDS=1154.5713

## Sheet: 658-5 Spot 5
Valid	Assigned	Sequence	Prob	Mascot Ion score	Mascot Identity score	Mascot Delta Ion Score	X! Tandem	NTT	Modifications	Observed	Actual Mass	Charge	Delta Da	Delta PPM	Retention Time	Intensity	TIC	Start	Stop	# Other Proteins	Other Proteins	Spectrum ID
TRUE	TRUE	(A)NmQVDPSGQVQWPQQQLVPQPQQPL(S)	0.99				5.29243	1	Oxidation (+16)	962.817	2885.43	3	0.015	5.198			17602.1	20	44	0	X-Gamma4	190228_Chymo_SA39b-34a-658-5_5.3499.3499.3 File:"190228_Chymo_SA39b-34a-658-5_5.raw", NativeID:"controllerType=0 controllerNumber=1 scan=3499" RTINSECONDS=2213.0978
TRUE	TRUE	(L)SQQPQQAFPQPQQTFPHQPQ(Q)	0.99				4.92082	1		1174.07	2346.13	2	0.01356	5.776			24586	45	64	0	X-Gamma4	190228_Chymo_SA39b-34a-658-5_5.1677.1677.2 File:"190228_Chymo_SA39b-34a-658-5_5.raw", NativeID:"controllerType=0 controllerNumber=1 scan=1677" RTINSECONDS=1271.0493
TRUE	TRUE	(L)SQQPQQAFPQPQQTFPHQPQ(Q)	0.99				4.52288	1		1174.07	2346.13	2	0.01282	5.464			25940.2	45	64	0	X-Gamma4	190228_Chymo_SA39b-34a-658-5_5.1672.1672.2 File:"190228_Chymo_SA39b-34a-658-5_5.raw", NativeID:"controllerType=0 controllerNumber=1 scan=1672" RTINSECONDS=1268.5466
TRUE	TRUE	(L)SQQPQQAFPQPQQTFPHQPQ(Q)	0.98				4.58503	1		783.049	2346.13	3	0.01202	5.12			48249.2	45	64	0	X-Gamma4	190228_Chymo_SA39b-34a-658-5_5.1653.1653.3 File:"190228_Chymo_SA39b-34a-658-5_5.raw", NativeID:"controllerType=0 controllerNumber=1 scan=1653" RTINSECONDS=1255.0703
TRUE	TRUE	(L)SQQPQQAFPQPQQTFPHQPQQQVPQPQQPQQPF(L)	0.99				5.95861	2		1293.31	3876.9	3	0.02433	6.273			133326	45	77	0	X-Gamma4	190228_Chymo_SA39b-34a-658-5_5.2599.2599.3 File:"190228_Chymo_SA39b-34a-658-5_5.raw", NativeID:"controllerType=0 controllerNumber=1 scan=2599" RTINSECONDS=1764.0762
TRUE	TRUE	(Q)QAFPQPQQTFPHQPQQQVPQPQQPQQPF(L)	0.99				5.21467	1		1103.88	3308.62	3	0.009046	2.733			31340.6	50	77	0	X-Gamma4	190228_Chymo_SA39b-34a-658-5_5.2534.2534.3 File:"190228_Chymo_SA39b-34a-658-5_5.raw", NativeID:"controllerType=0 controllerNumber=1 scan=2534" RTINSECONDS=1732.0298
TRUE	TRUE	(Q)qTFPHQPQQQVPQPQQPQQPF(L)	1				6.22185	1	Ammonia-loss (-17)	832.745	2495.21	3	0.01435	5.75			45241	57	77	0	X-Gamma4,AAF42989.1,AGO17698.1,AGO17694.1,AEA52218.1,CS-Gamma-D2|BU-Gamma2|AEA52221.1,ACM41415.1,AGO17690.1	190228_Chymo_SA39b-34a-658-5_5.2544.2544.3 File:"190228_Chymo_SA39b-34a-658-5_5.raw", NativeID:"controllerType=0 controllerNumber=1 scan=2544" RTINSECONDS=1737.1235
TRUE	TRUE	(Q)QTFPHQPQQQVPQPQQPQQPF(L)	0.99				5.11351	1		838.419	2512.24	3	0.01039	4.133			26396.4	57	77	0	X-Gamma4,AAF42989.1,AGO17698.1,AGO17694.1,AEA52218.1,CS-Gamma-D2|BU-Gamma2|AEA52221.1,ACM41415.1,AGO17690.1	190228_Chymo_SA39b-34a-658-5_5.1758.1758.3 File:"190228_Chymo_SA39b-34a-658-5_5.raw", NativeID:"controllerType=0 controllerNumber=1 scan=1758" RTINSECONDS=1332.8949
TRUE	TRUE	(F)PHQPQQQVPQPQQPQQPF(L)	1				6.55284	1		1069.04	2136.06	2	0.01066	4.989			29218.5	60	77	0	X-Gamma4,AAF42989.1,AGO17698.1,AGO17694.1,AEA52218.1,CS-Gamma-D2|BU-Gamma2|AEA52221.1,ACM41415.1,AGO17690.1	190228_Chymo_SA39b-34a-658-5_5.1348.1348.2 File:"190228_Chymo_SA39b-34a-658-5_5.raw", NativeID:"controllerType=0 controllerNumber=1 scan=1348" RTINSECONDS=1060.8805
TRUE	TRUE	(F)PHQPQQQVPQPQQPQQPF(L)	0.99				4.52288	1		1069.04	2136.06	2	0.01188	5.56			26153.4	60	77	0	X-Gamma4,AAF42989.1,AGO17698.1,AGO17694.1,AEA52218.1,CS-Gamma-D2|BU-Gamma2|AEA52221.1,ACM41415.1,AGO17690.1	190228_Chymo_SA39b-34a-658-5_5.1343.1343.2 File:"190228_Chymo_SA39b-34a-658-5_5.raw", NativeID:"controllerType=0 controllerNumber=1 scan=1343" RTINSECONDS=1057.036
TRUE	TRUE	(F)LQPQQAFPQQPQQPF(P)	0.96				3.74473	1		891.456	1780.9	2	0.007587	4.258			55118.9	78	92	0	X-Gamma4	190228_Chymo_SA39b-34a-658-5_5.2578.2578.2 File:"190228_Chymo_SA39b-34a-658-5_5.raw", NativeID:"controllerType=0 controllerNumber=1 scan=2578" RTINSECONDS=1755.1792
TRUE	TRUE	(F)LQPQQAFPQQPQQPFPQ(T)	0.99				4.88606	1		1004.01	2006.01	2	0.01093	5.447			60469.4	78	94	0	X-Gamma4	190228_Chymo_SA39b-34a-658-5_5.2429.2429.2 File:"190228_Chymo_SA39b-34a-658-5_5.raw", NativeID:"controllerType=0 controllerNumber=1 scan=2429" RTINSECONDS=1667.2642
TRUE	TRUE	(F)LQPQQAFPQQPQQPFPQ(T)	0.95				3.82391	1		669.678	2006.01	3	0.01074	5.35			152857	78	94	0	X-Gamma4	190228_Chymo_SA39b-34a-658-5_5.2428.2428.3 File:"190228_Chymo_SA39b-34a-658-5_5.raw", NativeID:"controllerType=0 controllerNumber=1 scan=2428" RTINSECONDS=1667.0063
TRUE	TRUE	(F)LQPQQAFPQQPQQPFPQTQQPQQPF(P)	1				6.49485	1		987.831	2960.47	3	0.01313	4.435			167118	78	102	0	X-Gamma4	190228_Chymo_SA39b-34a-658-5_5.3215.3215.3 File:"190228_Chymo_SA39b-34a-658-5_5.raw", NativeID:"controllerType=0 controllerNumber=1 scan=3215" RTINSECONDS=2059.5041
TRUE	TRUE	(F)LQPQQAFPQQPQQPFPQTQQPQQPF(P)	0.95				3.95861	1		987.83	2960.47	3	0.01185	4.002			106358	78	102	0	X-Gamma4	190228_Chymo_SA39b-34a-658-5_5.3206.3206.3 File:"190228_Chymo_SA39b-34a-658-5_5.raw", NativeID:"controllerType=0 controllerNumber=1 scan=3206" RTINSECONDS=2056.0651
TRUE	TRUE	(Q)TQQPQQPFPQQPQQPFPQTQQPQQPFPQF(Q)	1				12.4559	1		1159.24	3474.7	3	0.02187	6.293			6352.83	139	167	0	X-Gamma4	190228_Chymo_SA39b-34a-658-5_5.3733.3733.3 File:"190228_Chymo_SA39b-34a-658-5_5.raw", NativeID:"controllerType=0 controllerNumber=1 scan=3733" RTINSECONDS=2376.9922
TRUE	TRUE	(Q)TQQPQQPFPQQPQQPFPQTQQPQQPFPQF(Q)	1				9.01773	1		869.68	3474.69	4	0.01521	4.376			20639.3	139	167	0	X-Gamma4	190228_Chymo_SA39b-34a-658-5_5.3736.3736.4 File:"190228_Chymo_SA39b-34a-658-5_5.raw", NativeID:"controllerType=0 controllerNumber=1 scan=3736" RTINSECONDS=2379.0637
TRUE	TRUE	(Q)TQQPQQPFPQQPQQPFPQTQQPQQPFPQF(Q)	0.99				5.0655	1		1159.24	3474.69	3	0.01675	4.818			5367.59	139	167	0	X-Gamma4	190228_Chymo_SA39b-34a-658-5_5.3730.3730.3 File:"190228_Chymo_SA39b-34a-658-5_5.raw", NativeID:"controllerType=0 controllerNumber=1 scan=3730" RTINSECONDS=2373.6694
TRUE	TRUE	(Q)TQQPQQPFPQQPQQPFPQTQQPQQPFPQF(Q)	0.95				3.92082	1		1159.24	3474.69	3	0.01602	4.608			4054.47	139	167	0	X-Gamma4	190228_Chymo_SA39b-34a-658-5_5.3749.3749.3 File:"190228_Chymo_SA39b-34a-658-5_5.raw", NativeID:"controllerType=0 controllerNumber=1 scan=3749" RTINSECONDS=2395.8444
TRUE	TRUE	(Q)TQQPQQPFPQQPQQPFPQTQQPQQPFPQFQQPHQPF(H)	1				12.3565	1		1085.28	4337.1	4	0.01837	4.235			34223.9	139	174	0		190228_Chymo_SA39b-34a-658-5_5.3578.3578.4 File:"190228_Chymo_SA39b-34a-658-5_5.raw", NativeID:"controllerType=0 controllerNumber=1 scan=3578" RTINSECONDS=2262.4025
TRUE	TRUE	(Q)TQQPQQPFPQQPQQPFPQTQQPQQPFPQFQQPHQPF(H)	1				10.2757	1		1085.28	4337.1	4	0.01886	4.348			21598.3	139	174	0		190228_Chymo_SA39b-34a-658-5_5.3580.3580.4 File:"190228_Chymo_SA39b-34a-658-5_5.raw", NativeID:"controllerType=0 controllerNumber=1 scan=3580" RTINSECONDS=2264.1533
TRUE	TRUE	(Q)TQQPQQPFPQQPQQPFPQTQQPQQPFPQFQQPHQPF(H)	1				9.25964	1		1085.28	4337.11	4	0.0257	5.924			21948	139	174	0		190228_Chymo_SA39b-34a-658-5_5.3528.3528.4 File:"190228_Chymo_SA39b-34a-658-5_5.raw", NativeID:"controllerType=0 controllerNumber=1 scan=3528" RTINSECONDS=2234.264
TRUE	TRUE	(Q)TQQPQQPFPQQPQQPFPQTQQPQQPFPQFQQPHQPF(H)	1				6.08619	1		1085.28	4337.11	4	0.02277	5.248			57368.3	139	174	0		190228_Chymo_SA39b-34a-658-5_5.3537.3537.4 File:"190228_Chymo_SA39b-34a-658-5_5.raw", NativeID:"controllerType=0 controllerNumber=1 scan=3537" RTINSECONDS=2238.8996
TRUE	TRUE	(F)PQQPQQPFPQTQQPQQPFPQF(Q)	0.99				5.4318	1		841.084	2520.23	3	0.01105	4.385			22518.7	147	167	0	X-Gamma4	190228_Chymo_SA39b-34a-658-5_5.3415.3415.3 File:"190228_Chymo_SA39b-34a-658-5_5.raw", NativeID:"controllerType=0 controllerNumber=1 scan=3415" RTINSECONDS=2168.1873
TRUE	TRUE	(F)PQQPQQPFPQTQQPQQPFPQF(Q)	0.97				4.30103	1		841.085	2520.23	3	0.0127	5.038			19534	147	167	0	X-Gamma4	190228_Chymo_SA39b-34a-658-5_5.3411.3411.3 File:"190228_Chymo_SA39b-34a-658-5_5.raw", NativeID:"controllerType=0 controllerNumber=1 scan=3411" RTINSECONDS=2165.8924
TRUE	TRUE	(F)PQQPQQPFPQTQQPQQPFPQFQQPHQPF(H)	1				14.3872	1		1128.56	3382.65	3	0.02252	6.656			37209.7	147	174	0		190228_Chymo_SA39b-34a-658-5_5.3232.3232.3 File:"190228_Chymo_SA39b-34a-658-5_5.raw", NativeID:"controllerType=0 controllerNumber=1 scan=3232" RTINSECONDS=2067.35
TRUE	TRUE	(F)PQQPQQPFPQTQQPQQPFPQFQQPHQPF(H)	1				12.5686	1		1128.56	3382.65	3	0.02216	6.548			31264.6	147	174	0		190228_Chymo_SA39b-34a-658-5_5.3229.3229.3 File:"190228_Chymo_SA39b-34a-658-5_5.raw", NativeID:"controllerType=0 controllerNumber=1 scan=3229" RTINSECONDS=2065.4008
TRUE	TRUE	(F)PQQPQQPFPQTQQPQQPFPQFQQPHQPF(H)	1				9.56864	1		846.668	3382.64	4	0.01402	4.145			19824.1	147	174	0		190228_Chymo_SA39b-34a-658-5_5.3260.3260.4 File:"190228_Chymo_SA39b-34a-658-5_5.raw", NativeID:"controllerType=0 controllerNumber=1 scan=3260" RTINSECONDS=2078.0553
TRUE	TRUE	(F)PQQPQQPFPQTQQPQQPFPQFQQPHQPF(H)	1				6.95861	1		846.668	3382.64	4	0.01402	4.145			23732.3	147	174	0		190228_Chymo_SA39b-34a-658-5_5.3254.3254.4 File:"190228_Chymo_SA39b-34a-658-5_5.raw", NativeID:"controllerType=0 controllerNumber=1 scan=3254" RTINSECONDS=2075.3018
TRUE	TRUE	(Q)TQQPQQPFPQFQQPHQPF(H)	1				10.3979	1		736.696	2207.07	3	0.01205	5.458			925437	157	174	0		190228_Chymo_SA39b-34a-658-5_5.2698.2698.3 File:"190228_Chymo_SA39b-34a-658-5_5.raw", NativeID:"controllerType=0 controllerNumber=1 scan=2698" RTINSECONDS=1799.0556
TRUE	TRUE	(Q)TQQPQQPFPQFQQPHQPF(H)	1				7.79588	1		1104.54	2207.07	2	0.01158	5.243			1259320	157	174	0		190228_Chymo_SA39b-34a-658-5_5.2718.2718.2 File:"190228_Chymo_SA39b-34a-658-5_5.raw", NativeID:"controllerType=0 controllerNumber=1 scan=2718" RTINSECONDS=1806.4351
TRUE	TRUE	(Q)TQQPQQPFPQFQQPHQPF(H)	0.99				4.58503	1		1104.54	2207.07	2	0.01304	5.907			573611	157	174	0		190228_Chymo_SA39b-34a-658-5_5.2707.2707.2 File:"190228_Chymo_SA39b-34a-658-5_5.raw", NativeID:"controllerType=0 controllerNumber=1 scan=2707" RTINSECONDS=1802.5201
TRUE	TRUE	(Q)TQQPQQPFPQFQQPHQPF(H)	0.98				4.88606	1		736.697	2207.07	3	0.01315	5.956			285358	157	174	0		190228_Chymo_SA39b-34a-658-5_5.2687.2687.3 File:"190228_Chymo_SA39b-34a-658-5_5.raw", NativeID:"controllerType=0 controllerNumber=1 scan=2687" RTINSECONDS=1795.0508
TRUE	TRUE	(Q)QPQQPFPQFQQPHQPF(H)	1				8.63827	1		660.327	1977.96	3	0.01038	5.246			91653	159	174	0		190228_Chymo_SA39b-34a-658-5_5.2726.2726.3 File:"190228_Chymo_SA39b-34a-658-5_5.raw", NativeID:"controllerType=0 controllerNumber=1 scan=2726" RTINSECONDS=1808.4118
TRUE	TRUE	(Q)QPQQPFPQFQQPHQPF(H)	1				7.76955	1		660.327	1977.96	3	0.01038	5.246			91576.6	159	174	0		190228_Chymo_SA39b-34a-658-5_5.2714.2714.3 File:"190228_Chymo_SA39b-34a-658-5_5.raw", NativeID:"controllerType=0 controllerNumber=1 scan=2714" RTINSECONDS=1804.2762
TRUE	TRUE	(Q)QPQQPFPQFQQPHQPF(H)	0.99				4.31876	1		989.989	1977.96	2	0.01424	7.195			38280.9	159	174	0		190228_Chymo_SA39b-34a-658-5_5.2733.2733.2 File:"190228_Chymo_SA39b-34a-658-5_5.raw", NativeID:"controllerType=0 controllerNumber=1 scan=2733" RTINSECONDS=1811.2471
TRUE	TRUE	(Q)QPQQPFPQFQQPHQPF(H)	0.98				4.11919	1		989.987	1977.96	2	0.01155	5.838			43831.4	159	174	0		190228_Chymo_SA39b-34a-658-5_5.2723.2723.2 File:"190228_Chymo_SA39b-34a-658-5_5.raw", NativeID:"controllerType=0 controllerNumber=1 scan=2723" RTINSECONDS=1807.6419
TRUE	TRUE	(F)HQPQQQFPQPQQPQ(Q)	1				8.50864	1		858.42	1714.83	2	0.0073	4.254			598378	175	188	0		190228_Chymo_SA39b-34a-658-5_5.704.704.2 File:"190228_Chymo_SA39b-34a-658-5_5.raw", NativeID:"controllerType=0 controllerNumber=1 scan=704" RTINSECONDS=667.6805
TRUE	TRUE	(F)HQPQQQFPQPQQPQ(Q)	1				7.25964	1		858.42	1714.83	2	0.007666	4.468			569653	175	188	0		190228_Chymo_SA39b-34a-658-5_5.694.694.2 File:"190228_Chymo_SA39b-34a-658-5_5.raw", NativeID:"controllerType=0 controllerNumber=1 scan=694" RTINSECONDS=664.2753
TRUE	TRUE	(F)HQPQQQFPQPQQPQ(Q)	1				6.55284	1		858.42	1714.83	2	0.007788	4.539			35467.1	175	188	0		190228_Chymo_SA39b-34a-658-5_5.644.644.2 File:"190228_Chymo_SA39b-34a-658-5_5.raw", NativeID:"controllerType=0 controllerNumber=1 scan=644" RTINSECONDS=646.1445
TRUE	TRUE	(F)HQPQQQFPQPQQPQ(Q)	1				6.5376	1		858.421	1714.83	2	0.009253	5.393			24140.2	175	188	0		190228_Chymo_SA39b-34a-658-5_5.636.636.2 File:"190228_Chymo_SA39b-34a-658-5_5.raw", NativeID:"controllerType=0 controllerNumber=1 scan=636" RTINSECONDS=642.9893
TRUE	TRUE	(F)HQPQQQFPQPQQPQ(Q)	0.99				5.67778	1		572.616	1714.83	3	0.008752	5.101			789492	175	188	0		190228_Chymo_SA39b-34a-658-5_5.726.726.3 File:"190228_Chymo_SA39b-34a-658-5_5.raw", NativeID:"controllerType=0 controllerNumber=1 scan=726" RTINSECONDS=675.0931
TRUE	TRUE	(F)HQPQQQFPQPQQPQQSF(P)	1				8.14874	1		1039.5	2076.99	2	0.00931	4.48			29300.5	175	191	0		190228_Chymo_SA39b-34a-658-5_5.1440.1440.2 File:"190228_Chymo_SA39b-34a-658-5_5.raw", NativeID:"controllerType=0 controllerNumber=1 scan=1440" RTINSECONDS=1119.9229
TRUE	TRUE	(F)HQPQQQFPQPQQPQQSF(P)	0.96				4.07572	1		693.337	2076.99	3	0.01095	5.268			97289.1	175	191	0		190228_Chymo_SA39b-34a-658-5_5.1431.1431.3 File:"190228_Chymo_SA39b-34a-658-5_5.raw", NativeID:"controllerType=0 controllerNumber=1 scan=1431" RTINSECONDS=1116.5274
TRUE	TRUE	(F)HQPQQQFPQPQQPQQSF(P)	0.96				4.01773	1		693.336	2076.99	3	0.01021	4.915			113112	175	191	0		190228_Chymo_SA39b-34a-658-5_5.1437.1437.3 File:"190228_Chymo_SA39b-34a-658-5_5.raw", NativeID:"controllerType=0 controllerNumber=1 scan=1437" RTINSECONDS=1119.1535
TRUE	TRUE	(F)HQPQQQFPQPQQPQQSFPQ(Q)	0.96				3.74473	1		1152.06	2302.1	2	0.01412	6.131			27960.5	175	193	0		190228_Chymo_SA39b-34a-658-5_5.1479.1479.2 File:"190228_Chymo_SA39b-34a-658-5_5.raw", NativeID:"controllerType=0 controllerNumber=1 scan=1479" RTINSECONDS=1138.2904
TRUE	TRUE	(F)HQPQQQFPQPQQPQQSFPQ(Q)	0.95				3.82391	1		768.374	2302.1	3	0.01032	4.483			101261	175	193	0		190228_Chymo_SA39b-34a-658-5_5.1448.1448.3 File:"190228_Chymo_SA39b-34a-658-5_5.raw", NativeID:"controllerType=0 controllerNumber=1 scan=1448" RTINSECONDS=1123.1061
TRUE	TRUE	(F)HQPQQQFPQPQQPQQSFPQQQ(R)	1				8.00877	1		853.745	2558.21	3	0.009152	3.576			18395.2	175	195	0		190228_Chymo_SA39b-34a-658-5_5.1361.1361.3 File:"190228_Chymo_SA39b-34a-658-5_5.raw", NativeID:"controllerType=0 controllerNumber=1 scan=1361" RTINSECONDS=1072.9605
TRUE	TRUE	(F)HQPQQQFPQPQQPQQSFPQQQ(R)	1				7.42022	1		853.746	2558.22	3	0.01098	4.292			19956.9	175	195	0		190228_Chymo_SA39b-34a-658-5_5.1365.1365.3 File:"190228_Chymo_SA39b-34a-658-5_5.raw", NativeID:"controllerType=0 controllerNumber=1 scan=1365" RTINSECONDS=1075.2073
TRUE	TRUE	(F)HQPQQQFPQPQQPQQSFPQQQRPF(I)	1				12.2757	2		987.155	2958.44	3	0.01494	5.049			34323.2	175	198	0		190228_Chymo_SA39b-34a-658-5_5.1743.1743.3 File:"190228_Chymo_SA39b-34a-658-5_5.raw", NativeID:"controllerType=0 controllerNumber=1 scan=1743" RTINSECONDS=1325.3497
TRUE	TRUE	(F)HQPQQQFPQPQQPQQSFPQQQRPF(I)	1				10.699	2		987.156	2958.45	3	0.01805	6.1			22649.3	175	198	0		190228_Chymo_SA39b-34a-658-5_5.1741.1741.3 File:"190228_Chymo_SA39b-34a-658-5_5.raw", NativeID:"controllerType=0 controllerNumber=1 scan=1741" RTINSECONDS=1323.6413
TRUE	TRUE	(F)HQPQQQFPQPQqPQQSFPQQQRPF(I)	1	53.96	40.8185	4.03		2	Deamidated (+1)	987.483	2959.43	3	0.01512	5.106	1384.64		58606.4	175	198	0		190228_Chymo_SA39b-34a-658-5_5.1845.1845.3 File:"190228_Chymo_SA39b-34a-658-5_5.raw", NativeID:"controllerType=0 controllerNumber=1 scan=1845"
TRUE	TRUE	(F)HQPQQQFPQPQQPQQSFPQQQRPF(I)	1				6.79588	2		740.618	2958.44	4	0.01529	5.168			127953	175	198	0		190228_Chymo_SA39b-34a-658-5_5.1777.1777.4 File:"190228_Chymo_SA39b-34a-658-5_5.raw", NativeID:"controllerType=0 controllerNumber=1 scan=1777" RTINSECONDS=1342.5724
TRUE	TRUE	(F)HQPQQQFPQPQQPQQSFPQQQRPF(I)	1				6.56864	2		740.619	2958.45	4	0.01725	5.828			131318	175	198	0		190228_Chymo_SA39b-34a-658-5_5.1771.1771.4 File:"190228_Chymo_SA39b-34a-658-5_5.raw", NativeID:"controllerType=0 controllerNumber=1 scan=1771" RTINSECONDS=1339.8379
TRUE	TRUE	(F)HQPQQQFPQPQQPQqSFPQQQRPF(I)	1	53.78	40.8027	0.62		2	Deamidated (+1)	987.485	2959.43	3	0.02226	7.519	1382.65		51485.6	175	198	0		190228_Chymo_SA39b-34a-658-5_5.1842.1842.3 File:"190228_Chymo_SA39b-34a-658-5_5.raw", NativeID:"controllerType=0 controllerNumber=1 scan=1842"
TRUE	TRUE	(F)HQPQQQFPQPQQPQQSFPQQQRPF(I)	0.99	43.38	40.6919	32.2		2		987.155	2958.44	3	0.01494	5.048	1325.35		56709.2	175	198	0		190228_Chymo_SA39b-34a-658-5_5.1743.1743.3 File:"190228_Chymo_SA39b-34a-658-5_5.raw", NativeID:"controllerType=0 controllerNumber=1 scan=1743"
TRUE	TRUE	(F)HQPQQQFPQPQQPQQSFPQQQRPF(I)	0.99	41.7	40.6859	31.61		2		740.618	2958.44	4	0.01529	5.168	1342.57		198046	175	198	0		190228_Chymo_SA39b-34a-658-5_5.1777.1777.4 File:"190228_Chymo_SA39b-34a-658-5_5.raw", NativeID:"controllerType=0 controllerNumber=1 scan=1777"
TRUE	TRUE	(F)HQPQQQFPQPQQPQQSFPqQQRPF(I)	0.99	39.76	40.825	2.71		2	Deamidated (+1)	740.864	2959.43	4	0.01565	5.288	1400.38		124307	175	198	0		190228_Chymo_SA39b-34a-658-5_5.1869.1869.4 File:"190228_Chymo_SA39b-34a-658-5_5.raw", NativeID:"controllerType=0 controllerNumber=1 scan=1869"
TRUE	TRUE	(F)HQPQQQFPQPQQPQQSFPqQQRPF(I)	0.97	35.46	40.7886	1.42		2	Deamidated (+1)	740.865	2959.43	4	0.01736	5.865	1398.14		92566.7	175	198	0		190228_Chymo_SA39b-34a-658-5_5.1865.1865.4 File:"190228_Chymo_SA39b-34a-658-5_5.raw", NativeID:"controllerType=0 controllerNumber=1 scan=1865"
TRUE	TRUE	(F)HQPQQQFPQPQQPQQSFPQQQRPF(I)	0.97	41.88	40.6528	32.3		2		987.156	2958.45	3	0.01805	6.1	1323.64		40485.5	175	198	0		190228_Chymo_SA39b-34a-658-5_5.1741.1741.3 File:"190228_Chymo_SA39b-34a-658-5_5.raw", NativeID:"controllerType=0 controllerNumber=1 scan=1741"
TRUE	TRUE	(F)HQPQQQFPQPQQPQQSFPQQQRPF(I)	0.96	33.1	40.6315	24.01		2		740.619	2958.45	4	0.01725	5.827	1339.84		215787	175	198	0		190228_Chymo_SA39b-34a-658-5_5.1771.1771.4 File:"190228_Chymo_SA39b-34a-658-5_5.raw", NativeID:"controllerType=0 controllerNumber=1 scan=1771"
TRUE	TRUE	(Q)QQFPQPQQPQQSFPQQQRPF(I)	1				6.92082	1		823.745	2468.21	3	0.01337	5.415			79821.6	179	198	0		190228_Chymo_SA39b-34a-658-5_5.2105.2105.3 File:"190228_Chymo_SA39b-34a-658-5_5.raw", NativeID:"controllerType=0 controllerNumber=1 scan=2105" RTINSECONDS=1502.8813
TRUE	TRUE	(F)PQPQQPQQSFPQQQRPF(I)	0.98				4.65758	1		689.348	2065.02	3	0.01007	4.873			67356.4	182	198	0	AAF42989.1	190228_Chymo_SA39b-34a-658-5_5.1509.1509.3 File:"190228_Chymo_SA39b-34a-658-5_5.raw", NativeID:"controllerType=0 controllerNumber=1 scan=1509" RTINSECONDS=1153.1501
TRUE	TRUE	(W)SIIWPQSDcQVM(Q)	0.97				3.95861	1	Carbamidomethyl (+57)	732.34	1462.66	2	0.00589	4.024			32878.9	229	240	0	X-Gamma4,AGO17697.1,AAF42989.1,AGO17698.1,AEA30015.1,AGO17694.1,AEA52218.1,CS-Gamma-D2|BU-Gamma2|AEA52221.1,ACM41415.1,AGO17690.1	190228_Chymo_SA39b-34a-658-5_5.3279.3279.2 File:"190228_Chymo_SA39b-34a-658-5_5.raw", NativeID:"controllerType=0 controllerNumber=1 scan=3279" RTINSECONDS=2088.8536
TRUE	TRUE	(H)SIIVQQQQQQQQQQQQQQQGmHIL(L)	1				11.3372	1	Oxidation (+16)	973.826	2918.46	3	0.01523	5.218			24166.9	266	289	0		190228_Chymo_SA39b-34a-658-5_5.1507.1507.3 File:"190228_Chymo_SA39b-34a-658-5_5.raw", NativeID:"controllerType=0 controllerNumber=1 scan=1507" RTINSECONDS=1152.63
TRUE	TRUE	(H)SIIVQQQQQQQQQQQQQQQGmHIL(L)	1				8.45593	1	Oxidation (+16)	973.829	2918.46	3	0.02256	7.727			15706.1	266	289	0		190228_Chymo_SA39b-34a-658-5_5.1504.1504.3 File:"190228_Chymo_SA39b-34a-658-5_5.raw", NativeID:"controllerType=0 controllerNumber=1 scan=1504" RTINSECONDS=1150.6695
TRUE	TRUE	(M)HILLPLSQQQQLGQGTLVQGQGIIQPQQLAQLEAIR(S)	1				15	1		987.057	3944.2	4	-4.4e-05	-0.01115			21671.8	287	322	0		190321_trypsin_SA39b-34a-658-5_5.2209.2209.4 File:"190321_trypsin_SA39b-34a-658-5_5.raw", NativeID:"controllerType=0 controllerNumber=1 scan=2209" RTINSECONDS=2793.0697
TRUE	TRUE	(M)HILLPLSQQQQLGQGTLVQGQGIIQPQQLAQLEAIR(S)	1				15	1		987.057	3944.2	4	0.002397	0.6076			24101.2	287	322	0		190321_trypsin_SA39b-34a-658-5_5.2207.2207.4 File:"190321_trypsin_SA39b-34a-658-5_5.raw", NativeID:"controllerType=0 controllerNumber=1 scan=2207" RTINSECONDS=2791.0846
TRUE	TRUE	(H)ILLPLSQQQQLGQGTLVQGQGIIQPQQLAQLEAIR(S)	1				15	1		952.792	3807.14	4	0.001971	0.5176			32141.1	288	322	0		190321_trypsin_SA39b-34a-658-5_5.2341.2341.4 File:"190321_trypsin_SA39b-34a-658-5_5.raw", NativeID:"controllerType=0 controllerNumber=1 scan=2341" RTINSECONDS=3021.7622
TRUE	TRUE	(H)ILLPLSQQQQLGQGTLVQGQGIIQPQQLAQLEAIR(S)	1				15	1		952.793	3807.14	4	0.004169	1.095			23823.9	288	322	0		190321_trypsin_SA39b-34a-658-5_5.2338.2338.4 File:"190321_trypsin_SA39b-34a-658-5_5.raw", NativeID:"controllerType=0 controllerNumber=1 scan=2338" RTINSECONDS=3019.4491
TRUE	TRUE	(L)SQQQQLGQGTL(V)	1	68.2	40.5296	48.89		2		594.308	1186.6	2	0.00609	5.128	872.945		451469	293	303	0	X-Gamma4,AGO17697.1	190228_Chymo_SA39b-34a-658-5_5.1021.1021.2 File:"190228_Chymo_SA39b-34a-658-5_5.raw", NativeID:"controllerType=0 controllerNumber=1 scan=1021"
TRUE	TRUE	(L)SQQQQLGQGTL(V)	1	65.53	40.5296	43.3		2		594.308	1186.6	2	0.006212	5.231	870.461		185208	293	303	0	X-Gamma4,AGO17697.1	190228_Chymo_SA39b-34a-658-5_5.1016.1016.2 File:"190228_Chymo_SA39b-34a-658-5_5.raw", NativeID:"controllerType=0 controllerNumber=1 scan=1016"
TRUE	TRUE	(L)SQQQQLGQGTLVQGQGIIQPQQL(A)	1	58.16	38.5217	47.4		2		826.446	2476.32	3	0.01106	4.463	2038.49		62110.3	293	315	0	X-Gamma4,AGO17697.1	190228_Chymo_SA39b-34a-658-5_5.3176.3176.3 File:"190228_Chymo_SA39b-34a-658-5_5.raw", NativeID:"controllerType=0 controllerNumber=1 scan=3176"
TRUE	TRUE	(L)SQQQQLGQGTLVQGQGIIQPQQL(A)	1				8.85387	2		826.446	2476.32	3	0.01105	4.462			35368.6	293	315	0	X-Gamma4,AGO17697.1	190228_Chymo_SA39b-34a-658-5_5.3176.3176.3 File:"190228_Chymo_SA39b-34a-658-5_5.raw", NativeID:"controllerType=0 controllerNumber=1 scan=3176" RTINSECONDS=2038.4919
TRUE	TRUE	(L)SQQQQLGQGTLVQGQGIIQPQQL(A)	1	54.96	38.5388	40.65		2		826.445	2476.31	3	0.01032	4.167	2040.57		68643.2	293	315	0	X-Gamma4,AGO17697.1	190228_Chymo_SA39b-34a-658-5_5.3179.3179.3 File:"190228_Chymo_SA39b-34a-658-5_5.raw", NativeID:"controllerType=0 controllerNumber=1 scan=3179"
TRUE	TRUE	(L)SQQQQLGQGTLVQGQGIIQPQQL(A)	1				7.13077	2		826.445	2476.31	3	0.01032	4.167			41448.2	293	315	0	X-Gamma4,AGO17697.1	190228_Chymo_SA39b-34a-658-5_5.3179.3179.3 File:"190228_Chymo_SA39b-34a-658-5_5.raw", NativeID:"controllerType=0 controllerNumber=1 scan=3179" RTINSECONDS=2040.5737
TRUE	TRUE	(L)SQQQQLGQGTLVQGQGIIQPQQL(A)	1	53.46	38.32	50.09		2		1239.17	2476.32	2	0.01278	5.157	2055.6		98740.5	293	315	0	X-Gamma4,AGO17697.1	190228_Chymo_SA39b-34a-658-5_5.3204.3204.2 File:"190228_Chymo_SA39b-34a-658-5_5.raw", NativeID:"controllerType=0 controllerNumber=1 scan=3204"
TRUE	TRUE	(L)SQQQQLGQGTLVQGQGIIQPQQL(A)	0.99				4.88606	2		1239.17	2476.32	2	0.01278	5.158			56318.5	293	315	0	X-Gamma4,AGO17697.1	190228_Chymo_SA39b-34a-658-5_5.3204.3204.2 File:"190228_Chymo_SA39b-34a-658-5_5.raw", NativeID:"controllerType=0 controllerNumber=1 scan=3204" RTINSECONDS=2055.6005
TRUE	TRUE	(L)SQQQQLGQGTLVQGQGIIQPQQL(A)	0.97				3.95861	2		1239.17	2476.32	2	0.01326	5.355			16217.8	293	315	0	X-Gamma4,AGO17697.1	190228_Chymo_SA39b-34a-658-5_5.3193.3193.2 File:"190228_Chymo_SA39b-34a-658-5_5.raw", NativeID:"controllerType=0 controllerNumber=1 scan=3193" RTINSECONDS=2051.5301
TRUE	TRUE	(L)SQQQQLGQGTLVQGQGIIQPQQLAQL(E)	1				8.27572	2		930.506	2788.49	3	0.01125	4.032			30871.2	293	318	0	X-Gamma4,AGO17697.1	190228_Chymo_SA39b-34a-658-5_5.3836.3836.3 File:"190228_Chymo_SA39b-34a-658-5_5.raw", NativeID:"controllerType=0 controllerNumber=1 scan=3836" RTINSECONDS=2470.1912
TRUE	TRUE	(L)SQQQQLGQGTLVQGQGIIQPQQLAQL(E)	1				6.63827	2		930.506	2788.5	3	0.01363	4.885			50077.1	293	318	0	X-Gamma4,AGO17697.1	190228_Chymo_SA39b-34a-658-5_5.3838.3838.3 File:"190228_Chymo_SA39b-34a-658-5_5.raw", NativeID:"controllerType=0 controllerNumber=1 scan=3838" RTINSECONDS=2472.0965
TRUE	TRUE	(L)SQQQQLGQGTLVQGQGIIQPQQLAQLEAIR(S)	1				15	1		1086.92	3257.75	3	0.002451	0.7521			17170.4	293	322	0	X-Gamma4,AGO17697.1	190321_trypsin_SA39b-34a-658-5_5.2055.2055.3 File:"190321_trypsin_SA39b-34a-658-5_5.raw", NativeID:"controllerType=0 controllerNumber=1 scan=2055" RTINSECONDS=2577.1909
TRUE	TRUE	(L)SQQQQLGQGTLVQGQGIIQPQQLAQLEAIR(S)	1				15	1		1086.92	3257.75	3	0.003916	1.202			27496.3	293	322	0	X-Gamma4,AGO17697.1	190321_trypsin_SA39b-34a-658-5_5.2060.2060.3 File:"190321_trypsin_SA39b-34a-658-5_5.raw", NativeID:"controllerType=0 controllerNumber=1 scan=2060" RTINSECONDS=2579.839
TRUE	TRUE	(L)SQQQQLGQGTLVQGQGIIQPQQLAQLEAIR(S)	1				12.585	1		815.444	3257.75	4	-0.001407	-0.4318			33989.1	293	322	0	X-Gamma4,AGO17697.1	190321_trypsin_SA39b-34a-658-5_5.2077.2077.4 File:"190321_trypsin_SA39b-34a-658-5_5.raw", NativeID:"controllerType=0 controllerNumber=1 scan=2077" RTINSECONDS=2590.7897
TRUE	TRUE	(L)SQQQQLGQGTLVQGQGIIQPQQLAQLEAIR(S)	1				10.0315	1		815.445	3257.75	4	0.001767	0.5422			35798.9	293	322	0	X-Gamma4,AGO17697.1	190321_trypsin_SA39b-34a-658-5_5.2062.2062.4 File:"190321_trypsin_SA39b-34a-658-5_5.raw", NativeID:"controllerType=0 controllerNumber=1 scan=2062" RTINSECONDS=2580.3733
TRUE	TRUE	(L)SQQQQLGQGTLVQGQGIIQPQQLAQLEAIR(S)	1				9.50864	1		815.444	3257.75	4	-0.00336	-1.031			38475.8	293	322	0	X-Gamma4,AGO17697.1	190321_trypsin_SA39b-34a-658-5_5.2067.2067.4 File:"190321_trypsin_SA39b-34a-658-5_5.raw", NativeID:"controllerType=0 controllerNumber=1 scan=2067" RTINSECONDS=2583.0056
TRUE	TRUE	(L)SQQQQLGQGTLVQGQGIIQPQQLAQLEAIR(S)	1				7.23657	1		815.445	3257.75	4	0.000546	0.1675			25743.7	293	322	0	X-Gamma4,AGO17697.1	190321_trypsin_SA39b-34a-658-5_5.2081.2081.4 File:"190321_trypsin_SA39b-34a-658-5_5.raw", NativeID:"controllerType=0 controllerNumber=1 scan=2081" RTINSECONDS=2593.1861
TRUE	TRUE	(Q)QLGQGTLVQGQGIIQPQQL(A)	1				10.0915	1		669.376	2005.11	3	0.008833	4.403			49854.7	297	315	0	X-Gamma4,AGO17697.1	190228_Chymo_SA39b-34a-658-5_5.3296.3296.3 File:"190228_Chymo_SA39b-34a-658-5_5.raw", NativeID:"controllerType=0 controllerNumber=1 scan=3296" RTINSECONDS=2096.7703
TRUE	TRUE	(Q)QLGQGTLVQGQGIIQPQQL(A)	1				7.69897	1		1003.56	2005.1	2	0.007564	3.77			10972.4	297	315	0	X-Gamma4,AGO17697.1	190228_Chymo_SA39b-34a-658-5_5.3276.3276.2 File:"190228_Chymo_SA39b-34a-658-5_5.raw", NativeID:"controllerType=0 controllerNumber=1 scan=3276" RTINSECONDS=2086.8939
TRUE	TRUE	(Q)QLGQGTLVQGQGIIQPQQL(A)	1				8.60206	1		669.376	2005.11	3	0.009382	4.677			49535	297	315	0	X-Gamma4,AGO17697.1	190228_Chymo_SA39b-34a-658-5_5.3303.3303.3 File:"190228_Chymo_SA39b-34a-658-5_5.raw", NativeID:"controllerType=0 controllerNumber=1 scan=3303" RTINSECONDS=2099.8123
TRUE	TRUE	(Q)QLGQGTLVQGQGIIQPQQL(A)	1				5.72125	1		1003.56	2005.1	2	0.007808	3.892			13080.4	297	315	0	X-Gamma4,AGO17697.1	190228_Chymo_SA39b-34a-658-5_5.3278.3278.2 File:"190228_Chymo_SA39b-34a-658-5_5.raw", NativeID:"controllerType=0 controllerNumber=1 scan=3278" RTINSECONDS=2088.5841
TRUE	TRUE	(Q)LGQGTLVQGQGIIQPQQL(A)	1				6.46852	1		939.531	1877.05	2	0.009035	4.811			13004.1	298	315	0	X-Gamma4,AGO17697.1	190228_Chymo_SA39b-34a-658-5_5.3168.3168.2 File:"190228_Chymo_SA39b-34a-658-5_5.raw", NativeID:"controllerType=0 controllerNumber=1 scan=3168" RTINSECONDS=2029.7542
TRUE	TRUE	(Q)LGQGTLVQGQGIIQPQQLAQLEAIR(S)	1				13.8239	1		887.169	2658.48	3	0.002372	0.8919			26896.6	298	322	0	X-Gamma4,AGO17697.1	190321_trypsin_SA39b-34a-658-5_5.2057.2057.3 File:"190321_trypsin_SA39b-34a-658-5_5.raw", NativeID:"controllerType=0 controllerNumber=1 scan=2057" RTINSECONDS=2577.7288
TRUE	TRUE	(Q)LGQGTLVQGQGIIQPQQLAQLEAIR(S)	1				10.5376	1		887.169	2658.49	3	0.004386	1.649			27400.2	298	322	0	X-Gamma4,AGO17697.1	190321_trypsin_SA39b-34a-658-5_5.2064.2064.3 File:"190321_trypsin_SA39b-34a-658-5_5.raw", NativeID:"controllerType=0 controllerNumber=1 scan=2064" RTINSECONDS=2580.9128
TRUE	TRUE	(L)GQGTLVQGQGIIQPQ(Q)	0.98				4.40894	1		762.416	1522.82	2	0.006221	4.082			33847.7	299	313	0	X-Gamma4,AGO17697.1	190228_Chymo_SA39b-34a-658-5_5.1755.1755.2 File:"190228_Chymo_SA39b-34a-658-5_5.raw", NativeID:"controllerType=0 controllerNumber=1 scan=1755" RTINSECONDS=1332.107
TRUE	TRUE	(L)GQGTLVQGQGIIQPQQL(A)	1	59.06	37.545	34.22		2		588.995	1763.96	3	0.009504	5.385	1844.31		155969	299	315	0	X-Gamma4,AGO17697.1	190228_Chymo_SA39b-34a-658-5_5.2812.2812.3 File:"190228_Chymo_SA39b-34a-658-5_5.raw", NativeID:"controllerType=0 controllerNumber=1 scan=2812"
TRUE	TRUE	(L)GQGTLVQGQGIIQPQQL(A)	1	52.27	37.641	19.76		2		588.994	1763.96	3	0.007125	4.037	1841.86		112606	299	315	0	X-Gamma4,AGO17697.1	190228_Chymo_SA39b-34a-658-5_5.2807.2807.3 File:"190228_Chymo_SA39b-34a-658-5_5.raw", NativeID:"controllerType=0 controllerNumber=1 scan=2807"
TRUE	TRUE	(L)GQGTLVQGQGIIQPQQL(A)	1				6.23657	2		882.988	1763.96	2	0.007442	4.217			26937.2	299	315	0	X-Gamma4,AGO17697.1	190228_Chymo_SA39b-34a-658-5_5.2793.2793.2 File:"190228_Chymo_SA39b-34a-658-5_5.raw", NativeID:"controllerType=0 controllerNumber=1 scan=2793" RTINSECONDS=1834.6144
TRUE	TRUE	(L)GQGTLVQGQGIIQPQQL(A)	0.99	42.62	37.641	25.19		2		882.988	1763.96	2	0.007442	4.217	1834.61		50059.9	299	315	0	X-Gamma4,AGO17697.1	190228_Chymo_SA39b-34a-658-5_5.2793.2793.2 File:"190228_Chymo_SA39b-34a-658-5_5.raw", NativeID:"controllerType=0 controllerNumber=1 scan=2793"
TRUE	TRUE	(L)GQGTLVQGQGIIQPQQL(A)	0.97	50.52	37.8561	32.48		2		882.986	1763.96	2	0.005	2.833	1832.94		33432.6	299	315	0	X-Gamma4,AGO17697.1	190228_Chymo_SA39b-34a-658-5_5.2791.2791.2 File:"190228_Chymo_SA39b-34a-658-5_5.raw", NativeID:"controllerType=0 controllerNumber=1 scan=2791"
TRUE	TRUE	(L)GQGTLVQGQGIIQPQQLAQL(E)	1				7.88606	2		1039.08	2076.14	2	0.008916	4.292			32591.6	299	318	0	X-Gamma4,AGO17697.1	190228_Chymo_SA39b-34a-658-5_5.3710.3710.2 File:"190228_Chymo_SA39b-34a-658-5_5.raw", NativeID:"controllerType=0 controllerNumber=1 scan=3710" RTINSECONDS=2355.6766
TRUE	TRUE	(L)GQGTLVQGQGIIQPQQLAQL(E)	1	41.75	36.9679	26.85		2		693.054	2076.14	3	0.008231	3.963	2355.94		81748	299	318	0	X-Gamma4,AGO17697.1	190228_Chymo_SA39b-34a-658-5_5.3711.3711.3 File:"190228_Chymo_SA39b-34a-658-5_5.raw", NativeID:"controllerType=0 controllerNumber=1 scan=3711"
TRUE	TRUE	(L)GQGTLVQGQGIIQPQQLAQL(E)	0.99	47.94	36.9469	36.28		2		1039.08	2076.14	2	0.008916	4.292	2355.68		58648.2	299	318	0	X-Gamma4,AGO17697.1	190228_Chymo_SA39b-34a-658-5_5.3710.3710.2 File:"190228_Chymo_SA39b-34a-658-5_5.raw", NativeID:"controllerType=0 controllerNumber=1 scan=3710"
TRUE	TRUE	(L)GQGTLVQGQGIIQPQQLAQL(E)	0.99	42.32	36.9469	33.15		2		1039.08	2076.14	2	0.008916	4.292	2353.12		34111.5	299	318	0	X-Gamma4,AGO17697.1	190228_Chymo_SA39b-34a-658-5_5.3705.3705.2 File:"190228_Chymo_SA39b-34a-658-5_5.raw", NativeID:"controllerType=0 controllerNumber=1 scan=3705"
TRUE	TRUE	(L)GQGTLVQGQGIIQPQQLAQL(E)	0.98				4.88606	2		693.054	2076.14	3	0.008232	3.963			48578.8	299	318	0	X-Gamma4,AGO17697.1	190228_Chymo_SA39b-34a-658-5_5.3711.3711.3 File:"190228_Chymo_SA39b-34a-658-5_5.raw", NativeID:"controllerType=0 controllerNumber=1 scan=3711" RTINSECONDS=2355.9442
TRUE	TRUE	(L)GQGTLVQGQGIIQPQQLAQL(E)	0.96	28.47	36.9293	5.33		2		693.055	2076.14	3	0.009515	4.581	2353.39		51829.3	299	318	0	X-Gamma4,AGO17697.1	190228_Chymo_SA39b-34a-658-5_5.3706.3706.3 File:"190228_Chymo_SA39b-34a-658-5_5.raw", NativeID:"controllerType=0 controllerNumber=1 scan=3706"
TRUE	TRUE	(L)VQGQGIIQPQQLAQL(E)	1				5.39794	2		810.961	1619.91	2	0.007819	4.824			60301.4	304	318	0	X-Gamma4,AGO17697.1	190228_Chymo_SA39b-34a-658-5_5.3288.3288.2 File:"190228_Chymo_SA39b-34a-658-5_5.raw", NativeID:"controllerType=0 controllerNumber=1 scan=3288" RTINSECONDS=2093.5166
TRUE	TRUE	(L)VQGQGIIQPQQLAQL(E)	1	51.73	36.0681	41.63		2		810.961	1619.91	2	0.00782	4.824	2093.52		93396.5	304	318	0	X-Gamma4,AGO17697.1	190228_Chymo_SA39b-34a-658-5_5.3288.3288.2 File:"190228_Chymo_SA39b-34a-658-5_5.raw", NativeID:"controllerType=0 controllerNumber=1 scan=3288"
TRUE	TRUE	(L)VQGQGIIQPQQLAQL(E)	0.98	38.88	36.0681	23.1		2		810.961	1619.91	2	0.00733	4.522	2091.04		68025.3	304	318	0	X-Gamma4,AGO17697.1	190228_Chymo_SA39b-34a-658-5_5.3283.3283.2 File:"190228_Chymo_SA39b-34a-658-5_5.raw", NativeID:"controllerType=0 controllerNumber=1 scan=3283"
TRUE	TRUE	(Q)GIIQPQQLAQL(E)	1				5.26761	1		604.856	1207.7	2	0.005691	4.708			30228.1	308	318	0	X-Gamma4,AGO17697.1	190228_Chymo_SA39b-34a-658-5_5.3280.3280.2 File:"190228_Chymo_SA39b-34a-658-5_5.raw", NativeID:"controllerType=0 controllerNumber=1 scan=3280" RTINSECONDS=2089.1078
TRUE	TRUE	(Q)GIIQPQQLAQL(E)	1				5.25964	1		604.857	1207.7	2	0.005813	4.809			32496.6	308	318	0	X-Gamma4,AGO17697.1	190228_Chymo_SA39b-34a-658-5_5.3273.3273.2 File:"190228_Chymo_SA39b-34a-658-5_5.raw", NativeID:"controllerType=0 controllerNumber=1 scan=3273" RTINSECONDS=2086.1205
TRUE	TRUE	(Q)GIIQPQQLAQLEAIR(S)	1				15	1		839.487	1676.96	2	0.001289	0.7682			31749.3	308	322	0	X-Gamma4,AGO17697.1	190321_trypsin_SA39b-34a-658-5_5.1796.1796.2 File:"190321_trypsin_SA39b-34a-658-5_5.raw", NativeID:"controllerType=0 controllerNumber=1 scan=1796" RTINSECONDS=2267.7909
TRUE	TRUE	(Q)GIIQPQQLAQLEAIR(S)	1				15	1		839.487	1676.96	2	0.002387	1.423			33328.3	308	322	0	X-Gamma4,AGO17697.1	190321_trypsin_SA39b-34a-658-5_5.1798.1798.2 File:"190321_trypsin_SA39b-34a-658-5_5.raw", NativeID:"controllerType=0 controllerNumber=1 scan=1798" RTINSECONDS=2269.8378
TRUE	TRUE	(Q)GIIQPQQLAQLEAIR(S)	1				8.4318	1		559.993	1676.96	3	0.00036	0.2145			34716.4	308	322	0	X-Gamma4,AGO17697.1	190321_trypsin_SA39b-34a-658-5_5.1805.1805.3 File:"190321_trypsin_SA39b-34a-658-5_5.raw", NativeID:"controllerType=0 controllerNumber=1 scan=1805" RTINSECONDS=2278.8997
TRUE	TRUE	(Q)GIIQPQQLAQLEAIR(S)	1				8.12494	1		559.993	1676.96	3	-6e-06	-0.003576			30873.5	308	322	0	X-Gamma4,AGO17697.1	190321_trypsin_SA39b-34a-658-5_5.1802.1802.3 File:"190321_trypsin_SA39b-34a-658-5_5.raw", NativeID:"controllerType=0 controllerNumber=1 scan=1802" RTINSECONDS=2275.2778
TRUE	TRUE	(L)AQLEAIRSL(V)	0.99	58.9	37.0165	31.63		2		500.796	999.577	2	0.005874	5.871	1197.85		267911	316	324	0	ACJ03452.1,ACJ03465.1,CS-Gamma-D2|BU-Gamma2|AEA52221.1,X-Gamma4,AGO17697.1,AAF42989.1,AGO17698.1,CS-Gamma-D3|AAD30440.1,AEA30015.1,AGO17694.1,BAN29066.1,AEA52218.1,ACI04111.1,AGO17690.1	190228_Chymo_SA39b-34a-658-5_5.1570.1570.2 File:"190228_Chymo_SA39b-34a-658-5_5.raw", NativeID:"controllerType=0 controllerNumber=1 scan=1570"
TRUE	TRUE	(L)AQLEAIRSL(V)	0.99	57.48	37.303	31.85		2		500.796	999.578	2	0.006546	6.542	1199.81		530244	316	324	0	ACJ03452.1,ACJ03465.1,CS-Gamma-D2|BU-Gamma2|AEA52221.1,X-Gamma4,AGO17697.1,AAF42989.1,AGO17698.1,CS-Gamma-D3|AAD30440.1,AEA30015.1,AGO17694.1,BAN29066.1,AEA52218.1,ACI04111.1,AGO17690.1	190228_Chymo_SA39b-34a-658-5_5.1573.1573.2 File:"190228_Chymo_SA39b-34a-658-5_5.raw", NativeID:"controllerType=0 controllerNumber=1 scan=1573"
TRUE	TRUE	(L)AQLEAIRSLVL(Q)	1	62.06	33.075	37.84		2		606.872	1211.73	2	0.005474	4.514	2013.4		107357	316	326	0	ACJ03452.1,ACJ03465.1,CS-Gamma-D2|BU-Gamma2|AEA52221.1,X-Gamma4,AGO17697.1,AAF42989.1,AGO17698.1,CS-Gamma-D3|AAD30440.1,AEA30015.1,AGO17694.1,BAN29066.1,AEA52218.1,ACI04111.1,AGO17690.1	190228_Chymo_SA39b-34a-658-5_5.3144.3144.2 File:"190228_Chymo_SA39b-34a-658-5_5.raw", NativeID:"controllerType=0 controllerNumber=1 scan=3144"
TRUE	TRUE	(L)AQLEAIRSLVL(Q)	1	58.71	33.075	31.02		2		606.872	1211.73	2	0.005596	4.614	2015.38		148381	316	326	0	ACJ03452.1,ACJ03465.1,CS-Gamma-D2|BU-Gamma2|AEA52221.1,X-Gamma4,AGO17697.1,AAF42989.1,AGO17698.1,CS-Gamma-D3|AAD30440.1,AEA30015.1,AGO17694.1,BAN29066.1,AEA52218.1,ACI04111.1,AGO17690.1	190228_Chymo_SA39b-34a-658-5_5.3147.3147.2 File:"190228_Chymo_SA39b-34a-658-5_5.raw", NativeID:"controllerType=0 controllerNumber=1 scan=3147"
TRUE	TRUE	(L)VLQTLPTMcNVY(V)	0.99	45.98	41.9285	0		2	Carbamidomethyl (+57)	719.861	1437.71	2	0.007393	5.138	1978.06		42086.9	325	336	0	ACJ03452.1,ACJ03465.1,ACJ03453.1,BU-Gamma7|X-Gamma7,X-Gamma4,AGO17697.1,CS-Gamma-D3|AAD30440.1,CS-Gamma-B6|P06659.1,BAN29066.1,ACI04111.1,ACJ03428.1,ACJ03439.1	190228_Chymo_SA39b-34a-658-5_5.3082.3082.2 File:"190228_Chymo_SA39b-34a-658-5_5.raw", NativeID:"controllerType=0 controllerNumber=1 scan=3082"
TRUE	TRUE	(L)VLQTLPTMcNVY(V)	0.98	43.52	41.9357	0		2	Carbamidomethyl (+57)	719.861	1437.71	2	0.007149	4.969	1979.77		58457.9	325	336	0	ACJ03452.1,ACJ03465.1,ACJ03453.1,BU-Gamma7|X-Gamma7,X-Gamma4,AGO17697.1,CS-Gamma-D3|AAD30440.1,CS-Gamma-B6|P06659.1,BAN29066.1,ACI04111.1,ACJ03428.1,ACJ03439.1	190228_Chymo_SA39b-34a-658-5_5.3084.3084.2 File:"190228_Chymo_SA39b-34a-658-5_5.raw", NativeID:"controllerType=0 controllerNumber=1 scan=3084"
TRUE	TRUE	(L)QTLPTMcNVY(V)	0.98	43.74	41.3577	0		2	Carbamidomethyl (+57)	613.784	1225.55	2	0.006329	5.16	1588.69		66850.1	327	336	0	ACJ03452.1,ACJ03465.1,ACJ03453.1,BU-Gamma7|X-Gamma7,X-Gamma4,AGO17697.1,CS-Gamma-D3|AAD30440.1,CS-Gamma-B6|P06659.1,BAN29066.1,ACI04111.1,ACJ03428.1,ACJ03439.1	190228_Chymo_SA39b-34a-658-5_5.2300.2300.2 File:"190228_Chymo_SA39b-34a-658-5_5.raw", NativeID:"controllerType=0 controllerNumber=1 scan=2300"
TRUE	TRUE	(L)QTLPTMcNVY(V)	0.98	42.7	41.2678	0		2	Carbamidomethyl (+57)	613.784	1225.55	2	0.005963	4.861	1591.42		67905.7	327	336	0	ACJ03452.1,ACJ03465.1,ACJ03453.1,BU-Gamma7|X-Gamma7,X-Gamma4,AGO17697.1,CS-Gamma-D3|AAD30440.1,CS-Gamma-B6|P06659.1,BAN29066.1,ACI04111.1,ACJ03428.1,ACJ03439.1	190228_Chymo_SA39b-34a-658-5_5.2306.2306.2 File:"190228_Chymo_SA39b-34a-658-5_5.raw", NativeID:"controllerType=0 controllerNumber=1 scan=2306"
TRUE	TRUE	(L)QTLPTmcNVY(V)	0.97	38.56	40.5679	0		2	Oxidation (+16), Carbamidomethyl (+57)	621.781	1241.55	2	0.005554	4.47	1115.52		112618	327	336	0	ACJ03452.1,ACJ03465.1,ACJ03453.1,BU-Gamma7|X-Gamma7,X-Gamma4,AGO17697.1,CS-Gamma-D3|AAD30440.1,CS-Gamma-B6|P06659.1,BAN29066.1,ACI04111.1,ACJ03428.1,ACJ03439.1	190228_Chymo_SA39b-34a-658-5_5.1427.1427.2 File:"190228_Chymo_SA39b-34a-658-5_5.raw", NativeID:"controllerType=0 controllerNumber=1 scan=1427"
TRUE	TRUE	(L)QTLPTmcNVY(V)	0.96	36.87	40.5808	0		2	Oxidation (+16), Carbamidomethyl (+57)	621.782	1241.55	2	0.006286	5.059	1112.69		128370	327	336	0	ACJ03452.1,ACJ03465.1,ACJ03453.1,BU-Gamma7|X-Gamma7,X-Gamma4,AGO17697.1,CS-Gamma-D3|AAD30440.1,CS-Gamma-B6|P06659.1,BAN29066.1,ACI04111.1,ACJ03428.1,ACJ03439.1	190228_Chymo_SA39b-34a-658-5_5.1420.1420.2 File:"190228_Chymo_SA39b-34a-658-5_5.raw", NativeID:"controllerType=0 controllerNumber=1 scan=1420"
TRUE	TRUE	(Y)VPPEcSIIRAPF(A)	1				6.76955	2	Carbamidomethyl (+57)	693.37	1384.73	2	0.008492	6.128			320033	337	348	0	X-Gamma4,AGO17697.1	190228_Chymo_SA39b-34a-658-5_5.2632.2632.2 File:"190228_Chymo_SA39b-34a-658-5_5.raw", NativeID:"controllerType=0 controllerNumber=1 scan=2632" RTINSECONDS=1775.7921
TRUE	TRUE	(Y)VPPEcSIIRAPF(A)	1	61.08	40.6179	53.77		2	Carboxymethyl (+58)	693.861	1385.71	2	0.005924	4.272	1955.59		117172	337	348	0	X-Gamma4,AGO17697.1	190228_Chymo_SA39b-34a-658-5_5.3042.3042.2 File:"190228_Chymo_SA39b-34a-658-5_5.raw", NativeID:"controllerType=0 controllerNumber=1 scan=3042"
TRUE	TRUE	(Y)VPPEcSIIRAPF(A)	1	60.04	40.6047	52.81		2	Carboxymethyl (+58)	693.861	1385.71	2	0.006534	4.712	1958.33		144533	337	348	0	X-Gamma4,AGO17697.1	190228_Chymo_SA39b-34a-658-5_5.3048.3048.2 File:"190228_Chymo_SA39b-34a-658-5_5.raw", NativeID:"controllerType=0 controllerNumber=1 scan=3048"
TRUE	TRUE	(Y)VPPEcSIIRAPF(A)	0.99	60.8	39.9734	48.46		2	Carbamidomethyl (+57)	693.37	1384.73	2	0.008491	6.127	1775.79		481899	337	348	0	X-Gamma4,AGO17697.1	190228_Chymo_SA39b-34a-658-5_5.2632.2632.2 File:"190228_Chymo_SA39b-34a-658-5_5.raw", NativeID:"controllerType=0 controllerNumber=1 scan=2632"
TRUE	TRUE	(Y)VPPEcSIIRAPF(A)	0.99	60.41	39.9366	48.64		2	Carbamidomethyl (+57)	693.37	1384.73	2	0.008369	6.039	1772.35		209747	337	348	0	X-Gamma4,AGO17697.1	190228_Chymo_SA39b-34a-658-5_5.2623.2623.2 File:"190228_Chymo_SA39b-34a-658-5_5.raw", NativeID:"controllerType=0 controllerNumber=1 scan=2623"
TRUE	TRUE	(Y)VPPEcSIIRAPF(A)	0.97				3.92082	2	Carbamidomethyl (+57)	693.37	1384.73	2	0.008369	6.039			118432	337	348	0	X-Gamma4,AGO17697.1	190228_Chymo_SA39b-34a-658-5_5.2623.2623.2 File:"190228_Chymo_SA39b-34a-658-5_5.raw", NativeID:"controllerType=0 controllerNumber=1 scan=2623" RTINSECONDS=1772.3461
TRUE	TRUE	(Y)VPPEcSIIRAPF(A)	0.96	38	39.9388	24.44		2	Carbamidomethyl (+57)	462.583	1384.73	3	0.0104	7.505	1793.42		87869.5	337	348	0	X-Gamma4,AGO17697.1	190228_Chymo_SA39b-34a-658-5_5.2685.2685.3 File:"190228_Chymo_SA39b-34a-658-5_5.raw", NativeID:"controllerType=0 controllerNumber=1 scan=2685"
TRUE	TRUE	(V)PPEcSIIRAPF(A)	0.98				4.26761	1	Carbamidomethyl (+57)	643.835	1285.66	2	0.006213	4.829			119864	338	348	0	X-Gamma4,AGO17697.1	190228_Chymo_SA39b-34a-658-5_5.2668.2668.2 File:"190228_Chymo_SA39b-34a-658-5_5.raw", NativeID:"controllerType=0 controllerNumber=1 scan=2668" RTINSECONDS=1788.1001
TRUE	TRUE	(V)PPEcSIIRAPF(A)	0.95				3.63827	1	Carbamidomethyl (+57)	643.835	1285.66	2	0.006823	5.303			164444	338	348	0	X-Gamma4,AGO17697.1	190228_Chymo_SA39b-34a-658-5_5.2677.2677.2 File:"190228_Chymo_SA39b-34a-658-5_5.raw", NativeID:"controllerType=0 controllerNumber=1 scan=2677" RTINSECONDS=1791.4314
TRUE	TRUE	(R)APFASIVAGIGGQ(-)	1				7.13077	2		594.325	1186.64	2	0.000336	0.2829			31130.5	346	358	0	X-Gamma4,AGO17697.1,AAF42989.1,AGO17698.1,AEA30015.1,AGO17694.1,AEA52218.1,CS-Gamma-D2|BU-Gamma2|AEA52221.1,ACM41415.1,AGO17690.1	190321_trypsin_SA39b-34a-658-5_5.1795.1795.2 File:"190321_trypsin_SA39b-34a-658-5_5.raw", NativeID:"controllerType=0 controllerNumber=1 scan=1795" RTINSECONDS=2267.5405
TRUE	TRUE	(R)APFASIVAGIGGQ(-)	1				6.37675	2		594.325	1186.63	2	-0.000152	-0.128			15256.7	346	358	0	X-Gamma4,AGO17697.1,AAF42989.1,AGO17698.1,AEA30015.1,AGO17694.1,AEA52218.1,CS-Gamma-D2|BU-Gamma2|AEA52221.1,ACM41415.1,AGO17690.1	190321_trypsin_SA39b-34a-658-5_5.1793.1793.2 File:"190321_trypsin_SA39b-34a-658-5_5.raw", NativeID:"controllerType=0 controllerNumber=1 scan=1793" RTINSECONDS=2265.4898
TRUE	TRUE	(R)APFASIVAGIGGQ(-)	0.99	69.39	38.0808	41.96		2		594.325	1186.64	2	0.0003361	0.283	2267.54		41625.6	346	358	0	X-Gamma4,AGO17697.1,AAF42989.1,AGO17698.1,AEA30015.1,AGO17694.1,AEA52218.1,CS-Gamma-D2|BU-Gamma2|AEA52221.1,ACM41415.1,AGO17690.1	190321_trypsin_SA39b-34a-658-5_5.1795.1795.2 File:"190321_trypsin_SA39b-34a-658-5_5.raw", NativeID:"controllerType=0 controllerNumber=1 scan=1795"
TRUE	TRUE	(R)APFASIVAGIGGQ(-)	0.98	61.91	38.0862	35.32		2		594.325	1186.63	2	-0.0001519	-0.1279	2265.49		23489.6	346	358	0	X-Gamma4,AGO17697.1,AAF42989.1,AGO17698.1,AEA30015.1,AGO17694.1,AEA52218.1,CS-Gamma-D2|BU-Gamma2|AEA52221.1,ACM41415.1,AGO17690.1	190321_trypsin_SA39b-34a-658-5_5.1793.1793.2 File:"190321_trypsin_SA39b-34a-658-5_5.raw", NativeID:"controllerType=0 controllerNumber=1 scan=1793"
TRUE	TRUE	(F)ASIVAGIGGQ(-)	0.99	62.3	38.6676	18.42		2		436.748	871.482	2	0.005376	6.162	1102.23		87779.8	349	358	0	X-Gamma4,AGO17697.1,AAF42989.1,AGO17698.1,AEA30015.1,AGO17694.1,AEA52218.1,CS-Gamma-D2|BU-Gamma2|AEA52221.1,ACM41415.1,AGO17690.1	190228_Chymo_SA39b-34a-658-5_5.1392.1392.2 File:"190228_Chymo_SA39b-34a-658-5_5.raw", NativeID:"controllerType=0 controllerNumber=1 scan=1392"
TRUE	TRUE	(F)ASIVAGIGGQ(-)	0.98	50.46	38.6676	10.65		2		436.748	871.481	2	0.00495	5.673	1104.45		102434	349	358	0	X-Gamma4,AGO17697.1,AAF42989.1,AGO17698.1,AEA30015.1,AGO17694.1,AEA52218.1,CS-Gamma-D2|BU-Gamma2|AEA52221.1,ACM41415.1,AGO17690.1	190228_Chymo_SA39b-34a-658-5_5.1396.1396.2 File:"190228_Chymo_SA39b-34a-658-5_5.raw", NativeID:"controllerType=0 controllerNumber=1 scan=1396"

## Sheet: 658-5 Spot 6
Valid	Assigned	Sequence	Prob	Mascot Ion score	Mascot Identity score	Mascot Delta Ion Score	X! Tandem	NTT	Modifications	Observed	Actual Mass	Charge	Delta Da	Delta PPM	Retention Time	Intensity	TIC	Start	Stop	# Other Proteins	Other Proteins	Spectrum ID
TRUE	TRUE	(A)qmENSHIPGLEKPSQQQPLPLQQTL(S)	0.98				6.40894	1	Ammonia-loss (-17), Oxidation (+16)	947.484	2839.43	3	0.01263	4.446			32856.6	20	44	0	BU-LMW-PCR52,AEI00668.1	190228_Chymo_SA39b-34a-658-5_6.2005.2005.3 File:"190228_Chymo_SA39b-34a-658-5_6.raw", NativeID:"controllerType=0 controllerNumber=1 scan=2005" RTINSECONDS=1989.2843
TRUE	TRUE	(A)qmENSHIPGLEKPSQQQPLPLQQTL(S)	0.98				6.3279	1	Ammonia-loss (-17), Oxidation (+16)	947.485	2839.43	3	0.01391	4.897			56427.4	20	44	0	BU-LMW-PCR52,AEI00668.1	190228_Chymo_SA39b-34a-658-5_6.2007.2007.3 File:"190228_Chymo_SA39b-34a-658-5_6.raw", NativeID:"controllerType=0 controllerNumber=1 scan=2007" RTINSECONDS=1991.0952
TRUE	TRUE	(L)SHQQQQQPVQQQPQPF(P)	0.99				6.3098	1		966.974	1931.93	2	0.00901	4.661			27188	45	60	0	BU-LMW-PCR52,AEI00668.1,AEI00680.1	190228_Chymo_SA39b-34a-658-5_6.693.693.2 File:"190228_Chymo_SA39b-34a-658-5_6.raw", NativeID:"controllerType=0 controllerNumber=1 scan=693" RTINSECONDS=783.7283
TRUE	TRUE	(C)SQQQQPPLSQQQQPPF(S)	0.95				4.23657	1		933.466	1864.92	2	0.00953	5.107			14559	67	82	0	AGK83246.1,AEI00662.1,ABV49594.1,AEI00668.1,AHN55188.1,AID62104.1,ABI21861.1,ACZ59821.1,ACV32579.1,AGK83399.1,AAT37861.1,ABM66829.1,ABM66827.1,AGK83144.1,AVY03617.1,AAT36483.1,AGK83315.1,BAB78738.1,AEI00660.1,ACZ51337.1,AEI00674.1,AEI00657.1,AEI00697.1,CS-LMW-B4|ACA63876.1,AEI00659.1,ABY58135.1,ABM91084.1,ACJ76983.1,CAA59339.1,ALN96403.1,ACP27643.1,ACZ59829.1,ALN96383.1,ACZ59827.1,AEI00672.1,ACR5…	190228_Chymo_SA39b-34a-658-5_6.1314.1314.2 File:"190228_Chymo_SA39b-34a-658-5_6.raw", NativeID:"controllerType=0 controllerNumber=1 scan=1314" RTINSECONDS=1382.925
TRUE	TRUE	(L)SQQQQPPFSQQQPPF(S)	1	51.92	41.8599	22.18		2		886.427	1770.84	2	0.007414	4.184	1656.32		29696.6	75	89	0	AGK83246.1,AEI00662.1,ABV49594.1,AEI00668.1,AHN55188.1,ABI21861.1,ACZ59821.1,ACV32579.1,AGK83399.1,AAT37861.1,ABM66829.1,ALS92747.1,AGK83144.1,AVY03617.1,AAT36483.1,AGK83315.1,BAB78738.1,ACZ51337.1,AEI00674.1,AEI00657.1,AEI00697.1,CS-LMW-B4|ACA63876.1,AEI00659.1,ABY58135.1,ACJ76983.1,CAA59339.1,ALN96403.1,ACP27643.1,ACZ59829.1,ALN96383.1,AEI00672.1,ACR56002.1,AEI00663.1,ACY08812.1,AEI00669.1,AHN5…	190228_Chymo_SA39b-34a-658-5_6.1678.1678.2 File:"190228_Chymo_SA39b-34a-658-5_6.raw", NativeID:"controllerType=0 controllerNumber=1 scan=1678"
TRUE	TRUE	(F)SQQQPPFSQQQQPSF(S)	0.99	44.19	41.8424	20.24		2		881.418	1760.82	2	0.009294	5.275	1446.78		21692.4	83	97	0	AEI00668.1	190228_Chymo_SA39b-34a-658-5_6.1389.1389.2 File:"190228_Chymo_SA39b-34a-658-5_6.raw", NativeID:"controllerType=0 controllerNumber=1 scan=1389"
TRUE	TRUE	(F)SQQQPPFSQQQQPSF(S)	0.98	37.85	41.8313	13.11		2		881.418	1760.82	2	0.008684	4.929	1444.58		18807.2	83	97	0	AEI00668.1	190228_Chymo_SA39b-34a-658-5_6.1385.1385.2 File:"190228_Chymo_SA39b-34a-658-5_6.raw", NativeID:"controllerType=0 controllerNumber=1 scan=1385"
TRUE	TRUE	(F)SQQQPPFSQQQQPVLPQQPSF(S)	0.99	36.9	41.3884	0		2		808.74	2423.2	3	0.01069	4.409	1999.02		37165.7	106	126	0	AEI00668.1,AEI00680.1	190228_Chymo_SA39b-34a-658-5_6.2017.2017.3 File:"190228_Chymo_SA39b-34a-658-5_6.raw", NativeID:"controllerType=0 controllerNumber=1 scan=2017"
TRUE	TRUE	(F)SQQQQPVLPQQPSF(S)	0.99	45.72	40.9181	0		2		806.414	1610.81	2	0.00798	4.951	1613.65		54678.3	113	126	0	AGO17742.1,AEI00668.1,AEI00680.1,BAD12055.1,ACA63866.1	190228_Chymo_SA39b-34a-658-5_6.1641.1641.2 File:"190228_Chymo_SA39b-34a-658-5_6.raw", NativeID:"controllerType=0 controllerNumber=1 scan=1641"
TRUE	TRUE	(F)SQQQQPVLPQQPSF(S)	0.98	38.86	40.8743	0		2		806.414	1610.81	2	0.008836	5.482	1611.88		65950.6	113	126	0	AGO17742.1,AEI00668.1,AEI00680.1,BAD12055.1,ACA63866.1	190228_Chymo_SA39b-34a-658-5_6.1639.1639.2 File:"190228_Chymo_SA39b-34a-658-5_6.raw", NativeID:"controllerType=0 controllerNumber=1 scan=1639"
TRUE	TRUE	(F)SQQQQPVLPQQPSFSQQ(Q)	0.96				4.60206	1		977.99	1953.97	2	0.011	5.628			18851.1	113	129	0	AGO17742.1,AEI00668.1,AEI00680.1,BAD12055.1,ACA63866.1	190228_Chymo_SA39b-34a-658-5_6.1336.1336.2 File:"190228_Chymo_SA39b-34a-658-5_6.raw", NativeID:"controllerType=0 controllerNumber=1 scan=1336" RTINSECONDS=1410.556
TRUE	TRUE	(F)SQQQLPPFSQQQPPF(S)	0.98	38.63	41.5872	14.01		2		878.941	1755.87	2	0.00816	4.645	2029.55		24335.4	127	141	0	AEI00668.1,AEI00680.1	190228_Chymo_SA39b-34a-658-5_6.2045.2045.2 File:"190228_Chymo_SA39b-34a-658-5_6.raw", NativeID:"controllerType=0 controllerNumber=1 scan=2045"
TRUE	TRUE	(F)SQQQQPVLPQQPPF(S)	0.99	49.33	40.9656	0		2		811.425	1620.83	2	0.008544	5.268	1774.43		36817.7	142	155	0	AAV91994.1,AEI00689.1,AGU91668.1,BU-LMW14,AGO17757.1,ALN96390.1,ACZ59821.1,BAB78751.1,BAD69625.1,ABM66829.1,AHN55171.1,AGO17742.1,AGO17765.1,AGO17746.1,AGO17769.1,AGU91675.1,AGU91698.1,ACZ59832.1,AGO17761.1,ALN96387.1,CS-LMW-D6|BU-LMW7|ABC84361.1,AVY03606.1,AGK83153.1,BU-LMW5,AAW28853.1,AFK29758.1,AGU91669.1,AAV91995.1,ACX46513.1,ABG23188.1,AHN55187.1,AGO17756.1,AGU91665.1,ACX46517.1,AVI69506.1,A…	190228_Chymo_SA39b-34a-658-5_6.1775.1775.2 File:"190228_Chymo_SA39b-34a-658-5_6.raw", NativeID:"controllerType=0 controllerNumber=1 scan=1775"
TRUE	TRUE	(F)SQQQQPILPQQPPF(S)	0.99	45.93	40.2877	0		2		818.433	1634.85	2	0.009078	5.549	1912.04		53136	156	169	0	AGK83246.1,BU-LMW13,ACY08812.1,AHN55186.1,ACZ59831.1,ACZ59832.1,CS-LMW-B4|ACA63876.1,ACZ59822.1,CAA59339.1,AGK83399.1,BAD69625.1,BAE45625.1,BAD69626.1,ACP27642.1,BU-LMW-PCR52,ACP27643.1,AGU91702.1,AEI00680.1,AGU91663.1,AGK83153.1,ACA63872.1	190228_Chymo_SA39b-34a-658-5_6.1924.1924.2 File:"190228_Chymo_SA39b-34a-658-5_6.raw", NativeID:"controllerType=0 controllerNumber=1 scan=1924"
TRUE	TRUE	(F)SQQQQPILPQQPPF(S)	0.98	36.93	40.3447	0		2		818.432	1634.85	2	0.008346	5.102	1910.1		43322.1	156	169	0	AGK83246.1,BU-LMW13,ACY08812.1,AHN55186.1,ACZ59831.1,ACZ59832.1,CS-LMW-B4|ACA63876.1,ACZ59822.1,CAA59339.1,AGK83399.1,BAD69625.1,BAE45625.1,BAD69626.1,ACP27642.1,BU-LMW-PCR52,ACP27643.1,AGU91702.1,AEI00680.1,AGU91663.1,AGK83153.1,ACA63872.1	190228_Chymo_SA39b-34a-658-5_6.1922.1922.2 File:"190228_Chymo_SA39b-34a-658-5_6.raw", NativeID:"controllerType=0 controllerNumber=1 scan=1922"
TRUE	TRUE	(F)SQQQQQPVLPQQQIL(F)	0.99	47.84	39.0859	30.15		2		881.981	1761.95	2	0.00957	5.428	1680.18		35143.8	170	184	0	AGO17742.1,BU-LMW13,BU-LMW-PCR52,AEI00668.1,AEI00680.1,BU-LMW-PCR28	190228_Chymo_SA39b-34a-658-5_6.1699.1699.2 File:"190228_Chymo_SA39b-34a-658-5_6.raw", NativeID:"controllerType=0 controllerNumber=1 scan=1699"
TRUE	TRUE	(F)SQQQQQPVLPQQQIL(F)	0.95	30.53	39.1009	21.59		2		881.981	1761.95	2	0.009082	5.152	1682.03		71804.1	170	184	0	AGO17742.1,BU-LMW13,BU-LMW-PCR52,AEI00668.1,AEI00680.1,BU-LMW-PCR28	190228_Chymo_SA39b-34a-658-5_6.1701.1701.2 File:"190228_Chymo_SA39b-34a-658-5_6.raw", NativeID:"controllerType=0 controllerNumber=1 scan=1701"
TRUE	TRUE	(F)SQQQQQPVLPQQQILF(V)	0.99	41.91	39.5419	23.19		2		955.515	1909.02	2	0.01026	5.373	2211.18		30888.8	170	185	0	AGO17742.1,BU-LMW13,BU-LMW-PCR52,AEI00668.1,AEI00680.1,BU-LMW-PCR28	190228_Chymo_SA39b-34a-658-5_6.2178.2178.2 File:"190228_Chymo_SA39b-34a-658-5_6.raw", NativeID:"controllerType=0 controllerNumber=1 scan=2178"
TRUE	TRUE	(K)VFLQQQcSPVAmPQSLAR(S)	1	55.54	40.1982	10.84		2	Carbamidomethyl (+57), Oxidation (+16)	692.685	2075.03	3	0.003816	1.838	1456.29		68880.6	199	216	0	AGK83246.1,BU-LMW13,AEI00662.1,AHN55186.1,ABV49594.1,AEI00668.1,AHN55188.1,BU-LMW-PCR4,BU-LMW-PCR28,ABI21861.1,ACZ59821.1,ACV32579.1,AGK83399.1,BAD69625.1,AAT37861.1,ABM66829.1,ABM66827.1,AGK83144.1,AVY03617.1,AAT36483.1,AGK83315.1,AEI00660.1,ACZ51337.1,AGO17742.1,AEI00657.1,AEI00697.1,ACZ59832.1,CS-LMW-B4|ACA63876.1,AEI00659.1,ABY58135.1,ABM91084.1,ACJ76983.1,CAA59339.1,BAE45625.1,ABY40382.1,ALN…	190321_trypsin_SA39b-34a-658-5_6.1089.1089.3 File:"190321_trypsin_SA39b-34a-658-5_6.raw", NativeID:"controllerType=0 controllerNumber=1 scan=1089"
TRUE	TRUE	(K)VFLQQQcSPVAmPQSLAR(S)	1				8.65758	2	Carbamidomethyl (+57), Oxidation (+16)	1038.52	2075.03	2	0.003705	1.784			21319	199	216	0	AGK83246.1,BU-LMW13,AEI00662.1,AHN55186.1,ABV49594.1,AEI00668.1,AHN55188.1,BU-LMW-PCR4,BU-LMW-PCR28,ABI21861.1,ACZ59821.1,ACV32579.1,AGK83399.1,BAD69625.1,AAT37861.1,ABM66829.1,ABM66827.1,AGK83144.1,AVY03617.1,AAT36483.1,AGK83315.1,AEI00660.1,ACZ51337.1,AGO17742.1,AEI00657.1,AEI00697.1,ACZ59832.1,CS-LMW-B4|ACA63876.1,AEI00659.1,ABY58135.1,ABM91084.1,ACJ76983.1,CAA59339.1,BAE45625.1,ABY40382.1,ALN…	190321_trypsin_SA39b-34a-658-5_6.1099.1099.2 File:"190321_trypsin_SA39b-34a-658-5_6.raw", NativeID:"controllerType=0 controllerNumber=1 scan=1099" RTINSECONDS=1466.4476
TRUE	TRUE	(K)VFLQQQcSPVAmPQSLAR(S)	1				13.1805	2	Carbamidomethyl (+57), Oxidation (+16)	692.684	2075.03	3	0.00235	1.132			46961.3	199	216	0	AGK83246.1,BU-LMW13,AEI00662.1,AHN55186.1,ABV49594.1,AEI00668.1,AHN55188.1,BU-LMW-PCR4,BU-LMW-PCR28,ABI21861.1,ACZ59821.1,ACV32579.1,AGK83399.1,BAD69625.1,AAT37861.1,ABM66829.1,ABM66827.1,AGK83144.1,AVY03617.1,AAT36483.1,AGK83315.1,AEI00660.1,ACZ51337.1,AGO17742.1,AEI00657.1,AEI00697.1,ACZ59832.1,CS-LMW-B4|ACA63876.1,AEI00659.1,ABY58135.1,ABM91084.1,ACJ76983.1,CAA59339.1,BAE45625.1,ABY40382.1,ALN…	190321_trypsin_SA39b-34a-658-5_6.1091.1091.3 File:"190321_trypsin_SA39b-34a-658-5_6.raw", NativeID:"controllerType=0 controllerNumber=1 scan=1091" RTINSECONDS=1458.3656
TRUE	TRUE	(K)VFLQQQcSPVAmPQSLAR(S)	1	49.72	40.2313	2.97		2	Carbamidomethyl (+57), Oxidation (+16)	692.684	2075.03	3	0.002349	1.131	1458.37		95123.2	199	216	0	AGK83246.1,BU-LMW13,AEI00662.1,AHN55186.1,ABV49594.1,AEI00668.1,AHN55188.1,BU-LMW-PCR4,BU-LMW-PCR28,ABI21861.1,ACZ59821.1,ACV32579.1,AGK83399.1,BAD69625.1,AAT37861.1,ABM66829.1,ABM66827.1,AGK83144.1,AVY03617.1,AAT36483.1,AGK83315.1,AEI00660.1,ACZ51337.1,AGO17742.1,AEI00657.1,AEI00697.1,ACZ59832.1,CS-LMW-B4|ACA63876.1,AEI00659.1,ABY58135.1,ABM91084.1,ACJ76983.1,CAA59339.1,BAE45625.1,ABY40382.1,ALN…	190321_trypsin_SA39b-34a-658-5_6.1091.1091.3 File:"190321_trypsin_SA39b-34a-658-5_6.raw", NativeID:"controllerType=0 controllerNumber=1 scan=1091"
TRUE	TRUE	(K)VFLQQQcSPVAmPQSLAR(S)	1				9.31876	2	Carbamidomethyl (+57), Oxidation (+16)	692.685	2075.03	3	0.003815	1.837			35839.4	199	216	0	AGK83246.1,BU-LMW13,AEI00662.1,AHN55186.1,ABV49594.1,AEI00668.1,AHN55188.1,BU-LMW-PCR4,BU-LMW-PCR28,ABI21861.1,ACZ59821.1,ACV32579.1,AGK83399.1,BAD69625.1,AAT37861.1,ABM66829.1,ABM66827.1,AGK83144.1,AVY03617.1,AAT36483.1,AGK83315.1,AEI00660.1,ACZ51337.1,AGO17742.1,AEI00657.1,AEI00697.1,ACZ59832.1,CS-LMW-B4|ACA63876.1,AEI00659.1,ABY58135.1,ABM91084.1,ACJ76983.1,CAA59339.1,BAE45625.1,ABY40382.1,ALN…	190321_trypsin_SA39b-34a-658-5_6.1089.1089.3 File:"190321_trypsin_SA39b-34a-658-5_6.raw", NativeID:"controllerType=0 controllerNumber=1 scan=1089" RTINSECONDS=1456.2872
TRUE	TRUE	(K)VFLQQQcSPVAmPQSLAR(S)	0.98	53.01	40.2069	15.43		2	Carbamidomethyl (+57), Oxidation (+16)	1038.52	2075.03	2	0.003706	1.785	1466.45		37254.8	199	216	0	AGK83246.1,BU-LMW13,AEI00662.1,AHN55186.1,ABV49594.1,AEI00668.1,AHN55188.1,BU-LMW-PCR4,BU-LMW-PCR28,ABI21861.1,ACZ59821.1,ACV32579.1,AGK83399.1,BAD69625.1,AAT37861.1,ABM66829.1,ABM66827.1,AGK83144.1,AVY03617.1,AAT36483.1,AGK83315.1,AEI00660.1,ACZ51337.1,AGO17742.1,AEI00657.1,AEI00697.1,ACZ59832.1,CS-LMW-B4|ACA63876.1,AEI00659.1,ABY58135.1,ABM91084.1,ACJ76983.1,CAA59339.1,BAE45625.1,ABY40382.1,ALN…	190321_trypsin_SA39b-34a-658-5_6.1099.1099.2 File:"190321_trypsin_SA39b-34a-658-5_6.raw", NativeID:"controllerType=0 controllerNumber=1 scan=1099"
TRUE	TRUE	(Q)cSPVAmPQSLAR(S)	0.99				5.05061	1	Carbamidomethyl (+57), Oxidation (+16)	666.824	1331.63	2	0.0002587	0.1941			39984.2	205	216	0	AGK83246.1,BU-LMW13,AEI00662.1,AHN55186.1,ABV49594.1,AEI00668.1,AHN55188.1,BU-LMW-PCR4,BU-LMW-PCR28,ABI21861.1,ACZ59821.1,ACV32579.1,AGK83399.1,BAD69625.1,AAT37861.1,ABM66829.1,ABM66827.1,AGK83144.1,AVY03617.1,AAT36483.1,AGK83315.1,BAB78738.1,AEI00660.1,ACZ51337.1,AGO17742.1,AEI00657.1,AEI00697.1,ACZ59832.1,CS-LMW-B4|ACA63876.1,AEI00659.1,ABY58135.1,ABM91084.1,ACJ76983.1,CAA59339.1,BAE45625.1,ABY…	190321_trypsin_SA39b-34a-658-5_6.522.522.2 File:"190321_trypsin_SA39b-34a-658-5_6.raw", NativeID:"controllerType=0 controllerNumber=1 scan=522" RTINSECONDS=772.3549
TRUE	TRUE	(Q)cSPVAmPQSLAR(S)	0.97				4.11919	1	Carbamidomethyl (+57), Oxidation (+16)	666.824	1331.63	2	0.0001367	0.1026			23776	205	216	0	AGK83246.1,BU-LMW13,AEI00662.1,AHN55186.1,ABV49594.1,AEI00668.1,AHN55188.1,BU-LMW-PCR4,BU-LMW-PCR28,ABI21861.1,ACZ59821.1,ACV32579.1,AGK83399.1,BAD69625.1,AAT37861.1,ABM66829.1,ABM66827.1,AGK83144.1,AVY03617.1,AAT36483.1,AGK83315.1,BAB78738.1,AEI00660.1,ACZ51337.1,AGO17742.1,AEI00657.1,AEI00697.1,ACZ59832.1,CS-LMW-B4|ACA63876.1,AEI00659.1,ABY58135.1,ABM91084.1,ACJ76983.1,CAA59339.1,BAE45625.1,ABY…	190321_trypsin_SA39b-34a-658-5_6.520.520.2 File:"190321_trypsin_SA39b-34a-658-5_6.raw", NativeID:"controllerType=0 controllerNumber=1 scan=520" RTINSECONDS=770.5365
TRUE	TRUE	(C)SPVAmPQSLAR(S)	1				8.63827	1	Oxidation (+16)	586.809	1171.6	2	0.001261	1.075			39168.9	206	216	0	AGK83246.1,BU-LMW13,AEI00662.1,AHN55186.1,ABV49594.1,AEI00668.1,AHN55188.1,BU-LMW-PCR4,BU-LMW-PCR28,ABI21861.1,ACZ59821.1,ACV32579.1,AGK83399.1,BAD69625.1,AAT37861.1,ABM66829.1,ABM66827.1,AGK83144.1,AVY03617.1,AAT36483.1,AGK83315.1,BAB78738.1,AEI00660.1,ACZ51337.1,AGO17742.1,AEI00657.1,AEI00697.1,ACZ59832.1,CS-LMW-B4|ACA63876.1,AEI00659.1,ABY58135.1,ABM91084.1,ACJ76983.1,CAA59339.1,BAE45625.1,ABY…	190321_trypsin_SA39b-34a-658-5_6.457.457.2 File:"190321_trypsin_SA39b-34a-658-5_6.raw", NativeID:"controllerType=0 controllerNumber=1 scan=457" RTINSECONDS=697.9385
TRUE	TRUE	(C)SPVAmPQSLAR(S)	0.98				4.69897	1	Oxidation (+16)	586.808	1171.6	2	0.000528	0.4503			29661.8	206	216	0	AGK83246.1,BU-LMW13,AEI00662.1,AHN55186.1,ABV49594.1,AEI00668.1,AHN55188.1,BU-LMW-PCR4,BU-LMW-PCR28,ABI21861.1,ACZ59821.1,ACV32579.1,AGK83399.1,BAD69625.1,AAT37861.1,ABM66829.1,ABM66827.1,AGK83144.1,AVY03617.1,AAT36483.1,AGK83315.1,BAB78738.1,AEI00660.1,ACZ51337.1,AGO17742.1,AEI00657.1,AEI00697.1,ACZ59832.1,CS-LMW-B4|ACA63876.1,AEI00659.1,ABY58135.1,ABM91084.1,ACJ76983.1,CAA59339.1,BAE45625.1,ABY…	190321_trypsin_SA39b-34a-658-5_6.455.455.2 File:"190321_trypsin_SA39b-34a-658-5_6.raw", NativeID:"controllerType=0 controllerNumber=1 scan=455" RTINSECONDS=695.8913
TRUE	TRUE	(C)QQLLQIPQQSR(Y)	0.96				3.85387	1		669.878	1337.74	2	-9.6e-05	-0.07171			40320.5	234	244	0	AGO17742.1,BU-LMW13,BU-LMW-PCR52,AEI00668.1,AEI00680.1	190321_trypsin_SA39b-34a-658-5_6.925.925.2 File:"190321_trypsin_SA39b-34a-658-5_6.raw", NativeID:"controllerType=0 controllerNumber=1 scan=925" RTINSECONDS=1223.0946
TRUE	TRUE	(Q)LLQIPQQSRY(E)	0.95				4.36653	1		623.355	1244.7	2	0.008027	6.444			68398.4	236	245	0	AGO17742.1,BU-LMW13,BU-LMW-PCR52,AEI00668.1,AEI00680.1	190228_Chymo_SA39b-34a-658-5_6.1177.1177.2 File:"190228_Chymo_SA39b-34a-658-5_6.raw", NativeID:"controllerType=0 controllerNumber=1 scan=1177" RTINSECONDS=1237.5113
TRUE	TRUE	(L)QIPQQSRY(E)	0.99	42.63	40.4871	22.11		2		510.27	1018.53	2	0.00545	5.346	478.561		196608	238	245	0	AGO17742.1,BU-LMW13,AAX98172.1,BU-LMW-PCR52,AEI00668.1,AEI00680.1,AFX69644.1,BAD12055.1,ACA63866.1	190228_Chymo_SA39b-34a-658-5_6.332.332.2 File:"190228_Chymo_SA39b-34a-658-5_6.raw", NativeID:"controllerType=0 controllerNumber=1 scan=332"
TRUE	TRUE	(L)qIPQQSRY(E)	0.96	33.21	40.2486	17.3		2	Gln->pyro-Glu (-17)	501.756	1001.5	2	0.005144	5.132	937.137		111600	238	245	0	AGO17742.1,BU-LMW13,AAX98172.1,BU-LMW-PCR52,AEI00668.1,AEI00680.1,AFX69644.1,BAD12055.1,ACA63866.1	190228_Chymo_SA39b-34a-658-5_6.851.851.2 File:"190228_Chymo_SA39b-34a-658-5_6.raw", NativeID:"controllerType=0 controllerNumber=1 scan=851"
TRUE	TRUE	(L)qIPQQSRY(E)	0.95	32.07	40.1783	15.76		2	Gln->pyro-Glu (-17)	501.756	1001.5	2	0.004472	4.461	939.174		73886.7	238	245	0	AGO17742.1,BU-LMW13,AAX98172.1,BU-LMW-PCR52,AEI00668.1,AEI00680.1,AFX69644.1,BAD12055.1,ACA63866.1	190228_Chymo_SA39b-34a-658-5_6.854.854.2 File:"190228_Chymo_SA39b-34a-658-5_6.raw", NativeID:"controllerType=0 controllerNumber=1 scan=854"
TRUE	TRUE	(Q)QQSQQQLGQQPQQQQL(A)	0.97				4.88606	1		947.976	1893.94	2	0.008049	4.248			21214.2	286	301	0	AGO17742.1,BU-LMW13,AEI00668.1,AFX69644.1,AFX69658.1,BAD12055.1,ABD72601.1,AAX98172.1,BU-LMW-PCR52,AEI00680.1,AAX98171.1,ACA63866.1	190228_Chymo_SA39b-34a-658-5_6.756.756.2 File:"190228_Chymo_SA39b-34a-658-5_6.raw", NativeID:"controllerType=0 controllerNumber=1 scan=756" RTINSECONDS=843.6353
TRUE	TRUE	(L)GQQPQQQQLAQGTF(L)	1	57.45	41.675	48.37		2		779.888	1557.76	2	0.007702	4.941	1132.07		64252.7	293	306	0	AGO17742.1,BU-LMW13,AEI00668.1,AFX69644.1,AFX69658.1,BAD12055.1,ABD72601.1,AAX98172.1,BU-LMW-PCR52,AEI00680.1,AAX98171.1,ACA63866.1	190228_Chymo_SA39b-34a-658-5_6.1065.1065.2 File:"190228_Chymo_SA39b-34a-658-5_6.raw", NativeID:"controllerType=0 controllerNumber=1 scan=1065"
TRUE	TRUE	(L)GQQPQQQQLAQGTF(L)	0.99	44.36	41.6298	31.08		2		779.887	1557.76	2	0.006358	4.079	1130.34		36556.5	293	306	0	AGO17742.1,BU-LMW13,AEI00668.1,AFX69644.1,AFX69658.1,BAD12055.1,ABD72601.1,AAX98172.1,BU-LMW-PCR52,AEI00680.1,AAX98171.1,ACA63866.1	190228_Chymo_SA39b-34a-658-5_6.1063.1063.2 File:"190228_Chymo_SA39b-34a-658-5_6.raw", NativeID:"controllerType=0 controllerNumber=1 scan=1063"
TRUE	TRUE	(F)LQPHQIAQL(E)	0.99	40.24	37.8147	0		2		524.303	1046.59	2	0.004668	4.456	981.496		166387	307	315	0	BU-LMW13,AEI00662.1,AHN55186.1,ACZ59821.1,AGK83399.1,ABM66829.1,AVY03617.1,AAT36483.1,AGK83315.1,AGO17742.1,AEI00674.1,AEI00697.1,ACZ59832.1,AEI00659.1,ACP27641.1,BU-LMW-PCR52,ACZ59829.1,ALN96383.1,AGK83153.1,ACR56002.1,AEI00663.1,AVI69506.1,ACZ59822.1,ABM66826.1,CDI40248.1,ACV32581.1,AGK83335.1,ADH51279.1,BAI39601.1,ACA63866.1,CAD61021.1,AEI00656.1,CAA74550.1,AFX69658.1,CS-LMW-D8|ABY58134.1,ACP2…	190228_Chymo_SA39b-34a-658-5_6.892.892.2 File:"190228_Chymo_SA39b-34a-658-5_6.raw", NativeID:"controllerType=0 controllerNumber=1 scan=892"
TRUE	TRUE	(F)LQPHQIAQL(E)	0.99	40.52	38.1505	0		2		524.303	1046.59	2	0.005034	4.805	983.18		261686	307	315	0	BU-LMW13,AEI00662.1,AHN55186.1,ACZ59821.1,AGK83399.1,ABM66829.1,AVY03617.1,AAT36483.1,AGK83315.1,AGO17742.1,AEI00674.1,AEI00697.1,ACZ59832.1,AEI00659.1,ACP27641.1,BU-LMW-PCR52,ACZ59829.1,ALN96383.1,AGK83153.1,ACR56002.1,AEI00663.1,AVI69506.1,ACZ59822.1,ABM66826.1,CDI40248.1,ACV32581.1,AGK83335.1,ADH51279.1,BAI39601.1,ACA63866.1,CAD61021.1,AEI00656.1,CAA74550.1,AFX69658.1,CS-LMW-D8|ABY58134.1,ACP2…	190228_Chymo_SA39b-34a-658-5_6.894.894.2 File:"190228_Chymo_SA39b-34a-658-5_6.raw", NativeID:"controllerType=0 controllerNumber=1 scan=894"
TRUE	TRUE	(F)LQPHQIAQLEVm(T)	1				7.01323	1	Oxidation (+16)	711.879	1421.74	2	0.008521	5.989			79591.1	307	318	0	AGK83246.1,BU-LMW13,AEI00662.1,AHN55186.1,ABV49594.1,AEI00668.1,AHN55188.1,BU-LMW-PCR28,ACZ59821.1,AGK83399.1,ABM66829.1,ALS92747.1,ABM66827.1,AGK83144.1,AAX98172.1,BAB78738.1,ALS92762.1,AEI00660.1,ACZ51337.1,AGO17742.1,AEI00674.1,AEI00657.1,ACZ59832.1,CS-LMW-B4|ACA63876.1,AEI00659.1,ABY58135.1,ABM91084.1,ACJ76983.1,ABY40382.1,BU-LMW-PCR52,ACP27643.1,ACZ59829.1,ALN96383.1,ACZ59827.1,AGK83153.1,AC…	190228_Chymo_SA39b-34a-658-5_6.1174.1174.2 File:"190228_Chymo_SA39b-34a-658-5_6.raw", NativeID:"controllerType=0 controllerNumber=1 scan=1174" RTINSECONDS=1235.5514
TRUE	TRUE	(F)LQPHQIAQLEVm(T)	0.98				5.07058	1	Oxidation (+16)	711.878	1421.74	2	0.0073	5.131			36471.2	307	318	0	AGK83246.1,BU-LMW13,AEI00662.1,AHN55186.1,ABV49594.1,AEI00668.1,AHN55188.1,BU-LMW-PCR28,ACZ59821.1,AGK83399.1,ABM66829.1,ALS92747.1,ABM66827.1,AGK83144.1,AAX98172.1,BAB78738.1,ALS92762.1,AEI00660.1,ACZ51337.1,AGO17742.1,AEI00674.1,AEI00657.1,ACZ59832.1,CS-LMW-B4|ACA63876.1,AEI00659.1,ABY58135.1,ABM91084.1,ACJ76983.1,ABY40382.1,BU-LMW-PCR52,ACP27643.1,ACZ59829.1,ALN96383.1,ACZ59827.1,AGK83153.1,AC…	190228_Chymo_SA39b-34a-658-5_6.1171.1171.2 File:"190228_Chymo_SA39b-34a-658-5_6.raw", NativeID:"controllerType=0 controllerNumber=1 scan=1171" RTINSECONDS=1233.5642

## Sheet: 658-5 Spot 7
Valid	Assigned	Sequence	Prob	Mascot Ion score	Mascot Identity score	Mascot Delta Ion Score	X! Tandem	NTT	Modifications	Observed	Actual Mass	Charge	Delta Da	Delta PPM	Retention Time	Intensity	TIC	Start	Stop	# Other Proteins	Other Proteins	Spectrum ID
TRUE	TRUE	(Q)QQPFPQQQQPIIILQQSPF(S)	1				12.1739	1		755.744	2264.21	3	0.01391	6.14			30981.5	50	68	0	AAV91994.1,AEI00664.1,AEI00689.1,ACX46514.1,AGU91668.1,AGO17757.1,ABG23187.1,ABX89060.1,ALN96390.1,BU-LMW-PCR2,AAV91992.1,AGO17770.1,AAV86085.1,BAB78751.1,ACV32582.1,BAB78753.1,AHN55169.1,AGU91662.1,XP_020160667.1,ACY08829.1,AGO31299.1,AVG70973.1,AVY03611.1,ACH92775.1,AHN55171.1,AAO53259.1,AEM45618.1,AGK83211.1,AGO17763.1,AGO17765.1,AGO17746.1,AGO17767.1,AGO17769.1,AGU91675.1,AGU91698.1,AGO17761.…	190228_Chymo_SA39b-34a-658-5_7.2160.2160.3 File:"190228_Chymo_SA39b-34a-658-5_7.raw", NativeID:"controllerType=0 controllerNumber=1 scan=2160" RTINSECONDS=2733.9744
TRUE	TRUE	(Q)QQPFPQQQQPIIILQQSPF(S)	1				10.6021	1		755.744	2264.21	3	0.01372	6.059			39009.5	50	68	0	AAV91994.1,AEI00664.1,AEI00689.1,ACX46514.1,AGU91668.1,AGO17757.1,ABG23187.1,ABX89060.1,ALN96390.1,BU-LMW-PCR2,AAV91992.1,AGO17770.1,AAV86085.1,BAB78751.1,ACV32582.1,BAB78753.1,AHN55169.1,AGU91662.1,XP_020160667.1,ACY08829.1,AGO31299.1,AVG70973.1,AVY03611.1,ACH92775.1,AHN55171.1,AAO53259.1,AEM45618.1,AGK83211.1,AGO17763.1,AGO17765.1,AGO17746.1,AGO17767.1,AGO17769.1,AGU91675.1,AGU91698.1,AGO17761.…	190228_Chymo_SA39b-34a-658-5_7.2162.2162.3 File:"190228_Chymo_SA39b-34a-658-5_7.raw", NativeID:"controllerType=0 controllerNumber=1 scan=2162" RTINSECONDS=2736.0275
TRUE	TRUE	(F)PQQQQPIIILQQSPF(S)	1				7.55284	1		882.991	1763.97	2	0.01013	5.742			18801.3	54	68	0	AAV91994.1,AEI00664.1,AEI00689.1,ACX46514.1,AGU91668.1,AGO17757.1,ABG23187.1,ABX89060.1,ALN96390.1,BU-LMW-PCR2,AAV91992.1,AGO17770.1,AAV86085.1,BAB78751.1,ACV32582.1,BAB78753.1,AHN55169.1,AGU91662.1,XP_020160667.1,ACY08829.1,AGO31299.1,AVG70973.1,AVY03611.1,ACH92775.1,AHN55171.1,AAO53259.1,AEM45618.1,AGK83211.1,AGO17763.1,AGO17765.1,AGO17746.1,AGO17767.1,AGO17769.1,AGU91675.1,AGU91698.1,AGO17761.…	190228_Chymo_SA39b-34a-658-5_7.2014.2014.2 File:"190228_Chymo_SA39b-34a-658-5_7.raw", NativeID:"controllerType=0 controllerNumber=1 scan=2014" RTINSECONDS=2513.5941
TRUE	TRUE	(F)PQQQQPIIILQQSPF(S)	1				7.03152	1		882.991	1763.97	2	0.00989	5.603			27345.5	54	68	0	AAV91994.1,AEI00664.1,AEI00689.1,ACX46514.1,AGU91668.1,AGO17757.1,ABG23187.1,ABX89060.1,ALN96390.1,BU-LMW-PCR2,AAV91992.1,AGO17770.1,AAV86085.1,BAB78751.1,ACV32582.1,BAB78753.1,AHN55169.1,AGU91662.1,XP_020160667.1,ACY08829.1,AGO31299.1,AVG70973.1,AVY03611.1,ACH92775.1,AHN55171.1,AAO53259.1,AEM45618.1,AGK83211.1,AGO17763.1,AGO17765.1,AGO17746.1,AGO17767.1,AGO17769.1,AGU91675.1,AGU91698.1,AGO17761.…	190228_Chymo_SA39b-34a-658-5_7.2017.2017.2 File:"190228_Chymo_SA39b-34a-658-5_7.raw", NativeID:"controllerType=0 controllerNumber=1 scan=2017" RTINSECONDS=2517.2905
TRUE	TRUE	(P)IIILQQSPFSQQQQP(V)	1	75.76	40.1334	66.54	9.52288	2		877.989	1753.96	2	0.02678	15.26	2939.95		67068.8	60	74	0	AAV91994.1,AEI00664.1,AEI00689.1,ACX46514.1,AGU91668.1,AGO17757.1,ABG23187.1,ABX89060.1,ALN96390.1,BU-LMW-PCR2,AAV91992.1,AGO17770.1,AAV86085.1,BAB78751.1,ACV32582.1,BAB78753.1,AHN55169.1,AGU91662.1,XP_020160667.1,ACY08829.1,AGO31299.1,AVG70973.1,AVY03611.1,ACH92775.1,AHN55171.1,AAO53259.1,AEM45618.1,AGK83211.1,AGO17763.1,AGO17765.1,AGO17746.1,AGO17767.1,AGO17769.1,AGU91698.1,AGO17761.1,ALN96387.…	190312_thermo_SA39b-34a-658-5_7.2415.2415.2 File:"190312_thermo_SA39b-34a-658-5_7.raw", NativeID:"controllerType=0 controllerNumber=1 scan=2415" RTINSECONDS=2939.9466
TRUE	TRUE	(P)IIILQQSPFSQQQQP(V)	1	46.06	39.9559	36.04	3.05552	2		585.663	1753.97	3	0.0294	16.75	2943.41		118384	60	74	0	AAV91994.1,AEI00664.1,AEI00689.1,ACX46514.1,AGU91668.1,AGO17757.1,ABG23187.1,ABX89060.1,ALN96390.1,BU-LMW-PCR2,AAV91992.1,AGO17770.1,AAV86085.1,BAB78751.1,ACV32582.1,BAB78753.1,AHN55169.1,AGU91662.1,XP_020160667.1,ACY08829.1,AGO31299.1,AVG70973.1,AVY03611.1,ACH92775.1,AHN55171.1,AAO53259.1,AEM45618.1,AGK83211.1,AGO17763.1,AGO17765.1,AGO17746.1,AGO17767.1,AGO17769.1,AGU91698.1,AGO17761.1,ALN96387.…	190312_thermo_SA39b-34a-658-5_7.2424.2424.3 File:"190312_thermo_SA39b-34a-658-5_7.raw", NativeID:"controllerType=0 controllerNumber=1 scan=2424" RTINSECONDS=2943.4098
TRUE	TRUE	(P)IIILQQSPFSQQQQP(V)	1	36.92	39.962	28.64	3.24413	2		585.662	1753.96	3	0.02793	15.91	2946.08		145060	60	74	0	AAV91994.1,AEI00664.1,AEI00689.1,ACX46514.1,AGU91668.1,AGO17757.1,ABG23187.1,ABX89060.1,ALN96390.1,BU-LMW-PCR2,AAV91992.1,AGO17770.1,AAV86085.1,BAB78751.1,ACV32582.1,BAB78753.1,AHN55169.1,AGU91662.1,XP_020160667.1,ACY08829.1,AGO31299.1,AVG70973.1,AVY03611.1,ACH92775.1,AHN55171.1,AAO53259.1,AEM45618.1,AGK83211.1,AGO17763.1,AGO17765.1,AGO17746.1,AGO17767.1,AGO17769.1,AGU91698.1,AGO17761.1,ALN96387.…	190312_thermo_SA39b-34a-658-5_7.2430.2430.3 File:"190312_thermo_SA39b-34a-658-5_7.raw", NativeID:"controllerType=0 controllerNumber=1 scan=2430" RTINSECONDS=2946.081
TRUE	TRUE	(P)IIILQQSPFSQQQQP(V)	1	73.01	40.1502	64	4.18709	2		877.989	1753.96	2	0.02593	14.77	2937.8		38823.2	60	74	0	AAV91994.1,AEI00664.1,AEI00689.1,ACX46514.1,AGU91668.1,AGO17757.1,ABG23187.1,ABX89060.1,ALN96390.1,BU-LMW-PCR2,AAV91992.1,AGO17770.1,AAV86085.1,BAB78751.1,ACV32582.1,BAB78753.1,AHN55169.1,AGU91662.1,XP_020160667.1,ACY08829.1,AGO31299.1,AVG70973.1,AVY03611.1,ACH92775.1,AHN55171.1,AAO53259.1,AEM45618.1,AGK83211.1,AGO17763.1,AGO17765.1,AGO17746.1,AGO17767.1,AGO17769.1,AGU91698.1,AGO17761.1,ALN96387.…	190312_thermo_SA39b-34a-658-5_7.2411.2411.2 File:"190312_thermo_SA39b-34a-658-5_7.raw", NativeID:"controllerType=0 controllerNumber=1 scan=2411" RTINSECONDS=2937.7962
TRUE	TRUE	(P)FSQQQQPVLPQQQP(V)	0.97	41.16	44.079	15.51	3.48149	2		826.935	1651.86	2	0.02411	14.58	1949.32		27096.4	68	81	0	AAV91994.1,AEI00664.1,AEI00689.1,ACX46514.1,AGU91668.1,AGO17757.1,ABG23187.1,ABX89060.1,BU-LMW-PCR2,AAV91992.1,AGO17770.1,BAB78751.1,ACV32582.1,BAB78753.1,AHN55169.1,AGU91662.1,XP_020160667.1,ACY08829.1,AGO31299.1,AVG70973.1,AVY03611.1,ACH92775.1,AHN55171.1,AAO53259.1,AEM45618.1,AGK83211.1,AGO17763.1,AGO17765.1,AGO17746.1,AGO17767.1,AGU91698.1,AGO17761.1,ALN96387.1,AGO31300.1,ALN96389.1,AVY03606.…	190312_thermo_SA39b-34a-658-5_7.1492.1492.2 File:"190312_thermo_SA39b-34a-658-5_7.raw", NativeID:"controllerType=0 controllerNumber=1 scan=1492" RTINSECONDS=1949.3166
TRUE	TRUE	(F)SQQQQPVLPQQQPVIIL(Q)	1	50.83	35.2815	24.39	6.3279	2		972.555	1943.1	2	0.01155	5.942	2287.24		29727.7	69	85	0	AAV91994.1,AEI00664.1,AEI00689.1,ACX46514.1,AGU91668.1,AGO17757.1,ABG23187.1,ABX89060.1,BU-LMW-PCR2,AAV91992.1,AGO17770.1,BAB78751.1,ACV32582.1,BAB78753.1,AHN55169.1,AGU91662.1,XP_020160667.1,ACY08829.1,AGO31299.1,AVG70973.1,AVY03611.1,ACH92775.1,AHN55171.1,AAO53259.1,AEM45618.1,AGK83211.1,AGO17763.1,AGO17765.1,AGO17746.1,AGO17767.1,AGU91698.1,AGO17761.1,ALN96387.1,AGO31300.1,ALN96389.1,AVY03606.…	190228_Chymo_SA39b-34a-658-5_7.1850.1850.2 File:"190228_Chymo_SA39b-34a-658-5_7.raw", NativeID:"controllerType=0 controllerNumber=1 scan=1850" RTINSECONDS=2287.2433
TRUE	TRUE	(P)VIILQQPP(F)	0.95	52.31	33.2469	4.47		2		454.291	906.568	2	0.01414	15.58	2740		549895	82	89	0	AAV91994.1,ACN93756.1,AEI00664.1,AEI00689.1,ACX46514.1,ACN93758.1,AGU91668.1,AGO17757.1,ABG23187.1,ABX89060.1,ALN96390.1,BU-LMW-PCR2,AAV91992.1,AGO17770.1,BAB78751.1,ACV32582.1,BAB78753.1,AHN55169.1,AGU91662.1,XP_020160667.1,ACY08829.1,AGO31299.1,ABY61036.1,AVG70973.1,AVY03611.1,ACH92775.1,AHN55171.1,AAO53259.1,AEM45618.1,AGK83211.1,AGO17763.1,AGO17765.1,ACN93763.1,AGO17746.1,AGO17769.1,AGU91675.…	190312_thermo_SA39b-34a-658-5_7.2195.2195.2 File:"190312_thermo_SA39b-34a-658-5_7.raw", NativeID:"controllerType=0 controllerNumber=1 scan=2195"
TRUE	TRUE	(P)VIILQQPPFSQQQQP(V)	1	60.33	39.6666	42.62	3.88606	2		875.991	1749.97	2	0.02644	15.1	2885.22		20675.3	82	96	0	AAV91994.1,AEI00664.1,AEI00689.1,ACX46514.1,AGU91668.1,AGO17757.1,ABG23187.1,ABX89060.1,ALN96390.1,BU-LMW-PCR2,AAV91992.1,AGO17770.1,BAB78751.1,ACV32582.1,BAB78753.1,AHN55169.1,AGU91662.1,XP_020160667.1,ACY08829.1,AVG70973.1,AVY03611.1,ACH92775.1,AHN55171.1,AAO53259.1,AEM45618.1,AGK83211.1,AGO17763.1,AGO17765.1,AGO17746.1,AGO17769.1,AGU91675.1,AGU91698.1,AGO17761.1,ALN96387.1,AGO31300.1,ALN96389.…	190312_thermo_SA39b-34a-658-5_7.2333.2333.2 File:"190312_thermo_SA39b-34a-658-5_7.raw", NativeID:"controllerType=0 controllerNumber=1 scan=2333" RTINSECONDS=2885.2193
TRUE	TRUE	(P)VIILQQPPFSQQQQP(V)	0.98	35.83	39.6572	18.12	1.38722	2		584.33	1749.97	3	0.02655	15.16	2897.63		82007.7	82	96	0	AAV91994.1,AEI00664.1,AEI00689.1,ACX46514.1,AGU91668.1,AGO17757.1,ABG23187.1,ABX89060.1,ALN96390.1,BU-LMW-PCR2,AAV91992.1,AGO17770.1,BAB78751.1,ACV32582.1,BAB78753.1,AHN55169.1,AGU91662.1,XP_020160667.1,ACY08829.1,AVG70973.1,AVY03611.1,ACH92775.1,AHN55171.1,AAO53259.1,AEM45618.1,AGK83211.1,AGO17763.1,AGO17765.1,AGO17746.1,AGO17769.1,AGU91675.1,AGU91698.1,AGO17761.1,ALN96387.1,AGO31300.1,ALN96389.…	190312_thermo_SA39b-34a-658-5_7.2349.2349.3 File:"190312_thermo_SA39b-34a-658-5_7.raw", NativeID:"controllerType=0 controllerNumber=1 scan=2349" RTINSECONDS=2897.6281
TRUE	TRUE	(P)VIILQQPPFSQQQQP(V)	0.96	33.98	39.6923	19.32		2		584.33	1749.97	3	0.02582	14.75	2895.18		53642	82	96	0	AAV91994.1,AEI00664.1,AEI00689.1,ACX46514.1,AGU91668.1,AGO17757.1,ABG23187.1,ABX89060.1,ALN96390.1,BU-LMW-PCR2,AAV91992.1,AGO17770.1,BAB78751.1,ACV32582.1,BAB78753.1,AHN55169.1,AGU91662.1,XP_020160667.1,ACY08829.1,AVG70973.1,AVY03611.1,ACH92775.1,AHN55171.1,AAO53259.1,AEM45618.1,AGK83211.1,AGO17763.1,AGO17765.1,AGO17746.1,AGO17769.1,AGU91675.1,AGU91698.1,AGO17761.1,ALN96387.1,AGO31300.1,ALN96389.…	190312_thermo_SA39b-34a-658-5_7.2344.2344.3 File:"190312_thermo_SA39b-34a-658-5_7.raw", NativeID:"controllerType=0 controllerNumber=1 scan=2344"
TRUE	TRUE	(P)VIILQQPPFSQQQQP(V)	0.96	60.62	39.4206	42.17		2		875.992	1749.97	2	0.02815	16.08	2886.94		25637.2	82	96	0	AAV91994.1,AEI00664.1,AEI00689.1,ACX46514.1,AGU91668.1,AGO17757.1,ABG23187.1,ABX89060.1,ALN96390.1,BU-LMW-PCR2,AAV91992.1,AGO17770.1,BAB78751.1,ACV32582.1,BAB78753.1,AHN55169.1,AGU91662.1,XP_020160667.1,ACY08829.1,AVG70973.1,AVY03611.1,ACH92775.1,AHN55171.1,AAO53259.1,AEM45618.1,AGK83211.1,AGO17763.1,AGO17765.1,AGO17746.1,AGO17769.1,AGU91675.1,AGU91698.1,AGO17761.1,ALN96387.1,AGO31300.1,ALN96389.…	190312_thermo_SA39b-34a-658-5_7.2335.2335.2 File:"190312_thermo_SA39b-34a-658-5_7.raw", NativeID:"controllerType=0 controllerNumber=1 scan=2335" RTINSECONDS=2886.9379
TRUE	TRUE	(L)QQPPFSQQQQPVLPQQPPF(S)	1	59.03	40.7766	7.41	10.5686	2		740.384	2218.13	3	0.01152	5.191	2176.21		36597.4	86	104	0	AAV91994.1,AEI00689.1,AGU91668.1,BU-LMW14,AGO17757.1,ALN96390.1,ACZ59821.1,BAB78751.1,BAD69625.1,ABM66829.1,AHN55171.1,AGO17765.1,AGO17746.1,AEI00678.1,AGO17769.1,AGU91675.1,AGU91698.1,ACZ59832.1,AGO17761.1,ALN96387.1,AVY03606.1,AGK83153.1,AAW28853.1,AGU91669.1,AAV91995.1,ACX46513.1,ABG23188.1,AHN55187.1,AGO17756.1,AGU91665.1,ACX46517.1,AVI69506.1,ALN96391.1,CDI40248.1,AAV86084.1,AGK83335.1,AVG70…	190228_Chymo_SA39b-34a-658-5_7.1777.1777.3 File:"190228_Chymo_SA39b-34a-658-5_7.raw", NativeID:"controllerType=0 controllerNumber=1 scan=1777" RTINSECONDS=2176.2063
TRUE	TRUE	(L)QQPPFSQQQQPVLPQQPPF(S)	1	49.31	40.8077	0	8.92082	2		740.384	2218.13	3	0.01262	5.686	2178.62		37962	86	104	0	AAV91994.1,AEI00689.1,AGU91668.1,BU-LMW14,AGO17757.1,ALN96390.1,ACZ59821.1,BAB78751.1,BAD69625.1,ABM66829.1,AHN55171.1,AGO17765.1,AGO17746.1,AEI00678.1,AGO17769.1,AGU91675.1,AGU91698.1,ACZ59832.1,AGO17761.1,ALN96387.1,AVY03606.1,AGK83153.1,AAW28853.1,AGU91669.1,AAV91995.1,ACX46513.1,ABG23188.1,AHN55187.1,AGO17756.1,AGU91665.1,ACX46517.1,AVI69506.1,ALN96391.1,CDI40248.1,AAV86084.1,AGK83335.1,AVG70…	190228_Chymo_SA39b-34a-658-5_7.1781.1781.3 File:"190228_Chymo_SA39b-34a-658-5_7.raw", NativeID:"controllerType=0 controllerNumber=1 scan=1781" RTINSECONDS=2178.6181
TRUE	TRUE	(L)QQPPFSQQQQPVLPQQPPFSQQ(Q)	1				8.14874	1		854.767	2561.28	3	0.01332	5.199			10300.5	86	107	0	AAV91994.1,AEI00664.1,AEI00689.1,ACX46514.1,AGU91668.1,AGO17757.1,ABG23187.1,ABX89060.1,ALN96390.1,BU-LMW-PCR2,AAV91992.1,AGO17770.1,BAB78751.1,ACV32582.1,BAB78753.1,AHN55169.1,AGU91662.1,XP_020160667.1,ACY08829.1,AVG70973.1,AVY03611.1,ACH92775.1,AHN55171.1,AAO53259.1,AGK83211.1,AGO17763.1,AGO17765.1,AGO17769.1,AGU91675.1,AGU91698.1,ALN96387.1,AGO31300.1,ALN96389.1,AVY03606.1,AGU91696.1,AVY03608.…	190228_Chymo_SA39b-34a-658-5_7.1636.1636.3 File:"190228_Chymo_SA39b-34a-658-5_7.raw", NativeID:"controllerType=0 controllerNumber=1 scan=1636" RTINSECONDS=1967.1445
TRUE	TRUE	(L)QQPPFSQQQQPVLPQQPPFSQQQQ(Q)	1				11.4089	1		940.141	2817.4	3	0.01801	6.389			13969.2	86	109	0	AAV91994.1,AEI00664.1,AEI00689.1,ACX46514.1,AGU91668.1,AGO17757.1,ABG23187.1,ABX89060.1,ALN96390.1,BU-LMW-PCR2,AAV91992.1,AGO17770.1,BAB78751.1,ACV32582.1,BAB78753.1,AHN55169.1,AGU91662.1,XP_020160667.1,ACY08829.1,AVG70973.1,AVY03611.1,ACH92775.1,AHN55171.1,AAO53259.1,AGK83211.1,AGO17763.1,AGO17765.1,AGO17769.1,AGU91675.1,AGU91698.1,ALN96387.1,AGO31300.1,ALN96389.1,AVY03606.1,AGU91696.1,AVY03608.…	190228_Chymo_SA39b-34a-658-5_7.1590.1590.3 File:"190228_Chymo_SA39b-34a-658-5_7.raw", NativeID:"controllerType=0 controllerNumber=1 scan=1590" RTINSECONDS=1914.4319
TRUE	TRUE	(L)QQPPFSQQQQPVLPQQPPFSQQQQQQQ(Q)	0.98				5.24413	1		1068.2	3201.58	3	0.01836	5.732			15991	86	112	0	AAV91994.1,AEI00664.1,AEI00689.1,AGU91668.1,AGO17757.1,ABG23187.1,ABX89060.1,ALN96390.1,BU-LMW-PCR2,AAV91992.1,AGO17770.1,BAB78751.1,ACV32582.1,AHN55169.1,AGU91662.1,XP_020160667.1,AVG70973.1,AVY03611.1,ACH92775.1,AAO53259.1,AGK83211.1,AGO17763.1,AGO17765.1,AGO17769.1,AGU91675.1,AGU91698.1,ALN96387.1,AGO31300.1,ALN96389.1,AGU91696.1,AGU91669.1,AAV91995.1,ACX46513.1,ABG23188.1,AGU91667.1,AHN55187.…	190228_Chymo_SA39b-34a-658-5_7.1547.1547.3 File:"190228_Chymo_SA39b-34a-658-5_7.raw", NativeID:"controllerType=0 controllerNumber=1 scan=1547" RTINSECONDS=1868.3515
TRUE	TRUE	(F)SQQQQPVLPQQPPF(S)	0.98	42.6	41.002	0		2		811.425	1620.84	2	0.009886	6.096	1827.12		38819.6	91	104	0	AAV91994.1,AEI00689.1,AGU91668.1,BU-LMW14,AGO17757.1,ALN96390.1,ACZ59821.1,BAB78751.1,BAD69625.1,ABM66829.1,AHN55171.1,AGO17742.1,AGO17765.1,AGO17746.1,AEI00678.1,AGO17769.1,AGU91675.1,AGU91698.1,ACZ59832.1,AGO17761.1,ALN96387.1,AVY03606.1,AGK83153.1,BU-LMW5,AAW28853.1,AFK29758.1,AGU91669.1,AAV91995.1,ACX46513.1,ABG23188.1,AHN55187.1,AGO17756.1,AGU91665.1,ACX46517.1,AVI69506.1,ALN96391.1,CDI40248…	190228_Chymo_SA39b-34a-658-5_7.1519.1519.2 File:"190228_Chymo_SA39b-34a-658-5_7.raw", NativeID:"controllerType=0 controllerNumber=1 scan=1519"
TRUE	TRUE	(P)VLPQQPPFSQQQQQQQQQQPP(F)	0.98	6.45	39.2809	0	5.92082	2		829.763	2486.27	3	0.03742	15.04	2203.02		24102	97	117	0	AEI00664.1,AEI00689.1,AGU91669.1,AGU91668.1,ABG23188.1,AGU91667.1,AHN55187.1,AAP44991.1,ABG23187.1,ABX89060.1,AGU91665.1,ALN96390.1,ALN96391.1,BU-LMW-PCR2,AFX69667.1,AGO17770.1,AHN55181.1,BAB78751.1,ABV72241.1,AGU91682.1,AHN55169.1,AGU91662.1,AVG70974.1,AVG70972.1,AVG70973.1,ACH92775.1,ACY08824.1,AGU91659.1,AAO53259.1,AGO17743.1,AGO17766.1,AGO17765.1,AGO17768.1,AEI00696.1,AGO17767.1,AGU91675.1,AF…	190312_thermo_SA39b-34a-658-5_7.1700.1700.3 File:"190312_thermo_SA39b-34a-658-5_7.raw", NativeID:"controllerType=0 controllerNumber=1 scan=1700" RTINSECONDS=2203.0221
TRUE	TRUE	(P)VLPQQPPFSQQQQQQQQQQPPFSQQQQP(V)	1	43.09	34.7943	29.69	9.11919	2		1110.9	3329.67	3	0.05155	15.48	2474.43		175773	97	124	0	AEI00664.1,AEI00689.1,AGU91669.1,AGU91668.1,ABG23188.1,AGU91667.1,AHN55187.1,AAP44991.1,ABG23187.1,AGU91665.1,ALN96390.1,ALN96391.1,BU-LMW-PCR2,AFX69667.1,AGO17770.1,AHN55181.1,BAB78751.1,ABV72241.1,AGU91682.1,AHN55169.1,AGU91662.1,AVG70974.1,AVG70972.1,AVG70973.1,ACY08824.1,AGU91659.1,AAO53259.1,AGO17743.1,AGO17766.1,AGO17765.1,AGO17768.1,AEI00696.1,AGO17767.1,AGU91675.1,AFX69654.1,AGU91698.1,AG…	190312_thermo_SA39b-34a-658-5_7.1916.1916.3 File:"190312_thermo_SA39b-34a-658-5_7.raw", NativeID:"controllerType=0 controllerNumber=1 scan=1916" RTINSECONDS=2474.4325
TRUE	TRUE	(P)VLPQQPPFSQQQQQQQQQQPPFSQQQQP(V)	1	29.39	34.9192	23.58	6.48149	2		1110.9	3329.67	3	0.04679	14.05	2466.52		69464.5	97	124	0	AEI00664.1,AEI00689.1,AGU91669.1,AGU91668.1,ABG23188.1,AGU91667.1,AHN55187.1,AAP44991.1,ABG23187.1,AGU91665.1,ALN96390.1,ALN96391.1,BU-LMW-PCR2,AFX69667.1,AGO17770.1,AHN55181.1,BAB78751.1,ABV72241.1,AGU91682.1,AHN55169.1,AGU91662.1,AVG70974.1,AVG70972.1,AVG70973.1,ACY08824.1,AGU91659.1,AAO53259.1,AGO17743.1,AGO17766.1,AGO17765.1,AGO17768.1,AEI00696.1,AGO17767.1,AGU91675.1,AFX69654.1,AGU91698.1,AG…	190312_thermo_SA39b-34a-658-5_7.1909.1909.3 File:"190312_thermo_SA39b-34a-658-5_7.raw", NativeID:"controllerType=0 controllerNumber=1 scan=1909" RTINSECONDS=2466.5223
TRUE	TRUE	(P)VLPQQPPFSQQQQQQQQQQPPFSQQQQP(V)	1	28.81	34.8558	15.15	3.88606	2		1110.9	3329.67	3	0.04899	14.71	2490.16		447762	97	124	0	AEI00664.1,AEI00689.1,AGU91669.1,AGU91668.1,ABG23188.1,AGU91667.1,AHN55187.1,AAP44991.1,ABG23187.1,AGU91665.1,ALN96390.1,ALN96391.1,BU-LMW-PCR2,AFX69667.1,AGO17770.1,AHN55181.1,BAB78751.1,ABV72241.1,AGU91682.1,AHN55169.1,AGU91662.1,AVG70974.1,AVG70972.1,AVG70973.1,ACY08824.1,AGU91659.1,AAO53259.1,AGO17743.1,AGO17766.1,AGO17765.1,AGO17768.1,AEI00696.1,AGO17767.1,AGU91675.1,AFX69654.1,AGU91698.1,AG…	190312_thermo_SA39b-34a-658-5_7.1936.1936.3 File:"190312_thermo_SA39b-34a-658-5_7.raw", NativeID:"controllerType=0 controllerNumber=1 scan=1936" RTINSECONDS=2490.1572
TRUE	TRUE	(P)VLPQQPPFSQQQQQQQQQQPPFSQQQQP(V)	1	37.77	34.8558	27.26		2		1110.9	3329.67	3	0.04899	14.71	2464.47		51268.5	97	124	0	AEI00664.1,AEI00689.1,AGU91669.1,AGU91668.1,ABG23188.1,AGU91667.1,AHN55187.1,AAP44991.1,ABG23187.1,AGU91665.1,ALN96390.1,ALN96391.1,BU-LMW-PCR2,AFX69667.1,AGO17770.1,AHN55181.1,BAB78751.1,ABV72241.1,AGU91682.1,AHN55169.1,AGU91662.1,AVG70974.1,AVG70972.1,AVG70973.1,ACY08824.1,AGU91659.1,AAO53259.1,AGO17743.1,AGO17766.1,AGO17765.1,AGO17768.1,AEI00696.1,AGO17767.1,AGU91675.1,AFX69654.1,AGU91698.1,AG…	190312_thermo_SA39b-34a-658-5_7.1906.1906.3 File:"190312_thermo_SA39b-34a-658-5_7.raw", NativeID:"controllerType=0 controllerNumber=1 scan=1906" RTINSECONDS=2464.4744
TRUE	TRUE	(P)VLPQQPPFSQQQQQQQQQQPPFSQQQQP(V)	1	37.27	34.8954	22.62		2		1110.9	3329.67	3	0.04789	14.38	2453.59		33805.4	97	124	0	AEI00664.1,AEI00689.1,AGU91669.1,AGU91668.1,ABG23188.1,AGU91667.1,AHN55187.1,AAP44991.1,ABG23187.1,AGU91665.1,ALN96390.1,ALN96391.1,BU-LMW-PCR2,AFX69667.1,AGO17770.1,AHN55181.1,BAB78751.1,ABV72241.1,AGU91682.1,AHN55169.1,AGU91662.1,AVG70974.1,AVG70972.1,AVG70973.1,ACY08824.1,AGU91659.1,AAO53259.1,AGO17743.1,AGO17766.1,AGO17765.1,AGO17768.1,AEI00696.1,AGO17767.1,AGU91675.1,AFX69654.1,AGU91698.1,AG…	190312_thermo_SA39b-34a-658-5_7.1893.1893.3 File:"190312_thermo_SA39b-34a-658-5_7.raw", NativeID:"controllerType=0 controllerNumber=1 scan=1893"
TRUE	TRUE	(P)FSQQQQQQQQQQPP(F)	1	62.11	46.1053	31.58	6.55284	2		864.42	1726.83	2	0.02345	13.57	1010.25		14580.5	104	117	0	AEI00664.1,AEI00689.1,AGU91669.1,AGU91668.1,ABG23188.1,AGU91667.1,AHN55187.1,AAP44991.1,ABG23187.1,ABX89060.1,AGU91665.1,ALN96390.1,ALN96391.1,BU-LMW-PCR2,AFX69667.1,AGO17770.1,AHN55181.1,BAB78751.1,ABV72241.1,AGU91682.1,AHN55169.1,AGU91662.1,AVG70974.1,AVG70972.1,AVG70973.1,ACH92775.1,ACY08824.1,AGU91659.1,AAO53259.1,AGO17743.1,AGO17766.1,AGO17765.1,AGO17768.1,AEI00696.1,AGO17767.1,AGU91675.1,AF…	190312_thermo_SA39b-34a-658-5_7.685.685.2 File:"190312_thermo_SA39b-34a-658-5_7.raw", NativeID:"controllerType=0 controllerNumber=1 scan=685" RTINSECONDS=1010.2455
TRUE	TRUE	(P)FSQQQQQQQQQQPP(F)	0.99	63.54	46.1056	33	3.37675	2		864.42	1726.83	2	0.02394	13.86	1008.58		13596.5	104	117	0	AEI00664.1,AEI00689.1,AGU91669.1,AGU91668.1,ABG23188.1,AGU91667.1,AHN55187.1,AAP44991.1,ABG23187.1,ABX89060.1,AGU91665.1,ALN96390.1,ALN96391.1,BU-LMW-PCR2,AFX69667.1,AGO17770.1,AHN55181.1,BAB78751.1,ABV72241.1,AGU91682.1,AHN55169.1,AGU91662.1,AVG70974.1,AVG70972.1,AVG70973.1,ACH92775.1,ACY08824.1,AGU91659.1,AAO53259.1,AGO17743.1,AGO17766.1,AGO17765.1,AGO17768.1,AEI00696.1,AGO17767.1,AGU91675.1,AF…	190312_thermo_SA39b-34a-658-5_7.683.683.2 File:"190312_thermo_SA39b-34a-658-5_7.raw", NativeID:"controllerType=0 controllerNumber=1 scan=683" RTINSECONDS=1008.5788
TRUE	TRUE	(P)FSQQQQQQQQQQPPFSQQQQP(V)	0.99	36.62	41.7269	10.27	2.22915	2		857.749	2570.23	3	0.03617	14.07	1725.21		28147.9	104	124	0	AEI00664.1,AEI00689.1,AGU91669.1,AGU91668.1,ABG23188.1,AGU91667.1,AHN55187.1,AAP44991.1,ABG23187.1,AGU91665.1,ALN96390.1,ALN96391.1,BU-LMW-PCR2,AFX69667.1,AGO17770.1,AHN55181.1,BAB78751.1,ABV72241.1,AGU91682.1,AHN55169.1,AGU91662.1,AVG70974.1,AVG70972.1,AVG70973.1,ACY08824.1,AGU91659.1,AAO53259.1,AGO17743.1,AGO17766.1,AGO17765.1,AGO17768.1,AEI00696.1,AGO17767.1,AGU91675.1,AFX69654.1,AGU91698.1,AG…	190312_thermo_SA39b-34a-658-5_7.1294.1294.3 File:"190312_thermo_SA39b-34a-658-5_7.raw", NativeID:"controllerType=0 controllerNumber=1 scan=1294" RTINSECONDS=1725.2141
TRUE	TRUE	(S)SQQPPFPQQHQQFPQQQIPVVQPSVL(Q)	1				9.74473	1		1004.2	3009.56	3	0.01782	5.92			21347.6	148	173	0	AAV91994.1,AEI00664.1,AEI00689.1,ACX46514.1,AGU91668.1,BU-LMW14,AGO17757.1,ABG23187.1,ABX89060.1,ABG23189.1,ALN96390.1,BU-LMW-PCR2,AAV91992.1,AAV86085.1,ACV32582.1,BAB78753.1,AHN55169.1,AGU91662.1,XP_020160667.1,ACY08829.1,AVG70973.1,AVY03611.1,ACH92775.1,AHN55171.1,AAO53259.1,AGK83211.1,AGO17763.1,AGO17765.1,AGO17746.1,AGO17767.1,AGO17769.1,AGU91675.1,AGU91698.1,AGO17761.1,ALN96387.1,AGO31300.1,…	190228_Chymo_SA39b-34a-658-5_7.1762.1762.3 File:"190228_Chymo_SA39b-34a-658-5_7.raw", NativeID:"controllerType=0 controllerNumber=1 scan=1762" RTINSECONDS=2154.1132
TRUE	TRUE	(S)SQQPPFPQQHQQFPQQQIPVVQPSVL(Q)	0.98				5.25964	1		1004.2	3009.56	3	0.01837	6.102			22199.2	148	173	0	AAV91994.1,AEI00664.1,AEI00689.1,ACX46514.1,AGU91668.1,BU-LMW14,AGO17757.1,ABG23187.1,ABX89060.1,ABG23189.1,ALN96390.1,BU-LMW-PCR2,AAV91992.1,AAV86085.1,ACV32582.1,BAB78753.1,AHN55169.1,AGU91662.1,XP_020160667.1,ACY08829.1,AVG70973.1,AVY03611.1,ACH92775.1,AHN55171.1,AAO53259.1,AGK83211.1,AGO17763.1,AGO17765.1,AGO17746.1,AGO17767.1,AGO17769.1,AGU91675.1,AGU91698.1,AGO17761.1,ALN96387.1,AGO31300.1,…	190228_Chymo_SA39b-34a-658-5_7.1764.1764.3 File:"190228_Chymo_SA39b-34a-658-5_7.raw", NativeID:"controllerType=0 controllerNumber=1 scan=1764" RTINSECONDS=2156.0963
TRUE	TRUE	(H)QQFPQQQIPVVQPSVL(Q)	1				7.37675	1		918.51	1835	2	0.01049	5.712	2222.79		25584.2	158	173	0	AAV91994.1,AEI00664.1,AEI00689.1,ACX46514.1,AGU91668.1,BU-LMW14,AGO17757.1,ABG23187.1,ABX89060.1,ABG23189.1,ALN96390.1,BU-LMW-PCR2,AAV91992.1,AAV86085.1,BAB78751.1,ACV32582.1,BAB78753.1,AHN55169.1,AGU91662.1,XP_020160667.1,ACY08829.1,AVG70973.1,AVY03611.1,ACH92775.1,AHN55171.1,AAO53259.1,AGK83211.1,AGO17763.1,AGO17765.1,AGO17746.1,AGO17767.1,AGO17769.1,AGU91675.1,AGU91698.1,AGO17761.1,ALN96387.1,…	190228_Chymo_SA39b-34a-658-5_7.1810.1810.2 File:"190228_Chymo_SA39b-34a-658-5_7.raw", NativeID:"controllerType=0 controllerNumber=1 scan=1810" RTINSECONDS=2222.7916
TRUE	TRUE	(H)QQFPQQQIPVVQPSVLQQLNPcK(V)	1				15	1	Carbamidomethyl (+57)	902.146	2703.42	3	0.0005897	0.218			28645.5	158	180	0	AAV91994.1,AEI00664.1,ACX46514.1,AGU91668.1,BU-LMW14,AGO17757.1,ABG23189.1,ALN96390.1,BU-LMW-PCR2,AAV91992.1,AAV86085.1,BAB78751.1,ACV32582.1,BAB78753.1,AHN55169.1,AGU91662.1,XP_020160667.1,ACY08829.1,AVG70973.1,AVY03611.1,ACH92775.1,AHN55171.1,AAO53259.1,AGK83211.1,AGO17765.1,AGO17746.1,AGO17767.1,AGO17769.1,AGU91675.1,AGU91698.1,AGO17761.1,ALN96387.1,AGO31300.1,ALN96389.1,AVY03606.1,AGU91696.1,…	190321_trypsin_SA39b-34a-658-5_7.2204.2204.3 File:"190321_trypsin_SA39b-34a-658-5_7.raw", NativeID:"controllerType=0 controllerNumber=1 scan=2204" RTINSECONDS=2401.4051
TRUE	TRUE	(H)QQFPQQQIPVVQPSVLQQLNPcK(V)	1				9.42022	1	Carbamidomethyl (+57)	902.146	2703.42	3	-0.0005093	-0.1883			19594.7	158	180	0	AAV91994.1,AEI00664.1,ACX46514.1,AGU91668.1,BU-LMW14,AGO17757.1,ABG23189.1,ALN96390.1,BU-LMW-PCR2,AAV91992.1,AAV86085.1,BAB78751.1,ACV32582.1,BAB78753.1,AHN55169.1,AGU91662.1,XP_020160667.1,ACY08829.1,AVG70973.1,AVY03611.1,ACH92775.1,AHN55171.1,AAO53259.1,AGK83211.1,AGO17765.1,AGO17746.1,AGO17767.1,AGO17769.1,AGU91675.1,AGU91698.1,AGO17761.1,ALN96387.1,AGO31300.1,ALN96389.1,AVY03606.1,AGU91696.1,…	190321_trypsin_SA39b-34a-658-5_7.2199.2199.3 File:"190321_trypsin_SA39b-34a-658-5_7.raw", NativeID:"controllerType=0 controllerNumber=1 scan=2199" RTINSECONDS=2398.6296
TRUE	TRUE	(K)VFLQQQcSHVAMSQR(L)	1	61.05	39.8118	41.43	9.95861	2	Carbamidomethyl (+57)	909.942	1817.87	2	0.002213	1.217	881.306		45559.9	181	195	0	AAV91994.1,AEI00689.1,ACN93758.1,AGU91668.1,BU-LMW14,AGO17757.1,ABG23189.1,ALN96390.1,BAB78751.1,ABG45899.1,AHN55171.1,AGO17765.1,AGO17746.1,AGO17769.1,AGU91675.1,AGU91698.1,AGO17761.1,ALN96387.1,AVY03606.1,ACN93761.1,AGU91671.1,BU-LMW5,AAW28853.1,AFK29758.1,ACN93757.1,AGU91669.1,AAV91995.1,ACX46513.1,ABG23188.1,AHN55187.1,AGO17756.1,AGU91665.1,AAV91999.1,ALN96391.1,AAV86084.1,ACN93772.1,AVG70974…	190321_trypsin_SA39b-34a-658-5_7.770.770.2 File:"190321_trypsin_SA39b-34a-658-5_7.raw", NativeID:"controllerType=0 controllerNumber=1 scan=770" RTINSECONDS=881.3057
TRUE	TRUE	(K)VFLQQQcsHVAMSQR(L)	1				11.4685	2	Carbamidomethyl (+57), Methyl (+14)	916.949	1831.88	2	0.000847	0.4621	906.411		199931	181	195	0	AAV91994.1,AEI00689.1,ACN93758.1,AGU91668.1,BU-LMW14,AGO17757.1,ABG23189.1,ALN96390.1,BAB78751.1,ABG45899.1,AHN55171.1,AGO17765.1,AGO17746.1,AGO17769.1,AGU91675.1,AGU91698.1,AGO17761.1,ALN96387.1,AVY03606.1,ACN93761.1,AGU91671.1,BU-LMW5,AAW28853.1,AFK29758.1,ACN93757.1,AGU91669.1,AAV91995.1,ACX46513.1,ABG23188.1,AHN55187.1,AGO17756.1,AGU91665.1,AAV91999.1,ALN96391.1,AAV86084.1,ACN93772.1,AVG70974…	190321_trypsin_SA39b-34a-658-5_7.815.815.2 File:"190321_trypsin_SA39b-34a-658-5_7.raw", NativeID:"controllerType=0 controllerNumber=1 scan=815" RTINSECONDS=906.4112
TRUE	TRUE	(K)VFLQQQcsHVAMSQR(L)	1				9.76955	2	Carbamidomethyl (+57), Methyl (+14)	916.948	1831.88	2	-0.001229	-0.6705	904.062		79818	181	195	0	AAV91994.1,AEI00689.1,ACN93758.1,AGU91668.1,BU-LMW14,AGO17757.1,ABG23189.1,ALN96390.1,BAB78751.1,ABG45899.1,AHN55171.1,AGO17765.1,AGO17746.1,AGO17769.1,AGU91675.1,AGU91698.1,AGO17761.1,ALN96387.1,AVY03606.1,ACN93761.1,AGU91671.1,BU-LMW5,AAW28853.1,AFK29758.1,ACN93757.1,AGU91669.1,AAV91995.1,ACX46513.1,ABG23188.1,AHN55187.1,AGO17756.1,AGU91665.1,AAV91999.1,ALN96391.1,AAV86084.1,ACN93772.1,AVG70974…	190321_trypsin_SA39b-34a-658-5_7.810.810.2 File:"190321_trypsin_SA39b-34a-658-5_7.raw", NativeID:"controllerType=0 controllerNumber=1 scan=810" RTINSECONDS=904.0621
TRUE	TRUE	(K)VFLQQQcSHVAMSQR(L)	1	78.6	39.8363	53.77	7.14267	2	Carbamidomethyl (+57)	909.941	1817.87	2	0.001237	0.68	883.352		20056.7	181	195	0	AAV91994.1,AEI00689.1,ACN93758.1,AGU91668.1,BU-LMW14,AGO17757.1,ABG23189.1,ALN96390.1,BAB78751.1,ABG45899.1,AHN55171.1,AGO17765.1,AGO17746.1,AGO17769.1,AGU91675.1,AGU91698.1,AGO17761.1,ALN96387.1,AVY03606.1,ACN93761.1,AGU91671.1,BU-LMW5,AAW28853.1,AFK29758.1,ACN93757.1,AGU91669.1,AAV91995.1,ACX46513.1,ABG23188.1,AHN55187.1,AGO17756.1,AGU91665.1,AAV91999.1,ALN96391.1,AAV86084.1,ACN93772.1,AVG70974…	190321_trypsin_SA39b-34a-658-5_7.773.773.2 File:"190321_trypsin_SA39b-34a-658-5_7.raw", NativeID:"controllerType=0 controllerNumber=1 scan=773" RTINSECONDS=883.3516
TRUE	TRUE	(K)VFLQQQcSHVAmSQR(L)	1	74.83	40.2354	59.31	7.16749	2	Carbamidomethyl (+57), Oxidation (+16)	917.938	1833.86	2	0.0003397	0.1852	683.836		26204.5	181	195	0	AAV91994.1,AEI00689.1,ACN93758.1,AGU91668.1,BU-LMW14,AGO17757.1,ABG23189.1,ALN96390.1,BAB78751.1,ABG45899.1,AHN55171.1,AGO17765.1,AGO17746.1,AGO17769.1,AGU91675.1,AGU91698.1,AGO17761.1,ALN96387.1,AVY03606.1,ACN93761.1,AGU91671.1,BU-LMW5,AAW28853.1,AFK29758.1,ACN93757.1,AGU91669.1,AAV91995.1,ACX46513.1,ABG23188.1,AHN55187.1,AGO17756.1,AGU91665.1,AAV91999.1,ALN96391.1,AAV86084.1,ACN93772.1,AVG70974…	190321_trypsin_SA39b-34a-658-5_7.487.487.2 File:"190321_trypsin_SA39b-34a-658-5_7.raw", NativeID:"controllerType=0 controllerNumber=1 scan=487" RTINSECONDS=683.8363
TRUE	TRUE	(K)VFLQQQcSHVAmSQR(L)	1	56.43	40.2268	43.26	5.95861	2	Carbamidomethyl (+57), Oxidation (+16)	917.939	1833.86	2	0.001562	0.8511	685.775		42273.7	181	195	0	AAV91994.1,AEI00689.1,ACN93758.1,AGU91668.1,BU-LMW14,AGO17757.1,ABG23189.1,ALN96390.1,BAB78751.1,ABG45899.1,AHN55171.1,AGO17765.1,AGO17746.1,AGO17769.1,AGU91675.1,AGU91698.1,AGO17761.1,ALN96387.1,AVY03606.1,ACN93761.1,AGU91671.1,BU-LMW5,AAW28853.1,AFK29758.1,ACN93757.1,AGU91669.1,AAV91995.1,ACX46513.1,ABG23188.1,AHN55187.1,AGO17756.1,AGU91665.1,AAV91999.1,ALN96391.1,AAV86084.1,ACN93772.1,AVG70974…	190321_trypsin_SA39b-34a-658-5_7.489.489.2 File:"190321_trypsin_SA39b-34a-658-5_7.raw", NativeID:"controllerType=0 controllerNumber=1 scan=489" RTINSECONDS=685.7752
TRUE	TRUE	(K)VFLQQQcsHVAmSQR(L)	1				6.12494	2	Carbamidomethyl (+57), Methyl (+14), Oxidation (+16)	924.946	1847.88	2	0.00117	0.6328	720.915		70400.5	181	195	0	AAV91994.1,AEI00689.1,ACN93758.1,AGU91668.1,BU-LMW14,AGO17757.1,ABG23189.1,ALN96390.1,BAB78751.1,ABG45899.1,AHN55171.1,AGO17765.1,AGO17746.1,AGO17769.1,AGU91675.1,AGU91698.1,AGO17761.1,ALN96387.1,AVY03606.1,ACN93761.1,AGU91671.1,BU-LMW5,AAW28853.1,AFK29758.1,ACN93757.1,AGU91669.1,AAV91995.1,ACX46513.1,ABG23188.1,AHN55187.1,AGO17756.1,AGU91665.1,AAV91999.1,ALN96391.1,AAV86084.1,ACN93772.1,AVG70974…	190321_trypsin_SA39b-34a-658-5_7.531.531.2 File:"190321_trypsin_SA39b-34a-658-5_7.raw", NativeID:"controllerType=0 controllerNumber=1 scan=531" RTINSECONDS=720.9153
TRUE	TRUE	(K)VFLQQQcsHVAmSQR(L)	1				6.05552	2	Carbamidomethyl (+57), Methyl (+14), Oxidation (+16)	924.947	1847.88	2	0.001292	0.6988	723.284		173385	181	195	0	AAV91994.1,AEI00689.1,ACN93758.1,AGU91668.1,BU-LMW14,AGO17757.1,ABG23189.1,ALN96390.1,BAB78751.1,ABG45899.1,AHN55171.1,AGO17765.1,AGO17746.1,AGO17769.1,AGU91675.1,AGU91698.1,AGO17761.1,ALN96387.1,AVY03606.1,ACN93761.1,AGU91671.1,BU-LMW5,AAW28853.1,AFK29758.1,ACN93757.1,AGU91669.1,AAV91995.1,ACX46513.1,ABG23188.1,AHN55187.1,AGO17756.1,AGU91665.1,AAV91999.1,ALN96391.1,AAV86084.1,ACN93772.1,AVG70974…	190321_trypsin_SA39b-34a-658-5_7.535.535.2 File:"190321_trypsin_SA39b-34a-658-5_7.raw", NativeID:"controllerType=0 controllerNumber=1 scan=535" RTINSECONDS=723.2843
TRUE	TRUE	(K)VFLQQQcSHVAMSQR(L)	0.99	32.5	39.8363	1.14	2.03621	2	Carbamidomethyl (+57)	606.963	1817.87	3	0.0006758	0.3715	872.894		265813	181	195	0	AAV91994.1,AEI00689.1,ACN93758.1,AGU91668.1,BU-LMW14,AGO17757.1,ABG23189.1,ALN96390.1,BAB78751.1,ABG45899.1,AHN55171.1,AGO17765.1,AGO17746.1,AGO17769.1,AGU91675.1,AGU91698.1,AGO17761.1,ALN96387.1,AVY03606.1,ACN93761.1,AGU91671.1,BU-LMW5,AAW28853.1,AFK29758.1,ACN93757.1,AGU91669.1,AAV91995.1,ACX46513.1,ABG23188.1,AHN55187.1,AGO17756.1,AGU91665.1,AAV91999.1,ALN96391.1,AAV86084.1,ACN93772.1,AVG70974…	190321_trypsin_SA39b-34a-658-5_7.758.758.3 File:"190321_trypsin_SA39b-34a-658-5_7.raw", NativeID:"controllerType=0 controllerNumber=1 scan=758" RTINSECONDS=872.8943
TRUE	TRUE	(K)VFLQQQcSHVAMSQR(L)	0.97	28.97	39.8363	0		2	Carbamidomethyl (+57)	606.963	1817.87	3	0.0006758	0.3715	871.083		105639	181	195	0	AAV91994.1,AEI00689.1,ACN93758.1,AGU91668.1,BU-LMW14,AGO17757.1,ABG23189.1,ALN96390.1,BAB78751.1,ABG45899.1,AHN55171.1,AGO17765.1,AGO17746.1,AGO17769.1,AGU91675.1,AGU91698.1,AGO17761.1,ALN96387.1,AVY03606.1,ACN93761.1,AGU91671.1,BU-LMW5,AAW28853.1,AFK29758.1,ACN93757.1,AGU91669.1,AAV91995.1,ACX46513.1,ABG23188.1,AHN55187.1,AGO17756.1,AGU91665.1,AAV91999.1,ALN96391.1,AAV86084.1,ACN93772.1,AVG70974…	190321_trypsin_SA39b-34a-658-5_7.756.756.3 File:"190321_trypsin_SA39b-34a-658-5_7.raw", NativeID:"controllerType=0 controllerNumber=1 scan=756"
TRUE	TRUE	(R)AIVYSIILQEQQQGF(V)	1				6.36653	1		868.965	1735.92	2	0.000465	0.2677			30662.8	232	246	0	AAV91994.1,AEI00689.1,ACN93758.1,AGU91668.1,BU-LMW14,AGO17757.1,ABG23189.1,ALN96390.1,BAB78751.1,ABG45899.1,AHN55171.1,AGO17765.1,AGO17746.1,AGO17769.1,AGU91675.1,AGU91698.1,AGO17761.1,ALN96387.1,AVY03606.1,ACN93761.1,AGU91671.1,BU-LMW5,AAW28853.1,AFK29758.1,ACN93757.1,AGU91669.1,AAV91995.1,ACX46513.1,ABG23188.1,AHN55187.1,AGO17756.1,AGU91665.1,AAV91999.1,ALN96391.1,AAV86084.1,AVG70974.1,AVY03612…	190321_trypsin_SA39b-34a-658-5_7.2466.2466.2 File:"190321_trypsin_SA39b-34a-658-5_7.raw", NativeID:"controllerType=0 controllerNumber=1 scan=2466" RTINSECONDS=2726.22
TRUE	TRUE	(R)AIVYSIILQEQQQGF(V)	0.99				5.42022	1		868.965	1735.92	2	0.00132	0.76			38214.7	232	246	0	AAV91994.1,AEI00689.1,ACN93758.1,AGU91668.1,BU-LMW14,AGO17757.1,ABG23189.1,ALN96390.1,BAB78751.1,ABG45899.1,AHN55171.1,AGO17765.1,AGO17746.1,AGO17769.1,AGU91675.1,AGU91698.1,AGO17761.1,ALN96387.1,AVY03606.1,ACN93761.1,AGU91671.1,BU-LMW5,AAW28853.1,AFK29758.1,ACN93757.1,AGU91669.1,AAV91995.1,ACX46513.1,ABG23188.1,AHN55187.1,AGO17756.1,AGU91665.1,AAV91999.1,ALN96391.1,AAV86084.1,AVG70974.1,AVY03612…	190321_trypsin_SA39b-34a-658-5_7.2469.2469.2 File:"190321_trypsin_SA39b-34a-658-5_7.raw", NativeID:"controllerType=0 controllerNumber=1 scan=2469" RTINSECONDS=2728.4619
TRUE	TRUE	(R)AIVYSIILQEQQQGFVQPQ(Q)	1				9.58503	1		730.393	2188.16	3	0.003569	1.63			34785.2	232	250	0	AAV91994.1,AEI00689.1,ACN93758.1,AGU91668.1,BU-LMW14,AGO17757.1,ABG23189.1,ALN96390.1,BAB78751.1,ABG45899.1,AHN55171.1,AGO17765.1,AGO17746.1,AGO17769.1,AGU91675.1,AGU91698.1,AGO17761.1,ALN96387.1,AVY03606.1,ACN93761.1,AGU91671.1,BU-LMW5,AAW28853.1,AFK29758.1,ACN93757.1,AGU91669.1,AAV91995.1,ACX46513.1,ABG23188.1,AHN55187.1,AGO17756.1,AGU91665.1,AAV91999.1,ALN96391.1,AAV86084.1,AVG70974.1,AVY03612…	190321_trypsin_SA39b-34a-658-5_7.2392.2392.3 File:"190321_trypsin_SA39b-34a-658-5_7.raw", NativeID:"controllerType=0 controllerNumber=1 scan=2392" RTINSECONDS=2625.5972
TRUE	TRUE	(R)AIVYSIILQEQQQGFVQPQ(Q)	1				8.67778	1		730.392	2188.16	3	0.002287	1.045			44121.9	232	250	0	AAV91994.1,AEI00689.1,ACN93758.1,AGU91668.1,BU-LMW14,AGO17757.1,ABG23189.1,ALN96390.1,BAB78751.1,ABG45899.1,AHN55171.1,AGO17765.1,AGO17746.1,AGO17769.1,AGU91675.1,AGU91698.1,AGO17761.1,ALN96387.1,AVY03606.1,ACN93761.1,AGU91671.1,BU-LMW5,AAW28853.1,AFK29758.1,ACN93757.1,AGU91669.1,AAV91995.1,ACX46513.1,ABG23188.1,AHN55187.1,AGO17756.1,AGU91665.1,AAV91999.1,ALN96391.1,AAV86084.1,AVG70974.1,AVY03612…	190321_trypsin_SA39b-34a-658-5_7.2394.2394.3 File:"190321_trypsin_SA39b-34a-658-5_7.raw", NativeID:"controllerType=0 controllerNumber=1 scan=2394" RTINSECONDS=2627.4961
TRUE	TRUE	(R)AIVYSIILQEQQQGFVQPQQQQPQ(Q)	1				9.82391	1		933.487	2797.44	3	-0.000184	-0.06575			26190.8	232	255	0	AAV91994.1,AEI00689.1,ACN93758.1,AGU91668.1,BU-LMW14,AGO17757.1,ABG23189.1,ALN96390.1,BAB78751.1,ABG45899.1,AHN55171.1,AGO17765.1,AGO17746.1,AGO17769.1,AGU91675.1,AGU91698.1,AGO17761.1,ALN96387.1,AVY03606.1,ACN93761.1,AGU91671.1,BU-LMW5,AAW28853.1,AFK29758.1,ACN93757.1,AGU91669.1,AAV91995.1,ACX46513.1,ABG23188.1,AHN55187.1,AGO17756.1,AGU91665.1,AAV91999.1,ALN96391.1,AAV86084.1,AVG70974.1,AVY03612…	190321_trypsin_SA39b-34a-658-5_7.2304.2304.3 File:"190321_trypsin_SA39b-34a-658-5_7.raw", NativeID:"controllerType=0 controllerNumber=1 scan=2304" RTINSECONDS=2530.8959
TRUE	TRUE	(R)AIVYSIILQEQQQGFVQPQQQQPQ(Q)	1				8.72125	1		933.487	2797.44	3	-0.000916	-0.3273			50097.5	232	255	0	AAV91994.1,AEI00689.1,ACN93758.1,AGU91668.1,BU-LMW14,AGO17757.1,ABG23189.1,ALN96390.1,BAB78751.1,ABG45899.1,AHN55171.1,AGO17765.1,AGO17746.1,AGO17769.1,AGU91675.1,AGU91698.1,AGO17761.1,ALN96387.1,AVY03606.1,ACN93761.1,AGU91671.1,BU-LMW5,AAW28853.1,AFK29758.1,ACN93757.1,AGU91669.1,AAV91995.1,ACX46513.1,ABG23188.1,AHN55187.1,AGO17756.1,AGU91665.1,AAV91999.1,ALN96391.1,AAV86084.1,AVG70974.1,AVY03612…	190321_trypsin_SA39b-34a-658-5_7.2306.2306.3 File:"190321_trypsin_SA39b-34a-658-5_7.raw", NativeID:"controllerType=0 controllerNumber=1 scan=2306" RTINSECONDS=2532.8946
TRUE	TRUE	(R)AIVYSIILQEQQQGFVQPQQQQPQQSGQGVSQH(Q)	0.99				8.48149	1		927.47	3705.85	4	0.00163	0.4397			68890.3	232	264	0	AAV91994.1,AEI00664.1,AEI00689.1,ACX46514.1,AGU91668.1,BU-LMW14,AGO17757.1,ABG23187.1,ABX89060.1,ABG23189.1,ALN96390.1,BU-LMW-PCR2,AAV91992.1,AAV86085.1,BAB78751.1,ABG45899.1,ACV32582.1,BAB78753.1,AHN55169.1,AGU91662.1,ACY08829.1,AVG70973.1,AVY03611.1,ACH92775.1,AHN55171.1,AAO53259.1,AEM45618.1,AGK83211.1,AGO17763.1,AGO17765.1,AGO17746.1,AGO17767.1,AGO17769.1,AGU91675.1,AGU91698.1,AGO17761.1,ALN9…	190321_trypsin_SA39b-34a-658-5_7.2117.2117.4 File:"190321_trypsin_SA39b-34a-658-5_7.raw", NativeID:"controllerType=0 controllerNumber=1 scan=2117" RTINSECONDS=2297.8316
TRUE	TRUE	(R)AIVYSIILQEQQQGFVQPQQQQPQQSGQGVSQH(Q)	0.98				6.74473	1		927.47	3705.85	4	0.001874	0.5055			78783.8	232	264	0	AAV91994.1,AEI00664.1,AEI00689.1,ACX46514.1,AGU91668.1,BU-LMW14,AGO17757.1,ABG23187.1,ABX89060.1,ABG23189.1,ALN96390.1,BU-LMW-PCR2,AAV91992.1,AAV86085.1,BAB78751.1,ABG45899.1,ACV32582.1,BAB78753.1,AHN55169.1,AGU91662.1,ACY08829.1,AVG70973.1,AVY03611.1,ACH92775.1,AHN55171.1,AAO53259.1,AEM45618.1,AGK83211.1,AGO17763.1,AGO17765.1,AGO17746.1,AGO17767.1,AGO17769.1,AGU91675.1,AGU91698.1,AGO17761.1,ALN9…	190321_trypsin_SA39b-34a-658-5_7.2119.2119.4 File:"190321_trypsin_SA39b-34a-658-5_7.raw", NativeID:"controllerType=0 controllerNumber=1 scan=2119" RTINSECONDS=2299.8414
TRUE	TRUE	(R)AIVYSIILQEQQQGFVQPQQQQPQQSGQGVSQHQQ(Q)	0.99				10.2924	1		991.499	3961.97	4	0.00064	0.1615			38174.6	232	266	0	AAV91994.1,AEI00664.1,AEI00689.1,ACX46514.1,AGU91668.1,BU-LMW14,AGO17757.1,ABG23187.1,ABX89060.1,ABG23189.1,ALN96390.1,BU-LMW-PCR2,AAV91992.1,AAV86085.1,BAB78751.1,ABG45899.1,ACV32582.1,BAB78753.1,AHN55169.1,AGU91662.1,ACY08829.1,AVG70973.1,AVY03611.1,ACH92775.1,AHN55171.1,AAO53259.1,AEM45618.1,AGK83211.1,AGO17763.1,AGO17765.1,AGO17746.1,AGO17767.1,AGO17769.1,AGU91675.1,AGU91698.1,AGO17761.1,ALN9…	190321_trypsin_SA39b-34a-658-5_7.2052.2052.4 File:"190321_trypsin_SA39b-34a-658-5_7.raw", NativeID:"controllerType=0 controllerNumber=1 scan=2052" RTINSECONDS=2233.3098
TRUE	TRUE	(R)AIVYSIILQEQQQGFVQPQQQQPQQSGQGVSQHQQ(Q)	0.99				10.1871	1		991.499	3961.97	4	0.000396	0.09992			88266.6	232	266	0	AAV91994.1,AEI00664.1,AEI00689.1,ACX46514.1,AGU91668.1,BU-LMW14,AGO17757.1,ABG23187.1,ABX89060.1,ABG23189.1,ALN96390.1,BU-LMW-PCR2,AAV91992.1,AAV86085.1,BAB78751.1,ABG45899.1,ACV32582.1,BAB78753.1,AHN55169.1,AGU91662.1,ACY08829.1,AVG70973.1,AVY03611.1,ACH92775.1,AHN55171.1,AAO53259.1,AEM45618.1,AGK83211.1,AGO17763.1,AGO17765.1,AGO17746.1,AGO17767.1,AGO17769.1,AGU91675.1,AGU91698.1,AGO17761.1,ALN9…	190321_trypsin_SA39b-34a-658-5_7.2067.2067.4 File:"190321_trypsin_SA39b-34a-658-5_7.raw", NativeID:"controllerType=0 controllerNumber=1 scan=2067" RTINSECONDS=2248.4494
TRUE	TRUE	(R)AIVYSIILQEQQQGFVQPQQQQPQQSGQGVSQHQQ(Q)	0.99				8.95861	1		991.5	3961.97	4	0.003326	0.8393			127320	232	266	0	AAV91994.1,AEI00664.1,AEI00689.1,ACX46514.1,AGU91668.1,BU-LMW14,AGO17757.1,ABG23187.1,ABX89060.1,ABG23189.1,ALN96390.1,BU-LMW-PCR2,AAV91992.1,AAV86085.1,BAB78751.1,ABG45899.1,ACV32582.1,BAB78753.1,AHN55169.1,AGU91662.1,ACY08829.1,AVG70973.1,AVY03611.1,ACH92775.1,AHN55171.1,AAO53259.1,AEM45618.1,AGK83211.1,AGO17763.1,AGO17765.1,AGO17746.1,AGO17767.1,AGO17769.1,AGU91675.1,AGU91698.1,AGO17761.1,ALN9…	190321_trypsin_SA39b-34a-658-5_7.2056.2056.4 File:"190321_trypsin_SA39b-34a-658-5_7.raw", NativeID:"controllerType=0 controllerNumber=1 scan=2056" RTINSECONDS=2237.2253
TRUE	TRUE	(R)AIVYSIILQEQQQGFVQPQQQQPQQSGQGVSQHQQ(Q)	0.98				6.39794	1		991.5	3961.97	4	0.003814	0.9624			100666	232	266	0	AAV91994.1,AEI00664.1,AEI00689.1,ACX46514.1,AGU91668.1,BU-LMW14,AGO17757.1,ABG23187.1,ABX89060.1,ABG23189.1,ALN96390.1,BU-LMW-PCR2,AAV91992.1,AAV86085.1,BAB78751.1,ABG45899.1,ACV32582.1,BAB78753.1,AHN55169.1,AGU91662.1,ACY08829.1,AVG70973.1,AVY03611.1,ACH92775.1,AHN55171.1,AAO53259.1,AEM45618.1,AGK83211.1,AGO17763.1,AGO17765.1,AGO17746.1,AGO17767.1,AGO17769.1,AGU91675.1,AGU91698.1,AGO17761.1,ALN9…	190321_trypsin_SA39b-34a-658-5_7.2064.2064.4 File:"190321_trypsin_SA39b-34a-658-5_7.raw", NativeID:"controllerType=0 controllerNumber=1 scan=2064" RTINSECONDS=2246.1997
TRUE	TRUE	(Y)SIILQEQQQGF(V)	1	72	41.0161	0	3.3279	2		645.842	1289.67	2	0.00776	6.012	1716.07		69351.8	236	246	0	ACN93777.1,ACC60292.1,AAZ76360.1,AGU91668.1,BU-LMW14,ACX46516.1,AGO17757.1,AID62104.1,CAC05403.1,ACN93754.1,ACY08830.1,ALN96390.1,ACX46117.1,ACV32577.1,AVY03595.1,AFX69647.1,BAB78751.1,AFK13673.1,AAV75994.1,ABV72244.1,AFX69650.1,CS-LMW-D7|BAB78758.1,ABG45899.1,ADH51278.1,ABY61036.1,ACN93788.1,AGO17746.1,ACN93765.1,AGO17769.1,AGO17761.1,ALN96387.1,ACT98429.1,AFX69662.1,AVY03606.1,ALN96401.1,AGU916…	190228_Chymo_SA39b-34a-658-5_7.1427.1427.2 File:"190228_Chymo_SA39b-34a-658-5_7.raw", NativeID:"controllerType=0 controllerNumber=1 scan=1427" RTINSECONDS=1716.066
TRUE	TRUE	(Y)SIILQEQQQGF(V)	1	71.97	41.0161	0	3.60206	2		645.842	1289.67	2	0.007516	5.823	1714.27		56592	236	246	0	ACN93777.1,ACC60292.1,AAZ76360.1,AGU91668.1,BU-LMW14,ACX46516.1,AGO17757.1,AID62104.1,CAC05403.1,ACN93754.1,ACY08830.1,ALN96390.1,ACX46117.1,ACV32577.1,AVY03595.1,AFX69647.1,BAB78751.1,AFK13673.1,AAV75994.1,ABV72244.1,AFX69650.1,CS-LMW-D7|BAB78758.1,ABG45899.1,ADH51278.1,ABY61036.1,ACN93788.1,AGO17746.1,ACN93765.1,AGO17769.1,AGO17761.1,ALN96387.1,ACT98429.1,AFX69662.1,AVY03606.1,ALN96401.1,AGU916…	190228_Chymo_SA39b-34a-658-5_7.1425.1425.2 File:"190228_Chymo_SA39b-34a-658-5_7.raw", NativeID:"controllerType=0 controllerNumber=1 scan=1425" RTINSECONDS=1714.2675
TRUE	TRUE	(S)IILQEQQQGF(V)	0.99	60.49	45.4641	0	2.95861	2		602.331	1202.65	2	0.01852	15.39	2637.4		80008.3	237	246	0	ACN93777.1,ACC60292.1,AAZ76360.1,AGU91668.1,BU-LMW14,ACX46516.1,AGO17757.1,AID62104.1,CAC05403.1,ACN93754.1,ACY08830.1,ALN96390.1,ACX46117.1,ACV32577.1,AVY03595.1,AFX69647.1,BAB78751.1,AFK13673.1,AAV75994.1,ABV72244.1,AFX69650.1,CS-LMW-D7|BAB78758.1,ABG45899.1,ADH51278.1,ABY61036.1,ACN93788.1,AGO17746.1,ACN93765.1,AGO17769.1,AGO17761.1,ALN96387.1,ACT98429.1,AFX69662.1,AVY03606.1,ALN96401.1,AGU916…	190312_thermo_SA39b-34a-658-5_7.2064.2064.2 File:"190312_thermo_SA39b-34a-658-5_7.raw", NativeID:"controllerType=0 controllerNumber=1 scan=2064" RTINSECONDS=2637.4016
TRUE	TRUE	(S)IILQEQQQGF(V)	0.99	58.2	45.4641	0	3.10791	2		602.331	1202.65	2	0.01852	15.39	2639.62		115225	237	246	0	ACN93777.1,ACC60292.1,AAZ76360.1,AGU91668.1,BU-LMW14,ACX46516.1,AGO17757.1,AID62104.1,CAC05403.1,ACN93754.1,ACY08830.1,ALN96390.1,ACX46117.1,ACV32577.1,AVY03595.1,AFX69647.1,BAB78751.1,AFK13673.1,AAV75994.1,ABV72244.1,AFX69650.1,CS-LMW-D7|BAB78758.1,ABG45899.1,ADH51278.1,ABY61036.1,ACN93788.1,AGO17746.1,ACN93765.1,AGO17769.1,AGO17761.1,ALN96387.1,ACT98429.1,AFX69662.1,AVY03606.1,ALN96401.1,AGU916…	190312_thermo_SA39b-34a-658-5_7.2068.2068.2 File:"190312_thermo_SA39b-34a-658-5_7.raw", NativeID:"controllerType=0 controllerNumber=1 scan=2068" RTINSECONDS=2639.6212
TRUE	TRUE	(S)IILQEQQQGFVQPQQQQPQQSGQG(V)	1	42.52	37.4757	38.06	5.55284	2		908.137	2721.39	3	0.04149	15.24	2259.59		33674.3	237	260	0	AAV91994.1,ACN93777.1,AEI00689.1,AAZ76360.1,AGU91668.1,BU-LMW14,AED99852.1,AGO17757.1,ACN93773.1,ABG23189.1,ACN93754.1,ACY08830.1,AEI00666.1,AFX69666.1,ALN96390.1,ACV32577.1,AFX69647.1,BAB78751.1,AFK13673.1,AFX69650.1,CS-LMW-D7|BAB78758.1,ABG45899.1,ADH51278.1,AFG73617.1,AGO31299.1,AHN55171.1,ACN93769.1,ACN93788.1,AID62097.1,AGO17765.1,AGO17746.1,ACN93765.1,ACN93784.1,AGO17769.1,AGU91675.1,AFX696…	190312_thermo_SA39b-34a-658-5_7.1746.1746.3 File:"190312_thermo_SA39b-34a-658-5_7.raw", NativeID:"controllerType=0 controllerNumber=1 scan=1746" RTINSECONDS=2259.5855
TRUE	TRUE	(S)IILQEQQQGFVQPQQQQPQQSGQG(V)	0.96	28.16	37.5747	24.63	2.16115	2		908.136	2721.39	3	0.03838	14.1	2257.82		29689.5	237	260	0	AAV91994.1,ACN93777.1,AEI00689.1,AAZ76360.1,AGU91668.1,BU-LMW14,AED99852.1,AGO17757.1,ACN93773.1,ABG23189.1,ACN93754.1,ACY08830.1,AEI00666.1,AFX69666.1,ALN96390.1,ACV32577.1,AFX69647.1,BAB78751.1,AFK13673.1,AFX69650.1,CS-LMW-D7|BAB78758.1,ABG45899.1,ADH51278.1,AFG73617.1,AGO31299.1,AHN55171.1,ACN93769.1,ACN93788.1,AID62097.1,AGO17765.1,AGO17746.1,ACN93765.1,ACN93784.1,AGO17769.1,AGU91675.1,AFX696…	190312_thermo_SA39b-34a-658-5_7.1744.1744.3 File:"190312_thermo_SA39b-34a-658-5_7.raw", NativeID:"controllerType=0 controllerNumber=1 scan=1744" RTINSECONDS=2257.8222
TRUE	TRUE	(G)FVQPQQQQPQQ(S)	0.97	48.85	45.6825	14.51	2.85387	1		678.349	1354.68	2	0.02003	14.78	1233.89		39823.4	246	256	0	ACN93777.1,AAZ76360.1,AGU91668.1,BU-LMW14,ACX46516.1,AGO17757.1,ACN93754.1,ACY08830.1,ALN96390.1,ACX46117.1,ACV32577.1,AVY03595.1,AFX69647.1,BAB78751.1,AFK13673.1,AAV75994.1,ABV72244.1,AFX69650.1,CS-LMW-D7|BAB78758.1,ABG45899.1,ADH51278.1,ABY61036.1,ACN93788.1,AGO17746.1,ACN93765.1,AGO17769.1,AGO17761.1,ALN96387.1,AFX69662.1,AVY03606.1,ALN96401.1,AGU91671.1,BU-LMW5,XP_020160681.1,AGU91669.1,AHN55…	190312_thermo_SA39b-34a-658-5_7.880.880.2 File:"190312_thermo_SA39b-34a-658-5_7.raw", NativeID:"controllerType=0 controllerNumber=1 scan=880" RTINSECONDS=1233.8894
TRUE	TRUE	(G)FVQPQQQQPQQSGQG(V)	1	63.96	45.5954	38.34	5.284	2		842.918	1683.82	2	0.0251	14.9	1184.99		28400.1	246	260	0	AAV91994.1,ACN93777.1,AEI00689.1,AAZ76360.1,AGU91668.1,BU-LMW14,AED99852.1,AGO17757.1,ACN93773.1,ABG23189.1,ACN93754.1,ACY08830.1,AEI00666.1,AFX69666.1,ALN96390.1,ACV32577.1,AFX69647.1,BAB78751.1,AFK13673.1,AFX69650.1,CS-LMW-D7|BAB78758.1,ABG45899.1,ADH51278.1,AFG73617.1,AGO31299.1,AHN55171.1,ACN93769.1,ACN93788.1,AID62097.1,AGO17765.1,AGO17746.1,ACN93765.1,ACN93784.1,AGO17769.1,AGU91675.1,AFX696…	190312_thermo_SA39b-34a-658-5_7.833.833.2 File:"190312_thermo_SA39b-34a-658-5_7.raw", NativeID:"controllerType=0 controllerNumber=1 scan=833" RTINSECONDS=1184.9935
TRUE	TRUE	(G)FVQPQQQQPQQSGQG(V)	0.99	59.74	45.6099	40.23	3.10237	2		842.918	1683.82	2	0.02462	14.61	1183.24		24496.5	246	260	0	AAV91994.1,ACN93777.1,AEI00689.1,AAZ76360.1,AGU91668.1,BU-LMW14,AED99852.1,AGO17757.1,ACN93773.1,ABG23189.1,ACN93754.1,ACY08830.1,AEI00666.1,AFX69666.1,ALN96390.1,ACV32577.1,AFX69647.1,BAB78751.1,AFK13673.1,AFX69650.1,CS-LMW-D7|BAB78758.1,ABG45899.1,ADH51278.1,AFG73617.1,AGO31299.1,AHN55171.1,ACN93769.1,ACN93788.1,AID62097.1,AGO17765.1,AGO17746.1,ACN93765.1,ACN93784.1,AGO17769.1,AGU91675.1,AFX696…	190312_thermo_SA39b-34a-658-5_7.831.831.2 File:"190312_thermo_SA39b-34a-658-5_7.raw", NativeID:"controllerType=0 controllerNumber=1 scan=831" RTINSECONDS=1183.2436
TRUE	TRUE	(G)FVQPQQQQPQQSGQG(V)	0.95	36.54	45.6145	19.12	2.3279	2		562.281	1683.82	3	0.0257	15.25	1198.1		70159.4	246	260	0	AAV91994.1,ACN93777.1,AEI00689.1,AAZ76360.1,AGU91668.1,BU-LMW14,AED99852.1,AGO17757.1,ACN93773.1,ABG23189.1,ACN93754.1,ACY08830.1,AEI00666.1,AFX69666.1,ALN96390.1,ACV32577.1,AFX69647.1,BAB78751.1,AFK13673.1,AFX69650.1,CS-LMW-D7|BAB78758.1,ABG45899.1,ADH51278.1,AFG73617.1,AGO31299.1,AHN55171.1,ACN93769.1,ACN93788.1,AID62097.1,AGO17765.1,AGO17746.1,ACN93765.1,ACN93784.1,AGO17769.1,AGU91675.1,AFX696…	190312_thermo_SA39b-34a-658-5_7.845.845.3 File:"190312_thermo_SA39b-34a-658-5_7.raw", NativeID:"controllerType=0 controllerNumber=1 scan=845" RTINSECONDS=1198.0984
TRUE	TRUE	(G)FVQPQQQQPQQSGQGVSQHQQQSQQQQQ(L)	1	86.66	36.994	78.57	15	2		1083.2	3246.57	3	0.04974	15.32	2059.98		89621.7	246	273	0	AAV91994.1,AEI00664.1,AEI00689.1,ACX46514.1,AGU91668.1,BU-LMW14,AGO17757.1,ABG23187.1,ABX89060.1,ABG23189.1,ALN96390.1,BU-LMW-PCR2,AAV91992.1,AAV86085.1,BAB78751.1,ABG45899.1,ACV32582.1,BAB78753.1,AHN55169.1,AGU91662.1,ACY08829.1,AGO31299.1,AVG70973.1,AVY03611.1,ACH92775.1,AHN55171.1,AAO53259.1,AEM45618.1,AGK83211.1,AGO17763.1,AID62097.1,AGO17765.1,AGO17746.1,AGO17767.1,AGO17769.1,AGU91675.1,AGU9…	190312_thermo_SA39b-34a-658-5_7.1588.1588.3 File:"190312_thermo_SA39b-34a-658-5_7.raw", NativeID:"controllerType=0 controllerNumber=1 scan=1588" RTINSECONDS=2059.9759
TRUE	TRUE	(G)FVQPQQQQPQQSGQGVSQHQQQSQQQQQ(L)	1	81.34	37.0381	74.87	14.9208	2		1083.2	3246.56	3	0.04864	14.98	2079.21		58446.6	246	273	0	AAV91994.1,AEI00664.1,AEI00689.1,ACX46514.1,AGU91668.1,BU-LMW14,AGO17757.1,ABG23187.1,ABX89060.1,ABG23189.1,ALN96390.1,BU-LMW-PCR2,AAV91992.1,AAV86085.1,BAB78751.1,ABG45899.1,ACV32582.1,BAB78753.1,AHN55169.1,AGU91662.1,ACY08829.1,AGO31299.1,AVG70973.1,AVY03611.1,ACH92775.1,AHN55171.1,AAO53259.1,AEM45618.1,AGK83211.1,AGO17763.1,AID62097.1,AGO17765.1,AGO17746.1,AGO17767.1,AGO17769.1,AGU91675.1,AGU9…	190312_thermo_SA39b-34a-658-5_7.1608.1608.3 File:"190312_thermo_SA39b-34a-658-5_7.raw", NativeID:"controllerType=0 controllerNumber=1 scan=1608" RTINSECONDS=2079.2137
TRUE	TRUE	(G)FVQPQQQQPQQSGQGVSQHQQQSQQQQQ(L)	1	78.46	37.0226	69.27		2		1083.2	3246.56	3	0.04827	14.86	2068.66		87523.1	246	273	0	AAV91994.1,AEI00664.1,AEI00689.1,ACX46514.1,AGU91668.1,BU-LMW14,AGO17757.1,ABG23187.1,ABX89060.1,ABG23189.1,ALN96390.1,BU-LMW-PCR2,AAV91992.1,AAV86085.1,BAB78751.1,ABG45899.1,ACV32582.1,BAB78753.1,AHN55169.1,AGU91662.1,ACY08829.1,AGO31299.1,AVG70973.1,AVY03611.1,ACH92775.1,AHN55171.1,AAO53259.1,AEM45618.1,AGK83211.1,AGO17763.1,AID62097.1,AGO17765.1,AGO17746.1,AGO17767.1,AGO17769.1,AGU91675.1,AGU9…	190312_thermo_SA39b-34a-658-5_7.1597.1597.3 File:"190312_thermo_SA39b-34a-658-5_7.raw", NativeID:"controllerType=0 controllerNumber=1 scan=1597" RTINSECONDS=2068.6616
TRUE	TRUE	(G)FVQPQQQQPQQSGQGVSQHQQQSQQQQQ(L)	1	72.7	37.0269	62.12	8.39794	2		812.648	3246.56	4	0.04844	14.92	2079.48		78348.8	246	273	0	AAV91994.1,AEI00664.1,AEI00689.1,ACX46514.1,AGU91668.1,BU-LMW14,AGO17757.1,ABG23187.1,ABX89060.1,ABG23189.1,ALN96390.1,BU-LMW-PCR2,AAV91992.1,AAV86085.1,BAB78751.1,ABG45899.1,ACV32582.1,BAB78753.1,AHN55169.1,AGU91662.1,ACY08829.1,AGO31299.1,AVG70973.1,AVY03611.1,ACH92775.1,AHN55171.1,AAO53259.1,AEM45618.1,AGK83211.1,AGO17763.1,AID62097.1,AGO17765.1,AGO17746.1,AGO17767.1,AGO17769.1,AGU91675.1,AGU9…	190312_thermo_SA39b-34a-658-5_7.1609.1609.4 File:"190312_thermo_SA39b-34a-658-5_7.raw", NativeID:"controllerType=0 controllerNumber=1 scan=1609" RTINSECONDS=2079.4818
TRUE	TRUE	(G)FVQPQQQQPQQSGQGVSQHQQQSQQQQQ(L)	1	65.86	37.0252	54.47	14.8539	2		1083.2	3246.56	3	0.04937	15.2	2077.11		60313.4	246	273	0	AAV91994.1,AEI00664.1,AEI00689.1,ACX46514.1,AGU91668.1,BU-LMW14,AGO17757.1,ABG23187.1,ABX89060.1,ABG23189.1,ALN96390.1,BU-LMW-PCR2,AAV91992.1,AAV86085.1,BAB78751.1,ABG45899.1,ACV32582.1,BAB78753.1,AHN55169.1,AGU91662.1,ACY08829.1,AGO31299.1,AVG70973.1,AVY03611.1,ACH92775.1,AHN55171.1,AAO53259.1,AEM45618.1,AGK83211.1,AGO17763.1,AID62097.1,AGO17765.1,AGO17746.1,AGO17767.1,AGO17769.1,AGU91675.1,AGU9…	190312_thermo_SA39b-34a-658-5_7.1605.1605.3 File:"190312_thermo_SA39b-34a-658-5_7.raw", NativeID:"controllerType=0 controllerNumber=1 scan=1605" RTINSECONDS=2077.1148
TRUE	TRUE	(G)FVQPQQQQPQQSGQGVSQHQQQSQQQQQ(L)	1	76.92	37.0381	64.09		2		1083.2	3246.56	3	0.04864	14.98	2040.8		44380.6	246	273	0	AAV91994.1,AEI00664.1,AEI00689.1,ACX46514.1,AGU91668.1,BU-LMW14,AGO17757.1,ABG23187.1,ABX89060.1,ABG23189.1,ALN96390.1,BU-LMW-PCR2,AAV91992.1,AAV86085.1,BAB78751.1,ABG45899.1,ACV32582.1,BAB78753.1,AHN55169.1,AGU91662.1,ACY08829.1,AGO31299.1,AVG70973.1,AVY03611.1,ACH92775.1,AHN55171.1,AAO53259.1,AEM45618.1,AGK83211.1,AGO17763.1,AID62097.1,AGO17765.1,AGO17746.1,AGO17767.1,AGO17769.1,AGU91675.1,AGU9…	190312_thermo_SA39b-34a-658-5_7.1567.1567.3 File:"190312_thermo_SA39b-34a-658-5_7.raw", NativeID:"controllerType=0 controllerNumber=1 scan=1567" RTINSECONDS=2040.7955
TRUE	TRUE	(G)FVQPQQQQPQQSGQGVSQHQQQSQQQQQ(L)	1	60.66	37.0467	46.64	13.3188	2		1083.19	3246.56	3	0.04717	14.53	2038.73		40656.1	246	273	0	AAV91994.1,AEI00664.1,AEI00689.1,ACX46514.1,AGU91668.1,BU-LMW14,AGO17757.1,ABG23187.1,ABX89060.1,ABG23189.1,ALN96390.1,BU-LMW-PCR2,AAV91992.1,AAV86085.1,BAB78751.1,ABG45899.1,ACV32582.1,BAB78753.1,AHN55169.1,AGU91662.1,ACY08829.1,AGO31299.1,AVG70973.1,AVY03611.1,ACH92775.1,AHN55171.1,AAO53259.1,AEM45618.1,AGK83211.1,AGO17763.1,AID62097.1,AGO17765.1,AGO17746.1,AGO17767.1,AGO17769.1,AGU91675.1,AGU9…	190312_thermo_SA39b-34a-658-5_7.1564.1564.3 File:"190312_thermo_SA39b-34a-658-5_7.raw", NativeID:"controllerType=0 controllerNumber=1 scan=1564" RTINSECONDS=2038.7277
TRUE	TRUE	(G)FVQPQQQQPQQSGQGVSQHQQQSQQQQQ(L)	1	64.99	37.0252	59.29	5.82391	2		812.648	3246.56	4	0.04893	15.07	2060.24		106201	246	273	0	AAV91994.1,AEI00664.1,AEI00689.1,ACX46514.1,AGU91668.1,BU-LMW14,AGO17757.1,ABG23187.1,ABX89060.1,ABG23189.1,ALN96390.1,BU-LMW-PCR2,AAV91992.1,AAV86085.1,BAB78751.1,ABG45899.1,ACV32582.1,BAB78753.1,AHN55169.1,AGU91662.1,ACY08829.1,AGO31299.1,AVG70973.1,AVY03611.1,ACH92775.1,AHN55171.1,AAO53259.1,AEM45618.1,AGK83211.1,AGO17763.1,AID62097.1,AGO17765.1,AGO17746.1,AGO17767.1,AGO17769.1,AGU91675.1,AGU9…	190312_thermo_SA39b-34a-658-5_7.1589.1589.4 File:"190312_thermo_SA39b-34a-658-5_7.raw", NativeID:"controllerType=0 controllerNumber=1 scan=1589" RTINSECONDS=2060.2352
TRUE	TRUE	(G)FVQPQQQQPQQSGQGVSQHQQQSQQQQQ(L)	1	59.67	37.0234	51.06	4.95861	2		812.648	3246.56	4	0.0482	14.84	2035.33		55028.2	246	273	0	AAV91994.1,AEI00664.1,AEI00689.1,ACX46514.1,AGU91668.1,BU-LMW14,AGO17757.1,ABG23187.1,ABX89060.1,ABG23189.1,ALN96390.1,BU-LMW-PCR2,AAV91992.1,AAV86085.1,BAB78751.1,ABG45899.1,ACV32582.1,BAB78753.1,AHN55169.1,AGU91662.1,ACY08829.1,AGO31299.1,AVG70973.1,AVY03611.1,ACH92775.1,AHN55171.1,AAO53259.1,AEM45618.1,AGK83211.1,AGO17763.1,AID62097.1,AGO17765.1,AGO17746.1,AGO17767.1,AGO17769.1,AGU91675.1,AGU9…	190312_thermo_SA39b-34a-658-5_7.1561.1561.4 File:"190312_thermo_SA39b-34a-658-5_7.raw", NativeID:"controllerType=0 controllerNumber=1 scan=1561" RTINSECONDS=2035.3293
TRUE	TRUE	(G)FVQPQQQQPQQSGQGVSQHQQQSQQQQQ(L)	1	43.49	36.9679	34.95	6.69897	2		812.649	3246.57	4	0.0504	15.52	2081.34		59888.2	246	273	0	AAV91994.1,AEI00664.1,AEI00689.1,ACX46514.1,AGU91668.1,BU-LMW14,AGO17757.1,ABG23187.1,ABX89060.1,ABG23189.1,ALN96390.1,BU-LMW-PCR2,AAV91992.1,AAV86085.1,BAB78751.1,ABG45899.1,ACV32582.1,BAB78753.1,AHN55169.1,AGU91662.1,ACY08829.1,AGO31299.1,AVG70973.1,AVY03611.1,ACH92775.1,AHN55171.1,AAO53259.1,AEM45618.1,AGK83211.1,AGO17763.1,AID62097.1,AGO17765.1,AGO17746.1,AGO17767.1,AGO17769.1,AGU91675.1,AGU9…	190312_thermo_SA39b-34a-658-5_7.1611.1611.4 File:"190312_thermo_SA39b-34a-658-5_7.raw", NativeID:"controllerType=0 controllerNumber=1 scan=1611" RTINSECONDS=2081.3358
TRUE	TRUE	(G)FVQPQQQQPQQSGQGVSQHQQQSQQQQQ(L)	1	48.99	37.0234	41.88		2		812.648	3246.56	4	0.0482	14.84	2057.94		82887.4	246	273	0	AAV91994.1,AEI00664.1,AEI00689.1,ACX46514.1,AGU91668.1,BU-LMW14,AGO17757.1,ABG23187.1,ABX89060.1,ABG23189.1,ALN96390.1,BU-LMW-PCR2,AAV91992.1,AAV86085.1,BAB78751.1,ABG45899.1,ACV32582.1,BAB78753.1,AHN55169.1,AGU91662.1,ACY08829.1,AGO31299.1,AVG70973.1,AVY03611.1,ACH92775.1,AHN55171.1,AAO53259.1,AEM45618.1,AGK83211.1,AGO17763.1,AID62097.1,AGO17765.1,AGO17746.1,AGO17767.1,AGO17769.1,AGU91675.1,AGU9…	190312_thermo_SA39b-34a-658-5_7.1585.1585.4 File:"190312_thermo_SA39b-34a-658-5_7.raw", NativeID:"controllerType=0 controllerNumber=1 scan=1585" RTINSECONDS=2057.9385
TRUE	TRUE	(F)VQPQQQQPQQSGQG(V)	1	63.73	46.6972	48.74	5.55284	2		769.383	1536.75	2	0.02283	14.84	609.393		82533.2	247	260	0	AAV91994.1,ACN93777.1,AEI00689.1,AAZ76360.1,AGU91668.1,BU-LMW14,AED99852.1,AGO17757.1,ACN93773.1,ABG23189.1,ACN93754.1,ACY08830.1,AEI00666.1,AFX69666.1,ALN96390.1,ACV32577.1,AFX69647.1,BAB78751.1,AFK13673.1,AFX69650.1,CS-LMW-D7|BAB78758.1,ABG45899.1,ADH51278.1,AFG73617.1,AGO31299.1,AHN55171.1,ACN93769.1,ACN93788.1,AID62097.1,AGO17765.1,AGO17746.1,ACN93765.1,ACN93784.1,AGO17769.1,AGU91675.1,AFX696…	190312_thermo_SA39b-34a-658-5_7.368.368.2 File:"190312_thermo_SA39b-34a-658-5_7.raw", NativeID:"controllerType=0 controllerNumber=1 scan=368" RTINSECONDS=609.3929
TRUE	TRUE	(F)VQPQQQQPQQSGQG(V)	0.99	61.72	46.6164	44.38	4.30103	2		769.383	1536.75	2	0.02246	14.6	607.632		54446.9	247	260	0	AAV91994.1,ACN93777.1,AEI00689.1,AAZ76360.1,AGU91668.1,BU-LMW14,AED99852.1,AGO17757.1,ACN93773.1,ABG23189.1,ACN93754.1,ACY08830.1,AEI00666.1,AFX69666.1,ALN96390.1,ACV32577.1,AFX69647.1,BAB78751.1,AFK13673.1,AFX69650.1,CS-LMW-D7|BAB78758.1,ABG45899.1,ADH51278.1,AFG73617.1,AGO31299.1,AHN55171.1,ACN93769.1,ACN93788.1,AID62097.1,AGO17765.1,AGO17746.1,ACN93765.1,ACN93784.1,AGO17769.1,AGU91675.1,AFX696…	190312_thermo_SA39b-34a-658-5_7.366.366.2 File:"190312_thermo_SA39b-34a-658-5_7.raw", NativeID:"controllerType=0 controllerNumber=1 scan=366" RTINSECONDS=607.6318
TRUE	TRUE	(F)VQPQQQQPQQSGQGVSQH(Q)	1				7.5376	1		663.66	1987.96	3	0.01164	5.851	467.272		84548.4	247	264	0	AAV91994.1,AEI00664.1,AEI00689.1,ACX46514.1,AGU91668.1,BU-LMW14,AGO17757.1,ABG23187.1,ABX89060.1,ABG23189.1,ALN96390.1,BU-LMW-PCR2,AAV91992.1,AAV86085.1,BAB78751.1,ABG45899.1,ACV32582.1,BAB78753.1,AHN55169.1,AGU91662.1,ACY08829.1,AGO31299.1,AVG70973.1,AVY03611.1,ACH92775.1,AHN55171.1,AAO53259.1,AEM45618.1,AGK83211.1,AGO17763.1,AID62097.1,AGO17765.1,AGO17746.1,AGO17767.1,AGO17769.1,AGU91675.1,AGU9…	190228_Chymo_SA39b-34a-658-5_7.291.291.3 File:"190228_Chymo_SA39b-34a-658-5_7.raw", NativeID:"controllerType=0 controllerNumber=1 scan=291" RTINSECONDS=467.2718
TRUE	TRUE	(F)VQPQQQQPQQSGQGVSQH(Q)	1				6.88606	1		663.66	1987.96	3	0.012	6.036			36764.7	247	264	0	AAV91994.1,AEI00664.1,AEI00689.1,ACX46514.1,AGU91668.1,BU-LMW14,AGO17757.1,ABG23187.1,ABX89060.1,ABG23189.1,ALN96390.1,BU-LMW-PCR2,AAV91992.1,AAV86085.1,BAB78751.1,ABG45899.1,ACV32582.1,BAB78753.1,AHN55169.1,AGU91662.1,ACY08829.1,AGO31299.1,AVG70973.1,AVY03611.1,ACH92775.1,AHN55171.1,AAO53259.1,AEM45618.1,AGK83211.1,AGO17763.1,AID62097.1,AGO17765.1,AGO17746.1,AGO17767.1,AGO17769.1,AGU91675.1,AGU9…	190228_Chymo_SA39b-34a-658-5_7.289.289.3 File:"190228_Chymo_SA39b-34a-658-5_7.raw", NativeID:"controllerType=0 controllerNumber=1 scan=289" RTINSECONDS=465.4962
TRUE	TRUE	(F)VQPQQQQPQQSGQGVSQHQQQ(S)	1				10.7212	1		791.719	2372.14	3	0.01345	5.668			18507.6	247	267	0	AAV91994.1,AEI00664.1,AEI00689.1,ACX46514.1,AGU91668.1,BU-LMW14,AGO17757.1,ABG23187.1,ABX89060.1,ABG23189.1,ALN96390.1,BU-LMW-PCR2,AAV91992.1,AAV86085.1,BAB78751.1,ABG45899.1,ACV32582.1,BAB78753.1,AHN55169.1,AGU91662.1,ACY08829.1,AGO31299.1,AVG70973.1,AVY03611.1,ACH92775.1,AHN55171.1,AAO53259.1,AEM45618.1,AGK83211.1,AGO17763.1,AID62097.1,AGO17765.1,AGO17746.1,AGO17767.1,AGO17769.1,AGU91675.1,AGU9…	190228_Chymo_SA39b-34a-658-5_7.307.307.3 File:"190228_Chymo_SA39b-34a-658-5_7.raw", NativeID:"controllerType=0 controllerNumber=1 scan=307" RTINSECONDS=481.3374
TRUE	TRUE	(F)VQPQQQQPQQSGQGVSQHQQQ(S)	1				9.284	1		791.719	2372.13	3	0.01272	5.359			19138.8	247	267	0	AAV91994.1,AEI00664.1,AEI00689.1,ACX46514.1,AGU91668.1,BU-LMW14,AGO17757.1,ABG23187.1,ABX89060.1,ABG23189.1,ALN96390.1,BU-LMW-PCR2,AAV91992.1,AAV86085.1,BAB78751.1,ABG45899.1,ACV32582.1,BAB78753.1,AHN55169.1,AGU91662.1,ACY08829.1,AGO31299.1,AVG70973.1,AVY03611.1,ACH92775.1,AHN55171.1,AAO53259.1,AEM45618.1,AGK83211.1,AGO17763.1,AID62097.1,AGO17765.1,AGO17746.1,AGO17767.1,AGO17769.1,AGU91675.1,AGU9…	190228_Chymo_SA39b-34a-658-5_7.305.305.3 File:"190228_Chymo_SA39b-34a-658-5_7.raw", NativeID:"controllerType=0 controllerNumber=1 scan=305" RTINSECONDS=479.5674
TRUE	TRUE	(F)VQPQQQQPQQSGQGVSQHQQQSQQQQQL(G)	1	51.94	40.9103	34.6	10.2007	2		1071.86	3212.54	3	0.01268	3.945	723.078		33862.7	247	274	0	AAV91994.1,AEI00664.1,AEI00689.1,ACX46514.1,AGU91668.1,BU-LMW14,AGO17757.1,ABG23187.1,ABX89060.1,ABG23189.1,ALN96390.1,BU-LMW-PCR2,AAV91992.1,AAV86085.1,BAB78751.1,ABG45899.1,ACV32582.1,BAB78753.1,AHN55169.1,AGU91662.1,ACY08829.1,AGO31299.1,AVG70973.1,AVY03611.1,ACH92775.1,AHN55171.1,AAO53259.1,AEM45618.1,AGK83211.1,AGO17763.1,AID62097.1,AGO17765.1,AGO17746.1,AGO17767.1,AGO17769.1,AGU91675.1,AGU9…	190228_Chymo_SA39b-34a-658-5_7.509.509.3 File:"190228_Chymo_SA39b-34a-658-5_7.raw", NativeID:"controllerType=0 controllerNumber=1 scan=509" RTINSECONDS=723.0783
TRUE	TRUE	(F)VQPQQQQPQQSGQGVSQHQQQSQQQQQL(G)	1	46.86	40.8657	38.77	9.5376	2		1071.86	3212.55	3	0.01963	6.11	724.837		37847.8	247	274	0	AAV91994.1,AEI00664.1,AEI00689.1,ACX46514.1,AGU91668.1,BU-LMW14,AGO17757.1,ABG23187.1,ABX89060.1,ABG23189.1,ALN96390.1,BU-LMW-PCR2,AAV91992.1,AAV86085.1,BAB78751.1,ABG45899.1,ACV32582.1,BAB78753.1,AHN55169.1,AGU91662.1,ACY08829.1,AGO31299.1,AVG70973.1,AVY03611.1,ACH92775.1,AHN55171.1,AAO53259.1,AEM45618.1,AGK83211.1,AGO17763.1,AID62097.1,AGO17765.1,AGO17746.1,AGO17767.1,AGO17769.1,AGU91675.1,AGU9…	190228_Chymo_SA39b-34a-658-5_7.511.511.3 File:"190228_Chymo_SA39b-34a-658-5_7.raw", NativeID:"controllerType=0 controllerNumber=1 scan=511" RTINSECONDS=724.8373
TRUE	TRUE	(F)VQPQQQQPQQSGQGVSQHQQQSQQQQQL(G)	1	38.94	40.8657	27.65	9.11351	2		1071.86	3212.55	3	0.01963	6.11	735.305		37218.6	247	274	0	AAV91994.1,AEI00664.1,AEI00689.1,ACX46514.1,AGU91668.1,BU-LMW14,AGO17757.1,ABG23187.1,ABX89060.1,ABG23189.1,ALN96390.1,BU-LMW-PCR2,AAV91992.1,AAV86085.1,BAB78751.1,ABG45899.1,ACV32582.1,BAB78753.1,AHN55169.1,AGU91662.1,ACY08829.1,AGO31299.1,AVG70973.1,AVY03611.1,ACH92775.1,AHN55171.1,AAO53259.1,AEM45618.1,AGK83211.1,AGO17763.1,AID62097.1,AGO17765.1,AGO17746.1,AGO17767.1,AGO17769.1,AGU91675.1,AGU9…	190228_Chymo_SA39b-34a-658-5_7.527.527.3 File:"190228_Chymo_SA39b-34a-658-5_7.raw", NativeID:"controllerType=0 controllerNumber=1 scan=527" RTINSECONDS=735.3051
TRUE	TRUE	(F)VQPQQQQPQQSGQGVSQHQQQSQQQQQL(G)	1	30.97	40.876	17.91	6.55284	2		1071.86	3212.55	3	0.0211	6.565	754.368		27864.6	247	274	0	AAV91994.1,AEI00664.1,AEI00689.1,ACX46514.1,AGU91668.1,BU-LMW14,AGO17757.1,ABG23187.1,ABX89060.1,ABG23189.1,ALN96390.1,BU-LMW-PCR2,AAV91992.1,AAV86085.1,BAB78751.1,ABG45899.1,ACV32582.1,BAB78753.1,AHN55169.1,AGU91662.1,ACY08829.1,AGO31299.1,AVG70973.1,AVY03611.1,ACH92775.1,AHN55171.1,AAO53259.1,AEM45618.1,AGK83211.1,AGO17763.1,AID62097.1,AGO17765.1,AGO17746.1,AGO17767.1,AGO17769.1,AGU91675.1,AGU9…	190228_Chymo_SA39b-34a-658-5_7.547.547.3 File:"190228_Chymo_SA39b-34a-658-5_7.raw", NativeID:"controllerType=0 controllerNumber=1 scan=547" RTINSECONDS=754.3676
TRUE	TRUE	(F)VQPQQQQPQQSGQGVSQHQQQSQQQQQLGQcsF(Q)	0.99				8.74473	2	Carbamidomethyl (+57), Methyl (+14)	952.452	3805.78	4	0.02175	5.713			21615.8	247	279	0		190228_Chymo_SA39b-34a-658-5_7.847.847.4 File:"190228_Chymo_SA39b-34a-658-5_7.raw", NativeID:"controllerType=0 controllerNumber=1 scan=847" RTINSECONDS=1123.5268
TRUE	TRUE	(Q)LGQcSFQQPQQ(L)	0.98	53.49	47.2954	31.44	2.88606	2	Carbamidomethyl (+57)	660.814	1319.61	2	0.02022	15.31	1605.44		53205.2	274	284	0	ACN93777.1,ACC60292.1,AAZ76360.1,AEI00662.1,AGU91668.1,AHN55186.1,BU-LMW14,ACX46516.1,AGO17757.1,AID62104.1,CAC05403.1,ACN93754.1,ACY08830.1,ALN96390.1,ACX46117.1,ACV32577.1,AVY03595.1,AFX69647.1,AGK83399.1,BAB78751.1,AFK13673.1,AAV75994.1,ABV72244.1,AFX69650.1,CS-LMW-D7|BAB78758.1,ABG45899.1,ADH51278.1,ABY61036.1,ACN93788.1,AEI00674.1,AGO17746.1,ACN93765.1,AGO17769.1,AGO17761.1,ALN96387.1,ACP276…	190312_thermo_SA39b-34a-658-5_7.1192.1192.2 File:"190312_thermo_SA39b-34a-658-5_7.raw", NativeID:"controllerType=0 controllerNumber=1 scan=1192" RTINSECONDS=1605.4355
TRUE	TRUE	(Q)LGQcSFQQPQQ(L)	0.97	49.85	47.294	27.59	3.10237	2	Carbamidomethyl (+57)	660.814	1319.61	2	0.01961	14.85	1607.21		66861	274	284	0	ACN93777.1,ACC60292.1,AAZ76360.1,AEI00662.1,AGU91668.1,AHN55186.1,BU-LMW14,ACX46516.1,AGO17757.1,AID62104.1,CAC05403.1,ACN93754.1,ACY08830.1,ALN96390.1,ACX46117.1,ACV32577.1,AVY03595.1,AFX69647.1,AGK83399.1,BAB78751.1,AFK13673.1,AAV75994.1,ABV72244.1,AFX69650.1,CS-LMW-D7|BAB78758.1,ABG45899.1,ADH51278.1,ABY61036.1,ACN93788.1,AEI00674.1,AGO17746.1,ACN93765.1,AGO17769.1,AGO17761.1,ALN96387.1,ACP276…	190312_thermo_SA39b-34a-658-5_7.1194.1194.2 File:"190312_thermo_SA39b-34a-658-5_7.raw", NativeID:"controllerType=0 controllerNumber=1 scan=1194" RTINSECONDS=1607.2059
TRUE	TRUE	(L)QQLGQQPQQQQIPQGIF(L)	1	49.44	40.2127	43.44	7.76955	2		983.517	1965.02	2	0.0115	5.851	1984.1		16318.7	286	302	0	AAV91994.1,AEI00689.1,ACX46514.1,AGU91668.1,BU-LMW14,AGO17757.1,ABG23187.1,ABX89060.1,ABG23189.1,ALN96390.1,BU-LMW-PCR2,AAV91992.1,AGO17770.1,AAV86085.1,BAB78751.1,ABG45899.1,ACV32582.1,BAB78753.1,AHN55169.1,AGU91662.1,XP_020160667.1,ACY08829.1,AGO31299.1,AVG70973.1,AVY03611.1,ACH92775.1,AHN55171.1,AAO53259.1,AEM45618.1,AGK83211.1,AGO17763.1,AID62097.1,AGO17765.1,AGO17746.1,AGO17767.1,AGO17769.1,…	190228_Chymo_SA39b-34a-658-5_7.1648.1648.2 File:"190228_Chymo_SA39b-34a-658-5_7.raw", NativeID:"controllerType=0 controllerNumber=1 scan=1648" RTINSECONDS=1984.0978
TRUE	TRUE	(Q)LGQQPQQQQIPQGIF(L)	0.96	42.06	42.3477	31.8	3.20066	2		855.465	1708.92	2	0.02555	14.94	2863.35		25678.9	288	302	0	AAV91994.1,AEI00689.1,ACX46514.1,AGU91668.1,BU-LMW14,AGO17757.1,ABG23187.1,ABX89060.1,ABG23189.1,ALN96390.1,BU-LMW-PCR2,AAV91992.1,AGO17770.1,AAV86085.1,BAB78751.1,ABG45899.1,ACV32582.1,BAB78753.1,AHN55169.1,AGU91662.1,XP_020160667.1,ACY08829.1,AGO31299.1,AVG70973.1,AVY03611.1,ACH92775.1,AHN55171.1,AAO53259.1,AEM45618.1,AGK83211.1,AGO17763.1,AID62097.1,AGO17765.1,AGO17746.1,AGO17767.1,AGO17769.1,…	190312_thermo_SA39b-34a-658-5_7.2314.2314.2 File:"190312_thermo_SA39b-34a-658-5_7.raw", NativeID:"controllerType=0 controllerNumber=1 scan=2314" RTINSECONDS=2863.3458
TRUE	TRUE	(Q)QIPQGIFLQPHQISQLEVmTSIALR(T)	1	47.45	36.2716	42.14	3.16115	1	Oxidation (+16)	955.189	2862.54	3	0.001899	0.6632	2645.06		47177.6	296	320	0	AAV91994.1,AEI00689.1,ACX46514.1,AGU91668.1,BU-LMW14,AGO17757.1,ABG23187.1,ABG23189.1,ALN96390.1,BU-LMW-PCR2,AAV91992.1,AGO17770.1,AAV86085.1,BAB78751.1,ABG45899.1,ACV32582.1,BAB78753.1,AHN55169.1,AGU91662.1,XP_020160667.1,ACY08829.1,AVG70973.1,AVY03611.1,ACH92775.1,AHN55171.1,AAO53259.1,AEM45618.1,AGO17765.1,AGO17746.1,AGO17767.1,AGO17769.1,AGU91675.1,AGU91698.1,AGO17761.1,AGO31300.1,ALN96389.1,…	190321_trypsin_SA39b-34a-658-5_7.2408.2408.3 File:"190321_trypsin_SA39b-34a-658-5_7.raw", NativeID:"controllerType=0 controllerNumber=1 scan=2408" RTINSECONDS=2645.0577
TRUE	TRUE	(Q)GIFLQPHQISQLEVmTSIALR(T)	1	62.82	36.8178	17.75	12.1487	1	Oxidation (+16)	799.77	2396.29	3	7.905e-05	0.03297	2430.06		62552.3	300	320	0	AAV91994.1,AEI00689.1,ACX46514.1,AGU91668.1,BU-LMW14,AGO17757.1,ABG23187.1,ABG23189.1,ALN96390.1,BU-LMW-PCR2,AAV91992.1,AGO17770.1,AAV86085.1,BAB78751.1,ABG45899.1,ACV32582.1,BAB78753.1,AHN55169.1,AGU91662.1,XP_020160667.1,ACY08829.1,AVG70973.1,AVY03611.1,ACH92775.1,AHN55171.1,AAO53259.1,AEM45618.1,AGO17765.1,AGO17746.1,AGO17767.1,AGO17769.1,AGU91675.1,AGU91698.1,AGO17761.1,ALN96387.1,AGO31300.1,…	190321_trypsin_SA39b-34a-658-5_7.2228.2228.3 File:"190321_trypsin_SA39b-34a-658-5_7.raw", NativeID:"controllerType=0 controllerNumber=1 scan=2228" RTINSECONDS=2430.0641
TRUE	TRUE	(Q)GIFLQPHQISQLEVmTSIALR(T)	1	60.58	36.8323	22.91	12.9208	1	Oxidation (+16)	799.77	2396.29	3	-0.000653	-0.2724	2425.89		63670	300	320	0	AAV91994.1,AEI00689.1,ACX46514.1,AGU91668.1,BU-LMW14,AGO17757.1,ABG23187.1,ABG23189.1,ALN96390.1,BU-LMW-PCR2,AAV91992.1,AGO17770.1,AAV86085.1,BAB78751.1,ABG45899.1,ACV32582.1,BAB78753.1,AHN55169.1,AGU91662.1,XP_020160667.1,ACY08829.1,AVG70973.1,AVY03611.1,ACH92775.1,AHN55171.1,AAO53259.1,AEM45618.1,AGO17765.1,AGO17746.1,AGO17767.1,AGO17769.1,AGU91675.1,AGU91698.1,AGO17761.1,ALN96387.1,AGO31300.1,…	190321_trypsin_SA39b-34a-658-5_7.2223.2223.3 File:"190321_trypsin_SA39b-34a-658-5_7.raw", NativeID:"controllerType=0 controllerNumber=1 scan=2223" RTINSECONDS=2425.8882
TRUE	TRUE	(Q)GIFLQPHQISQLEVMTSIALR(T)	1	54.65	36.3276	23.67	5.85387	1		794.439	2380.29	3	0.0001821	0.07645	2909.34		87359.9	300	320	0	AAV91994.1,AEI00689.1,ACX46514.1,AGU91668.1,BU-LMW14,AGO17757.1,ABG23187.1,ABG23189.1,ALN96390.1,BU-LMW-PCR2,AAV91992.1,AGO17770.1,AAV86085.1,BAB78751.1,ABG45899.1,ACV32582.1,BAB78753.1,AHN55169.1,AGU91662.1,XP_020160667.1,ACY08829.1,AVG70973.1,AVY03611.1,ACH92775.1,AHN55171.1,AAO53259.1,AEM45618.1,AGO17765.1,AGO17746.1,AGO17767.1,AGO17769.1,AGU91675.1,AGU91698.1,AGO17761.1,ALN96387.1,AGO31300.1,…	190321_trypsin_SA39b-34a-658-5_7.2594.2594.3 File:"190321_trypsin_SA39b-34a-658-5_7.raw", NativeID:"controllerType=0 controllerNumber=1 scan=2594" RTINSECONDS=2909.336
TRUE	TRUE	(Q)GIFLQPHQISQLEVMTSIALR(T)	1	42.45	36.3155	15.61	5.88606	1		794.439	2380.29	3	0.0005481	0.2302	2911.27		107184	300	320	0	AAV91994.1,AEI00689.1,ACX46514.1,AGU91668.1,BU-LMW14,AGO17757.1,ABG23187.1,ABG23189.1,ALN96390.1,BU-LMW-PCR2,AAV91992.1,AGO17770.1,AAV86085.1,BAB78751.1,ABG45899.1,ACV32582.1,BAB78753.1,AHN55169.1,AGU91662.1,XP_020160667.1,ACY08829.1,AVG70973.1,AVY03611.1,ACH92775.1,AHN55171.1,AAO53259.1,AEM45618.1,AGO17765.1,AGO17746.1,AGO17767.1,AGO17769.1,AGU91675.1,AGU91698.1,AGO17761.1,ALN96387.1,AGO31300.1,…	190321_trypsin_SA39b-34a-658-5_7.2596.2596.3 File:"190321_trypsin_SA39b-34a-658-5_7.raw", NativeID:"controllerType=0 controllerNumber=1 scan=2596" RTINSECONDS=2911.2716
TRUE	TRUE	(F)LQPHQISQL(E)	0.98	41.37	38.757	9.65		2		532.302	1062.59	2	0.006472	6.085	1115.7		81667.1	303	311	0	AAV91994.1,AEI00689.1,ACN93758.1,AGU91668.1,BU-LMW14,AGO17757.1,ABG23189.1,ALN96390.1,BAB78751.1,ABG45899.1,AGO31299.1,ABY61036.1,AHN55171.1,AID62097.1,AGO17765.1,AGO17746.1,AGO17769.1,AGU91675.1,AGU91698.1,AGO17761.1,ALN96387.1,AFX69662.1,AVY03606.1,ACN93761.1,AGU91671.1,BU-LMW5,AAW28853.1,AFK29758.1,ACN93757.1,AGU91669.1,AAV91995.1,ACX46513.1,ABG23188.1,AHN55187.1,AGU91665.1,AAV91999.1,ACX46517…	190228_Chymo_SA39b-34a-658-5_7.841.841.2 File:"190228_Chymo_SA39b-34a-658-5_7.raw", NativeID:"controllerType=0 controllerNumber=1 scan=841"
TRUE	TRUE	(F)LQPHQISQL(E)	0.98	40.3	38.6605	13.11		2		532.302	1062.59	2	0.006594	6.2	1113.94		66009.8	303	311	0	AAV91994.1,AEI00689.1,ACN93758.1,AGU91668.1,BU-LMW14,AGO17757.1,ABG23189.1,ALN96390.1,BAB78751.1,ABG45899.1,AGO31299.1,ABY61036.1,AHN55171.1,AID62097.1,AGO17765.1,AGO17746.1,AGO17769.1,AGU91675.1,AGU91698.1,AGO17761.1,ALN96387.1,AFX69662.1,AVY03606.1,ACN93761.1,AGU91671.1,BU-LMW5,AAW28853.1,AFK29758.1,ACN93757.1,AGU91669.1,AAV91995.1,ACX46513.1,ABG23188.1,AHN55187.1,AGU91665.1,AAV91999.1,ACX46517…	190228_Chymo_SA39b-34a-658-5_7.839.839.2 File:"190228_Chymo_SA39b-34a-658-5_7.raw", NativeID:"controllerType=0 controllerNumber=1 scan=839"
TRUE	TRUE	(F)LQPHQISQLEVmTS(I)	0.99	44.73	44.7249	34.64	4.00877	2	Oxidation (+16)	813.924	1625.83	2	0.02486	15.28	2922.43		50956	303	316	0	AAV91994.1,AEI00689.1,AGU91668.1,BU-LMW14,AGO17757.1,ABG23189.1,ALN96390.1,BAB78751.1,ABG45899.1,AGO31299.1,ABY61036.1,AHN55171.1,AID62097.1,AGO17765.1,AGO17746.1,AGO17769.1,AGU91675.1,AGU91698.1,AGO17761.1,ALN96387.1,AFX69662.1,AVY03606.1,ACN93761.1,AGU91671.1,BU-LMW5,AAW28853.1,AFK29758.1,ACN93757.1,AGU91669.1,AAV91995.1,ACX46513.1,ABG23188.1,AHN55187.1,AGU91665.1,AAV91999.1,ACX46517.1,ALN96391…	190312_thermo_SA39b-34a-658-5_7.2387.2387.2 File:"190312_thermo_SA39b-34a-658-5_7.raw", NativeID:"controllerType=0 controllerNumber=1 scan=2387" RTINSECONDS=2922.4284
TRUE	TRUE	(F)LQPHQISQLEVmTS(I)	0.98	40.05	44.7512	28.95	3.82391	2	Oxidation (+16)	813.924	1625.83	2	0.02535	15.58	2924.37		63365.6	303	316	0	AAV91994.1,AEI00689.1,AGU91668.1,BU-LMW14,AGO17757.1,ABG23189.1,ALN96390.1,BAB78751.1,ABG45899.1,AGO31299.1,ABY61036.1,AHN55171.1,AID62097.1,AGO17765.1,AGO17746.1,AGO17769.1,AGU91675.1,AGU91698.1,AGO17761.1,ALN96387.1,AFX69662.1,AVY03606.1,ACN93761.1,AGU91671.1,BU-LMW5,AAW28853.1,AFK29758.1,ACN93757.1,AGU91669.1,AAV91995.1,ACX46513.1,ABG23188.1,AHN55187.1,AGU91665.1,AAV91999.1,ACX46517.1,ALN96391…	190312_thermo_SA39b-34a-658-5_7.2390.2390.2 File:"190312_thermo_SA39b-34a-658-5_7.raw", NativeID:"controllerType=0 controllerNumber=1 scan=2390" RTINSECONDS=2924.3657
TRUE	TRUE	(H)QISQLEVmTSIALR(T)	1				10.9586	1	Oxidation (+16)	802.938	1603.86	2	0.001184	0.7377			37301.8	307	320	0	AAV91994.1,ACN93756.1,AEI00689.1,ACX46514.1,AGU91668.1,BU-LMW14,AGO17757.1,ABG23187.1,ABG23189.1,ALN96390.1,BU-LMW-PCR2,AAV91992.1,AGO17770.1,AAV86085.1,BAB78751.1,ABG45899.1,ACV32582.1,BAB78753.1,AHN55169.1,AGU91662.1,XP_020160667.1,ACY08829.1,AVG70973.1,AVY03611.1,ACH92775.1,AHN55171.1,AAO53259.1,AEM45618.1,AGO17763.1,AGO17765.1,ACN93763.1,AGO17746.1,AGO17767.1,AGO17769.1,AGU91675.1,AGU91698.1,…	190321_trypsin_SA39b-34a-658-5_7.1541.1541.2 File:"190321_trypsin_SA39b-34a-658-5_7.raw", NativeID:"controllerType=0 controllerNumber=1 scan=1541" RTINSECONDS=1720.7745
TRUE	TRUE	(H)QISQLEVMTSIALR(T)	1				9.74473	1		794.942	1587.87	2	0.0033	2.077	2375.96		93371.3	307	320	0	AAV91994.1,ACN93756.1,AEI00689.1,ACX46514.1,AGU91668.1,BU-LMW14,AGO17757.1,ABG23187.1,ABG23189.1,ALN96390.1,BU-LMW-PCR2,AAV91992.1,AGO17770.1,AAV86085.1,BAB78751.1,ABG45899.1,ACV32582.1,BAB78753.1,AHN55169.1,AGU91662.1,XP_020160667.1,ACY08829.1,AVG70973.1,AVY03611.1,ACH92775.1,AHN55171.1,AAO53259.1,AEM45618.1,AGO17763.1,AGO17765.1,ACN93763.1,AGO17746.1,AGO17767.1,AGO17769.1,AGU91675.1,AGU91698.1,…	190321_trypsin_SA39b-34a-658-5_7.2179.2179.2 File:"190321_trypsin_SA39b-34a-658-5_7.raw", NativeID:"controllerType=0 controllerNumber=1 scan=2179" RTINSECONDS=2375.9584
TRUE	TRUE	(H)QISQLEVMTSIALR(T)	1				9.56864	1		794.94	1587.87	2	0.0004941	0.3109	2373.69		58323.9	307	320	0	AAV91994.1,ACN93756.1,AEI00689.1,ACX46514.1,AGU91668.1,BU-LMW14,AGO17757.1,ABG23187.1,ABG23189.1,ALN96390.1,BU-LMW-PCR2,AAV91992.1,AGO17770.1,AAV86085.1,BAB78751.1,ABG45899.1,ACV32582.1,BAB78753.1,AHN55169.1,AGU91662.1,XP_020160667.1,ACY08829.1,AVG70973.1,AVY03611.1,ACH92775.1,AHN55171.1,AAO53259.1,AEM45618.1,AGO17763.1,AGO17765.1,ACN93763.1,AGO17746.1,AGO17767.1,AGO17769.1,AGU91675.1,AGU91698.1,…	190321_trypsin_SA39b-34a-658-5_7.2176.2176.2 File:"190321_trypsin_SA39b-34a-658-5_7.raw", NativeID:"controllerType=0 controllerNumber=1 scan=2176" RTINSECONDS=2373.692
TRUE	TRUE	(H)qISQLEVmTSIALR(T)	1				8.95861	1	Ammonia-loss (-17), Oxidation (+16)	794.425	1586.83	2	0.0008774	0.5526	2434.18		40065.9	307	320	0	AAV91994.1,ACN93756.1,AEI00689.1,ACX46514.1,AGU91668.1,BU-LMW14,AGO17757.1,ABG23187.1,ABG23189.1,ALN96390.1,BU-LMW-PCR2,AAV91992.1,AGO17770.1,AAV86085.1,BAB78751.1,ABG45899.1,ACV32582.1,BAB78753.1,AHN55169.1,AGU91662.1,XP_020160667.1,ACY08829.1,AVG70973.1,AVY03611.1,ACH92775.1,AHN55171.1,AAO53259.1,AEM45618.1,AGO17763.1,AGO17765.1,ACN93763.1,AGO17746.1,AGO17767.1,AGO17769.1,AGU91675.1,AGU91698.1,…	190321_trypsin_SA39b-34a-658-5_7.2233.2233.2 File:"190321_trypsin_SA39b-34a-658-5_7.raw", NativeID:"controllerType=0 controllerNumber=1 scan=2233" RTINSECONDS=2434.1813
TRUE	TRUE	(H)qISQLEVMTSIALR(T)	1				8.38722	1	Ammonia-loss (-17)	786.427	1570.84	2	-0.0003016	-0.1918	3229.81		29881.8	307	320	0	AAV91994.1,ACN93756.1,AEI00689.1,ACX46514.1,AGU91668.1,BU-LMW14,AGO17757.1,ABG23187.1,ABG23189.1,ALN96390.1,BU-LMW-PCR2,AAV91992.1,AGO17770.1,AAV86085.1,BAB78751.1,ABG45899.1,ACV32582.1,BAB78753.1,AHN55169.1,AGU91662.1,XP_020160667.1,ACY08829.1,AVG70973.1,AVY03611.1,ACH92775.1,AHN55171.1,AAO53259.1,AEM45618.1,AGO17763.1,AGO17765.1,ACN93763.1,AGO17746.1,AGO17767.1,AGO17769.1,AGU91675.1,AGU91698.1,…	190321_trypsin_SA39b-34a-658-5_7.2810.2810.2 File:"190321_trypsin_SA39b-34a-658-5_7.raw", NativeID:"controllerType=0 controllerNumber=1 scan=2810" RTINSECONDS=3229.8053
TRUE	TRUE	(H)qISQLEVMTSIALR(T)	0.99				5.35655	1	Ammonia-loss (-17)	786.427	1570.84	2	0.001284	0.8172	3227.75		29330.9	307	320	0	AAV91994.1,ACN93756.1,AEI00689.1,ACX46514.1,AGU91668.1,BU-LMW14,AGO17757.1,ABG23187.1,ABG23189.1,ALN96390.1,BU-LMW-PCR2,AAV91992.1,AGO17770.1,AAV86085.1,BAB78751.1,ABG45899.1,ACV32582.1,BAB78753.1,AHN55169.1,AGU91662.1,XP_020160667.1,ACY08829.1,AVG70973.1,AVY03611.1,ACH92775.1,AHN55171.1,AAO53259.1,AEM45618.1,AGO17763.1,AGO17765.1,ACN93763.1,AGO17746.1,AGO17767.1,AGO17769.1,AGU91675.1,AGU91698.1,…	190321_trypsin_SA39b-34a-658-5_7.2808.2808.2 File:"190321_trypsin_SA39b-34a-658-5_7.raw", NativeID:"controllerType=0 controllerNumber=1 scan=2808" RTINSECONDS=3227.7475
TRUE	TRUE	(H)QISQLEVmTSIALR(T)	0.99				5.22915	1	Oxidation (+16)	802.938	1603.86	2	8.499e-05	0.05296			25590.7	307	320	0	AAV91994.1,ACN93756.1,AEI00689.1,ACX46514.1,AGU91668.1,BU-LMW14,AGO17757.1,ABG23187.1,ABG23189.1,ALN96390.1,BU-LMW-PCR2,AAV91992.1,AGO17770.1,AAV86085.1,BAB78751.1,ABG45899.1,ACV32582.1,BAB78753.1,AHN55169.1,AGU91662.1,XP_020160667.1,ACY08829.1,AVG70973.1,AVY03611.1,ACH92775.1,AHN55171.1,AAO53259.1,AEM45618.1,AGO17763.1,AGO17765.1,ACN93763.1,AGO17746.1,AGO17767.1,AGO17769.1,AGU91675.1,AGU91698.1,…	190321_trypsin_SA39b-34a-658-5_7.1659.1659.2 File:"190321_trypsin_SA39b-34a-658-5_7.raw", NativeID:"controllerType=0 controllerNumber=1 scan=1659" RTINSECONDS=1822.6753
TRUE	TRUE	(H)QISQLEVmTSIALR(T)	0.98				4.55284	1	Oxidation (+16)	802.938	1603.86	2	-3.701e-05	-0.02306			17593.5	307	320	0	AAV91994.1,ACN93756.1,AEI00689.1,ACX46514.1,AGU91668.1,BU-LMW14,AGO17757.1,ABG23187.1,ABG23189.1,ALN96390.1,BU-LMW-PCR2,AAV91992.1,AGO17770.1,AAV86085.1,BAB78751.1,ABG45899.1,ACV32582.1,BAB78753.1,AHN55169.1,AGU91662.1,XP_020160667.1,ACY08829.1,AVG70973.1,AVY03611.1,ACH92775.1,AHN55171.1,AAO53259.1,AEM45618.1,AGO17763.1,AGO17765.1,ACN93763.1,AGO17746.1,AGO17767.1,AGO17769.1,AGU91675.1,AGU91698.1,…	190321_trypsin_SA39b-34a-658-5_7.1539.1539.2 File:"190321_trypsin_SA39b-34a-658-5_7.raw", NativeID:"controllerType=0 controllerNumber=1 scan=1539" RTINSECONDS=1718.8725
TRUE	TRUE	(S)IALRTLPTmcG(V)	0.99	38.58	45.8403	0	4.13668	2	Oxidation (+16), Carbamidomethyl (+57)	624.836	1247.66	2	0.01974	15.81	2965.25		175194	317	327	0	AAV91994.1,AEI00689.1,ACX46514.1,AGU91668.1,BU-LMW14,AGO17757.1,ABG23187.1,ABX89060.1,ABG23189.1,ALN96390.1,BU-LMW-PCR2,AAV91992.1,AGO17770.1,AAV86085.1,BAB78751.1,ABG45899.1,ACV32582.1,BAB78753.1,AHN55169.1,AGU91662.1,XP_020160667.1,ACY08829.1,AVG70973.1,AVY03611.1,ACH92775.1,AHN55171.1,AAO53259.1,AEM45618.1,AGO17763.1,AID62097.1,AGO17765.1,AGO17746.1,AGO17767.1,AGO17769.1,AGU91675.1,AGU91698.1,…	190312_thermo_SA39b-34a-658-5_7.2484.2484.2 File:"190312_thermo_SA39b-34a-658-5_7.raw", NativeID:"controllerType=0 controllerNumber=1 scan=2484" RTINSECONDS=2965.2484
TRUE	TRUE	(S)IALRTLPTmcG(V)	0.96	39.15	45.9224	1.88	4.60206	2	Oxidation (+16), Carbamidomethyl (+57)	624.835	1247.66	2	0.01913	15.32	2961.43		146861	317	327	0	AAV91994.1,AEI00689.1,ACX46514.1,AGU91668.1,BU-LMW14,AGO17757.1,ABG23187.1,ABX89060.1,ABG23189.1,ALN96390.1,BU-LMW-PCR2,AAV91992.1,AGO17770.1,AAV86085.1,BAB78751.1,ABG45899.1,ACV32582.1,BAB78753.1,AHN55169.1,AGU91662.1,XP_020160667.1,ACY08829.1,AVG70973.1,AVY03611.1,ACH92775.1,AHN55171.1,AAO53259.1,AEM45618.1,AGO17763.1,AID62097.1,AGO17765.1,AGO17746.1,AGO17767.1,AGO17769.1,AGU91675.1,AGU91698.1,…	190312_thermo_SA39b-34a-658-5_7.2473.2473.2 File:"190312_thermo_SA39b-34a-658-5_7.raw", NativeID:"controllerType=0 controllerNumber=1 scan=2473" RTINSECONDS=2961.4254
TRUE	TRUE	(R)TLPTmcGVNVPLYSSTTImPF(S)	1				10.7696	1	Oxidation (+16), Carbamidomethyl (+57), Oxidation (+16)	787.71	2360.11	3	-0.001128	-0.4779			36860.2	321	341	0	AEI00689.1,ACX46514.1,AGU91668.1,BU-LMW14,AGO17757.1,ABG23187.1,ABX89060.1,ABG23189.1,ALN96390.1,BU-LMW-PCR2,AAV91992.1,AGO17770.1,AAV86085.1,BAB78751.1,ABG45899.1,ACV32582.1,BAB78753.1,AHN55169.1,XP_020160667.1,AVY03611.1,ACH92775.1,AHN55171.1,AAO53259.1,AEM45618.1,AGO17763.1,AGO17765.1,AGO17746.1,AGO17767.1,AGU91675.1,AGU91698.1,ALN96387.1,ALN96389.1,AVY03606.1,AVY03608.1,AGU91671.1,BU-LMW5,AAW…	190321_trypsin_SA39b-34a-658-5_7.2426.2426.3 File:"190321_trypsin_SA39b-34a-658-5_7.raw", NativeID:"controllerType=0 controllerNumber=1 scan=2426" RTINSECONDS=2675.318
TRUE	TRUE	(R)TLPTmcGVNVPLYSSTTImPF(S)	1				7.5376	1	Oxidation (+16), Carbamidomethyl (+57), Oxidation (+16)	787.711	2360.11	3	0.001069	0.4526			25629.3	321	341	0	AEI00689.1,ACX46514.1,AGU91668.1,BU-LMW14,AGO17757.1,ABG23187.1,ABX89060.1,ABG23189.1,ALN96390.1,BU-LMW-PCR2,AAV91992.1,AGO17770.1,AAV86085.1,BAB78751.1,ABG45899.1,ACV32582.1,BAB78753.1,AHN55169.1,XP_020160667.1,AVY03611.1,ACH92775.1,AHN55171.1,AAO53259.1,AEM45618.1,AGO17763.1,AGO17765.1,AGO17746.1,AGO17767.1,AGU91675.1,AGU91698.1,ALN96387.1,ALN96389.1,AVY03606.1,AVY03608.1,AGU91671.1,BU-LMW5,AAW…	190321_trypsin_SA39b-34a-658-5_7.2428.2428.3 File:"190321_trypsin_SA39b-34a-658-5_7.raw", NativeID:"controllerType=0 controllerNumber=1 scan=2428" RTINSECONDS=2677.2974
TRUE	TRUE	(R)TLPTMcGVNVPLYSSTTImPF(S)	0.99				6.55284	1	Carbamidomethyl (+57), Oxidation (+16)	782.378	2344.11	3	-0.002124	-0.9058			21491.6	321	341	0	AEI00689.1,ACX46514.1,AGU91668.1,BU-LMW14,AGO17757.1,ABG23187.1,ABX89060.1,ABG23189.1,ALN96390.1,BU-LMW-PCR2,AAV91992.1,AGO17770.1,AAV86085.1,BAB78751.1,ABG45899.1,ACV32582.1,BAB78753.1,AHN55169.1,XP_020160667.1,AVY03611.1,ACH92775.1,AHN55171.1,AAO53259.1,AEM45618.1,AGO17763.1,AGO17765.1,AGO17746.1,AGO17767.1,AGU91675.1,AGU91698.1,ALN96387.1,ALN96389.1,AVY03606.1,AVY03608.1,AGU91671.1,BU-LMW5,AAW…	190321_trypsin_SA39b-34a-658-5_7.2632.2632.3 File:"190321_trypsin_SA39b-34a-658-5_7.raw", NativeID:"controllerType=0 controllerNumber=1 scan=2632" RTINSECONDS=2962.4257

## Sheet: 658-5 Spot 8
Valid	Assigned	Sequence	Prob	Mascot Ion score	Mascot Identity score	Mascot Delta Ion Score	X! Tandem	NTT	Modifications	Observed	Actual Mass	Charge	Delta Da	Delta PPM	Retention Time	Intensity	TIC	Start	Stop	# Other Proteins	Other Proteins	Spectrum ID
TRUE	TRUE	(F)SQQQQPVLPQQQPVIIL(Q)	1	37.38	35.1983	23.8	1.95861	2		648.706	1943.1	3	0.01288	6.626	2229.37		49907.2	69	85	0	AAV91994.1,AEI00664.1,AEI00689.1,ACX46514.1,AGO17757.1,ABG23187.1,ABX89060.1,AAV91992.1,AGO17770.1,BAB78751.1,ACV32582.1,BAB78753.1,AHN55169.1,XP_020160667.1,ACY08829.1,AGO31299.1,AVY03611.1,AHN55171.1,AEM45618.1,AGK83211.1,AGO17763.1,AGO17746.1,AGO17767.1,AGO17761.1,ALN96387.1,AGO31300.1,AVY03606.1,AGU91696.1,AVY03608.1,AAV91993.1,AGU91669.1,AAV91995.1,ACX46513.1,ABG23188.1,AGU91667.1,AAP44991.1…	190228_Chymo_SA39b-34a-658-5_8.2188.2188.3 File:"190228_Chymo_SA39b-34a-658-5_8.raw", NativeID:"controllerType=0 controllerNumber=1 scan=2188" RTINSECONDS=2229.3682
TRUE	TRUE	(F)SQQQQPVLPQQQPVIIL(Q)	0.99	38.78	35.3694	24.25	2.82391	2		972.555	1943.1	2	0.01094	5.628	2227.32		41246.4	69	85	0	AAV91994.1,AEI00664.1,AEI00689.1,ACX46514.1,AGO17757.1,ABG23187.1,ABX89060.1,AAV91992.1,AGO17770.1,BAB78751.1,ACV32582.1,BAB78753.1,AHN55169.1,XP_020160667.1,ACY08829.1,AGO31299.1,AVY03611.1,AHN55171.1,AEM45618.1,AGK83211.1,AGO17763.1,AGO17746.1,AGO17767.1,AGO17761.1,ALN96387.1,AGO31300.1,AVY03606.1,AGU91696.1,AVY03608.1,AAV91993.1,AGU91669.1,AAV91995.1,ACX46513.1,ABG23188.1,AGU91667.1,AAP44991.1…	190228_Chymo_SA39b-34a-658-5_8.2186.2186.2 File:"190228_Chymo_SA39b-34a-658-5_8.raw", NativeID:"controllerType=0 controllerNumber=1 scan=2186" RTINSECONDS=2227.3167
TRUE	TRUE	(F)SQQQQPVLPQQQPVIIL(Q)	0.99	25.97	35.197	15.49	2.45593	2		648.706	1943.1	3	0.0127	6.532	2231.34		66051.3	69	85	0	AAV91994.1,AEI00664.1,AEI00689.1,ACX46514.1,AGO17757.1,ABG23187.1,ABX89060.1,AAV91992.1,AGO17770.1,BAB78751.1,ACV32582.1,BAB78753.1,AHN55169.1,XP_020160667.1,ACY08829.1,AGO31299.1,AVY03611.1,AHN55171.1,AEM45618.1,AGK83211.1,AGO17763.1,AGO17746.1,AGO17767.1,AGO17761.1,ALN96387.1,AGO31300.1,AVY03606.1,AGU91696.1,AVY03608.1,AAV91993.1,AGU91669.1,AAV91995.1,ACX46513.1,ABG23188.1,AGU91667.1,AAP44991.1…	190228_Chymo_SA39b-34a-658-5_8.2190.2190.3 File:"190228_Chymo_SA39b-34a-658-5_8.raw", NativeID:"controllerType=0 controllerNumber=1 scan=2190" RTINSECONDS=2231.336
TRUE	TRUE	(L)QQPPFSQQQQPVLPQQPPF(S)	1	62.35	40.8005	5.52	10.2924	2		740.384	2218.13	3	0.01372	6.181	2115.92		41079.8	86	104	0	AAV91994.1,AEI00689.1,BU-LMW14,AGO17757.1,ALN96390.1,ACZ59821.1,BAB78751.1,BAD69625.1,ABM66829.1,AHN55171.1,AGO17746.1,AEI00678.1,AGO17769.1,AGU91675.1,ACZ59832.1,AGO17761.1,ALN96387.1,AVY03606.1,AGK83153.1,AAW28853.1,AGU91669.1,AAV91995.1,ACX46513.1,ABG23188.1,AGO17756.1,ACX46517.1,AVI69506.1,ALN96391.1,CDI40248.1,AAV86084.1,AGK83335.1,AVG70974.1,BAI39601.1,AVY03612.1,ACH92776.1,CAD61021.1,AGO17…	190228_Chymo_SA39b-34a-658-5_8.2100.2100.3 File:"190228_Chymo_SA39b-34a-658-5_8.raw", NativeID:"controllerType=0 controllerNumber=1 scan=2100" RTINSECONDS=2115.9228
TRUE	TRUE	(L)QQPPFSQQQQPVLPQQPPF(S)	1	45.39	40.8113	0	8.65758	2		740.384	2218.13	3	0.01317	5.933	2113.85		35416.7	86	104	0	AAV91994.1,AEI00689.1,BU-LMW14,AGO17757.1,ALN96390.1,ACZ59821.1,BAB78751.1,BAD69625.1,ABM66829.1,AHN55171.1,AGO17746.1,AEI00678.1,AGO17769.1,AGU91675.1,ACZ59832.1,AGO17761.1,ALN96387.1,AVY03606.1,AGK83153.1,AAW28853.1,AGU91669.1,AAV91995.1,ACX46513.1,ABG23188.1,AGO17756.1,ACX46517.1,AVI69506.1,ALN96391.1,CDI40248.1,AAV86084.1,AGK83335.1,AVG70974.1,BAI39601.1,AVY03612.1,ACH92776.1,CAD61021.1,AGO17…	190228_Chymo_SA39b-34a-658-5_8.2098.2098.3 File:"190228_Chymo_SA39b-34a-658-5_8.raw", NativeID:"controllerType=0 controllerNumber=1 scan=2098" RTINSECONDS=2113.8472
TRUE	TRUE	(L)QQPPFSQQQQPVLPQQPPFSQQ(Q)	0.95				5.79588	1		854.768	2561.28	3	0.01607	6.271			18367	86	107	0	AAV91994.1,AEI00664.1,AEI00689.1,ACX46514.1,AGO17757.1,ABG23187.1,ABX89060.1,ALN96390.1,AAV91992.1,AGO17770.1,BAB78751.1,ACV32582.1,BAB78753.1,AHN55169.1,XP_020160667.1,ACY08829.1,AVY03611.1,AHN55171.1,AGK83211.1,AGO17763.1,AGO17769.1,AGU91675.1,ALN96387.1,AGO31300.1,AVY03606.1,AGU91696.1,AVY03608.1,AAW28853.1,AGU91669.1,AAV91995.1,ACX46513.1,ABG23188.1,AGU91667.1,AAP44991.1,AAV91997.1,AGO17756.1…	190228_Chymo_SA39b-34a-658-5_8.1939.1939.3 File:"190228_Chymo_SA39b-34a-658-5_8.raw", NativeID:"controllerType=0 controllerNumber=1 scan=1939" RTINSECONDS=1913.6617
TRUE	TRUE	(L)QQPPFSQQQQPVLPQQPPFSQQQ(Q)	0.98				7.95861	1		897.454	2689.34	3	0.01576	5.856			17255.8	86	108	0	AAV91994.1,AEI00664.1,AEI00689.1,ACX46514.1,AGO17757.1,ABG23187.1,ABX89060.1,ALN96390.1,AAV91992.1,AGO17770.1,BAB78751.1,ACV32582.1,BAB78753.1,AHN55169.1,XP_020160667.1,ACY08829.1,AVY03611.1,AHN55171.1,AGK83211.1,AGO17763.1,AGO17769.1,AGU91675.1,ALN96387.1,AGO31300.1,AVY03606.1,AGU91696.1,AVY03608.1,AAW28853.1,AGU91669.1,AAV91995.1,ACX46513.1,ABG23188.1,AGU91667.1,AAP44991.1,AAV91997.1,AGO17756.1…	190228_Chymo_SA39b-34a-658-5_8.1908.1908.3 File:"190228_Chymo_SA39b-34a-658-5_8.raw", NativeID:"controllerType=0 controllerNumber=1 scan=1908" RTINSECONDS=1885.1437
TRUE	TRUE	(L)QQPPFSQQQQPVLPQQPPFSQQQ(Q)	0.96				6.46852	1		897.454	2689.34	3	0.01429	5.312			9272.25	86	108	0	AAV91994.1,AEI00664.1,AEI00689.1,ACX46514.1,AGO17757.1,ABG23187.1,ABX89060.1,ALN96390.1,AAV91992.1,AGO17770.1,BAB78751.1,ACV32582.1,BAB78753.1,AHN55169.1,XP_020160667.1,ACY08829.1,AVY03611.1,AHN55171.1,AGK83211.1,AGO17763.1,AGO17769.1,AGU91675.1,ALN96387.1,AGO31300.1,AVY03606.1,AGU91696.1,AVY03608.1,AAW28853.1,AGU91669.1,AAV91995.1,ACX46513.1,ABG23188.1,AGU91667.1,AAP44991.1,AAV91997.1,AGO17756.1…	190228_Chymo_SA39b-34a-658-5_8.1904.1904.3 File:"190228_Chymo_SA39b-34a-658-5_8.raw", NativeID:"controllerType=0 controllerNumber=1 scan=1904" RTINSECONDS=1879.6624
TRUE	TRUE	(L)QQPPFSQQQQPVLPQQPPFSQQQQ(Q)	0.99				10.0088	1		940.14	2817.4	3	0.01471	5.22			16956.3	86	109	0	AAV91994.1,AEI00664.1,AEI00689.1,ACX46514.1,AGO17757.1,ABG23187.1,ABX89060.1,ALN96390.1,AAV91992.1,AGO17770.1,BAB78751.1,ACV32582.1,BAB78753.1,AHN55169.1,XP_020160667.1,ACY08829.1,AVY03611.1,AHN55171.1,AGK83211.1,AGO17763.1,AGO17769.1,AGU91675.1,ALN96387.1,AGO31300.1,AVY03606.1,AGU91696.1,AVY03608.1,AAW28853.1,AGU91669.1,AAV91995.1,ACX46513.1,ABG23188.1,AGU91667.1,AAP44991.1,AAV91997.1,AGO17756.1…	190228_Chymo_SA39b-34a-658-5_8.1890.1890.3 File:"190228_Chymo_SA39b-34a-658-5_8.raw", NativeID:"controllerType=0 controllerNumber=1 scan=1890" RTINSECONDS=1860.4663
TRUE	TRUE	(L)QQPPFSQQQQPVLPQQPPFSQQQQ(Q)	0.96				6.42022	1		940.141	2817.4	3	0.01599	5.675			16264.3	86	109	0	AAV91994.1,AEI00664.1,AEI00689.1,ACX46514.1,AGO17757.1,ABG23187.1,ABX89060.1,ALN96390.1,AAV91992.1,AGO17770.1,BAB78751.1,ACV32582.1,BAB78753.1,AHN55169.1,XP_020160667.1,ACY08829.1,AVY03611.1,AHN55171.1,AGK83211.1,AGO17763.1,AGO17769.1,AGU91675.1,ALN96387.1,AGO31300.1,AVY03606.1,AGU91696.1,AVY03608.1,AAW28853.1,AGU91669.1,AAV91995.1,ACX46513.1,ABG23188.1,AGU91667.1,AAP44991.1,AAV91997.1,AGO17756.1…	190228_Chymo_SA39b-34a-658-5_8.1888.1888.3 File:"190228_Chymo_SA39b-34a-658-5_8.raw", NativeID:"controllerType=0 controllerNumber=1 scan=1888" RTINSECONDS=1858.5801
TRUE	TRUE	(L)QQPPFSQQQQPVLPQQPPFSQQQQQQ(Q)	0.99				9.67778	1		1025.51	3073.52	3	0.01995	6.488			8106.17	86	111	0	AAV91994.1,AEI00664.1,AEI00689.1,AGO17757.1,ABG23187.1,ABX89060.1,ALN96390.1,AAV91992.1,AGO17770.1,BAB78751.1,ACV32582.1,AHN55169.1,XP_020160667.1,AVY03611.1,AGK83211.1,AGO17763.1,AGO17769.1,AGU91675.1,ALN96387.1,AGO31300.1,AGU91696.1,AVY03608.1,AGU91669.1,AAV91995.1,ACX46513.1,ABG23188.1,AGU91667.1,AAP44991.1,AAV91997.1,AGO17756.1,ACX46517.1,ALN96391.1,AHN55181.1,BAB78752.1,AGU91682.1,AAV86084.1…	190228_Chymo_SA39b-34a-658-5_8.1859.1859.3 File:"190228_Chymo_SA39b-34a-658-5_8.raw", NativeID:"controllerType=0 controllerNumber=1 scan=1859" RTINSECONDS=1831.9668
TRUE	TRUE	(F)SQQQQPVLPQQPPF(S)	0.98	35.91	41.0147	0	2.38722	2		811.426	1620.84	2	0.01037	6.396	1730.61		41705.4	91	104	0	AAV91994.1,AEI00689.1,BU-LMW13,BU-LMW14,AGO17757.1,ALN96390.1,ACZ59821.1,BAB78751.1,BAD69625.1,ABM66829.1,AHN55171.1,AGO17742.1,AGO17746.1,AEI00678.1,AGO17769.1,AGU91675.1,ACZ59832.1,AGO17761.1,ALN96387.1,AVY03606.1,AGK83153.1,BU-LMW5,AAW28853.1,AFK29758.1,AGU91669.1,AAV91995.1,ACX46513.1,ABG23188.1,AGO17756.1,ACX46517.1,AVI69506.1,ALN96391.1,CDI40248.1,AAV86084.1,AGK83335.1,AVG70974.1,BAI39601.1…	190228_Chymo_SA39b-34a-658-5_8.1750.1750.2 File:"190228_Chymo_SA39b-34a-658-5_8.raw", NativeID:"controllerType=0 controllerNumber=1 scan=1750" RTINSECONDS=1730.6131
TRUE	TRUE	(F)SQQQQPVLPQQPPF(S)	0.98	57.37	40.9985	0		2		811.425	1620.84	2	0.009276	5.719	1732.61		39895.7	91	104	0	AAV91994.1,AEI00689.1,BU-LMW13,BU-LMW14,AGO17757.1,ALN96390.1,ACZ59821.1,BAB78751.1,BAD69625.1,ABM66829.1,AHN55171.1,AGO17742.1,AGO17746.1,AEI00678.1,AGO17769.1,AGU91675.1,ACZ59832.1,AGO17761.1,ALN96387.1,AVY03606.1,AGK83153.1,BU-LMW5,AAW28853.1,AFK29758.1,AGU91669.1,AAV91995.1,ACX46513.1,ABG23188.1,AGO17756.1,ACX46517.1,AVI69506.1,ALN96391.1,CDI40248.1,AAV86084.1,AGK83335.1,AVG70974.1,BAI39601.1…	190228_Chymo_SA39b-34a-658-5_8.1752.1752.2 File:"190228_Chymo_SA39b-34a-658-5_8.raw", NativeID:"controllerType=0 controllerNumber=1 scan=1752"
TRUE	TRUE	(F)SQQQQPVLPQQPPFSQQ(Q)	0.95				4.3279	1		983.001	1963.99	2	0.01193	6.072			12379.7	91	107	0	AAV91994.1,AEI00689.1,BU-LMW14,AGO17757.1,ALN96390.1,ACZ59821.1,BAB78751.1,BAD69625.1,ABM66829.1,AHN55171.1,AGO17742.1,AGO17746.1,AEI00678.1,AGO17769.1,AGU91675.1,ACZ59832.1,AGO17761.1,ALN96387.1,AVY03606.1,AGK83153.1,BU-LMW5,AAW28853.1,AFK29758.1,AGU91669.1,AAV91995.1,ACX46513.1,ABG23188.1,AGO17756.1,ACX46517.1,AVI69506.1,ALN96391.1,CDI40248.1,AAV86084.1,AGK83335.1,AVG70974.1,BAI39601.1,ACA63866…	190228_Chymo_SA39b-34a-658-5_8.1573.1573.2 File:"190228_Chymo_SA39b-34a-658-5_8.raw", NativeID:"controllerType=0 controllerNumber=1 scan=1573" RTINSECONDS=1527.7612
TRUE	TRUE	(F)SQQQQPVLPQQPPFSQQQQPPF(S)	1	19.36	40.9503	7.7	6.50864	2		854.768	2561.28	3	0.01533	5.985	2084.72		21809.3	119	140	0	AAV91994.1,AEI00664.1,AEI00689.1,ACX46514.1,BU-LMW14,AGO17757.1,ABG23187.1,ABX89060.1,ALN96390.1,AAV91992.1,AGO17770.1,BAB78751.1,BAB78753.1,AHN55169.1,XP_020160667.1,ACY08829.1,AVY03611.1,AHN55171.1,AGK83211.1,AGO17763.1,AGO17746.1,AGO17767.1,AGO17769.1,AGU91675.1,AGO17761.1,AGO31300.1,AVY03606.1,AGU91696.1,AVY03608.1,BU-LMW5,AAW28853.1,AFK29758.1,AGU91669.1,AAV91995.1,ACX46513.1,AGU91667.1,AAP4…	190228_Chymo_SA39b-34a-658-5_8.2075.2075.3 File:"190228_Chymo_SA39b-34a-658-5_8.raw", NativeID:"controllerType=0 controllerNumber=1 scan=2075" RTINSECONDS=2084.7156
TRUE	TRUE	(F)SQQQQPVLPQQPPFSQQQQPPF(S)	0.98	18.39	40.9503	6.39	5.72125	2		854.768	2561.28	3	0.01533	5.985	2086.79		26196.5	119	140	0	AAV91994.1,AEI00664.1,AEI00689.1,ACX46514.1,BU-LMW14,AGO17757.1,ABG23187.1,ABX89060.1,ALN96390.1,AAV91992.1,AGO17770.1,BAB78751.1,BAB78753.1,AHN55169.1,XP_020160667.1,ACY08829.1,AVY03611.1,AHN55171.1,AGK83211.1,AGO17763.1,AGO17746.1,AGO17767.1,AGO17769.1,AGU91675.1,AGO17761.1,AGO31300.1,AVY03606.1,AGU91696.1,AVY03608.1,BU-LMW5,AAW28853.1,AFK29758.1,AGU91669.1,AAV91995.1,ACX46513.1,AGU91667.1,AAP4…	190228_Chymo_SA39b-34a-658-5_8.2077.2077.3 File:"190228_Chymo_SA39b-34a-658-5_8.raw", NativeID:"controllerType=0 controllerNumber=1 scan=2077" RTINSECONDS=2086.7876
TRUE	TRUE	(S)SQQPPFPQQHQQFPQQQIPVVQPSVL(Q)	0.97				7.45593	1		1004.2	3009.56	3	0.01672	5.555			21483.3	148	173	0	AAV91994.1,AEI00664.1,AEI00689.1,ACX46514.1,BU-LMW14,AGO17757.1,ABG23187.1,ABX89060.1,ABG23189.1,ALN96390.1,AAV91992.1,AAV86085.1,ACV32582.1,BAB78753.1,AHN55169.1,XP_020160667.1,ACY08829.1,AVY03611.1,AHN55171.1,AGK83211.1,AGO17763.1,AGO17746.1,AGO17767.1,AGO17769.1,AGU91675.1,AGO17761.1,ALN96387.1,AGO31300.1,AVY03606.1,AGU91696.1,AVY03608.1,BU-LMW5,AAW28853.1,AFK29758.1,AAV91993.1,AGU91669.1,AAV9…	190228_Chymo_SA39b-34a-658-5_8.2085.2085.3 File:"190228_Chymo_SA39b-34a-658-5_8.raw", NativeID:"controllerType=0 controllerNumber=1 scan=2085" RTINSECONDS=2096.5941
TRUE	TRUE	(S)SQQPPFPQQHQQFPQQQIPVVQPSVL(Q)	0.95				5.67778	1		1004.2	3009.57	3	0.01929	6.406			18441	148	173	0	AAV91994.1,AEI00664.1,AEI00689.1,ACX46514.1,BU-LMW14,AGO17757.1,ABG23187.1,ABX89060.1,ABG23189.1,ALN96390.1,AAV91992.1,AAV86085.1,ACV32582.1,BAB78753.1,AHN55169.1,XP_020160667.1,ACY08829.1,AVY03611.1,AHN55171.1,AGK83211.1,AGO17763.1,AGO17746.1,AGO17767.1,AGO17769.1,AGU91675.1,AGO17761.1,ALN96387.1,AGO31300.1,AVY03606.1,AGU91696.1,AVY03608.1,BU-LMW5,AAW28853.1,AFK29758.1,AAV91993.1,AGU91669.1,AAV9…	190228_Chymo_SA39b-34a-658-5_8.2082.2082.3 File:"190228_Chymo_SA39b-34a-658-5_8.raw", NativeID:"controllerType=0 controllerNumber=1 scan=2082" RTINSECONDS=2094.2731
TRUE	TRUE	(H)qQFPQQQIPVVQPSVL(Q)	1				7.95861	1	Ammonia-loss (-17)	909.997	1817.98	2	0.01116	6.133	2710.79		17157.2	158	173	0	AAV91994.1,AEI00664.1,AEI00689.1,ACX46514.1,BU-LMW14,AGO17757.1,ABG23187.1,ABX89060.1,ABG23189.1,ALN96390.1,AAV91992.1,AAV86085.1,BAB78751.1,ACV32582.1,BAB78753.1,AHN55169.1,XP_020160667.1,ACY08829.1,AVY03611.1,AHN55171.1,AGK83211.1,AGO17763.1,AGO17746.1,AGO17767.1,AGO17769.1,AGU91675.1,AGO17761.1,ALN96387.1,AGO31300.1,AVY03606.1,AGU91696.1,AVY03608.1,AGU91671.1,BU-LMW5,AAW28853.1,AFK29758.1,AAV9…	190228_Chymo_SA39b-34a-658-5_8.2555.2555.2 File:"190228_Chymo_SA39b-34a-658-5_8.raw", NativeID:"controllerType=0 controllerNumber=1 scan=2555" RTINSECONDS=2710.7946
TRUE	TRUE	(L)QQLNPcKVF(L)	0.99	38.59	40.6603	0	2.17393	2	Carbamidomethyl (+57)	567.296	1132.58	2	0.008065	7.114	1166.9		121063	174	182	0	ACN93777.1,ACC60292.1,BU-LMW13,AAZ76360.1,AEI00662.1,AHN55186.1,BU-LMW14,ACX46516.1,AGO17757.1,AID62104.1,CAC05403.1,ACN93754.1,ACY08830.1,ALN96390.1,ACX46117.1,ACV32577.1,AVY03595.1,AFX69647.1,AGK83399.1,BAB78751.1,ABV72244.1,AFX69650.1,CS-LMW-D7|BAB78758.1,AVY03617.1,ABG45899.1,AAT36483.1,AGK83315.1,ADH51278.1,ACN93788.1,AEI00674.1,AGO17746.1,ACN93765.1,AEI00697.1,AGO17769.1,AEI00659.1,AGO17761…	190228_Chymo_SA39b-34a-658-5_8.1137.1137.2 File:"190228_Chymo_SA39b-34a-658-5_8.raw", NativeID:"controllerType=0 controllerNumber=1 scan=1137" RTINSECONDS=1166.8972
TRUE	TRUE	(Y)SIILQEQQQGF(V)	1	85.5	41.1484	0	3.34679	2		645.843	1289.67	2	0.008858	6.863	1630.69		150198	236	246	0	ACN93777.1,ACC60292.1,AAZ76360.1,BU-LMW14,ACX46516.1,AGO17757.1,AID62104.1,CAC05403.1,ACN93754.1,ACY08830.1,ALN96390.1,ACX46117.1,ACV32577.1,AVY03595.1,AFX69647.1,BAB78751.1,AFK13673.1,AAV75994.1,ABV72244.1,AFX69650.1,CS-LMW-D7|BAB78758.1,ABG45899.1,ADH51278.1,ABY61036.1,ACN93788.1,AGO17746.1,ACN93765.1,AGO17769.1,AGO17761.1,ALN96387.1,ACT98429.1,AFX69662.1,AVY03606.1,ALN96401.1,AGU91671.1,BU-LMW…	190228_Chymo_SA39b-34a-658-5_8.1670.1670.2 File:"190228_Chymo_SA39b-34a-658-5_8.raw", NativeID:"controllerType=0 controllerNumber=1 scan=1670" RTINSECONDS=1630.6855
TRUE	TRUE	(Y)SIILQEQQQGF(V)	1	79.06	41.1484	0	2.82391	2		645.843	1289.67	2	0.008858	6.863	1628.52		83230.4	236	246	0	ACN93777.1,ACC60292.1,AAZ76360.1,BU-LMW14,ACX46516.1,AGO17757.1,AID62104.1,CAC05403.1,ACN93754.1,ACY08830.1,ALN96390.1,ACX46117.1,ACV32577.1,AVY03595.1,AFX69647.1,BAB78751.1,AFK13673.1,AAV75994.1,ABV72244.1,AFX69650.1,CS-LMW-D7|BAB78758.1,ABG45899.1,ADH51278.1,ABY61036.1,ACN93788.1,AGO17746.1,ACN93765.1,AGO17769.1,AGO17761.1,ALN96387.1,ACT98429.1,AFX69662.1,AVY03606.1,ALN96401.1,AGU91671.1,BU-LMW…	190228_Chymo_SA39b-34a-658-5_8.1667.1667.2 File:"190228_Chymo_SA39b-34a-658-5_8.raw", NativeID:"controllerType=0 controllerNumber=1 scan=1667" RTINSECONDS=1628.5156
TRUE	TRUE	(S)IILQEQQQGF(V)	0.98	60.58	45.6348	0	3.00877	2		602.331	1202.65	2	0.01767	14.68	1499.99		51070.8	237	246	0	ACN93777.1,ACC60292.1,AAZ76360.1,BU-LMW14,ACX46516.1,AGO17757.1,AID62104.1,CAC05403.1,ACN93754.1,ACY08830.1,ALN96390.1,ACX46117.1,ACV32577.1,AVY03595.1,AFX69647.1,BAB78751.1,AFK13673.1,AAV75994.1,ABV72244.1,AFX69650.1,CS-LMW-D7|BAB78758.1,ABG45899.1,ADH51278.1,ABY61036.1,ACN93788.1,AGO17746.1,ACN93765.1,AGO17769.1,AGO17761.1,ALN96387.1,ACT98429.1,AFX69662.1,AVY03606.1,ALN96401.1,AGU91671.1,BU-LMW…	190312_thermo_SA39b-34a-658-5_8.1192.1192.2 File:"190312_thermo_SA39b-34a-658-5_8.raw", NativeID:"controllerType=0 controllerNumber=1 scan=1192" RTINSECONDS=1499.9876
TRUE	TRUE	(G)FVQPQQQQPQQSGQG(V)	0.99	69.22	45.6139	41.26	3.50864	2		842.918	1683.82	2	0.02535	15.04	597.5		32928.1	246	260	0	AAV91994.1,ACN93777.1,AEI00689.1,AAZ76360.1,BU-LMW14,AED99852.1,AGO17757.1,ACN93773.1,ABG23189.1,ACN93754.1,ACY08830.1,AEI00666.1,AFX69666.1,ALN96390.1,ACV32577.1,AFX69647.1,BAB78751.1,AFK13673.1,AFX69650.1,CS-LMW-D7|BAB78758.1,ABG45899.1,ADH51278.1,AFG73617.1,AGO31299.1,AHN55171.1,ACN93769.1,ACN93788.1,AID62097.1,AGO17746.1,ACN93765.1,ACN93784.1,AGO17769.1,AGU91675.1,AFX69655.1,AAB48477.1,AGO177…	190312_thermo_SA39b-34a-658-5_8.506.506.2 File:"190312_thermo_SA39b-34a-658-5_8.raw", NativeID:"controllerType=0 controllerNumber=1 scan=506" RTINSECONDS=597.4996
TRUE	TRUE	(G)FVQPQQQQPQQSGQG(V)	0.99	58.78	45.6145	33.98	3.20066	2		842.918	1683.82	2	0.02559	15.19	595.787		19884.8	246	260	0	AAV91994.1,ACN93777.1,AEI00689.1,AAZ76360.1,BU-LMW14,AED99852.1,AGO17757.1,ACN93773.1,ABG23189.1,ACN93754.1,ACY08830.1,AEI00666.1,AFX69666.1,ALN96390.1,ACV32577.1,AFX69647.1,BAB78751.1,AFK13673.1,AFX69650.1,CS-LMW-D7|BAB78758.1,ABG45899.1,ADH51278.1,AFG73617.1,AGO31299.1,AHN55171.1,ACN93769.1,ACN93788.1,AID62097.1,AGO17746.1,ACN93765.1,ACN93784.1,AGO17769.1,AGU91675.1,AFX69655.1,AAB48477.1,AGO177…	190312_thermo_SA39b-34a-658-5_8.504.504.2 File:"190312_thermo_SA39b-34a-658-5_8.raw", NativeID:"controllerType=0 controllerNumber=1 scan=504" RTINSECONDS=595.7874
TRUE	TRUE	(F)VQPQQQQPQQSGQGVSQH(Q)	0.98				8.65758	1		663.661	1987.96	3	0.01438	7.232			84860.4	247	264	0	AAV91994.1,AEI00664.1,AEI00689.1,ACX46514.1,BU-LMW14,AGO17757.1,ABG23187.1,ABX89060.1,ABG23189.1,ALN96390.1,AAV91992.1,AAV86085.1,BAB78751.1,ABG45899.1,ACV32582.1,BAB78753.1,AHN55169.1,ACY08829.1,AGO31299.1,AVY03611.1,AHN55171.1,AEM45618.1,AGK83211.1,AGO17763.1,AID62097.1,AGO17746.1,AGO17767.1,AGO17769.1,AGU91675.1,AGO17761.1,ALN96387.1,AGO31300.1,AFX69662.1,AVY03606.1,AGU91696.1,AVY03608.1,AGU91…	190228_Chymo_SA39b-34a-658-5_8.255.255.3 File:"190228_Chymo_SA39b-34a-658-5_8.raw", NativeID:"controllerType=0 controllerNumber=1 scan=255" RTINSECONDS=414.7834
TRUE	TRUE	(F)VQPQQQQPQQSGQGVSQH(Q)	0.98				8.23657	1		663.66	1987.96	3	0.01329	6.68			131029	247	264	0	AAV91994.1,AEI00664.1,AEI00689.1,ACX46514.1,BU-LMW14,AGO17757.1,ABG23187.1,ABX89060.1,ABG23189.1,ALN96390.1,AAV91992.1,AAV86085.1,BAB78751.1,ABG45899.1,ACV32582.1,BAB78753.1,AHN55169.1,ACY08829.1,AGO31299.1,AVY03611.1,AHN55171.1,AEM45618.1,AGK83211.1,AGO17763.1,AID62097.1,AGO17746.1,AGO17767.1,AGO17769.1,AGU91675.1,AGO17761.1,ALN96387.1,AGO31300.1,AFX69662.1,AVY03606.1,AGU91696.1,AVY03608.1,AGU91…	190228_Chymo_SA39b-34a-658-5_8.258.258.3 File:"190228_Chymo_SA39b-34a-658-5_8.raw", NativeID:"controllerType=0 controllerNumber=1 scan=258" RTINSECONDS=416.7369
TRUE	TRUE	(F)VQPQQQQPQQSGQGVSQHQQQ(S)	0.99				10.4815	1		791.72	2372.14	3	0.01528	6.44			29013.7	247	267	0	AAV91994.1,AEI00664.1,AEI00689.1,ACX46514.1,BU-LMW14,AGO17757.1,ABG23187.1,ABX89060.1,ABG23189.1,ALN96390.1,AAV91992.1,AAV86085.1,BAB78751.1,ABG45899.1,ACV32582.1,BAB78753.1,AHN55169.1,ACY08829.1,AGO31299.1,AVY03611.1,AHN55171.1,AEM45618.1,AGK83211.1,AGO17763.1,AID62097.1,AGO17746.1,AGO17767.1,AGO17769.1,AGU91675.1,AGO17761.1,ALN96387.1,AGO31300.1,AFX69662.1,AVY03606.1,AGU91696.1,AVY03608.1,AGU91…	190228_Chymo_SA39b-34a-658-5_8.276.276.3 File:"190228_Chymo_SA39b-34a-658-5_8.raw", NativeID:"controllerType=0 controllerNumber=1 scan=276" RTINSECONDS=426.0523
TRUE	TRUE	(F)VQPQQQQPQQSGQGVSQHQQQ(S)	0.99				9.4437	1		791.719	2372.14	3	0.014	5.899			18250.1	247	267	0	AAV91994.1,AEI00664.1,AEI00689.1,ACX46514.1,BU-LMW14,AGO17757.1,ABG23187.1,ABX89060.1,ABG23189.1,ALN96390.1,AAV91992.1,AAV86085.1,BAB78751.1,ABG45899.1,ACV32582.1,BAB78753.1,AHN55169.1,ACY08829.1,AGO31299.1,AVY03611.1,AHN55171.1,AEM45618.1,AGK83211.1,AGO17763.1,AID62097.1,AGO17746.1,AGO17767.1,AGO17769.1,AGU91675.1,AGO17761.1,ALN96387.1,AGO31300.1,AFX69662.1,AVY03606.1,AGU91696.1,AVY03608.1,AGU91…	190228_Chymo_SA39b-34a-658-5_8.274.274.3 File:"190228_Chymo_SA39b-34a-658-5_8.raw", NativeID:"controllerType=0 controllerNumber=1 scan=274" RTINSECONDS=424.3128
TRUE	TRUE	(L)QQLGQQPQQQQIPQGIF(L)	0.99	35.47	40.1974	29.84	3.92082	2		983.517	1965.02	2	0.01272	6.472	1913.13		31592.1	286	302	0	AAV91994.1,AEI00689.1,ACX46514.1,BU-LMW14,AGO17757.1,ABG23187.1,ABX89060.1,ABG23189.1,ALN96390.1,AAV91992.1,AGO17770.1,AAV86085.1,BAB78751.1,ABG45899.1,ACV32582.1,BAB78753.1,AHN55169.1,XP_020160667.1,ACY08829.1,AGO31299.1,AVY03611.1,AHN55171.1,AEM45618.1,AGK83211.1,AGO17763.1,AID62097.1,AGO17746.1,AGO17767.1,AGO17769.1,AGU91675.1,AGO17761.1,AGO31300.1,AFX69662.1,AVY03606.1,AGU91696.1,AVY03608.1,A…	190228_Chymo_SA39b-34a-658-5_8.1937.1937.2 File:"190228_Chymo_SA39b-34a-658-5_8.raw", NativeID:"controllerType=0 controllerNumber=1 scan=1937" RTINSECONDS=1913.1345
TRUE	TRUE	(L)QQLGQQPQQQQIPQGIF(L)	0.99	38.79	40.1978	33.42	2.76955	2		983.517	1965.02	2	0.01248	6.348	1911.1		25695.7	286	302	0	AAV91994.1,AEI00689.1,ACX46514.1,BU-LMW14,AGO17757.1,ABG23187.1,ABX89060.1,ABG23189.1,ALN96390.1,AAV91992.1,AGO17770.1,AAV86085.1,BAB78751.1,ABG45899.1,ACV32582.1,BAB78753.1,AHN55169.1,XP_020160667.1,ACY08829.1,AGO31299.1,AVY03611.1,AHN55171.1,AEM45618.1,AGK83211.1,AGO17763.1,AID62097.1,AGO17746.1,AGO17767.1,AGO17769.1,AGU91675.1,AGO17761.1,AGO31300.1,AFX69662.1,AVY03606.1,AGU91696.1,AVY03608.1,A…	190228_Chymo_SA39b-34a-658-5_8.1934.1934.2 File:"190228_Chymo_SA39b-34a-658-5_8.raw", NativeID:"controllerType=0 controllerNumber=1 scan=1934" RTINSECONDS=1911.1035
TRUE	TRUE	(Q)LGQQPQQQQIPQG(I)	0.95	31.72	44.9449	17.95	3.52288	2		725.387	1448.76	2	0.02217	15.29	748.57		26624.4	288	300	0	AAV91994.1,AEI00689.1,ACN93758.1,BU-LMW14,AGO17757.1,ABG23189.1,ALN96390.1,BAB78751.1,ABG45899.1,AGO31299.1,ABY61036.1,AHN55171.1,AID62097.1,AGO17746.1,AGO17769.1,AGU91675.1,AGO17761.1,AFX69662.1,AVY03606.1,ACN93761.1,AGU91671.1,BU-LMW5,AAW28853.1,AFK29758.1,ACN93757.1,AGU91669.1,AAV91995.1,ACX46513.1,ABG23188.1,AGO17756.1,AAV91999.1,ACX46517.1,ALN96391.1,AAV86084.1,ACN93772.1,AVG70974.1,AVY03612…	190312_thermo_SA39b-34a-658-5_8.641.641.2 File:"190312_thermo_SA39b-34a-658-5_8.raw", NativeID:"controllerType=0 controllerNumber=1 scan=641" RTINSECONDS=748.5698
TRUE	TRUE	(L)GQQPQQQQIPQGIF(L)	0.99	25.88	40.4068	10.97	3.36653	2		798.916	1595.82	2	0.01139	7.132	1746.84		78276.7	289	302	0	AAV91994.1,AEI00689.1,ACX46514.1,BU-LMW14,AGO17757.1,ABG23187.1,ABX89060.1,ABG23189.1,ALN96390.1,AAV91992.1,AGO17770.1,AAV86085.1,BAB78751.1,ABG45899.1,ACV32582.1,BAB78753.1,AHN55169.1,XP_020160667.1,ACY08829.1,AGO31299.1,AVY03611.1,AHN55171.1,AEM45618.1,AGK83211.1,AGO17763.1,AID62097.1,AGO17746.1,AGO17767.1,AGO17769.1,AGU91675.1,AGO17761.1,AGO31300.1,AFX69662.1,AVY03606.1,AGU91696.1,AVY03608.1,A…	190228_Chymo_SA39b-34a-658-5_8.1762.1762.2 File:"190228_Chymo_SA39b-34a-658-5_8.raw", NativeID:"controllerType=0 controllerNumber=1 scan=1762" RTINSECONDS=1746.8354
TRUE	TRUE	(L)GQQPQQQQIPQGIF(L)	0.97	25.6	40.4716	7.26	2.76955	2		798.916	1595.82	2	0.0109	6.825	1745.04		50760	289	302	0	AAV91994.1,AEI00689.1,ACX46514.1,BU-LMW14,AGO17757.1,ABG23187.1,ABX89060.1,ABG23189.1,ALN96390.1,AAV91992.1,AGO17770.1,AAV86085.1,BAB78751.1,ABG45899.1,ACV32582.1,BAB78753.1,AHN55169.1,XP_020160667.1,ACY08829.1,AGO31299.1,AVY03611.1,AHN55171.1,AEM45618.1,AGK83211.1,AGO17763.1,AID62097.1,AGO17746.1,AGO17767.1,AGO17769.1,AGU91675.1,AGO17761.1,AGO31300.1,AFX69662.1,AVY03606.1,AGU91696.1,AVY03608.1,A…	190228_Chymo_SA39b-34a-658-5_8.1760.1760.2 File:"190228_Chymo_SA39b-34a-658-5_8.raw", NativeID:"controllerType=0 controllerNumber=1 scan=1760" RTINSECONDS=1745.0357
TRUE	TRUE	(L)RTLPTmcGVNVPLY(S)	0.98	33.97	41.6967	7.92	3.03152	2	Oxidation (+16), Carbamidomethyl (+57)	818.918	1635.82	2	0.01067	6.517	1520.63		87218.9	320	333	0	AAV91994.1,AEI00689.1,ACX46514.1,BU-LMW14,AGO17757.1,ABG23187.1,ABX89060.1,ABG23189.1,ALN96390.1,AAV91992.1,AGO17770.1,AAV86085.1,BAB78751.1,ABG45899.1,ACV32582.1,BAB78753.1,AHN55169.1,XP_020160667.1,ACY08829.1,AVY03611.1,AHN55171.1,AEM45618.1,AGO17763.1,AID62097.1,AGO17746.1,AGO17767.1,AGO17769.1,AGU91675.1,ALN96387.1,AGO31300.1,AFX69662.1,AVY03606.1,AVY03608.1,AGU91671.1,BU-LMW5,AAW28853.1,AFK2…	190228_Chymo_SA39b-34a-658-5_8.1560.1560.2 File:"190228_Chymo_SA39b-34a-658-5_8.raw", NativeID:"controllerType=0 controllerNumber=1 scan=1560" RTINSECONDS=1520.6304
TRUE	TRUE	(L)RTLPTmcGVNVPLY(S)	0.97	30.88	41.697	5.75	2.72125	2	Oxidation (+16), Carbamidomethyl (+57)	818.918	1635.82	2	0.01079	6.592	1523.68		62150.2	320	333	0	AAV91994.1,AEI00689.1,ACX46514.1,BU-LMW14,AGO17757.1,ABG23187.1,ABX89060.1,ABG23189.1,ALN96390.1,AAV91992.1,AGO17770.1,AAV86085.1,BAB78751.1,ABG45899.1,ACV32582.1,BAB78753.1,AHN55169.1,XP_020160667.1,ACY08829.1,AVY03611.1,AHN55171.1,AEM45618.1,AGO17763.1,AID62097.1,AGO17746.1,AGO17767.1,AGO17769.1,AGU91675.1,ALN96387.1,AGO31300.1,AFX69662.1,AVY03606.1,AVY03608.1,AGU91671.1,BU-LMW5,AAW28853.1,AFK2…	190228_Chymo_SA39b-34a-658-5_8.1567.1567.2 File:"190228_Chymo_SA39b-34a-658-5_8.raw", NativeID:"controllerType=0 controllerNumber=1 scan=1567" RTINSECONDS=1523.6783

## Sheet: 658-5 Spot 9
Valid	Assigned	Sequence	Prob	Mascot Ion score	Mascot Identity score	Mascot Delta Ion Score	X! Tandem	NTT	Modifications	Observed	Actual Mass	Charge	Delta Da	Delta PPM	Retention Time	Intensity	TIC	Start	Stop	# Other Proteins	Other Proteins	Spectrum ID
TRUE	TRUE	(L)QPFPQQPQQPQPFPQQPQQP(F)	1				9.92082	1		790.731	2369.17	3	0.01601	6.753	1632.63		47049.3	0	0	0	AAK84774.1,CS-Gamma-A1|X-Gamma1|AGJ50340.1	190228_Chymo_SA39b-34a-658-5_9.1658.1658.3 File:"190228_Chymo_SA39b-34a-658-5_9.raw", NativeID:"controllerType=0 controllerNumber=1 scan=1658" RTINSECONDS=1632.6258
TRUE	TRUE	(Q)IFPQPQQTFPHQPQQ(A)	0.95	71.3	43.9839	52.3	2.4437	2		910.972	1819.93	2	0.02904	15.95	1675.32		83771.4	52	66	0	CS-Gamma-B2|AGJ50348.1,AAK84774.1,ACJ76949.1,BU-Gamma1,ATD83912.1,ATD83988.1,CS-Gamma-A1|X-Gamma1|AGJ50340.1,ATD83927.1	190312_thermo_SA39b-34a-658-5_9.1317.1317.2 File:"190312_thermo_SA39b-34a-658-5_9.raw", NativeID:"controllerType=0 controllerNumber=1 scan=1317" RTINSECONDS=1675.3164
TRUE	TRUE	(F)PQQPQQQFPQPQQPQQPF(L)	1				10.5528	1		726.029	2175.07	3	0.01534	7.051	1585.62		42806.6	94	111	0	ACJ03496.1	190228_Chymo_SA39b-34a-658-5_9.1617.1617.3 File:"190228_Chymo_SA39b-34a-658-5_9.raw", NativeID:"controllerType=0 controllerNumber=1 scan=1617" RTINSECONDS=1585.6183
TRUE	TRUE	(F)PQQPQQQFPQPQQPQQPF(L)	1				8.88606	1		726.029	2175.07	3	0.01608	7.388	1587.41		59052.4	94	111	0	ACJ03496.1	190228_Chymo_SA39b-34a-658-5_9.1619.1619.3 File:"190228_Chymo_SA39b-34a-658-5_9.raw", NativeID:"controllerType=0 controllerNumber=1 scan=1619" RTINSECONDS=1587.407
TRUE	TRUE	(F)PQLQQPQQPLPQPQQPQQPFPQQQQPL(I)	1				12.5528	1		1057.89	3170.65	3	0.02464	7.769			17363.9	158	184	0	ACJ03496.1,AAK84774.1,BU-Gamma8,CS-Gamma-A1|X-Gamma1|AGJ50340.1	190228_Chymo_SA39b-34a-658-5_9.1865.1865.3 File:"190228_Chymo_SA39b-34a-658-5_9.raw", NativeID:"controllerType=0 controllerNumber=1 scan=1865" RTINSECONDS=1869.68
TRUE	TRUE	(F)PQLQQPQQPLPQPQQPQQPFPQQQQPL(I)	1				11.6576	1		1057.89	3170.65	3	0.02428	7.654			22658.5	158	184	0	ACJ03496.1,AAK84774.1,BU-Gamma8,CS-Gamma-A1|X-Gamma1|AGJ50340.1	190228_Chymo_SA39b-34a-658-5_9.1867.1867.3 File:"190228_Chymo_SA39b-34a-658-5_9.raw", NativeID:"controllerType=0 controllerNumber=1 scan=1867" RTINSECONDS=1871.5058
TRUE	TRUE	(Q)LQQPQQPLPQPQQPQQPFPQQQQP(L)	1	50.11	35.6667	39.82	8.88606	2		945.165	2832.47	3	0.0432	15.25	1657.61		47816.2	160	183	0	ACJ03496.1,AAK84774.1,BU-Gamma1,BU-Gamma8,CS-Gamma-A1|X-Gamma1|AGJ50340.1	190312_thermo_SA39b-34a-658-5_9.1302.1302.3 File:"190312_thermo_SA39b-34a-658-5_9.raw", NativeID:"controllerType=0 controllerNumber=1 scan=1302" RTINSECONDS=1657.6114
TRUE	TRUE	(Q)LQQPQQPLPQPQQPQQPFPQQQQP(L)	1	40.56	35.6879	34	7.85387	2		945.165	2832.47	3	0.04247	14.99	1659.41		55757.1	160	183	0	ACJ03496.1,AAK84774.1,BU-Gamma1,BU-Gamma8,CS-Gamma-A1|X-Gamma1|AGJ50340.1	190312_thermo_SA39b-34a-658-5_9.1304.1304.3 File:"190312_thermo_SA39b-34a-658-5_9.raw", NativeID:"controllerType=0 controllerNumber=1 scan=1304" RTINSECONDS=1659.4063
TRUE	TRUE	(Q)LQQPQQPLPQPQQPQQPFPQQQQPL(I)	1				8.49485	1		982.853	2945.54	3	0.02105	7.145			23954.1	160	184	0	ACJ03496.1,AAK84774.1,BU-Gamma8,CS-Gamma-A1|X-Gamma1|AGJ50340.1	190228_Chymo_SA39b-34a-658-5_9.1780.1780.3 File:"190228_Chymo_SA39b-34a-658-5_9.raw", NativeID:"controllerType=0 controllerNumber=1 scan=1780" RTINSECONDS=1784.3819
TRUE	TRUE	(Q)LQQPQQPLPQPQQPQQPFPQQQQPL(I)	0.98				5.85387	1		982.852	2945.53	3	0.01794	6.088			14865.9	160	184	0	ACJ03496.1,AAK84774.1,BU-Gamma8,CS-Gamma-A1|X-Gamma1|AGJ50340.1	190228_Chymo_SA39b-34a-658-5_9.1778.1778.3 File:"190228_Chymo_SA39b-34a-658-5_9.raw", NativeID:"controllerType=0 controllerNumber=1 scan=1778" RTINSECONDS=1782.5615
TRUE	TRUE	(Y)LQQQMNPcKNY(L)	1	54.1	41.9299	48.94	4.33724	2	Carbamidomethyl (+57)	712.332	1422.65	2	0.01036	7.28	673.455		48810.7	189	199	0	ACJ03496.1,AAK84774.1,ACJ03495.1,BU-Gamma1,AFX69677.1,BU-Gamma8,ACJ03470.1,CS-Gamma-A1|X-Gamma1|AGJ50340.1	190228_Chymo_SA39b-34a-658-5_9.591.591.2 File:"190228_Chymo_SA39b-34a-658-5_9.raw", NativeID:"controllerType=0 controllerNumber=1 scan=591" RTINSECONDS=673.4551
TRUE	TRUE	(Y)LQQQmNPcKNY(L)	1	39.09	41.5247	28.54	4.26761	2	Oxidation (+16), Carbamidomethyl (+57)	720.329	1438.64	2	0.009956	6.915	479.182		88113.1	189	199	0	ACJ03496.1,AAK84774.1,ACJ03495.1,BU-Gamma1,AFX69677.1,BU-Gamma8,ACJ03470.1,CS-Gamma-A1|X-Gamma1|AGJ50340.1	190228_Chymo_SA39b-34a-658-5_9.350.350.2 File:"190228_Chymo_SA39b-34a-658-5_9.raw", NativeID:"controllerType=0 controllerNumber=1 scan=350" RTINSECONDS=479.1818
TRUE	TRUE	(L)qcAAIHGVVH(S)	1				8.82391	1	Ammonia-loss (-17), Carbamidomethyl (+57)	537.765	1073.52	2	0.007424	6.909			50777.1	242	251	0	ACJ03496.1,BU-Gamma1,BU-Gamma8	190228_Chymo_SA39b-34a-658-5_9.773.773.2 File:"190228_Chymo_SA39b-34a-658-5_9.raw", NativeID:"controllerType=0 controllerNumber=1 scan=773" RTINSECONDS=823.2307
TRUE	TRUE	(Q)QQQGIQIMRPLFQLVQGQGIIQPQQPAQLEVIR(S)	0.98				11.0757	1		946.529	3782.09	4	0.007174	1.896	3305.07		75692.7	273	305	0	ACJ03496.1,AAK84774.1,BU-Gamma1,BU-Gamma8,CS-Gamma-A1|X-Gamma1|AGJ50340.1	190321_trypsin_SA39b-34a-658-5_9.2422.2422.4 File:"190321_trypsin_SA39b-34a-658-5_9.raw", NativeID:"controllerType=0 controllerNumber=1 scan=2422" RTINSECONDS=3305.0652
TRUE	TRUE	(Q)QQQGIQIMRPLFQLVQGQGIIQPQQPAQLEVIR(S)	0.98				9.56864	1		946.528	3782.08	4	0.00473	1.25	3307.01		61331.9	273	305	0	ACJ03496.1,AAK84774.1,BU-Gamma1,BU-Gamma8,CS-Gamma-A1|X-Gamma1|AGJ50340.1	190321_trypsin_SA39b-34a-658-5_9.2424.2424.4 File:"190321_trypsin_SA39b-34a-658-5_9.raw", NativeID:"controllerType=0 controllerNumber=1 scan=2424" RTINSECONDS=3307.0073
TRUE	TRUE	(R)PLFQLVQGQGIIQPQQPAQLEVIR(S)	1				15	1		900.846	2699.51	3	0.001962	0.7265			35436.6	282	305	0	ACJ03496.1,AAK84774.1,BU-Gamma1,BU-Gamma8,CS-Gamma-A1|X-Gamma1|AGJ50340.1	190321_trypsin_SA39b-34a-658-5_9.2180.2180.3 File:"190321_trypsin_SA39b-34a-658-5_9.raw", NativeID:"controllerType=0 controllerNumber=1 scan=2180" RTINSECONDS=3092.7044
TRUE	TRUE	(R)PLFQLVQGQGIIQPQQPAQLEVIR(S)	1				15	1		900.846	2699.52	3	0.002878	1.066			65142.6	282	305	0	ACJ03496.1,AAK84774.1,BU-Gamma1,BU-Gamma8,CS-Gamma-A1|X-Gamma1|AGJ50340.1	190321_trypsin_SA39b-34a-658-5_9.2183.2183.3 File:"190321_trypsin_SA39b-34a-658-5_9.raw", NativeID:"controllerType=0 controllerNumber=1 scan=2183" RTINSECONDS=3095.0435
TRUE	TRUE	(R)PLFQLVQGQGIIQPQQPAQLEVIR(S)	0.98				13.6778	1		675.886	2699.51	4	0.001094	0.4051	3097.37		111906	282	305	0	ACJ03496.1,AAK84774.1,BU-Gamma1,BU-Gamma8,CS-Gamma-A1|X-Gamma1|AGJ50340.1	190321_trypsin_SA39b-34a-658-5_9.2186.2186.4 File:"190321_trypsin_SA39b-34a-658-5_9.raw", NativeID:"controllerType=0 controllerNumber=1 scan=2186" RTINSECONDS=3097.3738
TRUE	TRUE	(R)PLFQLVQGQGIIQPQQPAQLEVIR(S)	0.98				12.3098	1		675.885	2699.51	4	-0.0008579	-0.3177	3100.15		152606	282	305	0	ACJ03496.1,AAK84774.1,BU-Gamma1,BU-Gamma8,CS-Gamma-A1|X-Gamma1|AGJ50340.1	190321_trypsin_SA39b-34a-658-5_9.2191.2191.4 File:"190321_trypsin_SA39b-34a-658-5_9.raw", NativeID:"controllerType=0 controllerNumber=1 scan=2191" RTINSECONDS=3100.1537
TRUE	TRUE	(L)FQLVQGQGIIQPQQPA(Q)	1				7.61979	1		876.482	1750.95	2	0.01198	6.837			13763.7	284	299	0	ACJ03496.1,ACJ03495.1,ACI04080.1,ACJ03470.1,AHJ60702.1,AHJ60700.1,AHJ60684.1,AHJ60716.1,AHJ60686.1,AHJ60688.1,AHJ60689.1,AHJ60718.1,BU-Gamma1,BU-Gamma8,CS-Gamma-A1|X-Gamma1|AGJ50340.1,AHJ60680.1,AHJ60682.1,AHJ60683.1,ACJ03422.1,AAK84774.1,ACJ76949.1,ACI04093.1,X-Gamma10|AEW46790.1,ACI04095.1,AHJ60710.1,AHJ60698.1,AHJ60699.1,AHJ60708.1,CS-Gamma-D1|BU-Gamma4|XP_020180238.1,AHJ60694.1	190228_Chymo_SA39b-34a-658-5_9.1906.1906.2 File:"190228_Chymo_SA39b-34a-658-5_9.raw", NativeID:"controllerType=0 controllerNumber=1 scan=1906" RTINSECONDS=1916.4309
TRUE	TRUE	(L)FQLVQGQGIIQPQQPA(Q)	1				7.29243	1		876.481	1750.95	2	0.01149	6.559			15871.7	284	299	0	ACJ03496.1,ACJ03495.1,ACI04080.1,ACJ03470.1,AHJ60702.1,AHJ60700.1,AHJ60684.1,AHJ60716.1,AHJ60686.1,AHJ60688.1,AHJ60689.1,AHJ60718.1,BU-Gamma1,BU-Gamma8,CS-Gamma-A1|X-Gamma1|AGJ50340.1,AHJ60680.1,AHJ60682.1,AHJ60683.1,ACJ03422.1,AAK84774.1,ACJ76949.1,ACI04093.1,X-Gamma10|AEW46790.1,ACI04095.1,AHJ60710.1,AHJ60698.1,AHJ60699.1,AHJ60708.1,CS-Gamma-D1|BU-Gamma4|XP_020180238.1,AHJ60694.1	190228_Chymo_SA39b-34a-658-5_9.1908.1908.2 File:"190228_Chymo_SA39b-34a-658-5_9.raw", NativeID:"controllerType=0 controllerNumber=1 scan=1908" RTINSECONDS=1918.3049
TRUE	TRUE	(L)FQLVQGQGIIQPQQPAQL(E)	1	70.26	37.0441	0	3.4318	2		665.038	1992.09	3	0.01386	6.953	2231.91		131892	284	301	0	ACJ03496.1,ACI04080.1,AHJ60702.1,AHJ60700.1,AHJ60684.1,AHJ60716.1,AHJ60686.1,AHJ60688.1,AHJ60689.1,AHJ60718.1,BU-Gamma1,BU-Gamma8,CS-Gamma-A1|X-Gamma1|AGJ50340.1,AHJ60680.1,AHJ60682.1,AHJ60683.1,ACJ03422.1,AAK84774.1,ACI04093.1,X-Gamma10|AEW46790.1,ACI04095.1,AHJ60710.1,AHJ60698.1,AHJ60699.1,AHJ60708.1,CS-Gamma-D1|BU-Gamma4|XP_020180238.1,AHJ60694.1	190228_Chymo_SA39b-34a-658-5_9.2153.2153.3 File:"190228_Chymo_SA39b-34a-658-5_9.raw", NativeID:"controllerType=0 controllerNumber=1 scan=2153" RTINSECONDS=2231.9112
TRUE	TRUE	(L)FQLVQGQGIIQPQQPAQL(E)	1	43.67	37.0475	0	3.61979	2		665.038	1992.09	3	0.01331	6.678	2229.25		105126	284	301	0	ACJ03496.1,ACI04080.1,AHJ60702.1,AHJ60700.1,AHJ60684.1,AHJ60716.1,AHJ60686.1,AHJ60688.1,AHJ60689.1,AHJ60718.1,BU-Gamma1,BU-Gamma8,CS-Gamma-A1|X-Gamma1|AGJ50340.1,AHJ60680.1,AHJ60682.1,AHJ60683.1,ACJ03422.1,AAK84774.1,ACI04093.1,X-Gamma10|AEW46790.1,ACI04095.1,AHJ60710.1,AHJ60698.1,AHJ60699.1,AHJ60708.1,CS-Gamma-D1|BU-Gamma4|XP_020180238.1,AHJ60694.1	190228_Chymo_SA39b-34a-658-5_9.2148.2148.3 File:"190228_Chymo_SA39b-34a-658-5_9.raw", NativeID:"controllerType=0 controllerNumber=1 scan=2148" RTINSECONDS=2229.2534
TRUE	TRUE	(L)FQLVQGQGIIQPQQPAQLEVIR(S)	1				12.585	1		830.799	2489.37	3	-0.001031	-0.414	2816.47		39332.9	284	305	0	ACJ03496.1,AAK84774.1,BU-Gamma1,BU-Gamma8,CS-Gamma-A1|X-Gamma1|AGJ50340.1	190321_trypsin_SA39b-34a-658-5_9.1871.1871.3 File:"190321_trypsin_SA39b-34a-658-5_9.raw", NativeID:"controllerType=0 controllerNumber=1 scan=1871" RTINSECONDS=2816.4694
TRUE	TRUE	(L)FQLVQGQGIIQPQQPAQLEVIR(S)	1				9.88606	1		830.8	2489.38	3	0.001533	0.6156			17054.8	284	305	0	ACJ03496.1,AAK84774.1,BU-Gamma1,BU-Gamma8,CS-Gamma-A1|X-Gamma1|AGJ50340.1	190321_trypsin_SA39b-34a-658-5_9.1883.1883.3 File:"190321_trypsin_SA39b-34a-658-5_9.raw", NativeID:"controllerType=0 controllerNumber=1 scan=1883" RTINSECONDS=2820.8126
TRUE	TRUE	(F)QLVQGQGIIQPQQPAQL(E)	1	63.56	36.7961	0	7.58503	2		616.016	1845.03	3	0.01396	7.562	1772.95		89663	285	301	0	ACJ03496.1,ACI04080.1,AHJ60702.1,AHJ60700.1,AHJ60684.1,AHJ60716.1,AHJ60686.1,AHJ60688.1,AHJ60689.1,AHJ60718.1,BU-Gamma1,BU-Gamma8,CS-Gamma-A1|X-Gamma1|AGJ50340.1,AHJ60680.1,AHJ60682.1,AHJ60683.1,ACJ03422.1,AAK84774.1,ACI04093.1,X-Gamma10|AEW46790.1,ACI04095.1,AHJ60710.1,AHJ60698.1,AHJ60699.1,AHJ60708.1,CS-Gamma-D1|BU-Gamma4|XP_020180238.1,AHJ60694.1	190228_Chymo_SA39b-34a-658-5_9.1766.1766.3 File:"190228_Chymo_SA39b-34a-658-5_9.raw", NativeID:"controllerType=0 controllerNumber=1 scan=1766" RTINSECONDS=1772.9507
TRUE	TRUE	(F)QLVQGQGIIQPQQPAQL(E)	1	59.74	36.7961	0	3.14267	2		616.015	1845.02	3	0.01286	6.967	1771.1		81737.7	285	301	0	ACJ03496.1,ACI04080.1,AHJ60702.1,AHJ60700.1,AHJ60684.1,AHJ60716.1,AHJ60686.1,AHJ60688.1,AHJ60689.1,AHJ60718.1,BU-Gamma1,BU-Gamma8,CS-Gamma-A1|X-Gamma1|AGJ50340.1,AHJ60680.1,AHJ60682.1,AHJ60683.1,ACJ03422.1,AAK84774.1,ACI04093.1,X-Gamma10|AEW46790.1,ACI04095.1,AHJ60710.1,AHJ60698.1,AHJ60699.1,AHJ60708.1,CS-Gamma-D1|BU-Gamma4|XP_020180238.1,AHJ60694.1	190228_Chymo_SA39b-34a-658-5_9.1764.1764.3 File:"190228_Chymo_SA39b-34a-658-5_9.raw", NativeID:"controllerType=0 controllerNumber=1 scan=1764" RTINSECONDS=1771.1036
TRUE	TRUE	(R)SLVLGTLPTmcNVFVPPEcSTTK(A)	1	34.96	40.966	19.99	8.37675	2	Oxidation (+16), Carbamidomethyl (+57), Carbamidomethyl (+57)	856.425	2566.25	3	0.005452	2.124	2840.67		38920.8	306	328	0	ACJ03496.1,AAK84774.1,BU-Gamma1,BU-Gamma8,CS-Gamma-A1|X-Gamma1|AGJ50340.1	190321_trypsin_SA39b-34a-658-5_9.1932.1932.3 File:"190321_trypsin_SA39b-34a-658-5_9.raw", NativeID:"controllerType=0 controllerNumber=1 scan=1932" RTINSECONDS=2840.6689
TRUE	TRUE	(R)SLVLGTLPTmcNVFVPPEcSTTK(A)	1	31.13	41.0397	23.24	5.30103	2	Oxidation (+16), Carbamidomethyl (+57), Carbamidomethyl (+57)	856.424	2566.25	3	0.001606	0.6257	2842.94		46157.4	306	328	0	ACJ03496.1,AAK84774.1,BU-Gamma1,BU-Gamma8,CS-Gamma-A1|X-Gamma1|AGJ50340.1	190321_trypsin_SA39b-34a-658-5_9.1936.1936.3 File:"190321_trypsin_SA39b-34a-658-5_9.raw", NativeID:"controllerType=0 controllerNumber=1 scan=1936" RTINSECONDS=2842.9363
TRUE	TRUE	(K)APFASIVADIGGQ(-)	1	105.06	38.2937	78.81	8.92082	2		623.328	1244.64	2	0.0006961	0.5588	2803.72		988833	329	341	0	ACJ03496.1,AAK84774.1,BU-Gamma1,BU-Gamma8,CS-Gamma-A1|X-Gamma1|AGJ50340.1	190321_trypsin_SA39b-34a-658-5_9.1834.1834.2 File:"190321_trypsin_SA39b-34a-658-5_9.raw", NativeID:"controllerType=0 controllerNumber=1 scan=1834" RTINSECONDS=2803.7209
TRUE	TRUE	(K)APFASIVADIGGQ(-)	1	93.68	38.2282	64.24	8.92082	2		623.327	1244.64	2	-0.001014	-0.814	2800.39		396170	329	341	0	ACJ03496.1,AAK84774.1,BU-Gamma1,BU-Gamma8,CS-Gamma-A1|X-Gamma1|AGJ50340.1	190321_trypsin_SA39b-34a-658-5_9.1825.1825.2 File:"190321_trypsin_SA39b-34a-658-5_9.raw", NativeID:"controllerType=0 controllerNumber=1 scan=1825" RTINSECONDS=2800.3948
TRUE	TRUE	(F)ASIVADIGGQ(-)	1	62.31	39.2742	27.95	3	2		465.752	929.489	2	0.007324	7.871	1278.99		68977.5	332	341	0	ACJ03496.1,AAK84774.1,BU-Gamma1,BU-Gamma8,CS-Gamma-A1|X-Gamma1|AGJ50340.1	190228_Chymo_SA39b-34a-658-5_9.1205.1205.2 File:"190228_Chymo_SA39b-34a-658-5_9.raw", NativeID:"controllerType=0 controllerNumber=1 scan=1205" RTINSECONDS=1278.9907
TRUE	TRUE	(F)ASIVADIGGQ(-)	1	79.76	39.2742	36.47	2.3098	2		465.752	929.489	2	0.007384	7.936	1280.74		129087	332	341	0	ACJ03496.1,AAK84774.1,BU-Gamma1,BU-Gamma8,CS-Gamma-A1|X-Gamma1|AGJ50340.1	190228_Chymo_SA39b-34a-658-5_9.1207.1207.2 File:"190228_Chymo_SA39b-34a-658-5_9.raw", NativeID:"controllerType=0 controllerNumber=1 scan=1207" RTINSECONDS=1280.7442

[truncated: 16 more sheets: 658-5 Spot 10, 658-5 Spot 12, 658-5 Spot 14, 658-5 Spot 15, 658-5 Spot 16, 658-5 Spot 18, 658-5 Spot 19, 658-5 Spot 22, 658-5 Spot 24, 658-5 Spot 28, 658-5 Spot 30, 658-5 Spot 34, 658-5 Spot 35, 658-5 Spot 36, 658-5 Spot 37, 658-5 Spot 39]
