# Supplementary material for: Reducing the Immunogenic Potential of Wheat Flour: Silencing of Alpha Gliadin Genes in a U.S. Wheat Cultivar
Source: Front Plant Sci. 2020 Feb 25;11:20. doi: 10.3389/fpls.2020.00020 (PMC7052357; doi:10.3389/fpls.2020.00020)
Supplement: Supplementary file 1 [file DataSheet_1.zip › Supplementary File 3.XLSX]

## Sheet: Summary of MS Data
Supplementary File 3. Summary of MS/MS identifications of 2-DE spots shown in Figure 3. Scaffold analyses for spots #1-38 from transgenic line SA35-124j are shown on the following sheets.
Line	Spot #	Predominant Protein	Accession1	# Unique Peptides	# Spectra	% Coverage	Other Protein	Accession1	# Unique Peptides	# Spectra	% Coverage	Other Protein	Accession1	# Unique Peptides	# Spectra	% Coverage	Other Protein	Accession1	# Unique Peptides	# Spectra	% Coverage	Other Protein	Accession1	# Unique Peptides	# Spectra	% Coverage
Butte 86	1	triticin	ACB41345	7	14	14
Butte 86	2	triticin	AAB27108	21	39	29	gamma gliadin
Butte 86	3	triticin	EMS60011	20	34	26	gamma gliadin	BU-Gamma5	12	23	32
Butte 86	4	gamma gliadin	BU-Gamma5	49	121	68
Butte 86	5	gamma gliadin	BU-Gamma5	79	181	84
Butte 86	6	LMW-GS (s-type)	CS-LMW-D1	50	109	75
Butte 86	7	LMW-GS (m-type)	BU-LMW-7	87	210	85
Butte 86	8	LMW-GS (m-type)	AVY03606 (BU-LMW7)	13	23	43
Butte 86	9	gamma gliadin	EMS45054 (BU-Gamma1)	40	80	57
Butte 86	10	alpha gliadin	X-Alpha18 (BU-Alpha23)	30	67	52	gamma gliadin	CS-Gamma-D2	18	33	46
Butte 86	11	alpha gliadin	BU-Alpha23	67	145	77
Butte 86	12	gamma gliadin	BU-Gamma2	61	165	87
Butte 86	13	alpha gliadin	SCW25764 (BU-Alpha 1)	47	100	73
Butte 86	14	alpha gliadin	AKC91252 (BU-Alpha 1)	26	53	58	gamma gliadin	BU-Gamma3	25	65	68
Butte 86	15	alpha gliadin	BU-Alpha2	43	89	70
Butte 86	16	avenin-like protein	BU-farinin-2	16	34	49
Butte 86	17	alpha gliadin	BU-Alpha5	44	120	81	gamma gliadin	BU-Gamma7	22	52	64
Butte 86	18	alpha gliadin	SCW25769 (BU-Alpha10)	32	53	59
Butte 86	19	alpha gliadin	BU-Alpha10	35	73	57
Butte 86	20	alpha gliadin	CS-Alpha-B11 (BU-Alpha12)	45	118	71	alpha gliadin	BU-Alpha10	27	62	64
Butte 86	21	alpha gliadin	BU-Alpha5	5	9	29
Butte 86	22	alpha gliadin	BU-Alpha4	44	89	77	gamma gliadin	BAN29066	32	61	73
Butte 86	23	alpha gliadin	BU-Alpha4	82	159	89
Butte 86	24	alpha gliadin	AKC91122	49	122	76	gamma gliadin	CS-Gamma_D3	30	65	74	alpha gliadin	CS-Alpha-A1	29	68	72	alpha gliadin	AKC91256	25	59	81
Butte 86	25	alpha gliadin	BU-Alpha14	14	22	47
Butte 86	26	alpha gliadin	AKC91122	8	12	42	alpha gliadin	ABQ52111	5	6	31	alpha gliadin	CS-Alpha-A1	4	8	33
Butte 86	27	alpha gliadin	CS-Alpha-B16/B17	18	36	40
Butte 86	28	delta gliadin	CS-delta-D1	11	22	33	alpha gliadin	CAY54134	10	19	33
Butte 86	29	alpha gliadin	CAY54134 (BU-Alpha12)	51	120	74
Butte 86	30	alpha gliadin	BU-Alpha3	83	165	86
Butte 86	31	alpha gliadin	CS-Alpha-B3	16	32	39
Butte 86	32	alpha gliadin	BU-Alpha27	33	70	60
SA35-124j	1	triticin	ABC41345	48	102	46
SA35-124j	2	triticin	ABC41345	25	57	37
SA35-124j	3	triticin	EMS60011	40	78	36	gamma gliadin	BU-Gamma5	20	40	54
SA35-124j	4	gamma gliadin	BU-Gamma5	37	80	72
SA35-124j	5	gamma gliadin	BU-Gamma5	77	181	81
SA35-124j	6	LMW-GS (s-type)	CS-LMW-D1	44	80	79
SA35-124j	7	LMW-GS (m-type)	ALN96387 (BU-LMW-7)	52	118	71
SA35-124j	8	LMW-GS (m-type)	BU-LMW-7	16	27	39
SA35-124j	9	gamma gliadin	BU-Gamma1	29	59	52
SA35-124j	10	gamma gliadin	BU-Gamma2	40	91	81
SA35-124j	12	gamma gliadin	BU-Gamma2	49	139	83
SA35-124j	14	gamma gliadin	BU-Gamma3	26	52	59
SA35-124j	15	gamma gliadin	BU-Gamma7	18	39	39	gamma gliadin	ACJ03470	10	14	48
SA35-124j	16	avenin-like protein	AEW43832	10	24	29
SA35-124j	18	gamma gliadin	BU-Gamma4	19	36	57	gamma gliadin	ATD83912	14	28	51
SA35-124j	19	gamma gliadin	ACI04093	15	26	34
SA35-124j	22	gamma gliadin	CS-Gamma-D3	45	104	74
SA35-124j	24	gamma gliadin	CS-Gamma-D3	40	76	71
SA35-124j	27	glyceraldehyde-3-phosphate dehydrogenase	ANW11922	17	32	40	glyceraldehyde-3-phosphate dehydrogenase	ALE18233	10	18	28
SA35-124j	28	delta gliadin	CS-Delta-D1	30	59	59
SA35-124j	33	LMW-GS (m-type)	BU-LMW-7	19	29	39	gamma gliadin	BU-Gamma5	18	36	42
SA35-124j	34	gamma gliadin4	BU-Gamma3	16	31	37	LMW-GS (m-type)	CS-LMW-D7	13	21	39
SA35-124j	35	glyceraldehyde-3-phosphate dehydrogenase	ALE18233	14	24	36	glyceraldehyde-3-phosphate dehydrogenase	ANW11922	11	19	41	gamma gliadin	BU-Gamma3	9	15	23
SA35-124j	36	LMW-GS (m-type)	CS-LMW-D7	35	109	59
SA35-124j	37	gamma gliadin	EMS45054	7	11	15	delta gliadin	CS-Delta-D1	6	16	21	fructose biphosphate aldolase	ACO44683	4	7	14
SA35-124j	38	triticin	EMS60011	12	19	25
SA35-124j	39	gamma gliadin	EMS45054	6	14	15	triticin	EMS60011	5	12	11
SA35-124j	40	gamma gliadin	BU-Gamma8	14	30	32
SA35-124j	41	gamma gliadin	BU-Gamma5	17	34	37	triticin	ABC41345	16	33	28
SA35-124j	42	gamma gliadin	BU-Gamma5	19	39	39
SA39b-34a-658-5	1	triticin	ACB41345	28	69	43
SA39b-34a-658-5	2	triticin	ACB41345	22	60	42
SA39b-34a-658-5	3	gamma gliadin	BU-Gamma5	16	27	33	triticin	EMS60011	13	23	24
SA39b-34a-658-5	4	gamma gliadin	BU-Gamma5	26	48	52
SA39b-34a-658-5	5	gamma gliadin	BU-Gamma5	47	140	69
SA39b-34a-658-5	6	LMW-GS (s-type)	CS-LMW-D1	23	40	61
SA39b-34a-658-5	7	LMW-GS (m-type)	BU-LMW7	46	115	66
SA39b-34a-658-5	8	LMW-GS (m-type)	BU-LMW7	21	36	47
SA39b-34a-658-5	9	gamma gliadin	EMS45054 (BU-Gamma1)	17	33	44
SA39b-34a-658-5	10	gamma gliadin	AGO17694 (BU-Gamma2)	22	44	60
SA39b-34a-658-5	12	gamma gliadin	AAF42989 (BU-Gamma2)	42	86	66
SA39b-34a-658-5	14	gamma gliadin	BU-Gamma3	18	30	54
SA39b-34a-658-5	15	gamma gliadin	ACJ03439 (BU-Gamma7)	12	27	41
SA39b-34a-658-5	16	avenin-like protein	AEW43832	20	47	57
SA39b-34a-658-5	18	gamma gliadin	ATD83912	20	37	46	gamma gliadin	ACI04093	16	48	46
SA39b-34a-658-5	19	gamma gliadin	ACI04093	7	22	24	gamma gliadin	ACI04093	7	22	24	gamma gliadin	BU-Gamma3	6	15	24	alpha gliadin	BU-Alpha10	6	11	32	aldose reductase	XP_020162829	6	14	21
SA39b-34a-658-5	22	gamma gliadin	BAN29066	40	94	77
SA39b-34a-658-5	24	gamma gliadin	CS-Gamma-D3	18	32	51
SA39b-34a-658-5	28	delta gliadin	CS-delta-D1	14	27	34
SA39b-34a-658-5	30	glyceraldehyde-3-phosphate dehydrogenase	ANW11921	8	15	30	gamma gliadin	AEA30015	8	15	27	ricinB-like lectin	XP_020190003	7	13	23	fructose biphosphate aldolase	ACO44683	5	8	17	alpha gliadin	BU-Alpha3	4	7	20
SA39b-34a-658-5	33	no ID
SA39b-34a-658-5	34	gamma gliadin	BU-gamma3	7	14	24
SA39b-34a-658-5	35	glyceraldehyde-3-phosphate dehydrogenase	ANW11922	16	32	47
SA39b-34a-658-5	36	LMW-GS (m-type)	AFL55408	7	18	23	glyceraldehyde-3-phosphate dehydrogenase	ALE18233	6	13	16
SA39b-34a-658-5	37	delta gliadin	CS-delta-D1	6	14	24	gamma gliadin	BU-Gamma8	4	11	16
SA39b-34a-658-5	38	no ID
SA39b-34a-658-5	39	gamma gliadin	BU-Gamma8	5	11	16	unnamed protein product	CDM84293	5	10	13
SA39b-34a-658-5	40	no ID
SA39b-34a-658-5	41	gamma gliadin	BU-Gamma5	11	22	35	triticin	ACB41345	9	17	17
SA39b-34a-658-5	42	gamma gliadin	BU-Gamma5	27	59	60
SA39b-34a-658-5	43	LMW-GS (m-type)	CS-LMW-D7	5	9	18
1 Protein accessions from Butte 86 begin with BU and are reported in Dupont et al.(2011), proteins from Chinese Spring begin with CS and are reported in Huo et al. (2018a, b), and proteins from Xioayan81 begin with X and are reported in Wang et al. (2018). All other accessions are from NCBI. Proteins from Butte 86 that are very similar to the protein identified by Scaffold are shown in parenthese…

## Sheet: 124j Spot 1
Valid	Assigned	Sequence	Prob	Mascot Ion score	Mascot Identity score	Mascot Delta Ion Score	X! Tandem	NTT	Modifications	Observed	Actual Mass	Charge	Delta Da	Delta PPM	Retention Time	Intensity	TIC	Start	Stop	# Other Proteins	Other Proteins	Spectrum ID
TRUE	TRUE	(A)qLFGmSFNPWQSSR(Q)	1				11.6021	1	Ammonia-loss (-17), Oxidation (+16)	842.385	1682.76	2	0.004086	2.427			16165.6	25	38	0	EMS60011.1,ACB41346.1	190321_trypsin_SA35-124j_1.2323.2323.2 File:"190321_trypsin_SA35-124j_1.raw", NativeID:"controllerType=0 controllerNumber=1 scan=2323" RTINSECONDS=2771.9617
TRUE	TRUE	(A)qLFGmSFNPWQSSR(Q)	1				10.7959	1	Ammonia-loss (-17), Oxidation (+16)	842.386	1682.76	2	0.005795	3.442			14485.2	25	38	0	EMS60011.1,ACB41346.1	190321_trypsin_SA35-124j_1.2321.2321.2 File:"190321_trypsin_SA35-124j_1.raw", NativeID:"controllerType=0 controllerNumber=1 scan=2321" RTINSECONDS=2769.9004
TRUE	TRUE	(A)qLFGMSFNPWQSSR(Q)	1				7.76955	1	Ammonia-loss (-17)	834.387	1666.76	2	0.003518	2.11			16091.2	25	38	0	EMS60011.1,ACB41346.1	190321_trypsin_SA35-124j_1.2709.2709.2 File:"190321_trypsin_SA35-124j_1.raw", NativeID:"controllerType=0 controllerNumber=1 scan=2709" RTINSECONDS=3188.143
TRUE	TRUE	(A)qLFGMSFNPWQSSR(Q)	1				5.60206	1	Ammonia-loss (-17)	834.386	1666.76	2	0.0003444	0.2065			10628.8	25	38	0	EMS60011.1,ACB41346.1	190321_trypsin_SA35-124j_1.2713.2713.2 File:"190321_trypsin_SA35-124j_1.raw", NativeID:"controllerType=0 controllerNumber=1 scan=2713" RTINSECONDS=3190.3847
TRUE	TRUE	(F)NRLQASTPL(R)	0.99	53.44	37.732	38.32		2		500.288	998.561	2	0.009552	9.556	699.293		1266030	48	56	0	AAB27108.2,EMS60011.1,BAK04052.1,ACB41346.1	190228_Chymo_SA35-124j_1.706.706.2 File:"190228_Chymo_SA35-124j_1.raw", NativeID:"controllerType=0 controllerNumber=1 scan=706"
TRUE	TRUE	(L)RQVRSQAGLTEY(F)	0.95	38.4	39.8954	27.76		2		704.377	1406.74	2	0.01232	8.75	533.723		336107	57	68	0	AAB27108.2,EMS60011.1,ACB41346.1	190228_Chymo_SA35-124j_1.474.474.2 File:"190228_Chymo_SA35-124j_1.raw", NativeID:"controllerType=0 controllerNumber=1 scan=474"
TRUE	TRUE	(R)SQAGLTEYFDEENEQFR(C)	1	83.75	38.3366	74.35	15	2		1031.95	2061.9	2	0.003446	1.67	1932.02		143039	61	77	0	AAB27108.2,EMS60011.1,ACB41346.1	190321_trypsin_SA35-124j_1.1713.1713.2 File:"190321_trypsin_SA35-124j_1.raw", NativeID:"controllerType=0 controllerNumber=1 scan=1713" RTINSECONDS=1932.0205
TRUE	TRUE	(R)SQAGLTEYFDEENEQFR(C)	1	95.32	38.4566	83.85	15	2		1031.96	2061.9	2	0.00491	2.38	1929.72		84009.8	61	77	0	AAB27108.2,EMS60011.1,ACB41346.1	190321_trypsin_SA35-124j_1.1709.1709.2 File:"190321_trypsin_SA35-124j_1.raw", NativeID:"controllerType=0 controllerNumber=1 scan=1709" RTINSECONDS=1929.7219
TRUE	TRUE	(R)SQAGLTEYFDEENEQFR(C)	1	69.03	38.3052	57.35	7.11351	2		688.305	2061.89	3	0.002579	1.25	1932.28		176772	61	77	0	AAB27108.2,EMS60011.1,ACB41346.1	190321_trypsin_SA35-124j_1.1714.1714.3 File:"190321_trypsin_SA35-124j_1.raw", NativeID:"controllerType=0 controllerNumber=1 scan=1714" RTINSECONDS=1932.2761
TRUE	TRUE	(R)SQAGLTEYFDEENEQFR(C)	1	57.87	38.3992	48.91	8.4318	2		688.306	2061.9	3	0.004043	1.96	1929.99		112732	61	77	0	AAB27108.2,EMS60011.1,ACB41346.1	190321_trypsin_SA35-124j_1.1710.1710.3 File:"190321_trypsin_SA35-124j_1.raw", NativeID:"controllerType=0 controllerNumber=1 scan=1710" RTINSECONDS=1929.9908
TRUE	TRUE	(L)TEYFDEENEQF(R)	1	62.58	37.5105	49.06	4.69897	2		725.792	1449.57	2	0.01204	8.3	1661.2		29679.8	66	76	0	AAB27108.2,EMS60011.1,ACB41346.1	190228_Chymo_SA35-124j_1.1641.1641.2 File:"190228_Chymo_SA35-124j_1.raw", NativeID:"controllerType=0 controllerNumber=1 scan=1641" RTINSECONDS=1661.2001
TRUE	TRUE	(L)TEYFDEENEQF(R)	1	55.93	37.4162	42.43	5.76955	2		725.792	1449.57	2	0.01143	7.88	1663.48		30808	66	76	0	AAB27108.2,EMS60011.1,ACB41346.1	190228_Chymo_SA35-124j_1.1644.1644.2 File:"190228_Chymo_SA35-124j_1.raw", NativeID:"controllerType=0 controllerNumber=1 scan=1644" RTINSECONDS=1663.4788
TRUE	TRUE	(Y)FDEENEQF(R)	0.95	36.56	37.4997	6.26		2		529.213	1056.41	2	0.008658	8.188	1091.02		89405.2	69	76	0	AAB27108.2,EMS60011.1,ACB41346.1	190228_Chymo_SA35-124j_1.1095.1095.2 File:"190228_Chymo_SA35-124j_1.raw", NativeID:"controllerType=0 controllerNumber=1 scan=1095"
TRUE	TRUE	(Y)FDEENEQFR(C)	1				6.42022	1		607.261	1212.51	2	0.002162	1.782			66218.5	69	77	0	AAB27108.2,EMS60011.1,ACB41346.1	190321_trypsin_SA35-124j_1.584.584.2 File:"190321_trypsin_SA35-124j_1.raw", NativeID:"controllerType=0 controllerNumber=1 scan=584" RTINSECONDS=756.4983
TRUE	TRUE	(Y)FDEENEQFR(C)	1				6.11351	1		607.261	1212.51	2	0.002162	1.782			81650.8	69	77	0	AAB27108.2,EMS60011.1,ACB41346.1	190321_trypsin_SA35-124j_1.586.586.2 File:"190321_trypsin_SA35-124j_1.raw", NativeID:"controllerType=0 controllerNumber=1 scan=586" RTINSECONDS=758.2116
TRUE	TRUE	(Y)IIQGSGFAGL(S)	1	70.4	38.0318	43.71	4.3098	2		481.774	961.533	2	0.009036	9.388	1738.56		84342.3	107	116	0	AAB27108.2,EMS60011.1,ACB41346.1	190228_Chymo_SA35-124j_1.1689.1689.2 File:"190228_Chymo_SA35-124j_1.raw", NativeID:"controllerType=0 controllerNumber=1 scan=1689" RTINSECONDS=1738.5645
TRUE	TRUE	(Y)IIQGSGFAGL(S)	1	69.2	38.0175	45.39	4.4437	2		481.773	961.532	2	0.008426	8.754	1736.47		63492.8	107	116	0	AAB27108.2,EMS60011.1,ACB41346.1	190228_Chymo_SA35-124j_1.1687.1687.2 File:"190228_Chymo_SA35-124j_1.raw", NativeID:"controllerType=0 controllerNumber=1 scan=1687" RTINSECONDS=1736.4708
TRUE	TRUE	(F)AGLSFPGcPETF(Q)	1	49.54	41.066	31.65	4.65758	2	Carbamidomethyl (+57)	641.797	1281.58	2	0.01004	7.827	2173.89		53672.8	114	125	0	AAB27108.2,EMS60011.1,ACB41346.1	190228_Chymo_SA35-124j_1.2018.2018.2 File:"190228_Chymo_SA35-124j_1.raw", NativeID:"controllerType=0 controllerNumber=1 scan=2018" RTINSECONDS=2173.8925
TRUE	TRUE	(F)AGLSFPGcPETF(Q)	1	40.29	41.1558	23.63	4.22185	2	Carbamidomethyl (+57)	641.798	1281.58	2	0.0115	8.97	2171.81		51897	114	125	0	AAB27108.2,EMS60011.1,ACB41346.1	190228_Chymo_SA35-124j_1.2016.2016.2 File:"190228_Chymo_SA35-124j_1.raw", NativeID:"controllerType=0 controllerNumber=1 scan=2016" RTINSECONDS=2171.8081
TRUE	TRUE	(K)YGQSQSVQGQ(S)	0.98				4.4437	1		541.25	1080.49	2	0.002266	2.095			54958.6	132	141	0	ABQ51156.1,AAB27108.2,ACB41346.1	190321_trypsin_SA35-124j_1.263.263.2 File:"190321_trypsin_SA35-124j_1.raw", NativeID:"controllerType=0 controllerNumber=1 scan=263" RTINSECONDS=435.6539
TRUE	TRUE	(K)YGQSQSVQGQ(S)	0.95				3.65758	1		541.25	1080.49	2	0.0019	1.757			41444.4	132	141	0	ABQ51156.1,AAB27108.2,ACB41346.1	190321_trypsin_SA35-124j_1.258.258.2 File:"190321_trypsin_SA35-124j_1.raw", NativeID:"controllerType=0 controllerNumber=1 scan=258" RTINSECONDS=433.1737
TRUE	TRUE	(K)YGQSQSVQGQSQ(S)	0.98				4.4437	1		648.795	1295.58	2	0.00151	1.165			26964	132	143	0	ABQ51156.1,AAB27108.2,ACB41346.1	190321_trypsin_SA35-124j_1.271.271.2 File:"190321_trypsin_SA35-124j_1.raw", NativeID:"controllerType=0 controllerNumber=1 scan=271" RTINSECONDS=438.8947
TRUE	TRUE	(Y)GQSQSVQGQSQSQKF(K)	1	74.78	42.1264	63.32	13.5086	2		812.396	1622.78	2	0.01284	7.905	485.343		238337	133	147	0	ABQ51156.1,AAB27108.2,ACB41346.1	190228_Chymo_SA35-124j_1.383.383.2 File:"190228_Chymo_SA35-124j_1.raw", NativeID:"controllerType=0 controllerNumber=1 scan=383" RTINSECONDS=485.3429
TRUE	TRUE	(Y)GQSQSVQGQSQSQKF(K)	1	68.15	42.02	61.84	10.1805	2		812.398	1622.78	2	0.01625	10.01	487.94		2856540	133	147	0	ABQ51156.1,AAB27108.2,ACB41346.1	190228_Chymo_SA35-124j_1.388.388.2 File:"190228_Chymo_SA35-124j_1.raw", NativeID:"controllerType=0 controllerNumber=1 scan=388" RTINSECONDS=487.9398
TRUE	TRUE	(Y)GQSQSVQGQSQSQKF(K)	1	73.87	42.1112	57.25	3.22915	2		541.933	1622.78	3	0.01344	8.274	488.639		463030	133	147	0	ABQ51156.1,AAB27108.2,ACB41346.1	190228_Chymo_SA35-124j_1.391.391.3 File:"190228_Chymo_SA35-124j_1.raw", NativeID:"controllerType=0 controllerNumber=1 scan=391" RTINSECONDS=488.6395
TRUE	TRUE	(Y)GQSQSVQGQSQSQKF(K)	1	55.66	42.1384	39.26	7.1549	2		541.933	1622.78	3	0.0138	8.499	490.8		486245	133	147	0	ABQ51156.1,AAB27108.2,ACB41346.1	190228_Chymo_SA35-124j_1.395.395.3 File:"190228_Chymo_SA35-124j_1.raw", NativeID:"controllerType=0 controllerNumber=1 scan=395" RTINSECONDS=490.7997
TRUE	TRUE	(Y)GQSQSVQGQSQSqKF(K)	0.99	50.57	41.9847	0.23		2	Deamidated (+1)	812.889	1623.76	2	0.01368	8.422	545.074		33792.7	133	147	0	ABQ51156.1,AAB27108.2,ACB41346.1	190228_Chymo_SA35-124j_1.489.489.2 File:"190228_Chymo_SA35-124j_1.raw", NativeID:"controllerType=0 controllerNumber=1 scan=489"
TRUE	TRUE	(Y)GQSQSVQGQSqSQKF(K)	0.97	58.92	41.9092	4.93		2	Deamidated (+1)	812.888	1623.76	2	0.01259	7.746	542.715		37178.9	133	147	0	ABQ51156.1,AAB27108.2,ACB41346.1	190228_Chymo_SA35-124j_1.485.485.2 File:"190228_Chymo_SA35-124j_1.raw", NativeID:"controllerType=0 controllerNumber=1 scan=485"
TRUE	TRUE	(F)RQGDVIALPAGIVH(W)	1				8.49485	1		723.421	1444.83	2	0.01149	7.945			18450	158	171	0	ABQ51156.1,AAB27108.2,EMS60011.1,ACB41346.1	190228_Chymo_SA35-124j_1.1502.1502.2 File:"190228_Chymo_SA35-124j_1.raw", NativeID:"controllerType=0 controllerNumber=1 scan=1502" RTINSECONDS=1486.6088
TRUE	TRUE	(F)RQGDVIALPAGIVH(W)	1				6.88606	1		723.421	1444.83	2	0.01185	8.198			13685.9	158	171	0	ABQ51156.1,AAB27108.2,EMS60011.1,ACB41346.1	190228_Chymo_SA35-124j_1.1500.1500.2 File:"190228_Chymo_SA35-124j_1.raw", NativeID:"controllerType=0 controllerNumber=1 scan=1500" RTINSECONDS=1484.607
TRUE	TRUE	(F)RQGDVIALPAGIVHW(F)	1	58.66	36.9302	41.82	9.76955	2		544.644	1630.91	3	0.01573	9.64	2181.4		73702	158	172	0	ABQ51156.1,AAB27108.2,EMS60011.1,ACB41346.1	190228_Chymo_SA35-124j_1.2023.2023.3 File:"190228_Chymo_SA35-124j_1.raw", NativeID:"controllerType=0 controllerNumber=1 scan=2023" RTINSECONDS=2181.4026
TRUE	TRUE	(R)QGDVIALPAGIVH(W)	1				9.88606	1		645.365	1288.72	2	0.001747	1.355			124164	159	171	0	ABQ51156.1,AAB27108.2,EMS60011.1,ACB41346.1	190321_trypsin_SA35-124j_1.1625.1625.2 File:"190321_trypsin_SA35-124j_1.raw", NativeID:"controllerType=0 controllerNumber=1 scan=1625" RTINSECONDS=1848.0996
TRUE	TRUE	(R)QGDVIALPAGIVH(W)	0.99				5.55284	1		645.365	1288.72	2	0.002357	1.828			71756.1	159	171	0	ABQ51156.1,AAB27108.2,EMS60011.1,ACB41346.1	190321_trypsin_SA35-124j_1.1622.1622.2 File:"190321_trypsin_SA35-124j_1.raw", NativeID:"controllerType=0 controllerNumber=1 scan=1622" RTINSECONDS=1845.9377
TRUE	TRUE	(W)FYNDGDAPIVAIY(V)	1	43.82	41.329	17.33	3.61979	2		729.357	1456.7	2	0.01126	7.722	2258.36		32790	173	185	0	ABQ51156.1,AAB27108.2,EMS60011.1,ACB41346.1	190228_Chymo_SA35-124j_1.2071.2071.2 File:"190228_Chymo_SA35-124j_1.raw", NativeID:"controllerType=0 controllerNumber=1 scan=2071" RTINSECONDS=2258.3611
TRUE	TRUE	(W)FYNDGDAPIVAIY(V)	1	42.66	41.3162	18.22	2.21467	2		729.357	1456.7	2	0.01211	8.309	2260.46		62217.2	173	185	0	ABQ51156.1,AAB27108.2,EMS60011.1,ACB41346.1	190228_Chymo_SA35-124j_1.2073.2073.2 File:"190228_Chymo_SA35-124j_1.raw", NativeID:"controllerType=0 controllerNumber=1 scan=2073" RTINSECONDS=2260.4648
TRUE	TRUE	(F)YNDGDAPIVAIY(V)	0.99	53.95	41.3053	26.53		2		655.822	1309.63	2	0.01044	7.969	1942.78		21310.7	174	185	0	ABQ51156.1,AAB27108.2,EMS60011.1,BAK04052.1,ACB41346.1	190228_Chymo_SA35-124j_1.1858.1858.2 File:"190228_Chymo_SA35-124j_1.raw", NativeID:"controllerType=0 controllerNumber=1 scan=1858"
TRUE	TRUE	(Y)NDGDAPIVAIY(V)	0.98	48.36	41.3133	32.28		2		574.29	1146.57	2	0.009168	7.989	1794.46		23611	175	185	0	ABQ51156.1,AAB27108.2,EMS60011.1,BAK04052.1,ACB41346.1	190228_Chymo_SA35-124j_1.1735.1735.2 File:"190228_Chymo_SA35-124j_1.raw", NativeID:"controllerType=0 controllerNumber=1 scan=1735"
TRUE	TRUE	(Y)NDGDAPIVAIY(V)	0.96	41.75	41.3513	26.44		2		574.29	1146.57	2	0.009534	8.308	1796.47		35757.8	175	185	0	ABQ51156.1,AAB27108.2,EMS60011.1,BAK04052.1,ACB41346.1	190228_Chymo_SA35-124j_1.1737.1737.2 File:"190228_Chymo_SA35-124j_1.raw", NativeID:"controllerType=0 controllerNumber=1 scan=1737"
TRUE	TRUE	(Y)ANQLEPRHKEF(L)	1	34.63	39.9572	25.8	3.49485	2		684.86	1367.71	2	0.01111	8.12	432.358		591594	193	203	0	ABQ51156.1,AAB27108.2,EMS60011.1,BAK04052.1,ACB41346.1	190228_Chymo_SA35-124j_1.287.287.2 File:"190228_Chymo_SA35-124j_1.raw", NativeID:"controllerType=0 controllerNumber=1 scan=287" RTINSECONDS=432.3575
TRUE	TRUE	(Y)ANQLEPRHKEF(L)	0.99	33.7	39.948	24.75	2.76955	2		684.861	1367.71	2	0.01185	8.656	435.798		3224870	193	203	0	ABQ51156.1,AAB27108.2,EMS60011.1,BAK04052.1,ACB41346.1	190228_Chymo_SA35-124j_1.296.296.2 File:"190228_Chymo_SA35-124j_1.raw", NativeID:"controllerType=0 controllerNumber=1 scan=296" RTINSECONDS=435.798
TRUE	TRUE	(R)HKEFLFAGNYR(S)	0.96	29.9	38.0502	20.12		2		461.239	1380.7	3	0.002076	1.503	951.39		94583.9	200	210	0	ABQ51156.1,AAB27108.2,EMS60011.1,ACB41346.1	190321_trypsin_SA35-124j_1.859.859.3 File:"190321_trypsin_SA35-124j_1.raw", NativeID:"controllerType=0 controllerNumber=1 scan=859"
TRUE	TRUE	(R)HKEFLFAGNYR(S)	0.95	29.03	38.0699	20.41		2		461.239	1380.7	3	0.002625	1.9	949.004		124072	200	210	0	ABQ51156.1,AAB27108.2,EMS60011.1,ACB41346.1	190321_trypsin_SA35-124j_1.854.854.3 File:"190321_trypsin_SA35-124j_1.raw", NativeID:"controllerType=0 controllerNumber=1 scan=854"
TRUE	TRUE	(K)EFLFAGNYR(S)	0.99	36.81	37.7379	24.56	2.95861	2		558.778	1115.54	2	0.00163	1.46	1600.49		66690	202	210	0	ABQ51156.1,AAB27108.2,EMS60011.1,ACB41346.1	190321_trypsin_SA35-124j_1.1382.1382.2 File:"190321_trypsin_SA35-124j_1.raw", NativeID:"controllerType=0 controllerNumber=1 scan=1382" RTINSECONDS=1600.4926
TRUE	TRUE	(L)FAGNYRSSQ(L)	1	45.1	45.3181	23.92	2.63827	2		515.246	1028.48	2	0.009312	9.045	435.668		110160	205	213	0	ABQ51156.1,AAB27108.2,EMS60011.1,ACB41346.1	190312_thermo_SA35-124j_1.282.282.2 File:"190312_thermo_SA35-124j_1.raw", NativeID:"controllerType=0 controllerNumber=1 scan=282" RTINSECONDS=435.6685
TRUE	TRUE	(Y)RSSQLHSSQNIF(S)	0.99	55.32	41.3786	41.87		2		702.361	1402.71	2	0.01125	8.013	682.395		178342	210	221	0	ABQ51156.1,AAB27108.2,EMS60011.1,BAK04052.1,ACB41346.1	190228_Chymo_SA35-124j_1.677.677.2 File:"190228_Chymo_SA35-124j_1.raw", NativeID:"controllerType=0 controllerNumber=1 scan=677"
TRUE	TRUE	(Y)RSSQLHSSQNIF(S)	0.99	66.83	41.3786	50.38		2		702.36	1402.71	2	0.01088	7.752	680.261		77098	210	221	0	ABQ51156.1,AAB27108.2,EMS60011.1,BAK04052.1,ACB41346.1	190228_Chymo_SA35-124j_1.674.674.2 File:"190228_Chymo_SA35-124j_1.raw", NativeID:"controllerType=0 controllerNumber=1 scan=674"
TRUE	TRUE	(R)SSQLHSSQNIFSGFDVR(L)	1	77.98	40.0406	64.03	14.2291	2		954.965	1907.92	2	0.003542	1.856	1681.93		49405.5	211	227	0	ABQ51156.1,AAB27108.2,EMS60011.1,BAK04052.1,ACB41346.1	190321_trypsin_SA35-124j_1.1452.1452.2 File:"190321_trypsin_SA35-124j_1.raw", NativeID:"controllerType=0 controllerNumber=1 scan=1452" RTINSECONDS=1681.9341
TRUE	TRUE	(R)SSQLHSSQNIFSGFDVR(L)	1	89.85	40.0664	81.61	13.5528	2		954.966	1907.92	2	0.004518	2.367	1683.79		49607.3	211	227	0	ABQ51156.1,AAB27108.2,EMS60011.1,BAK04052.1,ACB41346.1	190321_trypsin_SA35-124j_1.1454.1454.2 File:"190321_trypsin_SA35-124j_1.raw", NativeID:"controllerType=0 controllerNumber=1 scan=1454" RTINSECONDS=1683.7851
TRUE	TRUE	(R)SSQLHSSQNIFSGFDVR(L)	1	46.53	40.0677	28.82	3.3098	2		636.98	1907.92	3	0.00481	2.52	1672.49		122253	211	227	0	ABQ51156.1,AAB27108.2,EMS60011.1,BAK04052.1,ACB41346.1	190321_trypsin_SA35-124j_1.1443.1443.3 File:"190321_trypsin_SA35-124j_1.raw", NativeID:"controllerType=0 controllerNumber=1 scan=1443" RTINSECONDS=1672.4886
TRUE	TRUE	(R)SSQLHSSQNIFSGFDVR(L)	1	40.88	40.0406	28.48	2.50864	2		636.979	1907.92	3	0.003529	1.849	1674.51		77753.9	211	227	0	ABQ51156.1,AAB27108.2,EMS60011.1,BAK04052.1,ACB41346.1	190321_trypsin_SA35-124j_1.1445.1445.3 File:"190321_trypsin_SA35-124j_1.raw", NativeID:"controllerType=0 controllerNumber=1 scan=1445" RTINSECONDS=1674.5054
TRUE	TRUE	(R)SSQLHSSQNIFSGFDVRLLAEALGTSGK(I)	1	53.85	39.8439	38.88	9	2		738.134	2948.51	4	0.006438	2.183	2910.38		53522.6	211	238	0	ABQ51156.1,AAB27108.2,EMS60011.1,ACB41346.1	190321_trypsin_SA35-124j_1.2411.2411.4 File:"190321_trypsin_SA35-124j_1.raw", NativeID:"controllerType=0 controllerNumber=1 scan=2411" RTINSECONDS=2910.3809
TRUE	TRUE	(H)SSQNIFSGFDVR(L)	0.97				4.10237	1		678.832	1355.65	2	0.002907	2.143			56796.1	216	227	0	ABQ51156.1,AAB27108.2,EMS60011.1,BAK04052.1,ACB41346.1	190321_trypsin_SA35-124j_1.1648.1648.2 File:"190321_trypsin_SA35-124j_1.raw", NativeID:"controllerType=0 controllerNumber=1 scan=1648" RTINSECONDS=1873.0256
TRUE	TRUE	(Q)NIFSGFDVR(L)	0.99				5.49485	1		527.77	1053.53	2	0.001361	1.291			33888.3	219	227	0	ABQ51156.1,AAB27108.2,EMS60011.1,BAK04052.1,ACB41346.1	190321_trypsin_SA35-124j_1.1644.1644.2 File:"190321_trypsin_SA35-124j_1.raw", NativeID:"controllerType=0 controllerNumber=1 scan=1644" RTINSECONDS=1869.3117
TRUE	TRUE	(F)SGFDVRLL(A)	0.96	38.38	37.6805	11.36		2		453.76	905.506	2	0.008542	9.423	1807.69		196548	222	229	0	ABQ51156.1,AAB27108.2,EMS60011.1,BAK04052.1,ACB41346.1	190228_Chymo_SA35-124j_1.1746.1746.2 File:"190228_Chymo_SA35-124j_1.raw", NativeID:"controllerType=0 controllerNumber=1 scan=1746"
TRUE	TRUE	(F)SGFDVRLL(A)	0.95	37.24	37.6805	12.23		2		453.76	905.505	2	0.008236	9.085	1805.67		116034	222	229	0	ABQ51156.1,AAB27108.2,EMS60011.1,BAK04052.1,ACB41346.1	190228_Chymo_SA35-124j_1.1744.1744.2 File:"190228_Chymo_SA35-124j_1.raw", NativeID:"controllerType=0 controllerNumber=1 scan=1744"
TRUE	TRUE	(F)DVRLLAEAL(G)	0.97	40.42	36.6455	4.46		2		500.299	998.584	2	0.008154	8.157	1999.89		137325	225	233	0	ABQ51156.1,AAB27108.2,EMS60011.1,ACB41346.1	190228_Chymo_SA35-124j_1.1895.1895.2 File:"190228_Chymo_SA35-124j_1.raw", NativeID:"controllerType=0 controllerNumber=1 scan=1895"
TRUE	TRUE	(F)DVRLLAEALGTSGK(I)	1				7.61979	1		715.41	1428.81	2	0.01189	8.316			35816.2	225	238	0	ABQ51156.1,AAB27108.2,EMS60011.1,ACB41346.1	190228_Chymo_SA35-124j_1.1691.1691.2 File:"190228_Chymo_SA35-124j_1.raw", NativeID:"controllerType=0 controllerNumber=1 scan=1691" RTINSECONDS=1740.632
TRUE	TRUE	(F)DVRLLAEALGTSGK(I)	1				6.88606	1		715.41	1428.81	2	0.01201	8.402			37481	225	238	0	ABQ51156.1,AAB27108.2,EMS60011.1,ACB41346.1	190228_Chymo_SA35-124j_1.1693.1693.2 File:"190228_Chymo_SA35-124j_1.raw", NativeID:"controllerType=0 controllerNumber=1 scan=1693" RTINSECONDS=1742.738
TRUE	TRUE	(F)DVRLLAEALGTSGKIAQ(R)	1				7.38722	1		871.501	1740.99	2	0.01312	7.532			77178.5	225	241	0	ABQ51156.1,AAB27108.2,EMS60011.1,ACB41346.1	190228_Chymo_SA35-124j_1.1932.1932.2 File:"190228_Chymo_SA35-124j_1.raw", NativeID:"controllerType=0 controllerNumber=1 scan=1932" RTINSECONDS=2049.3269
TRUE	TRUE	(F)DVRLLAEALGTSGKIAQ(R)	0.99				4.67778	1		871.501	1740.99	2	0.01459	8.373			73945.1	225	241	0	ABQ51156.1,AAB27108.2,EMS60011.1,ACB41346.1	190228_Chymo_SA35-124j_1.1934.1934.2 File:"190228_Chymo_SA35-124j_1.raw", NativeID:"controllerType=0 controllerNumber=1 scan=1934" RTINSECONDS=2051.4332
TRUE	TRUE	(F)DVRLLAEALGTSGKIAQ(R)	0.98				9.52288	1		581.336	1740.99	3	0.01323	7.595			60211.4	225	241	0	ABQ51156.1,AAB27108.2,EMS60011.1,ACB41346.1	190228_Chymo_SA35-124j_1.1928.1928.3 File:"190228_Chymo_SA35-124j_1.raw", NativeID:"controllerType=0 controllerNumber=1 scan=1928" RTINSECONDS=2045.162
TRUE	TRUE	(R)LLAEALGTSGK(I)	1	62.66	36.2829	40.69	7.69897	2		530.307	1058.6	2	0.001848	1.744	925.833		82793.7	228	238	0	ABQ51156.1,AAB27108.2,EMS60011.1,ACB41346.1	190321_trypsin_SA35-124j_1.812.812.2 File:"190321_trypsin_SA35-124j_1.raw", NativeID:"controllerType=0 controllerNumber=1 scan=812" RTINSECONDS=925.833
TRUE	TRUE	(R)LLAEALGTSGK(I)	1	64.09	36.2757	39.17	7.4318	2		530.307	1058.6	2	0.001482	1.399	927.555		129792	228	238	0	ABQ51156.1,AAB27108.2,EMS60011.1,ACB41346.1	190321_trypsin_SA35-124j_1.814.814.2 File:"190321_trypsin_SA35-124j_1.raw", NativeID:"controllerType=0 controllerNumber=1 scan=814" RTINSECONDS=927.5552
TRUE	TRUE	(L)LAEALGTSGKIAQ(R)	1				9.26761	1		629.859	1257.7	2	0.0104	8.259			67211.8	229	241	0	ABQ51156.1,AAB27108.2,EMS60011.1,ACB41346.1	190228_Chymo_SA35-124j_1.815.815.2 File:"190228_Chymo_SA35-124j_1.raw", NativeID:"controllerType=0 controllerNumber=1 scan=815" RTINSECONDS=817.8049
TRUE	TRUE	(L)LAEALGTSGKIAQ(R)	1				7.5376	1		629.859	1257.7	2	0.01015	8.065			47783.3	229	241	0	ABQ51156.1,AAB27108.2,EMS60011.1,ACB41346.1	190228_Chymo_SA35-124j_1.813.813.2 File:"190228_Chymo_SA35-124j_1.raw", NativeID:"controllerType=0 controllerNumber=1 scan=813" RTINSECONDS=815.9677
TRUE	TRUE	(L)LAEALGTSGKIAQRL(Q)	1	88.54	34.3249	67.89	12.9208	2		764.452	1526.89	2	0.01221	7.99	1174.82		49700.3	229	243	0	ABQ51156.1,AAB27108.2,EMS60011.1,ACB41346.1	190228_Chymo_SA35-124j_1.1188.1188.2 File:"190228_Chymo_SA35-124j_1.raw", NativeID:"controllerType=0 controllerNumber=1 scan=1188" RTINSECONDS=1174.824
TRUE	TRUE	(L)LAEALGTSGKIAQRL(Q)	1	97.59	34.3249	75.04	11.6778	2		764.453	1526.89	2	0.01245	8.15	1176.68		49127.2	229	243	0	ABQ51156.1,AAB27108.2,EMS60011.1,ACB41346.1	190228_Chymo_SA35-124j_1.1190.1190.2 File:"190228_Chymo_SA35-124j_1.raw", NativeID:"controllerType=0 controllerNumber=1 scan=1190" RTINSECONDS=1176.6827
TRUE	TRUE	(L)LAEALGTSGKIAQRL(Q)	1	49.95	34.3249	35.07	1.58503	2		509.971	1526.89	3	0.0121	7.922	1172.93		114509	229	243	0	ABQ51156.1,AAB27108.2,EMS60011.1,ACB41346.1	190228_Chymo_SA35-124j_1.1186.1186.3 File:"190228_Chymo_SA35-124j_1.raw", NativeID:"controllerType=0 controllerNumber=1 scan=1186" RTINSECONDS=1172.9323
TRUE	TRUE	(L)LAEALGTSGKIAQRL(Q)	1	47.7	34.3249	31.2	1.69897	2		509.971	1526.89	3	0.01229	8.042	1171.05		89129.7	229	243	0	ABQ51156.1,AAB27108.2,EMS60011.1,ACB41346.1	190228_Chymo_SA35-124j_1.1184.1184.3 File:"190228_Chymo_SA35-124j_1.raw", NativeID:"controllerType=0 controllerNumber=1 scan=1184" RTINSECONDS=1171.0458
TRUE	TRUE	(L)AEALGTSGKIAQ(R)	1				10.6383	1		573.317	1144.62	2	0.01002	8.749			75154.1	230	241	0	ABQ51156.1,AAB27108.2,EMS60011.1,ACB41346.1	190228_Chymo_SA35-124j_1.502.502.2 File:"190228_Chymo_SA35-124j_1.raw", NativeID:"controllerType=0 controllerNumber=1 scan=502" RTINSECONDS=558.9235
TRUE	TRUE	(L)AEALGTSGKIAQ(R)	1				9.67778	1		573.317	1144.62	2	0.009779	8.536			167082	230	241	0	ABQ51156.1,AAB27108.2,EMS60011.1,ACB41346.1	190228_Chymo_SA35-124j_1.505.505.2 File:"190228_Chymo_SA35-124j_1.raw", NativeID:"controllerType=0 controllerNumber=1 scan=505" RTINSECONDS=561.0274
TRUE	TRUE	(L)AEALGTSGKIAQRL(Q)	1	84.05	36.4709	64.66	9.65758	2		707.91	1413.8	2	0.01074	7.588	863.893		106527	230	243	0	ABQ51156.1,AAB27108.2,EMS60011.1,ACB41346.1	190228_Chymo_SA35-124j_1.852.852.2 File:"190228_Chymo_SA35-124j_1.raw", NativeID:"controllerType=0 controllerNumber=1 scan=852" RTINSECONDS=863.8934
TRUE	TRUE	(L)AEALGTSGKIAQRL(Q)	1	88.36	36.4709	68.79	7.19382	2		707.91	1413.81	2	0.0111	7.847	862.06		69325.2	230	243	0	ABQ51156.1,AAB27108.2,EMS60011.1,ACB41346.1	190228_Chymo_SA35-124j_1.850.850.2 File:"190228_Chymo_SA35-124j_1.raw", NativeID:"controllerType=0 controllerNumber=1 scan=850" RTINSECONDS=862.0603
TRUE	TRUE	(L)AEALGTSGKIAQRL(Q)	1	51.99	36.4483	29.12	2.35655	2		472.276	1413.81	3	0.01228	8.68	866.015		233564	230	243	0	ABQ51156.1,AAB27108.2,EMS60011.1,ACB41346.1	190228_Chymo_SA35-124j_1.855.855.3 File:"190228_Chymo_SA35-124j_1.raw", NativeID:"controllerType=0 controllerNumber=1 scan=855" RTINSECONDS=866.0146
TRUE	TRUE	(L)AEALGTSGKIAQRL(Q)	1	49.72	36.4473	32.61	1.55284	2		472.276	1413.81	3	0.01136	8.031	864.203		163920	230	243	0	ABQ51156.1,AAB27108.2,EMS60011.1,ACB41346.1	190228_Chymo_SA35-124j_1.853.853.3 File:"190228_Chymo_SA35-124j_1.raw", NativeID:"controllerType=0 controllerNumber=1 scan=853" RTINSECONDS=864.2029
TRUE	TRUE	(E)ALGTSGKIAQRL(Q)	1				8.07058	1		607.869	1213.72	2	0.009381	7.723			37287.9	232	243	0	ABQ51156.1,AAB27108.2,EMS60011.1,ACB41346.1	190228_Chymo_SA35-124j_1.859.859.2 File:"190228_Chymo_SA35-124j_1.raw", NativeID:"controllerType=0 controllerNumber=1 scan=859" RTINSECONDS=868.4143
TRUE	TRUE	(E)ALGTSGKIAQRL(Q)	0.97				3.69897	1		607.869	1213.72	2	0.009504	7.824	866.276		40643.9	232	243	0	ABQ51156.1,AAB27108.2,EMS60011.1,ACB41346.1	190228_Chymo_SA35-124j_1.856.856.2 File:"190228_Chymo_SA35-124j_1.raw", NativeID:"controllerType=0 controllerNumber=1 scan=856" RTINSECONDS=866.2758
TRUE	TRUE	(L)GTSGKIAQRL(Q)	1	37.42	36.6474	13.26	4.60206	2		515.808	1029.6	2	0.008634	8.378	438.903		725302	234	243	0	ABQ51156.1,AAB27108.2,EMS60011.1,ACB41346.1	190228_Chymo_SA35-124j_1.305.305.2 File:"190228_Chymo_SA35-124j_1.raw", NativeID:"controllerType=0 controllerNumber=1 scan=305" RTINSECONDS=438.9028
TRUE	TRUE	(L)GTSGKIAQRL(Q)	1	43.81	36.6474	19.72	4.18046	2		515.808	1029.6	2	0.008634	8.378	436.217		2925130	234	243	0	ABQ51156.1,AAB27108.2,EMS60011.1,ACB41346.1	190228_Chymo_SA35-124j_1.298.298.2 File:"190228_Chymo_SA35-124j_1.raw", NativeID:"controllerType=0 controllerNumber=1 scan=298" RTINSECONDS=436.2167
TRUE	TRUE	(K)FLKPVFTQQR(E)	0.96	29.29	33.6642	13.21	2.13668	2		632.365	1262.71	2	0.00127	1.005	966.042		367862	259	268	0	ABQ51156.1,AAB27108.2,EMS60011.1,ACB41346.1	190321_trypsin_SA35-124j_1.875.875.2 File:"190321_trypsin_SA35-124j_1.raw", NativeID:"controllerType=0 controllerNumber=1 scan=875" RTINSECONDS=966.042
TRUE	TRUE	(F)TQQREPESYPHTQY(E)	1	51.65	41.9226	30.13	4.95861	2		882.411	1762.81	2	0.01581	8.965	563.673		52927.2	265	278	0	ABQ51156.1,EMS60011.1,ACB41346.1	190228_Chymo_SA35-124j_1.510.510.2 File:"190228_Chymo_SA35-124j_1.raw", NativeID:"controllerType=0 controllerNumber=1 scan=510" RTINSECONDS=563.6734
TRUE	TRUE	(F)TQQREPESYPHTQY(E)	0.99	34.5	41.9226	24.31	4.72125	2		588.61	1762.81	3	0.01586	8.991	563.112		233895	265	278	0	ABQ51156.1,EMS60011.1,ACB41346.1	190228_Chymo_SA35-124j_1.508.508.3 File:"190228_Chymo_SA35-124j_1.raw", NativeID:"controllerType=0 controllerNumber=1 scan=508" RTINSECONDS=563.1122
TRUE	TRUE	(F)TQQREPESYPHTQY(E)	0.99	34.11	41.8304	22.06	4.18709	2		588.609	1762.81	3	0.01476	8.369	561.266		99982.6	265	278	0	ABQ51156.1,EMS60011.1,ACB41346.1	190228_Chymo_SA35-124j_1.506.506.3 File:"190228_Chymo_SA35-124j_1.raw", NativeID:"controllerType=0 controllerNumber=1 scan=506" RTINSECONDS=561.2662
TRUE	TRUE	(R)EPESYPHTQYEEGQSQAK(H)	1	37.18	38.6433	31.25	8.55284	2		1054.47	2106.92	2	0.006604	3.133	598.593		46302	269	286	0	ABQ51156.1,EMS60011.1,ACB41346.1	190321_trypsin_SA35-124j_1.435.435.2 File:"190321_trypsin_SA35-124j_1.raw", NativeID:"controllerType=0 controllerNumber=1 scan=435" RTINSECONDS=598.5928
TRUE	TRUE	(R)ePESYPHTQYEEGQSQAK(H)	1	50.47	38.3702	38.74	10.3372	2	Dehydrated (-18)	697.31	2088.91	3	0.004277	2.046	594.507		61322.6	269	286	0	ABQ51156.1,EMS60011.1,ACB41346.1	190321_trypsin_SA35-124j_1.429.429.3 File:"190321_trypsin_SA35-124j_1.raw", NativeID:"controllerType=0 controllerNumber=1 scan=429" RTINSECONDS=594.507
TRUE	TRUE	(R)ePESYPHTQYEEGQSQAK(H)	1	47.06	38.3828	37.08	5.03621	2	Dehydrated (-18)	697.31	2088.91	3	0.005009	2.397	592.381		41813.2	269	286	0	ABQ51156.1,EMS60011.1,ACB41346.1	190321_trypsin_SA35-124j_1.426.426.3 File:"190321_trypsin_SA35-124j_1.raw", NativeID:"controllerType=0 controllerNumber=1 scan=426" RTINSECONDS=592.3807
TRUE	TRUE	(R)EPESYPHTQYEEGQSQAK(H)	1	33.36	38.6587	28.27	5.92082	2		1054.47	2106.92	2	0.007092	3.364	596.527		38824.3	269	286	0	ABQ51156.1,EMS60011.1,ACB41346.1	190321_trypsin_SA35-124j_1.432.432.2 File:"190321_trypsin_SA35-124j_1.raw", NativeID:"controllerType=0 controllerNumber=1 scan=432" RTINSECONDS=596.5274
TRUE	TRUE	(R)EPESYPHTQYEEGQSQAK(H)	0.98	33.9	38.5009	24.95		2		703.313	2106.92	3	0.003051	1.447	579.541		44909	269	286	0	ABQ51156.1,EMS60011.1,ACB41346.1	190321_trypsin_SA35-124j_1.414.414.3 File:"190321_trypsin_SA35-124j_1.raw", NativeID:"controllerType=0 controllerNumber=1 scan=414"
TRUE	TRUE	(K)HSQEEQPQmGQSQEEQPQmGQ(S)	0.99				12.2518	1	Oxidation (+16), Oxidation (+16)	825.006	2472	3	0.005481	2.216			53415.1	287	307	0		190321_trypsin_SA35-124j_1.253.253.3 File:"190321_trypsin_SA35-124j_1.raw", NativeID:"controllerType=0 controllerNumber=1 scan=253" RTINSECONDS=431.9051
TRUE	TRUE	(K)HSQEEQPQmGQSQEEQPQmGQSQGEQPQmGQSQAK(H)	1	95.5	38.3645	34.36	13.1938	2	Oxidation (+16), Oxidation (+16), Oxidation (+16)	994.175	3972.67	4	0.0151	3.8	435.145		91544.1	287	321	0		190321_trypsin_SA35-124j_1.261.261.4 File:"190321_trypsin_SA35-124j_1.raw", NativeID:"controllerType=0 controllerNumber=1 scan=261" RTINSECONDS=435.1449
TRUE	TRUE	(Q)SQEEQPQmGQSQGEQPQmGQSQAK(H)	0.99				14.041	1	Oxidation (+16), Oxidation (+16)	893.387	2677.14	3	0.005176	1.933			14662	298	321	0		190321_trypsin_SA35-124j_1.250.250.3 File:"190321_trypsin_SA35-124j_1.raw", NativeID:"controllerType=0 controllerNumber=1 scan=250" RTINSECONDS=429.8813
TRUE	TRUE	(Q)SQGEQPQMGQSQAK(H)	0.96				3.79588	1		752.349	1502.68	2	0.00451	2.999			11417.1	308	321	0	ACB41346.1	190321_trypsin_SA35-124j_1.245.245.2 File:"190321_trypsin_SA35-124j_1.raw", NativeID:"controllerType=0 controllerNumber=1 scan=245" RTINSECONDS=426.0225
TRUE	TRUE	(K)HTQGEQPQmGWSQAK(H)	1	57.02	38.0509	43.57	7.95861	2	Oxidation (+16)	576.931	1727.77	3	0.002843	1.645	470.64		108596	322	336	0	ACB41346.1	190321_trypsin_SA35-124j_1.302.302.3 File:"190321_trypsin_SA35-124j_1.raw", NativeID:"controllerType=0 controllerNumber=1 scan=302" RTINSECONDS=470.6401
TRUE	TRUE	(K)HTQGEQPQMGWSQAK(H)	1	54.71	38.4887	41.06	4.11919	2		571.599	1711.78	3	0.002214	1.293	657.245		55937.8	322	336	0	ACB41346.1	190321_trypsin_SA35-124j_1.494.494.3 File:"190321_trypsin_SA35-124j_1.raw", NativeID:"controllerType=0 controllerNumber=1 scan=494" RTINSECONDS=657.2448
TRUE	TRUE	(K)HTQGEQPQMGWSQAK(H)	1	49.42	38.4887	33.47	4.25181	2		571.599	1711.78	3	0.002214	1.293	659.075		65109.6	322	336	0	ACB41346.1	190321_trypsin_SA35-124j_1.496.496.3 File:"190321_trypsin_SA35-124j_1.raw", NativeID:"controllerType=0 controllerNumber=1 scan=496" RTINSECONDS=659.0745
TRUE	TRUE	(K)HTQGEQPQmGWSQAK(H)	1	45.51	38.0767	34.79	6.13077	2	Oxidation (+16)	576.931	1727.77	3	0.003392	1.962	468.777		78948.9	322	336	0	ACB41346.1	190321_trypsin_SA35-124j_1.300.300.3 File:"190321_trypsin_SA35-124j_1.raw", NativeID:"controllerType=0 controllerNumber=1 scan=300" RTINSECONDS=468.7769
TRUE	TRUE	(K)HTQGEQPQmGWSQAK(H)	1	43.09	38.0475	36.26	6.21467	2	Oxidation (+16)	864.894	1727.77	2	0.004139	2.394	476.581		39020.8	322	336	0	ACB41346.1	190321_trypsin_SA35-124j_1.309.309.2 File:"190321_trypsin_SA35-124j_1.raw", NativeID:"controllerType=0 controllerNumber=1 scan=309" RTINSECONDS=476.5814
TRUE	TRUE	(K)HTQGEQPQmGWSQAK(H)	1	44.55	38.072	36.48	4.284	2	Oxidation (+16)	864.894	1727.77	2	0.003895	2.253	474.214		47608.2	322	336	0	ACB41346.1	190321_trypsin_SA35-124j_1.305.305.2 File:"190321_trypsin_SA35-124j_1.raw", NativeID:"controllerType=0 controllerNumber=1 scan=305" RTINSECONDS=474.2139
TRUE	TRUE	(W)SQAKHSQGDQPEEGQGGQSQEEQSQAGPYPGcQPH(A)	1				9.42022	1	Carbamidomethyl (+57)	937.912	3747.62	4	0.03309	8.827			7066.96	333	367	0	ACB41346.1	190228_Chymo_SA35-124j_1.448.448.4 File:"190228_Chymo_SA35-124j_1.raw", NativeID:"controllerType=0 controllerNumber=1 scan=448" RTINSECONDS=518.6065
TRUE	TRUE	(K)HSQGDQPEEGQGGQSQEEQSQAGPYPGcQPH(A)	1				13.3279	1	Carbamidomethyl (+57)	834.35	3333.37	4	0.008477	2.542	638.275		52074	337	367	0	ACB41346.1	190321_trypsin_SA35-124j_1.477.477.4 File:"190321_trypsin_SA35-124j_1.raw", NativeID:"controllerType=0 controllerNumber=1 scan=477" RTINSECONDS=638.2751
TRUE	TRUE	(K)HSQGDQPEEGQGGQSQEEQSQAGPYPGcQPH(A)	1				12.8861	1	Carbamidomethyl (+57)	834.35	3333.37	4	0.007498	2.249			30464.9	337	367	0	ACB41346.1	190321_trypsin_SA35-124j_1.475.475.4 File:"190321_trypsin_SA35-124j_1.raw", NativeID:"controllerType=0 controllerNumber=1 scan=475" RTINSECONDS=636.3978
TRUE	TRUE	(K)HSQGDQPEEGQGGQSQEEQSQAGPYPGcQPH(A)	0.99				10.2757	1	Carbamidomethyl (+57)	1112.13	3333.37	3	0.007816	2.344			18070.4	337	367	0	ACB41346.1	190321_trypsin_SA35-124j_1.480.480.3 File:"190321_trypsin_SA35-124j_1.raw", NativeID:"controllerType=0 controllerNumber=1 scan=480" RTINSECONDS=641.732

## Sheet: 124j Spot 2
Valid	Assigned	Sequence	Prob	Mascot Ion score	Mascot Identity score	Mascot Delta Ion Score	X! Tandem	NTT	Modifications	Observed	Actual Mass	Charge	Delta Da	Delta PPM	Retention Time	Intensity	TIC	Start	Stop	# Other Proteins	Other Proteins	Spectrum ID
TRUE	TRUE	(A)qLFGmSFNPWQSSR(Q)	1				9.55284	1	Ammonia-loss (-17), Oxidation (+16)	842.386	1682.76	2	0.005429	3.225			11477.6	25	38	0	EMS60011.1,ACB41346.1	190321_trypsin_SA35-124j_2.1928.1928.2 File:"190321_trypsin_SA35-124j_2.raw", NativeID:"controllerType=0 controllerNumber=1 scan=1928" RTINSECONDS=2786.1708
TRUE	TRUE	(F)NRLQASTPL(R)	0.98	49.57	37.9477	39.12		2		500.287	998.559	2	0.008574	8.578	714.755		89130.5	48	56	0	AAB27108.2,EMS60011.1,BAK04052.1,ACB41346.1	190228_Chymo_SA35-124j_2.630.630.2 File:"190228_Chymo_SA35-124j_2.raw", NativeID:"controllerType=0 controllerNumber=1 scan=630"
TRUE	TRUE	(R)SQAGLTEYFDEENEQFR(C)	1	96.82	38.3771	83.64	15	2		1031.95	2061.9	2	0.00369	1.789	1945.39		48528.4	61	77	0	AAB27108.2,EMS60011.1,ACB41346.1	190321_trypsin_SA35-124j_2.1381.1381.2 File:"190321_trypsin_SA35-124j_2.raw", NativeID:"controllerType=0 controllerNumber=1 scan=1381" RTINSECONDS=1945.393
TRUE	TRUE	(R)SQAGLTEYFDEENEQFR(C)	1	92.45	38.4566	82.24	14.0177	2		1031.96	2061.9	2	0.00491	2.38	1943.47		43565.3	61	77	0	AAB27108.2,EMS60011.1,ACB41346.1	190321_trypsin_SA35-124j_2.1379.1379.2 File:"190321_trypsin_SA35-124j_2.raw", NativeID:"controllerType=0 controllerNumber=1 scan=1379" RTINSECONDS=1943.4653
TRUE	TRUE	(R)SQAGLTEYFDEENEQFR(C)	1	60.81	38.3046	50.28	6.0655	2		688.305	2061.89	3	0.002396	1.161	1945.66		54564	61	77	0	AAB27108.2,EMS60011.1,ACB41346.1	190321_trypsin_SA35-124j_2.1382.1382.3 File:"190321_trypsin_SA35-124j_2.raw", NativeID:"controllerType=0 controllerNumber=1 scan=1382" RTINSECONDS=1945.6628
TRUE	TRUE	(R)SQAGLTEYFDEENEQFR(C)	1	48.39	38.3771	40.17	4.48149	2		688.306	2061.9	3	0.003677	1.782	1947.58		72474.1	61	77	0	AAB27108.2,EMS60011.1,ACB41346.1	190321_trypsin_SA35-124j_2.1384.1384.3 File:"190321_trypsin_SA35-124j_2.raw", NativeID:"controllerType=0 controllerNumber=1 scan=1384" RTINSECONDS=1947.5837
TRUE	TRUE	(Y)FDEENEQF(R)	0.98	45.79	37.4966	12.74		2		529.213	1056.41	2	0.008414	7.957	1114.92		51900.9	69	76	0	AAB27108.2,EMS60011.1,ACB41346.1	190228_Chymo_SA35-124j_2.959.959.2 File:"190228_Chymo_SA35-124j_2.raw", NativeID:"controllerType=0 controllerNumber=1 scan=959"
TRUE	TRUE	(Y)FDEENEQF(R)	0.95	40.59	37.5343	10.45		2		529.214	1056.41	2	0.008902	8.419	1112.69		66599.5	69	76	0	AAB27108.2,EMS60011.1,ACB41346.1	190228_Chymo_SA35-124j_2.956.956.2 File:"190228_Chymo_SA35-124j_2.raw", NativeID:"controllerType=0 controllerNumber=1 scan=956"
TRUE	TRUE	(Y)GQSQSVQGQSQSQKF(K)	1	71.7	42.1141	62.16	10.6576	2		812.396	1622.78	2	0.0132	8.13	502.133		260545	133	147	0	ABQ51156.1,AAB27108.2,ACB41346.1	190228_Chymo_SA35-124j_2.382.382.2 File:"190228_Chymo_SA35-124j_2.raw", NativeID:"controllerType=0 controllerNumber=1 scan=382" RTINSECONDS=502.1327
TRUE	TRUE	(Y)GQSQSVQGQSQSQKF(K)	1	53.32	42.1133	39	3.95861	2		541.933	1622.78	3	0.01325	8.161	508.967		94477.4	133	147	0	ABQ51156.1,AAB27108.2,ACB41346.1	190228_Chymo_SA35-124j_2.398.398.3 File:"190228_Chymo_SA35-124j_2.raw", NativeID:"controllerType=0 controllerNumber=1 scan=398" RTINSECONDS=508.9674
TRUE	TRUE	(Y)GQSQSVQGQSQSQKF(K)	1	57.1	42.1698	41.18	1.60206	2		541.934	1622.78	3	0.01453	8.95	505.589		95364.3	133	147	0	ABQ51156.1,AAB27108.2,ACB41346.1	190228_Chymo_SA35-124j_2.390.390.3 File:"190228_Chymo_SA35-124j_2.raw", NativeID:"controllerType=0 controllerNumber=1 scan=390" RTINSECONDS=505.5886
TRUE	TRUE	(Y)GQSQSVQGQSQSQKF(K)	1	64.01	42.0994	57.51	5.79588	2		812.396	1622.78	2	0.01271	7.83	499.502		47963.1	133	147	0	ABQ51156.1,AAB27108.2,ACB41346.1	190228_Chymo_SA35-124j_2.377.377.2 File:"190228_Chymo_SA35-124j_2.raw", NativeID:"controllerType=0 controllerNumber=1 scan=377" RTINSECONDS=499.5022
TRUE	TRUE	(W)FYNDGDAPIVAIY(V)	1	59.19	41.3021	30.68	3.07572	2		729.358	1456.7	2	0.01333	9.146	2277.04		16376.6	173	185	0	ABQ51156.1,AAB27108.2,EMS60011.1,ACB41346.1	190228_Chymo_SA35-124j_2.1806.1806.2 File:"190228_Chymo_SA35-124j_2.raw", NativeID:"controllerType=0 controllerNumber=1 scan=1806" RTINSECONDS=2277.0392
TRUE	TRUE	(W)FYNDGDAPIVAIY(V)	1	53.64	41.2772	30.9	3.29243	2		729.356	1456.7	2	0.01089	7.471	2274.94		12091.7	173	185	0	ABQ51156.1,AAB27108.2,EMS60011.1,ACB41346.1	190228_Chymo_SA35-124j_2.1804.1804.2 File:"190228_Chymo_SA35-124j_2.raw", NativeID:"controllerType=0 controllerNumber=1 scan=1804" RTINSECONDS=2274.9367
TRUE	TRUE	(Y)ANQLEPRHKEF(L)	0.99	34.75	40.1212	26.26	4	2		684.86	1367.71	2	0.0105	7.674	453.612		206558	193	203	0	ABQ51156.1,AAB27108.2,EMS60011.1,BAK04052.1,ACB41346.1	190228_Chymo_SA35-124j_2.302.302.2 File:"190228_Chymo_SA35-124j_2.raw", NativeID:"controllerType=0 controllerNumber=1 scan=302" RTINSECONDS=453.6125
TRUE	TRUE	(Y)ANQLEPRHKEF(L)	0.99	35.13	40.1212	26.2	2.88606	2		684.86	1367.7	2	0.01026	7.496	457.075		311571	193	203	0	ABQ51156.1,AAB27108.2,EMS60011.1,BAK04052.1,ACB41346.1	190228_Chymo_SA35-124j_2.310.310.2 File:"190228_Chymo_SA35-124j_2.raw", NativeID:"controllerType=0 controllerNumber=1 scan=310" RTINSECONDS=457.0752
TRUE	TRUE	(K)EFLFAGNYR(S)	0.99	50.26	38.0448	29.93	2.22915	2		558.779	1115.54	2	0.00334	2.991	1610.69		70310.1	202	210	0	ABQ51156.1,AAB27108.2,EMS60011.1,ACB41346.1	190321_trypsin_SA35-124j_2.1107.1107.2 File:"190321_trypsin_SA35-124j_2.raw", NativeID:"controllerType=0 controllerNumber=1 scan=1107" RTINSECONDS=1610.6919
TRUE	TRUE	(L)FAGNYRSSQ(L)	1	46.41	45.3157	23.62	2.76955	2		515.246	1028.48	2	0.01004	9.756	438.327		219715	205	213	0	ABQ51156.1,AAB27108.2,EMS60011.1,ACB41346.1	190312_thermo_SA35-124j_2.314.314.2 File:"190312_thermo_SA35-124j_2.raw", NativeID:"controllerType=0 controllerNumber=1 scan=314" RTINSECONDS=438.3273
TRUE	TRUE	(Y)RSSQLHSSQNIF(S)	0.98	49.77	41.3786	34.53		2		702.361	1402.71	2	0.01149	8.187	706.528		64143.4	210	221	0	ABQ51156.1,AAB27108.2,EMS60011.1,BAK04052.1,ACB41346.1	190228_Chymo_SA35-124j_2.619.619.2 File:"190228_Chymo_SA35-124j_2.raw", NativeID:"controllerType=0 controllerNumber=1 scan=619"
TRUE	TRUE	(Y)RSSQLHSSQNIF(S)	0.96	46.54	41.3786	27.33		2		702.361	1402.71	2	0.01125	8.013	704.728		53270.1	210	221	0	ABQ51156.1,AAB27108.2,EMS60011.1,BAK04052.1,ACB41346.1	190228_Chymo_SA35-124j_2.617.617.2 File:"190228_Chymo_SA35-124j_2.raw", NativeID:"controllerType=0 controllerNumber=1 scan=617"
TRUE	TRUE	(R)SSQLHSSQNIFSGFDVR(L)	1	84.99	40.0668	69.31	15	2		954.966	1907.92	2	0.00464	2.431	1689.4		27996	211	227	0	ABQ51156.1,AAB27108.2,EMS60011.1,BAK04052.1,ACB41346.1	190321_trypsin_SA35-124j_2.1167.1167.2 File:"190321_trypsin_SA35-124j_2.raw", NativeID:"controllerType=0 controllerNumber=1 scan=1167" RTINSECONDS=1689.3973
TRUE	TRUE	(R)SSQLHSSQNIFSGFDVR(L)	1	78.44	40.0389	69.56	13.1805	2		954.966	1907.92	2	0.004274	2.239	1687.46		40201.5	211	227	0	ABQ51156.1,AAB27108.2,EMS60011.1,BAK04052.1,ACB41346.1	190321_trypsin_SA35-124j_2.1165.1165.2 File:"190321_trypsin_SA35-124j_2.raw", NativeID:"controllerType=0 controllerNumber=1 scan=1165" RTINSECONDS=1687.4586
TRUE	TRUE	(R)SSQLHSSQNIFSGFDVR(L)	1	43.07	40.0436	27.47	2.50864	2		636.979	1907.92	3	0.003163	1.657	1677.62		118239	211	227	0	ABQ51156.1,AAB27108.2,EMS60011.1,BAK04052.1,ACB41346.1	190321_trypsin_SA35-124j_2.1155.1155.3 File:"190321_trypsin_SA35-124j_2.raw", NativeID:"controllerType=0 controllerNumber=1 scan=1155" RTINSECONDS=1677.6155
TRUE	TRUE	(R)SSQLHSSQNIFSGFDVR(L)	1	41.18	40.0415	27.04	2.34679	2		636.98	1907.92	3	0.004078	2.136	1675.6		93894.9	211	227	0	ABQ51156.1,AAB27108.2,EMS60011.1,BAK04052.1,ACB41346.1	190321_trypsin_SA35-124j_2.1153.1153.3 File:"190321_trypsin_SA35-124j_2.raw", NativeID:"controllerType=0 controllerNumber=1 scan=1153" RTINSECONDS=1675.5999
TRUE	TRUE	(F)SGFDVRLL(A)	0.98	48.95	37.6805	18.68		2		453.76	905.506	2	0.008846	9.758	1830.2		74957.4	222	229	0	ABQ51156.1,AAB27108.2,EMS60011.1,BAK04052.1,ACB41346.1	190228_Chymo_SA35-124j_2.1524.1524.2 File:"190228_Chymo_SA35-124j_2.raw", NativeID:"controllerType=0 controllerNumber=1 scan=1524"
TRUE	TRUE	(F)SGFDVRLL(A)	0.96	43.01	37.6805	12.7		2		453.76	905.506	2	0.008664	9.558	1828.15		79298.7	222	229	0	ABQ51156.1,AAB27108.2,EMS60011.1,BAK04052.1,ACB41346.1	190228_Chymo_SA35-124j_2.1522.1522.2 File:"190228_Chymo_SA35-124j_2.raw", NativeID:"controllerType=0 controllerNumber=1 scan=1522"
TRUE	TRUE	(F)DVRLLAEAL(G)	0.95	39.9	36.2992	4.45		2		500.3	998.585	2	0.009192	9.196	2021.36		74602.1	225	233	0	ABQ51156.1,AAB27108.2,EMS60011.1,ACB41346.1	190228_Chymo_SA35-124j_2.1652.1652.2 File:"190228_Chymo_SA35-124j_2.raw", NativeID:"controllerType=0 controllerNumber=1 scan=1652"
TRUE	TRUE	(R)LLAEALGTSGK(I)	1	61.52	36.2757	36.73	8.46852	2		530.307	1058.6	2	0.001238	1.168	933.57		80905.6	228	238	0	ABQ51156.1,AAB27108.2,EMS60011.1,ACB41346.1	190321_trypsin_SA35-124j_2.674.674.2 File:"190321_trypsin_SA35-124j_2.raw", NativeID:"controllerType=0 controllerNumber=1 scan=674" RTINSECONDS=933.5698
TRUE	TRUE	(R)LLAEALGTSGK(I)	1	62.09	36.3083	39.62	8.46852	2		530.307	1058.6	2	0.00197	1.859	935.585		121143	228	238	0	ABQ51156.1,AAB27108.2,EMS60011.1,ACB41346.1	190321_trypsin_SA35-124j_2.676.676.2 File:"190321_trypsin_SA35-124j_2.raw", NativeID:"controllerType=0 controllerNumber=1 scan=676" RTINSECONDS=935.5851
TRUE	TRUE	(L)AEALGTSGKIAQ(R)	1				8.85387	1		573.317	1144.62	2	0.009779	8.536			47431.3	230	241	0	ABQ51156.1,AAB27108.2,EMS60011.1,ACB41346.1	190228_Chymo_SA35-124j_2.484.484.2 File:"190228_Chymo_SA35-124j_2.raw", NativeID:"controllerType=0 controllerNumber=1 scan=484" RTINSECONDS=579.4694
TRUE	TRUE	(L)AEALGTSGKIAQ(R)	0.98				5.67778	1		573.317	1144.62	2	0.009779	8.536			67281.4	230	241	0	ABQ51156.1,AAB27108.2,EMS60011.1,ACB41346.1	190228_Chymo_SA35-124j_2.486.486.2 File:"190228_Chymo_SA35-124j_2.raw", NativeID:"controllerType=0 controllerNumber=1 scan=486" RTINSECONDS=581.302
TRUE	TRUE	(L)AEALGTSGKIAQRL(Q)	1	88.55	36.4473	67.36	9.13077	2		707.91	1413.81	2	0.01135	8.019	891.432		58869.8	230	243	0	ABQ51156.1,AAB27108.2,EMS60011.1,ACB41346.1	190228_Chymo_SA35-124j_2.761.761.2 File:"190228_Chymo_SA35-124j_2.raw", NativeID:"controllerType=0 controllerNumber=1 scan=761" RTINSECONDS=891.4321
TRUE	TRUE	(L)AEALGTSGKIAQRL(Q)	1	81.63	36.4473	63.47	8.76955	2		707.91	1413.81	2	0.01122	7.933	893.558		44332.5	230	243	0	ABQ51156.1,AAB27108.2,EMS60011.1,ACB41346.1	190228_Chymo_SA35-124j_2.764.764.2 File:"190228_Chymo_SA35-124j_2.raw", NativeID:"controllerType=0 controllerNumber=1 scan=764" RTINSECONDS=893.5579
TRUE	TRUE	(L)AEALGTSGKIAQRL(Q)	1	29.91	36.4483	11.9	2.13668	2		472.276	1413.81	3	0.01219	8.615	893.25		102075	230	243	0	ABQ51156.1,AAB27108.2,EMS60011.1,ACB41346.1	190228_Chymo_SA35-124j_2.760.760.3 File:"190228_Chymo_SA35-124j_2.raw", NativeID:"controllerType=0 controllerNumber=1 scan=760" RTINSECONDS=891.1265
TRUE	TRUE	(L)AEALGTSGKIAQRL(Q)	0.98	36.29	36.4611	22.35		2		472.276	1413.81	3	0.01265	8.939	891.127		96252.5	230	243	0	ABQ51156.1,AAB27108.2,EMS60011.1,ACB41346.1	190228_Chymo_SA35-124j_2.760.760.3 File:"190228_Chymo_SA35-124j_2.raw", NativeID:"controllerType=0 controllerNumber=1 scan=760"
TRUE	TRUE	(L)GTSGKIAQRL(Q)	1	53.61	37.4461	30.06	4.38722	2		515.808	1029.6	2	0.0079	7.665	451.264		448154	234	243	0	ABQ51156.1,AAB27108.2,EMS60011.1,ACB41346.1	190228_Chymo_SA35-124j_2.297.297.2 File:"190228_Chymo_SA35-124j_2.raw", NativeID:"controllerType=0 controllerNumber=1 scan=297" RTINSECONDS=451.264
TRUE	TRUE	(L)GTSGKIAQRL(Q)	1	40.43	36.6474	16.26	4.55284	2		515.808	1029.6	2	0.008512	8.259	453.169		691714	234	243	0	ABQ51156.1,AAB27108.2,EMS60011.1,ACB41346.1	190228_Chymo_SA35-124j_2.300.300.2 File:"190228_Chymo_SA35-124j_2.raw", NativeID:"controllerType=0 controllerNumber=1 scan=300" RTINSECONDS=453.1688
TRUE	TRUE	(R)LQSQNDDIIH(V)	1	45.69	46.2296	28.14	2.36653	2		591.797	1181.58	2	0.01084	9.166	647.033		74267.6	243	252	0	ABQ51156.1,AAB27108.2,EMS60011.1,ACB41346.1	190312_thermo_SA35-124j_2.558.558.2 File:"190312_thermo_SA35-124j_2.raw", NativeID:"controllerType=0 controllerNumber=1 scan=558" RTINSECONDS=647.0332
TRUE	TRUE	(R)LQSQNDDIIH(V)	0.96	36.55	46.2057	15.97	2.40894	2		591.797	1181.58	2	0.01121	9.476	645.393		73589.7	243	252	0	ABQ51156.1,AAB27108.2,EMS60011.1,ACB41346.1	190312_thermo_SA35-124j_2.556.556.2 File:"190312_thermo_SA35-124j_2.raw", NativeID:"controllerType=0 controllerNumber=1 scan=556" RTINSECONDS=645.3931
TRUE	TRUE	(R)LQSQNDDIIHVNHTLK(F)	1	35.19	38.9735	5.72	1.82391	2		625.663	1873.97	3	0.002743	1.463	848.712		147019	243	258	0	ABQ51156.1,AAB27108.2,EMS60011.1,ACB41346.1	190321_trypsin_SA35-124j_2.597.597.3 File:"190321_trypsin_SA35-124j_2.raw", NativeID:"controllerType=0 controllerNumber=1 scan=597" RTINSECONDS=848.7121
TRUE	TRUE	(L)qSQNDDIIHVNHTL(K)	1	56.27	42.0777	44.86	4.42022	2	Ammonia-loss (-17)	808.894	1615.77	2	0.01419	8.777	1386.95		31883.8	244	257	0	ABQ51156.1,AAB27108.2,EMS60011.1,ACB41346.1	190228_Chymo_SA35-124j_2.1151.1151.2 File:"190228_Chymo_SA35-124j_2.raw", NativeID:"controllerType=0 controllerNumber=1 scan=1151" RTINSECONDS=1386.946
TRUE	TRUE	(L)qSQNDDIIHVNHTL(K)	1	51.8	42.0777	41.08	4.284	2	Ammonia-loss (-17)	808.894	1615.77	2	0.01419	8.777	1388.92		31092.6	244	257	0	ABQ51156.1,AAB27108.2,EMS60011.1,ACB41346.1	190228_Chymo_SA35-124j_2.1153.1153.2 File:"190228_Chymo_SA35-124j_2.raw", NativeID:"controllerType=0 controllerNumber=1 scan=1153" RTINSECONDS=1388.917
TRUE	TRUE	(L)QSQNDDIIHVNHTL(K)	1	50.4	42.033	40.33	2.69897	2		817.407	1632.8	2	0.01291	7.902	1047.72		48887.1	244	257	0	ABQ51156.1,AAB27108.2,EMS60011.1,ACB41346.1	190228_Chymo_SA35-124j_2.911.911.2 File:"190228_Chymo_SA35-124j_2.raw", NativeID:"controllerType=0 controllerNumber=1 scan=911" RTINSECONDS=1047.7216
TRUE	TRUE	(L)QSQNDDIIHVNHTL(K)	0.98	35.84	42.0336	27.03	2.61979	2		817.407	1632.8	2	0.01303	7.977	1049.93		47576.6	244	257	0	ABQ51156.1,AAB27108.2,EMS60011.1,ACB41346.1	190228_Chymo_SA35-124j_2.914.914.2 File:"190228_Chymo_SA35-124j_2.raw", NativeID:"controllerType=0 controllerNumber=1 scan=914" RTINSECONDS=1049.9302
TRUE	TRUE	(K)FLKPVFTQQR(E)	1	28.44	33.5449	18.6	2	2		421.913	1262.72	3	0.00376	2.975	975.491		247551	259	268	0	ABQ51156.1,AAB27108.2,EMS60011.1,ACB41346.1	190321_trypsin_SA35-124j_2.710.710.3 File:"190321_trypsin_SA35-124j_2.raw", NativeID:"controllerType=0 controllerNumber=1 scan=710" RTINSECONDS=975.4907
TRUE	TRUE	(K)FLKPVFTQQR(E)	1	35.96	33.5507	17.32	5.82391	2		632.365	1262.72	2	0.00249	1.97	975.744		82359.9	259	268	0	ABQ51156.1,AAB27108.2,EMS60011.1,ACB41346.1	190321_trypsin_SA35-124j_2.711.711.2 File:"190321_trypsin_SA35-124j_2.raw", NativeID:"controllerType=0 controllerNumber=1 scan=711" RTINSECONDS=975.7437
TRUE	TRUE	(K)FLKPVFTQQR(E)	1	26.57	33.5449	14.04	1.63827	2		421.913	1262.72	3	0.003667	2.902	973.379		124490	259	268	0	ABQ51156.1,AAB27108.2,EMS60011.1,ACB41346.1	190321_trypsin_SA35-124j_2.707.707.3 File:"190321_trypsin_SA35-124j_2.raw", NativeID:"controllerType=0 controllerNumber=1 scan=707" RTINSECONDS=973.3793
TRUE	TRUE	(F)TQQREPESYPHTQY(E)	1	45.6	41.9042	32.05	7.79588	2		588.609	1762.81	3	0.01531	8.68	581.603		107017	265	278	0	ABQ51156.1,EMS60011.1,ACB41346.1	190228_Chymo_SA35-124j_2.487.487.3 File:"190228_Chymo_SA35-124j_2.raw", NativeID:"controllerType=0 controllerNumber=1 scan=487" RTINSECONDS=581.6026
TRUE	TRUE	(F)TQQREPESYPHTQY(E)	1	50.34	41.8304	31.82	5.06048	2		882.41	1762.81	2	0.01386	7.857	583.683		43827.5	265	278	0	ABQ51156.1,EMS60011.1,ACB41346.1	190228_Chymo_SA35-124j_2.490.490.2 File:"190228_Chymo_SA35-124j_2.raw", NativeID:"controllerType=0 controllerNumber=1 scan=490" RTINSECONDS=583.683
TRUE	TRUE	(F)TQQREPESYPHTQY(E)	1	39.05	41.8304	17.85	5.02228	2		882.41	1762.81	2	0.01471	8.341	585.515		50781	265	278	0	ABQ51156.1,EMS60011.1,ACB41346.1	190228_Chymo_SA35-124j_2.492.492.2 File:"190228_Chymo_SA35-124j_2.raw", NativeID:"controllerType=0 controllerNumber=1 scan=492" RTINSECONDS=585.5152
TRUE	TRUE	(F)TQQREPESYPHTQY(E)	1	36.83	41.8304	25.37	3.79588	2		588.609	1762.81	3	0.01494	8.473	583.423		289043	265	278	0	ABQ51156.1,EMS60011.1,ACB41346.1	190228_Chymo_SA35-124j_2.489.489.3 File:"190228_Chymo_SA35-124j_2.raw", NativeID:"controllerType=0 controllerNumber=1 scan=489" RTINSECONDS=583.4233
TRUE	TRUE	(R)EPESYPHTQYEEGQSQAK(H)	1	32.71	38.5059	25.77	2.82391	2		703.313	2106.92	3	0.003417	1.621	593.138		357396	269	286	0	ABQ51156.1,EMS60011.1,ACB41346.1	190321_trypsin_SA35-124j_2.363.363.3 File:"190321_trypsin_SA35-124j_2.raw", NativeID:"controllerType=0 controllerNumber=1 scan=363" RTINSECONDS=593.1377
TRUE	TRUE	(R)ePESYPHTQYEEGQSQAK(H)	1	31.93	38.3967	24.89	7.76955	2	Dehydrated (-18)	697.31	2088.91	3	0.005561	2.661	597.506		28980.8	269	286	0	ABQ51156.1,EMS60011.1,ACB41346.1	190321_trypsin_SA35-124j_2.369.369.3 File:"190321_trypsin_SA35-124j_2.raw", NativeID:"controllerType=0 controllerNumber=1 scan=369" RTINSECONDS=597.5065
TRUE	TRUE	(R)EPESYPHTQYEEGQSQAK(H)	0.97	30.45	38.5181	23.09		2		703.313	2106.92	3	0.003783	1.795	591.153		128679	269	286	0	ABQ51156.1,EMS60011.1,ACB41346.1	190321_trypsin_SA35-124j_2.361.361.3 File:"190321_trypsin_SA35-124j_2.raw", NativeID:"controllerType=0 controllerNumber=1 scan=361"
TRUE	TRUE	(K)HSQEEQPQmGQSQEEQPQmGQSQGEQPQmGQSQAK(H)	1	45.54	38.3569	19.92	12.0269	2	Oxidation (+16), Oxidation (+16), Oxidation (+16)	994.174	3972.67	4	0.01388	3.493	440.838		33605.5	287	321	0		190321_trypsin_SA35-124j_2.258.258.4 File:"190321_trypsin_SA35-124j_2.raw", NativeID:"controllerType=0 controllerNumber=1 scan=258" RTINSECONDS=440.8381
TRUE	TRUE	(K)HTQGEQPQmGWSQAK(H)	1	69.09	38.0767	53.92	3.67778	2	Oxidation (+16)	576.931	1727.77	3	0.003392	1.962	469.462		68352.6	322	336	0	ACB41346.1	190321_trypsin_SA35-124j_2.276.276.3 File:"190321_trypsin_SA35-124j_2.raw", NativeID:"controllerType=0 controllerNumber=1 scan=276" RTINSECONDS=469.462
TRUE	TRUE	(K)HTQGEQPQmGWSQAK(H)	1	47.3	38.0536	36.69	3.74473	2	Oxidation (+16)	576.931	1727.77	3	0.00266	1.539	471.412		97606	322	336	0	ACB41346.1	190321_trypsin_SA35-124j_2.278.278.3 File:"190321_trypsin_SA35-124j_2.raw", NativeID:"controllerType=0 controllerNumber=1 scan=278" RTINSECONDS=471.4117

## Sheet: 124j Spot 3
Valid	Assigned	Sequence	Prob	Mascot Ion score	Mascot Identity score	Mascot Delta Ion Score	X! Tandem	NTT	Modifications	Observed	Actual Mass	Charge	Delta Da	Delta PPM	Retention Time	Intensity	TIC	Start	Stop	# Other Proteins	Other Proteins	Spectrum ID
TRUE	TRUE	(F)NRLQASTPL(R)	0.96	34.62	37.732	15.73		2		500.288	998.561	2	0.01028	10.29	683.484		258048	48	56	0	AAB27108.2,BAK04052.1,ACB41345.1,ACB41346.1	190228_Chymo_SA35-124j_3.708.708.2 File:"190228_Chymo_SA35-124j_3.raw", NativeID:"controllerType=0 controllerNumber=1 scan=708"
TRUE	TRUE	(L)RQVRSQAGLTEYFDEENEQF(R)	1				9.20761	2		816.055	2445.14	3	0.02356	9.633			48409	57	76	0	AAB27108.2,ACB41345.1,ACB41346.1	190228_Chymo_SA35-124j_3.1754.1754.3 File:"190228_Chymo_SA35-124j_3.raw", NativeID:"controllerType=0 controllerNumber=1 scan=1754" RTINSECONDS=1669.2069
TRUE	TRUE	(L)RQVRSQAGLTEYFDEENEQF(R)	0.99				6.95861	2		816.056	2445.14	3	0.02521	10.31			84491.4	57	76	0	AAB27108.2,ACB41345.1,ACB41346.1	190228_Chymo_SA35-124j_3.1756.1756.3 File:"190228_Chymo_SA35-124j_3.raw", NativeID:"controllerType=0 controllerNumber=1 scan=1756" RTINSECONDS=1671.2452
TRUE	TRUE	(R)SQAGLTEYFDEENEQF(R)	1				7.74473	1		953.912	1905.81	2	0.01849	9.695			8212.42	61	76	0	AAB27108.2,ACB41345.1,ACB41346.1	190228_Chymo_SA35-124j_3.2264.2264.2 File:"190228_Chymo_SA35-124j_3.raw", NativeID:"controllerType=0 controllerNumber=1 scan=2264" RTINSECONDS=2231.3194
TRUE	TRUE	(R)SQAGLTEYFDEENEQFR(C)	1	76.21	38.4665	64.76	11.9208	2		1031.96	2061.9	2	0.005644	2.736	2922.97		348055	61	77	0	AAB27108.2,ACB41345.1,ACB41346.1	190321_trypsin_SA35-124j_3.1770.1770.2 File:"190321_trypsin_SA35-124j_3.raw", NativeID:"controllerType=0 controllerNumber=1 scan=1770" RTINSECONDS=2922.9738
TRUE	TRUE	(Q)AGLTEYFDEENEQF(R)	1				9.19382	1		846.365	1690.72	2	0.01619	9.571			12754.8	63	76	0	AAB27108.2,ACB41345.1,ACB41346.1	190228_Chymo_SA35-124j_3.2306.2306.2 File:"190228_Chymo_SA35-124j_3.raw", NativeID:"controllerType=0 controllerNumber=1 scan=2306" RTINSECONDS=2266.9384
TRUE	TRUE	(Q)AGLTEYFDEENEQF(R)	1				8.3279	1		846.365	1690.72	2	0.01631	9.643			10920.2	63	76	0	AAB27108.2,ACB41345.1,ACB41346.1	190228_Chymo_SA35-124j_3.2302.2302.2 File:"190228_Chymo_SA35-124j_3.raw", NativeID:"controllerType=0 controllerNumber=1 scan=2302" RTINSECONDS=2264.2175
TRUE	TRUE	(L)TEYFDEENEQF(R)	1	74.7	37.6042	61.49	4.11351	2		725.793	1449.57	2	0.01351	9.311	1640.97		33104.3	66	76	0	AAB27108.2,ACB41345.1,ACB41346.1	190228_Chymo_SA35-124j_3.1732.1732.2 File:"190228_Chymo_SA35-124j_3.raw", NativeID:"controllerType=0 controllerNumber=1 scan=1732" RTINSECONDS=1640.971
TRUE	TRUE	(L)TEYFDEENEQF(R)	1	57.35	37.4476	44.34	3.0655	2		725.793	1449.57	2	0.01412	9.731	1638.95		33708.3	66	76	0	AAB27108.2,ACB41345.1,ACB41346.1	190228_Chymo_SA35-124j_3.1730.1730.2 File:"190228_Chymo_SA35-124j_3.raw", NativeID:"controllerType=0 controllerNumber=1 scan=1730" RTINSECONDS=1638.9509
TRUE	TRUE	(Y)FDEENEQF(R)	0.98	45.66	37.5823	9.24		2		529.215	1056.41	2	0.01086	10.27	1072.02		120802	69	76	0	AAB27108.2,ACB41345.1,ACB41346.1	190228_Chymo_SA35-124j_3.1104.1104.2 File:"190228_Chymo_SA35-124j_3.raw", NativeID:"controllerType=0 controllerNumber=1 scan=1104"
TRUE	TRUE	(Y)FDEENEQFRc(A)	1	64.75	42.9822	49.03	3.19382	2	Carbamidomethyl (+57)	687.281	1372.55	2	0.01239	9.021	798.193		71082.1	69	78	0	AAB27108.2,ACB41345.1,ACB41346.1	190312_thermo_SA35-124j_3.1000.1000.2 File:"190312_thermo_SA35-124j_3.raw", NativeID:"controllerType=0 controllerNumber=1 scan=1000" RTINSECONDS=798.1931
TRUE	TRUE	(Y)FDEENEQFRc(A)	1	50.52	43.2232	31.55	3.38722	2	Carbamidomethyl (+57)	687.282	1372.55	2	0.01398	10.18	801.578		70625.1	69	78	0	AAB27108.2,ACB41345.1,ACB41346.1	190312_thermo_SA35-124j_3.1009.1009.2 File:"190312_thermo_SA35-124j_3.raw", NativeID:"controllerType=0 controllerNumber=1 scan=1009" RTINSECONDS=801.5782
TRUE	TRUE	(Y)FDEENEQFRcAG(V)	0.99	33.22	43.6912	18.26	3.16115	2	Carbamidomethyl (+57)	751.311	1500.61	2	0.01421	9.466	816.183		55136.6	69	80	0		190312_thermo_SA35-124j_3.1040.1040.2 File:"190312_thermo_SA35-124j_3.raw", NativeID:"controllerType=0 controllerNumber=1 scan=1040" RTINSECONDS=816.1832
TRUE	TRUE	(Y)FDEENEQFRcAG(V)	0.97	54.81	43.8502	35.4		2	Carbamidomethyl (+57)	751.313	1500.61	2	0.01702	11.34	814.559		50303.6	69	80	0		190312_thermo_SA35-124j_3.1038.1038.2 File:"190312_thermo_SA35-124j_3.raw", NativeID:"controllerType=0 controllerNumber=1 scan=1038"
TRUE	TRUE	(R)YHNTHGLVYIIQGSGFAGLSFPGcPETFQK(Q)	0.98	13.53	41.7534	6.1	5.65758	2	Carbamidomethyl (+57)	832.159	3324.61	4	0.005657	1.701	3205.16		115278	98	127	0	AAB27108.2,ACB41345.1,ACB41346.1	190321_trypsin_SA35-124j_3.2092.2092.4 File:"190321_trypsin_SA35-124j_3.raw", NativeID:"controllerType=0 controllerNumber=1 scan=2092" RTINSECONDS=3205.1603
TRUE	TRUE	(Y)HNTHGLVY(I)	0.98	41.21	38.8213	16.42		2		470.74	939.466	2	0.009768	10.39	493.517		401027	99	106	0	AAB27108.2,BAK04052.1,ACB41345.1,ACB41346.1	190228_Chymo_SA35-124j_3.409.409.2 File:"190228_Chymo_SA35-124j_3.raw", NativeID:"controllerType=0 controllerNumber=1 scan=409"
TRUE	TRUE	(Y)IIQGSGFAGL(S)	1	69.9	38.0318	41.72	3.74473	2		481.774	961.534	2	0.01044	10.85	1714.25		42272.9	107	116	0	AAB27108.2,ACB41345.1,ACB41346.1	190228_Chymo_SA35-124j_3.1785.1785.2 File:"190228_Chymo_SA35-124j_3.raw", NativeID:"controllerType=0 controllerNumber=1 scan=1785" RTINSECONDS=1714.2471
TRUE	TRUE	(Y)IIQGSGFAGL(S)	1	67.79	38.0318	44.9	4.07058	2		481.774	961.534	2	0.01026	10.66	1716.34		66185.8	107	116	0	AAB27108.2,ACB41345.1,ACB41346.1	190228_Chymo_SA35-124j_3.1787.1787.2 File:"190228_Chymo_SA35-124j_3.raw", NativeID:"controllerType=0 controllerNumber=1 scan=1787" RTINSECONDS=1716.3417
TRUE	TRUE	(K)YGQAQSVQGQSQSQK(F)	1	74.08	39.1934	39.49	12.0362	2		812.391	1622.77	2	0.002216	1.365	2396.67		31132.2	132	146	0	BAK04052.1	190321_trypsin_SA35-124j_3.1380.1380.2 File:"190321_trypsin_SA35-124j_3.raw", NativeID:"controllerType=0 controllerNumber=1 scan=1380" RTINSECONDS=2396.6701
TRUE	TRUE	(K)YGQAQSVQGQSQSQK(F)	1	61.88	39.1923	43.12	10.3372	2		812.391	1622.77	2	0.00185	1.139	2394.61		30068.8	132	146	0	BAK04052.1	190321_trypsin_SA35-124j_3.1378.1378.2 File:"190321_trypsin_SA35-124j_3.raw", NativeID:"controllerType=0 controllerNumber=1 scan=1378" RTINSECONDS=2394.6134
TRUE	TRUE	(Y)GQAQSVQGQSQSQKF(K)	1	73.97	41.7354	60.74	11.3768	2		804.4	1606.79	2	0.01567	9.746	515.633		121231	133	147	0	BAK04052.1	190228_Chymo_SA35-124j_3.460.460.2 File:"190228_Chymo_SA35-124j_3.raw", NativeID:"controllerType=0 controllerNumber=1 scan=460" RTINSECONDS=515.6335
TRUE	TRUE	(Y)GQAQSVQGQSQSQKF(K)	1	54.25	41.7918	37.23	9.82391	2		804.4	1606.78	2	0.01482	9.215	513.931		48360	133	147	0	BAK04052.1	190228_Chymo_SA35-124j_3.458.458.2 File:"190228_Chymo_SA35-124j_3.raw", NativeID:"controllerType=0 controllerNumber=1 scan=458" RTINSECONDS=513.9308
TRUE	TRUE	(Y)GQAQSVQGQSQSQKF(K)	1	74.38	41.7219	64.02	4.56864	2		536.602	1606.79	3	0.01572	9.777	522.218		351728	133	147	0	BAK04052.1	190228_Chymo_SA35-124j_3.471.471.3 File:"190228_Chymo_SA35-124j_3.raw", NativeID:"controllerType=0 controllerNumber=1 scan=471" RTINSECONDS=522.2175
TRUE	TRUE	(Y)GQAQSVQGQSQSQKF(K)	1	57.53	41.7918	49.05	3.22185	2		536.602	1606.78	3	0.0148	9.208	519.632		187540	133	147	0	BAK04052.1	190228_Chymo_SA35-124j_3.466.466.3 File:"190228_Chymo_SA35-124j_3.raw", NativeID:"controllerType=0 controllerNumber=1 scan=466" RTINSECONDS=519.6317
TRUE	TRUE	(F)RQGDVIALPAGIVHW(F)	1	55.83	37.0578	46.02	10.8861	2		816.462	1630.91	2	0.01532	9.385	2158.74		62346.3	158	172	0	ABQ51156.1,AAB27108.2,ACB41345.1,ACB41346.1	190228_Chymo_SA35-124j_3.2203.2203.2 File:"190228_Chymo_SA35-124j_3.raw", NativeID:"controllerType=0 controllerNumber=1 scan=2203" RTINSECONDS=2158.7443
TRUE	TRUE	(F)RQGDVIALPAGIVHW(F)	1	66.24	36.988	41.67	10.6383	2		816.462	1630.91	2	0.01568	9.61	2156.44		54224.5	158	172	0	ABQ51156.1,AAB27108.2,ACB41345.1,ACB41346.1	190228_Chymo_SA35-124j_3.2200.2200.2 File:"190228_Chymo_SA35-124j_3.raw", NativeID:"controllerType=0 controllerNumber=1 scan=2200" RTINSECONDS=2156.442
TRUE	TRUE	(F)RQGDVIALPAGIVHW(F)	1	39.1	36.9311	27.17	8.52288	2		544.644	1630.91	3	0.01683	10.31	2153.7		218222	158	172	0	ABQ51156.1,AAB27108.2,ACB41345.1,ACB41346.1	190228_Chymo_SA35-124j_3.2195.2195.3 File:"190228_Chymo_SA35-124j_3.raw", NativeID:"controllerType=0 controllerNumber=1 scan=2195" RTINSECONDS=2153.6981
TRUE	TRUE	(F)RQGDVIALPAGIVHW(F)	1	37.17	36.9311	24.27	7.58503	2		544.644	1630.91	3	0.01683	10.31	2155.93		252277	158	172	0	ABQ51156.1,AAB27108.2,ACB41345.1,ACB41346.1	190228_Chymo_SA35-124j_3.2198.2198.3 File:"190228_Chymo_SA35-124j_3.raw", NativeID:"controllerType=0 controllerNumber=1 scan=2198" RTINSECONDS=2155.9264
TRUE	TRUE	(W)FYNDGDAPIVA(I)	0.99	51.87	46.8689	38.7		2		591.283	1180.55	2	0.01144	9.682	1404.09		44902.6	173	183	0	ABQ51156.1,AAB27108.2,ACB41345.1,ACB41346.1	190312_thermo_SA35-124j_3.1800.1800.2 File:"190312_thermo_SA35-124j_3.raw", NativeID:"controllerType=0 controllerNumber=1 scan=1800"
TRUE	TRUE	(W)FYNDGDAPIVAIY(V)	0.99	47.62	41.259	21.22		2		729.358	1456.7	2	0.01419	9.732	2228.96		53663.8	173	185	0	ABQ51156.1,AAB27108.2,ACB41345.1,ACB41346.1	190228_Chymo_SA35-124j_3.2261.2261.2 File:"190228_Chymo_SA35-124j_3.raw", NativeID:"controllerType=0 controllerNumber=1 scan=2261"
TRUE	TRUE	(W)FYNDGDAPIVAIY(V)	0.97	39.07	41.2749	12.96		2		729.359	1456.7	2	0.0148	10.15	2226.53		23771.9	173	185	0	ABQ51156.1,AAB27108.2,ACB41345.1,ACB41346.1	190228_Chymo_SA35-124j_3.2258.2258.2 File:"190228_Chymo_SA35-124j_3.raw", NativeID:"controllerType=0 controllerNumber=1 scan=2258"
TRUE	TRUE	(F)YNDGDAPIVAIY(V)	1	55.54	41.4653	31		2		655.823	1309.63	2	0.01264	9.644	1913.33		18651.1	174	185	0	ABQ51156.1,AAB27108.2,BAK04052.1,ACB41345.1,ACB41346.1	190228_Chymo_SA35-124j_3.2003.2003.2 File:"190228_Chymo_SA35-124j_3.raw", NativeID:"controllerType=0 controllerNumber=1 scan=2003"
TRUE	TRUE	(F)YNDGDAPIVAIY(V)	0.99	47.67	41.4585	19.41		2		655.823	1309.63	2	0.01215	9.272	1915.31		21569.1	174	185	0	ABQ51156.1,AAB27108.2,BAK04052.1,ACB41345.1,ACB41346.1	190228_Chymo_SA35-124j_3.2005.2005.2 File:"190228_Chymo_SA35-124j_3.raw", NativeID:"controllerType=0 controllerNumber=1 scan=2005"
TRUE	TRUE	(A)IYVFDVNNY(A)	1	47.58	47.0817	15.55	2.23657	2		573.782	1145.55	2	0.01075	9.379	2146.58		49909.6	184	192	0	ABQ51156.1,AAB27108.2,ACB41345.1,ACB41346.1	190312_thermo_SA35-124j_3.2449.2449.2 File:"190312_thermo_SA35-124j_3.raw", NativeID:"controllerType=0 controllerNumber=1 scan=2449" RTINSECONDS=2146.581
TRUE	TRUE	(A)IYVFDVNNY(A)	0.96	43.29	47.0817	14.73		2		573.782	1145.55	2	0.01075	9.379	2144.63		38645.5	184	192	0	ABQ51156.1,AAB27108.2,ACB41345.1,ACB41346.1	190312_thermo_SA35-124j_3.2447.2447.2 File:"190312_thermo_SA35-124j_3.raw", NativeID:"controllerType=0 controllerNumber=1 scan=2447"
TRUE	TRUE	(A)IYVFDVNNYANQ(L)	1	86.36	46.5009	40.02	4.29243	2		730.354	1458.69	2	0.01461	10.01	1997.15		35177	184	195	0	ABQ51156.1,AAB27108.2,ACB41345.1,ACB41346.1	190312_thermo_SA35-124j_3.2352.2352.2 File:"190312_thermo_SA35-124j_3.raw", NativeID:"controllerType=0 controllerNumber=1 scan=2352" RTINSECONDS=1997.145
TRUE	TRUE	(A)IYVFDVNNYANQ(L)	1	80.19	46.5746	52.05	3.95861	2		730.353	1458.69	2	0.014	9.59	1999.2		34446.7	184	195	0	ABQ51156.1,AAB27108.2,ACB41345.1,ACB41346.1	190312_thermo_SA35-124j_3.2354.2354.2 File:"190312_thermo_SA35-124j_3.raw", NativeID:"controllerType=0 controllerNumber=1 scan=2354" RTINSECONDS=1999.1999
TRUE	TRUE	(Y)ANQLEPRHKEF(L)	1	35.12	39.8561	21.83	3.24413	2		684.861	1367.71	2	0.01307	9.548	451.126		549005	193	203	0	ABQ51156.1,AAB27108.2,BAK04052.1,ACB41345.1,ACB41346.1	190228_Chymo_SA35-124j_3.325.325.2 File:"190228_Chymo_SA35-124j_3.raw", NativeID:"controllerType=0 controllerNumber=1 scan=325" RTINSECONDS=451.1258
TRUE	TRUE	(Y)ANQLEPRHKEF(L)	1	35.07	39.8588	21.3	2.95861	2		684.861	1367.71	2	0.01368	9.993	453.922		744371	193	203	0	ABQ51156.1,AAB27108.2,BAK04052.1,ACB41345.1,ACB41346.1	190228_Chymo_SA35-124j_3.331.331.2 File:"190228_Chymo_SA35-124j_3.raw", NativeID:"controllerType=0 controllerNumber=1 scan=331" RTINSECONDS=453.922
TRUE	TRUE	(R)HKEFLFAGNYR(S)	1	51.26	38.0699	41.53	7	2		691.356	1380.7	2	0.002516	1.821	2934.33		417423	200	210	0	ABQ51156.1,AAB27108.2,ACB41345.1,ACB41346.1	190321_trypsin_SA35-124j_3.1806.1806.2 File:"190321_trypsin_SA35-124j_3.raw", NativeID:"controllerType=0 controllerNumber=1 scan=1806" RTINSECONDS=2934.3329
TRUE	TRUE	(R)HKEFLFAGNYR(S)	0.99	32.32	38.0699	19.92	2.25181	2		461.24	1380.7	3	0.002898	2.097	2933.9		9613990	200	210	0	ABQ51156.1,AAB27108.2,ACB41345.1,ACB41346.1	190321_trypsin_SA35-124j_3.1804.1804.3 File:"190321_trypsin_SA35-124j_3.raw", NativeID:"controllerType=0 controllerNumber=1 scan=1804" RTINSECONDS=2933.904
TRUE	TRUE	(F)LFAGNYRSSQ(L)	0.97	43.21	45.6009	25.38		2		571.789	1141.56	2	0.01139	9.971	667.191		62564.7	204	213	0	ABQ51156.1,AAB27108.2,ACB41345.1,ACB41346.1	190312_thermo_SA35-124j_3.797.797.2 File:"190312_thermo_SA35-124j_3.raw", NativeID:"controllerType=0 controllerNumber=1 scan=797"
TRUE	TRUE	(L)FAGNYRSSQ(L)	1	52.05	45.3163	27.89	2.72125	2		515.246	1028.48	2	0.01041	10.11	445.67		401440	205	213	0	ABQ51156.1,AAB27108.2,ACB41345.1,ACB41346.1	190312_thermo_SA35-124j_3.337.337.2 File:"190312_thermo_SA35-124j_3.raw", NativeID:"controllerType=0 controllerNumber=1 scan=337" RTINSECONDS=445.6697
TRUE	TRUE	(L)FAGNYRSSQ(L)	1	57.97	45.3163	33.22	3.03621	2		515.246	1028.48	2	0.01078	10.47	442.628		2066730	205	213	0	ABQ51156.1,AAB27108.2,ACB41345.1,ACB41346.1	190312_thermo_SA35-124j_3.329.329.2 File:"190312_thermo_SA35-124j_3.raw", NativeID:"controllerType=0 controllerNumber=1 scan=329" RTINSECONDS=442.628
TRUE	TRUE	(Y)RSSQLHSSQNIF(S)	1	61.99	41.2888	39.86		2		702.362	1402.71	2	0.01332	9.491	672.053		81545.3	210	221	0	ABQ51156.1,AAB27108.2,BAK04052.1,ACB41345.1,ACB41346.1	190228_Chymo_SA35-124j_3.694.694.2 File:"190228_Chymo_SA35-124j_3.raw", NativeID:"controllerType=0 controllerNumber=1 scan=694"
TRUE	TRUE	(Y)RSSQLHSSQNIF(S)	1	57.99	41.2917	42.68		2		702.362	1402.71	2	0.01369	9.751	674.49		81725.4	210	221	0	ABQ51156.1,AAB27108.2,BAK04052.1,ACB41345.1,ACB41346.1	190228_Chymo_SA35-124j_3.698.698.2 File:"190228_Chymo_SA35-124j_3.raw", NativeID:"controllerType=0 controllerNumber=1 scan=698"
TRUE	TRUE	(R)SSQLHSSQNIFSGFDVR(L)	1	81.73	40.0415	68.59	15	2		954.966	1907.92	2	0.004152	2.175	2937.38		595675	211	227	0	ABQ51156.1,AAB27108.2,BAK04052.1,ACB41345.1,ACB41346.1	190321_trypsin_SA35-124j_3.1814.1814.2 File:"190321_trypsin_SA35-124j_3.raw", NativeID:"controllerType=0 controllerNumber=1 scan=1814" RTINSECONDS=2937.379
TRUE	TRUE	(R)SSQLHSSQNIFSGFDVR(L)	1	61.91	40.0677	48.98	13.0655	2		954.966	1907.92	2	0.004762	2.495	2941.18		45646.8	211	227	0	ABQ51156.1,AAB27108.2,BAK04052.1,ACB41345.1,ACB41346.1	190321_trypsin_SA35-124j_3.1825.1825.2 File:"190321_trypsin_SA35-124j_3.raw", NativeID:"controllerType=0 controllerNumber=1 scan=1825" RTINSECONDS=2941.1841
TRUE	TRUE	(R)SSQLHSSQNIFSGFDVR(L)	1	50.51	40.0898	37.25	7.95861	2		636.981	1907.92	3	0.009022	4.726	2937.16		8897380	211	227	0	ABQ51156.1,AAB27108.2,BAK04052.1,ACB41345.1,ACB41346.1	190321_trypsin_SA35-124j_3.1813.1813.3 File:"190321_trypsin_SA35-124j_3.raw", NativeID:"controllerType=0 controllerNumber=1 scan=1813" RTINSECONDS=2937.1578
TRUE	TRUE	(R)SSQLHSSQNIFSGFDVR(L)	0.98	29.89	40.0681	16.22	3.31876	2		636.981	1907.92	3	0.00829	4.343	2940.96		1972430	211	227	0	ABQ51156.1,AAB27108.2,BAK04052.1,ACB41345.1,ACB41346.1	190321_trypsin_SA35-124j_3.1824.1824.3 File:"190321_trypsin_SA35-124j_3.raw", NativeID:"controllerType=0 controllerNumber=1 scan=1824" RTINSECONDS=2940.9641
TRUE	TRUE	(R)SSQLHSSQNIFSGFDVRLLAEALGTSGK(I)	1	24.82	39.8466	15.73	7.08092	2		738.134	2948.51	4	0.006194	2.1	3307.7		139560	211	238	0	ABQ51156.1,AAB27108.2,ACB41345.1,ACB41346.1	190321_trypsin_SA35-124j_3.2222.2222.4 File:"190321_trypsin_SA35-124j_3.raw", NativeID:"controllerType=0 controllerNumber=1 scan=2222" RTINSECONDS=3307.6958
TRUE	TRUE	(N)IFSGFDVRL(L)	1	51.99	42.5983	19.12	2.26761	2		527.295	1052.58	2	0.01045	9.922	2072.66		97564	220	228	0	ABQ51156.1,AAB27108.2,BAK04052.1,ACB41345.1,ACB41346.1	190312_thermo_SA35-124j_3.2397.2397.2 File:"190312_thermo_SA35-124j_3.raw", NativeID:"controllerType=0 controllerNumber=1 scan=2397" RTINSECONDS=2072.659
TRUE	TRUE	(N)IFSGFDVRL(L)	1	50.05	42.6224	24.41	2.42022	2		527.295	1052.58	2	0.01033	9.807	2070.65		73352.8	220	228	0	ABQ51156.1,AAB27108.2,BAK04052.1,ACB41345.1,ACB41346.1	190312_thermo_SA35-124j_3.2395.2395.2 File:"190312_thermo_SA35-124j_3.raw", NativeID:"controllerType=0 controllerNumber=1 scan=2395" RTINSECONDS=2070.6542
TRUE	TRUE	(F)SGFDVRLL(A)	0.97	49.1	37.9204	19.68		2		453.761	905.508	2	0.01031	11.38	1778.75		117272	222	229	0	ABQ51156.1,AAB27108.2,BAK04052.1,ACB41345.1,ACB41346.1	190228_Chymo_SA35-124j_3.1859.1859.2 File:"190228_Chymo_SA35-124j_3.raw", NativeID:"controllerType=0 controllerNumber=1 scan=1859"
TRUE	TRUE	(F)DVRLLAEAL(G)	1	40.42	36.2982	4.33	2.29243	2		500.3	998.586	2	0.009864	9.868	1968.36		74333.5	225	233	0	ABQ51156.1,AAB27108.2,ACB41345.1,ACB41346.1	190228_Chymo_SA35-124j_3.2042.2042.2 File:"190228_Chymo_SA35-124j_3.raw", NativeID:"controllerType=0 controllerNumber=1 scan=2042" RTINSECONDS=1968.3561
TRUE	TRUE	(F)DVRLLAEAL(G)	0.98	38.1	36.2982	5.33		2		500.3	998.587	2	0.01029	10.3	1970.45		149403	225	233	0	ABQ51156.1,AAB27108.2,ACB41345.1,ACB41346.1	190228_Chymo_SA35-124j_3.2044.2044.2 File:"190228_Chymo_SA35-124j_3.raw", NativeID:"controllerType=0 controllerNumber=1 scan=2044"
TRUE	TRUE	(F)DVRLLAEALGTSGKIAQ(R)	1				8.21467	1		871.503	1740.99	2	0.01678	9.634			34175.7	225	241	0	ABQ51156.1,AAB27108.2,ACB41345.1,ACB41346.1	190228_Chymo_SA35-124j_3.2090.2090.2 File:"190228_Chymo_SA35-124j_3.raw", NativeID:"controllerType=0 controllerNumber=1 scan=2090" RTINSECONDS=2023.1764
TRUE	TRUE	(F)DVRLLAEALGTSGKIAQ(R)	1				6.82391	1		871.502	1740.99	2	0.01605	9.214			32737.3	225	241	0	ABQ51156.1,AAB27108.2,ACB41345.1,ACB41346.1	190228_Chymo_SA35-124j_3.2092.2092.2 File:"190228_Chymo_SA35-124j_3.raw", NativeID:"controllerType=0 controllerNumber=1 scan=2092" RTINSECONDS=2025.1664
TRUE	TRUE	(F)DVRLLAEALGTSGKIAQ(R)	0.99				7.16749	1		581.337	1740.99	3	0.01671	9.592			56647.5	225	241	0	ABQ51156.1,AAB27108.2,ACB41345.1,ACB41346.1	190228_Chymo_SA35-124j_3.2083.2083.3 File:"190228_Chymo_SA35-124j_3.raw", NativeID:"controllerType=0 controllerNumber=1 scan=2083" RTINSECONDS=2018.2111
TRUE	TRUE	(F)DVRLLAEALGTSGKIAQRL(Q)	0.97				5.26761	2		671.067	2010.18	3	0.01962	9.755			39963.1	225	243	0	ABQ51156.1,AAB27108.2,ACB41345.1,ACB41346.1	190228_Chymo_SA35-124j_3.2437.2437.3 File:"190228_Chymo_SA35-124j_3.raw", NativeID:"controllerType=0 controllerNumber=1 scan=2437" RTINSECONDS=2410.5163
TRUE	TRUE	(R)LLAEALGTSGK(I)	1	64.65	36.2757	42.53	8.48149	2		530.307	1058.6	2	0.0009941	0.9381	2915.99		11559300	228	238	0	ABQ51156.1,AAB27108.2,ACB41345.1,ACB41346.1	190321_trypsin_SA35-124j_3.1748.1748.2 File:"190321_trypsin_SA35-124j_3.raw", NativeID:"controllerType=0 controllerNumber=1 scan=1748" RTINSECONDS=2915.9916
TRUE	TRUE	(R)LLAEALGTSGK(I)	1	64.9	43.381	43.57	3.25181	2		530.311	1058.61	2	0.01003	9.462	884.207		130940	228	238	0	ABQ51156.1,AAB27108.2,ACB41345.1,ACB41346.1	190312_thermo_SA35-124j_3.1144.1144.2 File:"190312_thermo_SA35-124j_3.raw", NativeID:"controllerType=0 controllerNumber=1 scan=1144" RTINSECONDS=884.2066
TRUE	TRUE	(R)LLAEALGTSGK(I)	1	54.08	43.3804	28.84	5.92082	2		530.311	1058.61	2	0.01039	9.807	885.852		135512	228	238	0	ABQ51156.1,AAB27108.2,ACB41345.1,ACB41346.1	190312_thermo_SA35-124j_3.1146.1146.2 File:"190312_thermo_SA35-124j_3.raw", NativeID:"controllerType=0 controllerNumber=1 scan=1146" RTINSECONDS=885.8524
TRUE	TRUE	(L)LAEALGTSGK(I)	1	65.28	45.3883	30.74	2.29243	2		473.769	945.523	2	0.009288	9.813	499.695		591924	229	238	0	ABQ51156.1,AAB27108.2,ACB41345.1,ACB41346.1	190312_thermo_SA35-124j_3.468.468.2 File:"190312_thermo_SA35-124j_3.raw", NativeID:"controllerType=0 controllerNumber=1 scan=468" RTINSECONDS=499.6955
TRUE	TRUE	(L)LAEALGTSGKIAQ(R)	1				8.60206	1		629.86	1257.7	2	0.01186	9.422			52090.5	229	241	0	ABQ51156.1,AAB27108.2,ACB41345.1,ACB41346.1	190228_Chymo_SA35-124j_3.828.828.2 File:"190228_Chymo_SA35-124j_3.raw", NativeID:"controllerType=0 controllerNumber=1 scan=828" RTINSECONDS=804.6867
TRUE	TRUE	(L)LAEALGTSGKIAQ(R)	1				6.79588	1		629.86	1257.71	2	0.01211	9.617			39357.1	229	241	0	ABQ51156.1,AAB27108.2,ACB41345.1,ACB41346.1	190228_Chymo_SA35-124j_3.826.826.2 File:"190228_Chymo_SA35-124j_3.raw", NativeID:"controllerType=0 controllerNumber=1 scan=826" RTINSECONDS=802.844
TRUE	TRUE	(L)AEALGTSGKIAQ(R)	1				9.95861	1		573.317	1144.62	2	0.01112	9.708			147595	230	241	0	ABQ51156.1,AAB27108.2,ACB41345.1,ACB41346.1	190228_Chymo_SA35-124j_3.523.523.2 File:"190228_Chymo_SA35-124j_3.raw", NativeID:"controllerType=0 controllerNumber=1 scan=523" RTINSECONDS=558.4606
TRUE	TRUE	(L)AEALGTSGKIAQ(R)	1				7.37675	1		573.318	1144.62	2	0.01173	10.24			95781.8	230	241	0	ABQ51156.1,AAB27108.2,ACB41345.1,ACB41346.1	190228_Chymo_SA35-124j_3.520.520.2 File:"190228_Chymo_SA35-124j_3.raw", NativeID:"controllerType=0 controllerNumber=1 scan=520" RTINSECONDS=556.3457
TRUE	TRUE	(L)AEALGTSGKIAQRL(Q)	1	80.33	36.2138	59.99	9.45593	2		707.911	1413.81	2	0.01379	9.745	852.412		76880.8	230	243	0	ABQ51156.1,AAB27108.2,ACB41345.1,ACB41346.1	190228_Chymo_SA35-124j_3.878.878.2 File:"190228_Chymo_SA35-124j_3.raw", NativeID:"controllerType=0 controllerNumber=1 scan=878" RTINSECONDS=852.4116
TRUE	TRUE	(L)AEALGTSGKIAQRL(Q)	1	76.05	36.2086	55.19	8.46852	2		707.911	1413.81	2	0.01354	9.573	849.956		84950.5	230	243	0	ABQ51156.1,AAB27108.2,ACB41345.1,ACB41346.1	190228_Chymo_SA35-124j_3.874.874.2 File:"190228_Chymo_SA35-124j_3.raw", NativeID:"controllerType=0 controllerNumber=1 scan=874" RTINSECONDS=849.9561
TRUE	TRUE	(L)AEALGTSGKIAQRL(Q)	0.97	37.26	36.1289	20.49		2		472.277	1413.81	3	0.0142	10.04	848.088		120040	230	243	0	ABQ51156.1,AAB27108.2,ACB41345.1,ACB41346.1	190228_Chymo_SA35-124j_3.872.872.3 File:"190228_Chymo_SA35-124j_3.raw", NativeID:"controllerType=0 controllerNumber=1 scan=872"
TRUE	TRUE	(L)GTSGKIAQRL(Q)	1	43.82	36.7339	19.66	4.63827	2		515.809	1029.6	2	0.01059	10.27	447.052		1618630	234	243	0	ABQ51156.1,AAB27108.2,ACB41345.1,ACB41346.1	190228_Chymo_SA35-124j_3.313.313.2 File:"190228_Chymo_SA35-124j_3.raw", NativeID:"controllerType=0 controllerNumber=1 scan=313" RTINSECONDS=447.0523
TRUE	TRUE	(L)GTSGKIAQRL(Q)	1	38.87	36.7348	21.81	4.48149	2		515.809	1029.6	2	0.009854	9.561	450.24		480938	234	243	0	ABQ51156.1,AAB27108.2,ACB41345.1,ACB41346.1	190228_Chymo_SA35-124j_3.321.321.2 File:"190228_Chymo_SA35-124j_3.raw", NativeID:"controllerType=0 controllerNumber=1 scan=321" RTINSECONDS=450.2397
TRUE	TRUE	(F)TQQREPESYPHTQY(E)	1	36.79	41.878	22.41	7.56864	2		588.61	1762.81	3	0.01659	9.406	560.53		123623	265	278	0	ABQ51156.1,ACB41345.1,ACB41346.1	190228_Chymo_SA35-124j_3.526.526.3 File:"190228_Chymo_SA35-124j_3.raw", NativeID:"controllerType=0 controllerNumber=1 scan=526" RTINSECONDS=560.5303
TRUE	TRUE	(F)TQQREPESYPHTQY(E)	1	49.42	41.8763	32.11	4.10791	2		882.411	1762.81	2	0.01642	9.311	565.627		57091.4	265	278	0	ABQ51156.1,ACB41345.1,ACB41346.1	190228_Chymo_SA35-124j_3.531.531.2 File:"190228_Chymo_SA35-124j_3.raw", NativeID:"controllerType=0 controllerNumber=1 scan=531" RTINSECONDS=565.6266
TRUE	TRUE	(F)TQQREPESYPHTQY(E)	1	44.92	41.8763	26.64	4.95861	2		882.411	1762.81	2	0.01654	9.38	563.821		38166.7	265	278	0	ABQ51156.1,ACB41345.1,ACB41346.1	190228_Chymo_SA35-124j_3.529.529.2 File:"190228_Chymo_SA35-124j_3.raw", NativeID:"controllerType=0 controllerNumber=1 scan=529" RTINSECONDS=563.821
TRUE	TRUE	(F)TQQREPESYPHTQY(E)	1	39.64	41.9098	25.13	2.3098	2		588.61	1762.81	3	0.01696	9.614	558.705		72569.4	265	278	0	ABQ51156.1,ACB41345.1,ACB41346.1	190228_Chymo_SA35-124j_3.524.524.3 File:"190228_Chymo_SA35-124j_3.raw", NativeID:"controllerType=0 controllerNumber=1 scan=524" RTINSECONDS=558.7053
TRUE	TRUE	(K)HSQEEQPQmGQSQGEQPQTGQSQGK(H)	1	47.5	39.22	42.14	11.301	2	Oxidation (+16)	919.072	2754.19	3	0.002935	1.065	2841.13		100180	287	311	0		190321_trypsin_SA35-124j_3.1651.1651.3 File:"190321_trypsin_SA35-124j_3.raw", NativeID:"controllerType=0 controllerNumber=1 scan=1651" RTINSECONDS=2841.1287
Valid	Assigned	Sequence	Prob	Mascot Ion score	Mascot Identity score	Mascot Delta Ion Score	X! Tandem	NTT	Modifications	Observed	Actual Mass	Charge	Delta Da	Delta PPM	Retention Time	Intensity	TIC	Start	Stop	# Other Proteins	Other Proteins	Spectrum ID
TRUE	TRUE	(A)NmQVDPSGQVQWPQQQLVPQPQQPL(S)	1				7.74473	1	Oxidation (+16)	962.821	2885.44	3	0.02837	9.829			6262.92	20	44	0	X-Gamma4	190228_Chymo_SA35-124j_3.2259.2259.3 File:"190228_Chymo_SA35-124j_3.raw", NativeID:"controllerType=0 controllerNumber=1 scan=2259" RTINSECONDS=2226.8365
TRUE	TRUE	(A)NmQVDPSGQVQWPQQQLVPQPQQPL(S)	0.97				5.284	1	Oxidation (+16)	962.821	2885.44	3	0.02709	9.385			6493.82	20	44	0	X-Gamma4	190228_Chymo_SA35-124j_3.2262.2262.3 File:"190228_Chymo_SA35-124j_3.raw", NativeID:"controllerType=0 controllerNumber=1 scan=2262" RTINSECONDS=2229.2173
TRUE	TRUE	(L)SQQPQQAFPQPQQTFPHQPQ(Q)	0.99				6.63827	1		783.053	2346.14	3	0.02117	9.02	1261.55		41244.2	45	64	0	X-Gamma4	190228_Chymo_SA35-124j_3.1285.1285.3 File:"190228_Chymo_SA35-124j_3.raw", NativeID:"controllerType=0 controllerNumber=1 scan=1285" RTINSECONDS=1261.5468
TRUE	TRUE	(F)PHQPQQQVPQPQQPQQPF(L)	0.99				6.58503	1		713.031	2136.07	3	0.02035	9.524			26884.4	60	77	0	X-Gamma4	190228_Chymo_SA35-124j_3.1075.1075.3 File:"190228_Chymo_SA35-124j_3.raw", NativeID:"controllerType=0 controllerNumber=1 scan=1075" RTINSECONDS=1039.9966
TRUE	TRUE	(F)LQPQQAFPQQPQQPFPQ(T)	0.99				7.5376	1		669.681	2006.02	3	0.02026	10.09	1655.7		72630.2	78	94	0	X-Gamma4	190228_Chymo_SA35-124j_3.1742.1742.3 File:"190228_Chymo_SA35-124j_3.raw", NativeID:"controllerType=0 controllerNumber=1 scan=1742" RTINSECONDS=1655.7016
TRUE	TRUE	(F)LQPQQAFPQQPQQPFPQ(T)	0.99				6.82391	1		669.681	2006.02	3	0.01953	9.729	1658.07		151188	78	94	0	X-Gamma4	190228_Chymo_SA35-124j_3.1745.1745.3 File:"190228_Chymo_SA35-124j_3.raw", NativeID:"controllerType=0 controllerNumber=1 scan=1745" RTINSECONDS=1658.0711
TRUE	TRUE	(F)LQPQQAFPQQPQQPFPQ(T)	0.98				5.07058	1		1004.02	2006.02	2	0.01984	9.887	1657.82		128307	78	94	0	X-Gamma4	190228_Chymo_SA35-124j_3.1744.1744.2 File:"190228_Chymo_SA35-124j_3.raw", NativeID:"controllerType=0 controllerNumber=1 scan=1744" RTINSECONDS=1657.8158
TRUE	TRUE	(Q)TQQPQQPFPQFQQPHQPF(H)	1				9.12494	1		1104.55	2207.08	2	0.0211	9.555	1798.49		56543.8	157	174	0		190228_Chymo_SA35-124j_3.1875.1875.2 File:"190228_Chymo_SA35-124j_3.raw", NativeID:"controllerType=0 controllerNumber=1 scan=1875" RTINSECONDS=1798.492
TRUE	TRUE	(Q)TQQPQQPFPQFQQPHQPF(H)	1				7.63827	1		736.7	2207.08	3	0.02267	10.27	1790.8		115015	157	174	0		190228_Chymo_SA35-124j_3.1869.1869.3 File:"190228_Chymo_SA35-124j_3.raw", NativeID:"controllerType=0 controllerNumber=1 scan=1869" RTINSECONDS=1790.7989
TRUE	TRUE	(P)FHQPQQQFPQPQQPQQ(S)	1				8.33724	1		995.988	1989.96	2	0.01738	8.732			42001.8	174	189	0		190312_thermo_SA35-124j_3.1166.1166.2 File:"190312_thermo_SA35-124j_3.raw", NativeID:"controllerType=0 controllerNumber=1 scan=1166" RTINSECONDS=904.5914
TRUE	TRUE	(P)FHQPQQQFPQPQQPQQ(S)	0.99				5.23657	1		995.988	1989.96	2	0.01702	8.548			23808.6	174	189	0		190312_thermo_SA35-124j_3.1175.1175.2 File:"190312_thermo_SA35-124j_3.raw", NativeID:"controllerType=0 controllerNumber=1 scan=1175" RTINSECONDS=910.194
TRUE	TRUE	(F)HQPQQQFPQPQQPQ(Q)	1				9.30103	1		858.423	1714.83	2	0.01462	8.523			60948.4	175	188	0		190228_Chymo_SA35-124j_3.677.677.2 File:"190228_Chymo_SA35-124j_3.raw", NativeID:"controllerType=0 controllerNumber=1 scan=677" RTINSECONDS=660.3253
TRUE	TRUE	(F)HQPQQQFPQPQQPQ(Q)	1				8.10791	1		858.424	1714.83	2	0.01536	8.95			29292.8	175	188	0		190228_Chymo_SA35-124j_3.656.656.2 File:"190228_Chymo_SA35-124j_3.raw", NativeID:"controllerType=0 controllerNumber=1 scan=656" RTINSECONDS=651.5063
TRUE	TRUE	(Q)QQFPQPQQPQQSFPQQQRPF(I)	1				10.8861	1		823.749	2468.22	3	0.02509	10.16			39609	179	198	0		190228_Chymo_SA35-124j_3.1574.1574.3 File:"190228_Chymo_SA35-124j_3.raw", NativeID:"controllerType=0 controllerNumber=1 scan=1574" RTINSECONDS=1503.9252
TRUE	TRUE	(Q)QQFPQPQQPQQSFPQQQRPF(I)	1				8.52288	1		823.748	2468.22	3	0.02436	9.865			30454.1	179	198	0		190228_Chymo_SA35-124j_3.1572.1572.3 File:"190228_Chymo_SA35-124j_3.raw", NativeID:"controllerType=0 controllerNumber=1 scan=1572" RTINSECONDS=1502.0379
TRUE	TRUE	(S)IIVQQQQQQQQQQQQQQQG(M)	1	55.8	41.3316	29	2.72125	2		774.73	2321.17	3	0.01934	8.33	561.136		63918.4	267	285	0		190312_thermo_SA35-124j_3.586.586.3 File:"190312_thermo_SA35-124j_3.raw", NativeID:"controllerType=0 controllerNumber=1 scan=586" RTINSECONDS=561.1359
TRUE	TRUE	(S)IIVQQQQQQQQQQQQQQQG(M)	1	49.83	41.3133	23.99	6.25964	2		774.73	2321.17	3	0.02063	8.883	562.776		110232	267	285	0		190312_thermo_SA35-124j_3.588.588.3 File:"190312_thermo_SA35-124j_3.raw", NativeID:"controllerType=0 controllerNumber=1 scan=588" RTINSECONDS=562.7759
TRUE	TRUE	(S)IIVQQQQQQQQQQQQQQQGmH(I)	1	61.2	40.845	43.73	12.3665	2	Oxidation (+16)	869.429	2605.27	3	0.02324	8.915	493.957		423490	267	287	0		190312_thermo_SA35-124j_3.454.454.3 File:"190312_thermo_SA35-124j_3.raw", NativeID:"controllerType=0 controllerNumber=1 scan=454" RTINSECONDS=493.9568
TRUE	TRUE	(S)IIVQQQQQQQQQQQQQQQGmH(I)	1	71.47	40.8436	49.71	12.2676	2	Oxidation (+16)	869.429	2605.26	3	0.02305	8.845	495.804		1119910	267	287	0		190312_thermo_SA35-124j_3.457.457.3 File:"190312_thermo_SA35-124j_3.raw", NativeID:"controllerType=0 controllerNumber=1 scan=457" RTINSECONDS=495.8036
TRUE	TRUE	(S)IIVQQQQQQQQQQQQQQQGmH(I)	1	60.52	40.558	49.85	4.30103	2	Oxidation (+16)	652.326	2605.27	4	0.03165	12.14	500.641		70703.2	267	287	0		190312_thermo_SA35-124j_3.472.472.4 File:"190312_thermo_SA35-124j_3.raw", NativeID:"controllerType=0 controllerNumber=1 scan=472" RTINSECONDS=500.6407
TRUE	TRUE	(S)IIVQQQQQQQQQQQQQQQGmH(I)	1	50.4	40.835	40.04	9.46852	2	Oxidation (+16)	652.324	2605.27	4	0.02457	9.426	496.587		147347	267	287	0		190312_thermo_SA35-124j_3.460.460.4 File:"190312_thermo_SA35-124j_3.raw", NativeID:"controllerType=0 controllerNumber=1 scan=460" RTINSECONDS=496.5873
TRUE	TRUE	(S)IIVQQQQQQQQqQQQQQQGmH(I)	0.96	45.82	41.5728	0.57		2	Deamidated (+1), Oxidation (+16)	869.754	2606.24	3	0.01499	5.748	530.404		23900.5	267	287	0		190312_thermo_SA35-124j_3.544.544.3 File:"190312_thermo_SA35-124j_3.raw", NativeID:"controllerType=0 controllerNumber=1 scan=544" RTINSECONDS=530.4039
TRUE	TRUE	(S)IIVQQQQQQQQQQQQQQQGmHI(L)	1	58.6	39.0709	42.65	13.2007	2	Oxidation (+16)	907.124	2718.35	3	0.02379	8.748	707.008		58841	267	288	0		190312_thermo_SA35-124j_3.881.881.3 File:"190312_thermo_SA35-124j_3.raw", NativeID:"controllerType=0 controllerNumber=1 scan=881" RTINSECONDS=707.0081
TRUE	TRUE	(S)IIVQQQQQQQQQQQQQQQGmHI(L)	1	51.14	39.0612	38.15	10.3098	2	Oxidation (+16)	907.124	2718.35	3	0.02453	9.019	705.351		47904.8	267	288	0		190312_thermo_SA35-124j_3.879.879.3 File:"190312_thermo_SA35-124j_3.raw", NativeID:"controllerType=0 controllerNumber=1 scan=879" RTINSECONDS=705.3512
TRUE	TRUE	(L)SQQQQLGQGTL(V)	1	77.06	40.2849	53.94	2.46852	2		594.311	1186.61	2	0.01195	10.06	865.602		156619	293	303	0	X-Gamma4,AGO17697.1	190228_Chymo_SA35-124j_3.889.889.2 File:"190228_Chymo_SA35-124j_3.raw", NativeID:"controllerType=0 controllerNumber=1 scan=889" RTINSECONDS=865.602
TRUE	TRUE	(L)SQQQQLGQGTL(V)	1	60.49	40.2849	41.11	3.01773	2		594.311	1186.61	2	0.01195	10.06	863.527		101910	293	303	0	X-Gamma4,AGO17697.1	190228_Chymo_SA35-124j_3.886.886.2 File:"190228_Chymo_SA35-124j_3.raw", NativeID:"controllerType=0 controllerNumber=1 scan=886" RTINSECONDS=863.5273
TRUE	TRUE	(L)SQQQQLGQGTLVQGQGIIQPQQL(A)	1	68.8	37.6118	51.92	5.0655	2		826.45	2476.33	3	0.02424	9.784	2038.58		34794.9	293	315	0	X-Gamma4,AGO17697.1	190228_Chymo_SA35-124j_3.2102.2102.3 File:"190228_Chymo_SA35-124j_3.raw", NativeID:"controllerType=0 controllerNumber=1 scan=2102" RTINSECONDS=2038.5825
TRUE	TRUE	(L)SQQQQLGQGTLVQGQGIIQPQQL(A)	1	62.25	37.5952	50.54	8.22185	2		826.45	2476.33	3	0.02515	10.15	2040.71		40948.6	293	315	0	X-Gamma4,AGO17697.1	190228_Chymo_SA35-124j_3.2104.2104.3 File:"190228_Chymo_SA35-124j_3.raw", NativeID:"controllerType=0 controllerNumber=1 scan=2104" RTINSECONDS=2040.7057
TRUE	TRUE	(L)SQQQQLGQGTLVQGQGIIQPQQLAQL(E)	0.98				6.12494	2		930.511	2788.51	3	0.02626	9.415			11072.5	293	318	0	X-Gamma4,AGO17697.1	190228_Chymo_SA35-124j_3.2490.2490.3 File:"190228_Chymo_SA35-124j_3.raw", NativeID:"controllerType=0 controllerNumber=1 scan=2490" RTINSECONDS=2470.5156
TRUE	TRUE	(L)GQGTLVQGQGIIQPQQL(A)	1	60.01	36.8895	44.2	9.08092	2		882.992	1763.97	2	0.0166	9.404	1838.84		34461.6	299	315	0	X-Gamma4,AGO17697.1	190228_Chymo_SA35-124j_3.1916.1916.2 File:"190228_Chymo_SA35-124j_3.raw", NativeID:"controllerType=0 controllerNumber=1 scan=1916" RTINSECONDS=1838.8377
TRUE	TRUE	(L)GQGTLVQGQGIIQPQQL(A)	1	57.55	37.0509	37.85	8.85387	2		882.992	1763.97	2	0.01574	8.919	1836.42		28691.5	299	315	0	X-Gamma4,AGO17697.1	190228_Chymo_SA35-124j_3.1913.1913.2 File:"190228_Chymo_SA35-124j_3.raw", NativeID:"controllerType=0 controllerNumber=1 scan=1913" RTINSECONDS=1836.4229
TRUE	TRUE	(L)VQGQGIIQPQQL(A)	0.99	42.85	36.1847	18.66		2		654.874	1307.73	2	0.01233	9.418	1444.19		542602	304	315	0	X-Gamma4,AGO17697.1	190228_Chymo_SA35-124j_3.1492.1492.2 File:"190228_Chymo_SA35-124j_3.raw", NativeID:"controllerType=0 controllerNumber=1 scan=1492"
TRUE	TRUE	(L)VQGQGIIQPQQL(A)	0.99	41.78	36.1352	17.09		2		654.873	1307.73	2	0.01196	9.139	1447.32		469213	304	315	0	X-Gamma4,AGO17697.1	190228_Chymo_SA35-124j_3.1500.1500.2 File:"190228_Chymo_SA35-124j_3.raw", NativeID:"controllerType=0 controllerNumber=1 scan=1500"
TRUE	TRUE	(L)VQGQGIIQPQQLAQL(E)	1	70.36	35.2982	57.99	2.85387	2		810.965	1619.92	2	0.01612	9.945	2091.13		50987.6	304	318	0	X-Gamma4,AGO17697.1	190228_Chymo_SA35-124j_3.2144.2144.2 File:"190228_Chymo_SA35-124j_3.raw", NativeID:"controllerType=0 controllerNumber=1 scan=2144" RTINSECONDS=2091.1263
TRUE	TRUE	(L)VQGQGIIQPQQLAQL(E)	1	53.42	35.4432	42.59	2.92082	2		810.965	1619.92	2	0.01575	9.719	2088.99		40974.1	304	318	0	X-Gamma4,AGO17697.1	190228_Chymo_SA35-124j_3.2142.2142.2 File:"190228_Chymo_SA35-124j_3.raw", NativeID:"controllerType=0 controllerNumber=1 scan=2142" RTINSECONDS=2088.9939
TRUE	TRUE	(L)AQLEAIRSL(V)	1	55.55	36.8413	33.1	2.04576	2		500.798	999.582	2	0.01033	10.32	1192.33		139838	316	324	0	X-Gamma4,AGO17697.1	190228_Chymo_SA35-124j_3.1224.1224.2 File:"190228_Chymo_SA35-124j_3.raw", NativeID:"controllerType=0 controllerNumber=1 scan=1224" RTINSECONDS=1192.3297
TRUE	TRUE	(L)AQLEAIRSL(V)	0.99	52.69	36.8511	31.13	2.05552	2		500.798	999.582	2	0.01094	10.93	1190.42		101891	316	324	0	X-Gamma4,AGO17697.1	190228_Chymo_SA35-124j_3.1222.1222.2 File:"190228_Chymo_SA35-124j_3.raw", NativeID:"controllerType=0 controllerNumber=1 scan=1222" RTINSECONDS=1190.4233
TRUE	TRUE	(Y)VPPEcSIIRAPF(A)	1	60.27	39.82	48.42	7.76955	2	Carbamidomethyl (+57)	693.372	1384.73	2	0.01179	8.506	1759.85		89877.8	337	348	0	X-Gamma4,AGO17697.1	190228_Chymo_SA35-124j_3.1837.1837.2 File:"190228_Chymo_SA35-124j_3.raw", NativeID:"controllerType=0 controllerNumber=1 scan=1837" RTINSECONDS=1759.8481
TRUE	TRUE	(Y)VPPEcSIIRAPF(A)	1	65.95	39.8268	53.44	3.25181	2	Carbamidomethyl (+57)	693.373	1384.73	2	0.01313	9.476	1762.65		240723	337	348	0	X-Gamma4,AGO17697.1	190228_Chymo_SA35-124j_3.1842.1842.2 File:"190228_Chymo_SA35-124j_3.raw", NativeID:"controllerType=0 controllerNumber=1 scan=1842" RTINSECONDS=1762.6469
TRUE	TRUE	(R)APFASIVAGIGGQ(-)	1	66.92	38.1842	36.96	8.88606	2		594.325	1186.64	2	0.0008241	0.6939	2919.29		472952	346	358	0	X-Gamma4,AGO17697.1,AAF42989.1,AGO17698.1,AEA30015.1,AGO17694.1,AEA52218.1,CS-Gamma-D2|BU-Gamma2|AEA52221.1,ACM41415.1,AGO17690.1	190321_trypsin_SA35-124j_3.1758.1758.2 File:"190321_trypsin_SA35-124j_3.raw", NativeID:"controllerType=0 controllerNumber=1 scan=1758" RTINSECONDS=2919.2907

## Sheet: 124j Spot 4
Valid	Assigned	Sequence	Prob	Mascot Ion score	Mascot Identity score	Mascot Delta Ion Score	X! Tandem	NTT	Modifications	Observed	Actual Mass	Charge	Delta Da	Delta PPM	Retention Time	Intensity	TIC	Start	Stop	# Other Proteins	Other Proteins	Spectrum ID
TRUE	TRUE	(A)NmQVDPSGQVQWPQQQLVPQPQQPL(S)	1				8.79588	1	Oxidation (+16)	962.821	2885.44	3	0.02855	9.892	2230.47		12575.6	20	44	0	X-Gamma4	190228_Chymo_SA35-124j_4.2640.2640.3 File:"190228_Chymo_SA35-124j_4.raw", NativeID:"controllerType=0 controllerNumber=1 scan=2640" RTINSECONDS=2230.4655
TRUE	TRUE	(L)SQQPQQAFPQPQQTFPHQPQQQVPQPQQPQQPF(L)	0.99	12.54	38.84	3.73	5.07572	2		1293.31	3876.91	3	0.03494	9.011	1785.2		183214	45	77	0	X-Gamma4	190228_Chymo_SA35-124j_4.2095.2095.3 File:"190228_Chymo_SA35-124j_4.raw", NativeID:"controllerType=0 controllerNumber=1 scan=2095" RTINSECONDS=1785.2038
TRUE	TRUE	(L)SQQPQQAFPQPQQTFPHQPQQQVPQPQQPQQPF(L)	0.99	34.31	38.8463	22.95	2.29243	2		1293.31	3876.91	3	0.03421	8.822	1767.09		41738.6	45	77	0	X-Gamma4	190228_Chymo_SA35-124j_4.2056.2056.3 File:"190228_Chymo_SA35-124j_4.raw", NativeID:"controllerType=0 controllerNumber=1 scan=2056" RTINSECONDS=1767.0858
TRUE	TRUE	(Q)QQVPQPQQPQQPF(L)	1				6.52288	1		775.399	1548.78	2	0.01502	9.69			31947.6	65	77	0	X-Gamma4	190228_Chymo_SA35-124j_4.1328.1328.2 File:"190228_Chymo_SA35-124j_4.raw", NativeID:"controllerType=0 controllerNumber=1 scan=1328" RTINSECONDS=1204.8744
TRUE	TRUE	(F)LQPQQAFPQQPQQPFPQ(T)	1				7.67778	1		669.681	2006.02	3	0.02044	10.19			133679	78	94	0	X-Gamma4	190228_Chymo_SA35-124j_4.1954.1954.3 File:"190228_Chymo_SA35-124j_4.raw", NativeID:"controllerType=0 controllerNumber=1 scan=1954" RTINSECONDS=1677.6288
TRUE	TRUE	(F)LQPQQAFPQQPQQPFPQ(T)	1				6.61979	1		669.681	2006.02	3	0.01971	9.82			81398.6	78	94	0	X-Gamma4	190228_Chymo_SA35-124j_4.1949.1949.3 File:"190228_Chymo_SA35-124j_4.raw", NativeID:"controllerType=0 controllerNumber=1 scan=1949" RTINSECONDS=1674.9597
TRUE	TRUE	(F)LQPQQAFPQQPQQPFPQTQQPQQPF(P)	0.95				3.79588	1		987.837	2960.49	3	0.03291	11.11			15782.8	78	102	0	X-Gamma4	190228_Chymo_SA35-124j_4.2440.2440.3 File:"190228_Chymo_SA35-124j_4.raw", NativeID:"controllerType=0 controllerNumber=1 scan=2440" RTINSECONDS=2065.7439
TRUE	TRUE	(F)LQPQQAFPQQPQQPFPQTQQPQQPFPQQPQQPFPQ(T)	0.96				5.25964	1		1035.02	4136.07	4	0.03653	8.83			12496.8	78	112	0	X-Gamma4	190228_Chymo_SA35-124j_4.2583.2583.4 File:"190228_Chymo_SA35-124j_4.raw", NativeID:"controllerType=0 controllerNumber=1 scan=2583" RTINSECONDS=2180.393
TRUE	TRUE	(Q)TQQPQQPFPQQPQQPFPQTQQPQQPFPQFQQPHQPF(H)	0.99				11.8861	1		1085.29	4337.13	4	0.04669	10.76	2245.47		53641.1	139	174	0		190228_Chymo_SA35-124j_4.2653.2653.4 File:"190228_Chymo_SA35-124j_4.raw", NativeID:"controllerType=0 controllerNumber=1 scan=2653" RTINSECONDS=2245.474
TRUE	TRUE	(Q)TQQPQQPFPQQPQQPFPQTQQPQQPFPQFQQPHQPF(H)	0.99				9.12494	1		1085.29	4337.13	4	0.04523	10.43	2247.64		76708.4	139	174	0		190228_Chymo_SA35-124j_4.2656.2656.4 File:"190228_Chymo_SA35-124j_4.raw", NativeID:"controllerType=0 controllerNumber=1 scan=2656" RTINSECONDS=2247.642
TRUE	TRUE	(F)PQQPQQPFPQTQQPQQPFPQFQQPHQPF(H)	1				15	1		1128.56	3382.66	3	0.03351	9.903	2085.2		24738.3	147	174	0		190228_Chymo_SA35-124j_4.2469.2469.3 File:"190228_Chymo_SA35-124j_4.raw", NativeID:"controllerType=0 controllerNumber=1 scan=2469" RTINSECONDS=2085.2042
TRUE	TRUE	(F)PQQPQQPFPQTQQPQQPFPQFQQPHQPF(H)	1				15	1		1128.56	3382.66	3	0.03644	10.77	2087.69		30901.5	147	174	0		190228_Chymo_SA35-124j_4.2473.2473.3 File:"190228_Chymo_SA35-124j_4.raw", NativeID:"controllerType=0 controllerNumber=1 scan=2473" RTINSECONDS=2087.6885
TRUE	TRUE	(F)PQQPQQPFPQTQQPQQPFPQFQQPHQPF(H)	0.99				9.05552	1		846.673	3382.66	4	0.03429	10.13	2085.52		35511.9	147	174	0		190228_Chymo_SA35-124j_4.2470.2470.4 File:"190228_Chymo_SA35-124j_4.raw", NativeID:"controllerType=0 controllerNumber=1 scan=2470" RTINSECONDS=2085.5195
TRUE	TRUE	(F)PQQPQQPFPQTQQPQQPFPQFQQPHQPF(H)	0.99				8.46852	1		846.672	3382.66	4	0.03185	9.412	2087.38		43215.9	147	174	0		190228_Chymo_SA35-124j_4.2472.2472.4 File:"190228_Chymo_SA35-124j_4.raw", NativeID:"controllerType=0 controllerNumber=1 scan=2472" RTINSECONDS=2087.3815
TRUE	TRUE	(Q)TQQPQQPFPQFQQPHQPF(H)	1				7.3279	1		1104.55	2207.08	2	0.02476	11.21	1817.08		161646	157	174	0		190228_Chymo_SA35-124j_4.2144.2144.2 File:"190228_Chymo_SA35-124j_4.raw", NativeID:"controllerType=0 controllerNumber=1 scan=2144" RTINSECONDS=1817.0774
TRUE	TRUE	(Q)TQQPQQPFPQFQQPHQPF(H)	1				8.4318	1		736.699	2207.08	3	0.02139	9.688	1814.22		328281	157	174	0		190228_Chymo_SA35-124j_4.2138.2138.3 File:"190228_Chymo_SA35-124j_4.raw", NativeID:"controllerType=0 controllerNumber=1 scan=2138" RTINSECONDS=1814.2172
TRUE	TRUE	(Q)TQQPQQPFPQFQQPHQPF(H)	0.97				4.46852	1		1104.55	2207.08	2	0.02281	10.33	1819.63		435244	157	174	0		190228_Chymo_SA35-124j_4.2149.2149.2 File:"190228_Chymo_SA35-124j_4.raw", NativeID:"controllerType=0 controllerNumber=1 scan=2149" RTINSECONDS=1819.6327
TRUE	TRUE	(Q)TQQPQQPFPQFQQPHQPF(H)	0.95				3.76955	1		736.7	2207.08	3	0.02194	9.936	1812.42		94955.1	157	174	0		190228_Chymo_SA35-124j_4.2136.2136.3 File:"190228_Chymo_SA35-124j_4.raw", NativeID:"controllerType=0 controllerNumber=1 scan=2136" RTINSECONDS=1812.422
TRUE	TRUE	(Q)QPQQPFPQFQQPHQPF(H)	0.99				5.284	1		660.33	1977.97	3	0.01935	9.779			34620.7	159	174	0		190228_Chymo_SA35-124j_4.2166.2166.3 File:"190228_Chymo_SA35-124j_4.raw", NativeID:"controllerType=0 controllerNumber=1 scan=2166" RTINSECONDS=1825.771
TRUE	TRUE	(Q)QPQQPFPQFQQPHQPF(H)	0.98				4.92082	1		989.993	1977.97	2	0.02181	11.02			27166.6	159	174	0		190228_Chymo_SA35-124j_4.2161.2161.2 File:"190228_Chymo_SA35-124j_4.raw", NativeID:"controllerType=0 controllerNumber=1 scan=2161" RTINSECONDS=1824.2406
TRUE	TRUE	(F)HQPQQQFPQPQQPQ(Q)	1				9.3098	1		858.424	1714.83	2	0.01658	9.661			144141	175	188	0		190228_Chymo_SA35-124j_4.625.625.2 File:"190228_Chymo_SA35-124j_4.raw", NativeID:"controllerType=0 controllerNumber=1 scan=625" RTINSECONDS=666.6853
TRUE	TRUE	(F)HQPQQQFPQPQQPQ(Q)	1				6.08619	1		858.425	1714.84	2	0.01755	10.23			14644.3	175	188	0		190228_Chymo_SA35-124j_4.582.582.2 File:"190228_Chymo_SA35-124j_4.raw", NativeID:"controllerType=0 controllerNumber=1 scan=582" RTINSECONDS=646.496
TRUE	TRUE	(F)HQPQQQFPQPQQPQ(Q)	0.99				5.61979	1		858.425	1714.84	2	0.01731	10.09			175992	175	188	0		190228_Chymo_SA35-124j_4.635.635.2 File:"190228_Chymo_SA35-124j_4.raw", NativeID:"controllerType=0 controllerNumber=1 scan=635" RTINSECONDS=670.7876
TRUE	TRUE	(F)HQPQQQFPQPQQPQQSF(P)	0.97				4.22915	1		693.339	2077	3	0.019	9.144			36842.2	175	191	0		190228_Chymo_SA35-124j_4.1248.1248.3 File:"190228_Chymo_SA35-124j_4.raw", NativeID:"controllerType=0 controllerNumber=1 scan=1248" RTINSECONDS=1135.6328
TRUE	TRUE	(F)HQPQQQFPQPQQPQQSF(P)	0.97				4.18046	1		693.34	2077	3	0.01992	9.585			38311.4	175	191	0		190228_Chymo_SA35-124j_4.1253.1253.3 File:"190228_Chymo_SA35-124j_4.raw", NativeID:"controllerType=0 controllerNumber=1 scan=1253" RTINSECONDS=1138.2714
TRUE	TRUE	(F)HQPQQQFPQPQQPQQSFPQQQRPF(I)	1	45	40.5084	31.96	15	2		987.16	2958.46	3	0.02996	10.12	1337.68		31758.6	175	198	0		190228_Chymo_SA35-124j_4.1461.1461.3 File:"190228_Chymo_SA35-124j_4.raw", NativeID:"controllerType=0 controllerNumber=1 scan=1461" RTINSECONDS=1337.6817
TRUE	TRUE	(F)HQPQQQFPQPQQPQQSFPQQQRPF(I)	1	38.53	40.5088	20.27	10.7447	2		987.16	2958.46	3	0.03014	10.18	1339.83		42508.3	175	198	0		190228_Chymo_SA35-124j_4.1464.1464.3 File:"190228_Chymo_SA35-124j_4.raw", NativeID:"controllerType=0 controllerNumber=1 scan=1464" RTINSECONDS=1339.8337
TRUE	TRUE	(F)HQPQQQFPQPQQPQQSFPQQQRPF(I)	1	36.51	40.5042	28.94	6.49485	2		740.622	2958.46	4	0.03019	10.2	1353.89		156491	175	198	0		190228_Chymo_SA35-124j_4.1483.1483.4 File:"190228_Chymo_SA35-124j_4.raw", NativeID:"controllerType=0 controllerNumber=1 scan=1483" RTINSECONDS=1353.8902
TRUE	TRUE	(F)HQPQQQFPQPQQPQQSFPQQQRPF(I)	1	29.35	40.4485	15.63	5.76955	2		740.622	2958.46	4	0.03287	11.11	1351.31		109132	175	198	0		190228_Chymo_SA35-124j_4.1478.1478.4 File:"190228_Chymo_SA35-124j_4.raw", NativeID:"controllerType=0 controllerNumber=1 scan=1478" RTINSECONDS=1351.3051
TRUE	TRUE	(Q)QQFPQPQQPQQSFPQQQRPF(I)	1				8.61979	1		823.748	2468.22	3	0.02399	9.716			64179	179	198	0		190228_Chymo_SA35-124j_4.1729.1729.3 File:"190228_Chymo_SA35-124j_4.raw", NativeID:"controllerType=0 controllerNumber=1 scan=1729" RTINSECONDS=1509.0167
TRUE	TRUE	(Q)QQFPQPQQPQQSFPQQQRPF(I)	0.99				5.55284	1		1235.12	2468.22	2	0.02437	9.87			15724.2	179	198	0		190228_Chymo_SA35-124j_4.1746.1746.2 File:"190228_Chymo_SA35-124j_4.raw", NativeID:"controllerType=0 controllerNumber=1 scan=1746" RTINSECONDS=1521.2948
TRUE	TRUE	(Q)QQFPQPQQPQQSFPQQQRPF(I)	0.99				5.22185	1		823.748	2468.22	3	0.02454	9.939	1506.88		66852.3	179	198	0		190228_Chymo_SA35-124j_4.1726.1726.3 File:"190228_Chymo_SA35-124j_4.raw", NativeID:"controllerType=0 controllerNumber=1 scan=1726" RTINSECONDS=1506.8787
TRUE	TRUE	(Q)QQFPQPQQPQQSFPQQQRPF(I)	0.98				4.95861	1		1235.12	2468.22	2	0.02462	9.969			13047	179	198	0		190228_Chymo_SA35-124j_4.1741.1741.2 File:"190228_Chymo_SA35-124j_4.raw", NativeID:"controllerType=0 controllerNumber=1 scan=1741" RTINSECONDS=1518.5955
TRUE	TRUE	(L)AQIPQQLQcAAIH(S)	1				9.45593	1	Carbamidomethyl (+57)	739.39	1476.77	2	0.01442	9.758			24280.7	249	261	0	X-Gamma4,AGO17697.1,ACI04080.1	190228_Chymo_SA35-124j_4.1380.1380.2 File:"190228_Chymo_SA35-124j_4.raw", NativeID:"controllerType=0 controllerNumber=1 scan=1380" RTINSECONDS=1243.6763
TRUE	TRUE	(H)SIIVQQQQQQQQQQQQQQQGmHIL(L)	1				7.16749	1	Oxidation (+16)	973.831	2918.47	3	0.02878	9.86			12866.5	266	289	0		190228_Chymo_SA35-124j_4.1291.1291.3 File:"190228_Chymo_SA35-124j_4.raw", NativeID:"controllerType=0 controllerNumber=1 scan=1291" RTINSECONDS=1168.5199
TRUE	TRUE	(H)ILLPLSQQQQLGQGTL(V)	1				9.52288	1		869.007	1736	2	0.01667	9.598			17915.1	288	303	0		190228_Chymo_SA35-124j_4.2726.2726.2 File:"190228_Chymo_SA35-124j_4.raw", NativeID:"controllerType=0 controllerNumber=1 scan=2726" RTINSECONDS=2318.7837
TRUE	TRUE	(H)ILLPLSQQQQLGQGTL(V)	1				8.79588	1		869.007	1736	2	0.01606	9.246			13612.7	288	303	0		190228_Chymo_SA35-124j_4.2724.2724.2 File:"190228_Chymo_SA35-124j_4.raw", NativeID:"controllerType=0 controllerNumber=1 scan=2724" RTINSECONDS=2316.8723
TRUE	TRUE	(H)ILLPLSQQQQLGQGTLVQGQGIIQPQQLAQLEAIR(S)	0.99				15	1		952.794	3807.15	4	0.008075	2.12			125007	288	322	0		190321_trypsin_SA35-124j_4.2664.2664.4 File:"190321_trypsin_SA35-124j_4.raw", NativeID:"controllerType=0 controllerNumber=1 scan=2664" RTINSECONDS=3182.2867
TRUE	TRUE	(H)ILLPLSQQQQLGQGTLVQGQGIIQPQQLAQLEAIR(S)	0.99				11.6198	1		952.794	3807.15	4	0.01003	2.633			195847	288	322	0		190321_trypsin_SA35-124j_4.2672.2672.4 File:"190321_trypsin_SA35-124j_4.raw", NativeID:"controllerType=0 controllerNumber=1 scan=2672" RTINSECONDS=3185.4982
TRUE	TRUE	(L)SQQQQLGQGTL(V)	1	75.1	40.2849	55.66	3.36653	2		594.311	1186.61	2	0.01195	10.06	888.046		350939	293	303	0	X-Gamma4,AGO17697.1	190228_Chymo_SA35-124j_4.897.897.2 File:"190228_Chymo_SA35-124j_4.raw", NativeID:"controllerType=0 controllerNumber=1 scan=897" RTINSECONDS=888.0462
TRUE	TRUE	(L)SQQQQLGQGTL(V)	1	67.14	40.2934	50.22	2.85387	2		594.311	1186.61	2	0.01207	10.16	886.341		171673	293	303	0	X-Gamma4,AGO17697.1	190228_Chymo_SA35-124j_4.895.895.2 File:"190228_Chymo_SA35-124j_4.raw", NativeID:"controllerType=0 controllerNumber=1 scan=895" RTINSECONDS=886.3412
TRUE	TRUE	(L)SQQQQLGQGTLVQGQGIIQPQQL(A)	1	56.23	37.6057	49.78	7.38722	2		1239.17	2476.33	2	0.02425	9.79	2065.18		13923.2	293	315	0	X-Gamma4,AGO17697.1	190228_Chymo_SA35-124j_4.2438.2438.2 File:"190228_Chymo_SA35-124j_4.raw", NativeID:"controllerType=0 controllerNumber=1 scan=2438" RTINSECONDS=2065.1776
TRUE	TRUE	(L)SQQQQLGQGTLVQGQGIIQPQQL(A)	1	67.46	37.6057	57.42	7.11351	2		826.45	2476.33	3	0.0246	9.932	2054.15		53643.9	293	315	0	X-Gamma4,AGO17697.1	190228_Chymo_SA35-124j_4.2427.2427.3 File:"190228_Chymo_SA35-124j_4.raw", NativeID:"controllerType=0 controllerNumber=1 scan=2427" RTINSECONDS=2054.1473
TRUE	TRUE	(L)SQQQQLGQGTLVQGQGIIQPQQL(A)	1	65.41	37.608	52.82	7.5376	2		826.45	2476.33	3	0.02442	9.858	2052.23		36688	293	315	0	X-Gamma4,AGO17697.1	190228_Chymo_SA35-124j_4.2425.2425.3 File:"190228_Chymo_SA35-124j_4.raw", NativeID:"controllerType=0 controllerNumber=1 scan=2425" RTINSECONDS=2052.2322
TRUE	TRUE	(L)SQQQQLGQGTLVQGQGIIQPQQL(A)	1	45.75	37.6057	40.54	3.95861	2		1239.17	2476.33	2	0.0245	9.888	2063.37		6119.12	293	315	0	X-Gamma4,AGO17697.1	190228_Chymo_SA35-124j_4.2436.2436.2 File:"190228_Chymo_SA35-124j_4.raw", NativeID:"controllerType=0 controllerNumber=1 scan=2436" RTINSECONDS=2063.3699
TRUE	TRUE	(L)SQQQQLGQGTLVQGQGIIQPQQLAQL(E)	0.99				5.92082	2		930.511	2788.51	3	0.02718	9.743	2475.06		20932.2	293	318	0	X-Gamma4,AGO17697.1	190228_Chymo_SA35-124j_4.2888.2888.3 File:"190228_Chymo_SA35-124j_4.raw", NativeID:"controllerType=0 controllerNumber=1 scan=2888" RTINSECONDS=2475.0552
TRUE	TRUE	(Q)QLGQGTLVQGQGIIQPQQL(A)	1				12.0132	1		669.379	2005.11	3	0.01854	9.241			49114.7	297	315	0	X-Gamma4,AGO17697.1	190228_Chymo_SA35-124j_4.2502.2502.3 File:"190228_Chymo_SA35-124j_4.raw", NativeID:"controllerType=0 controllerNumber=1 scan=2502" RTINSECONDS=2109.3385
TRUE	TRUE	(Q)QLGQGTLVQGQGIIQPQQL(A)	1				11.3565	1		669.379	2005.12	3	0.01945	9.697			47840.9	297	315	0	X-Gamma4,AGO17697.1	190228_Chymo_SA35-124j_4.2499.2499.3 File:"190228_Chymo_SA35-124j_4.raw", NativeID:"controllerType=0 controllerNumber=1 scan=2499" RTINSECONDS=2107.2162
TRUE	TRUE	(Q)QLGQGTLVQGQGIIQPQQL(A)	1				8.92082	1		1003.57	2005.12	2	0.02014	10.04			19815.9	297	315	0	X-Gamma4,AGO17697.1	190228_Chymo_SA35-124j_4.2495.2495.2 File:"190228_Chymo_SA35-124j_4.raw", NativeID:"controllerType=0 controllerNumber=1 scan=2495" RTINSECONDS=2106.0432
TRUE	TRUE	(Q)QLGQGTLVQGQGIIQPQQL(A)	1				8.39794	1		1003.56	2005.12	2	0.01916	9.551			11331.5	297	315	0	X-Gamma4,AGO17697.1	190228_Chymo_SA35-124j_4.2491.2491.2 File:"190228_Chymo_SA35-124j_4.raw", NativeID:"controllerType=0 controllerNumber=1 scan=2491" RTINSECONDS=2103.659
TRUE	TRUE	(L)GQGTLVQGQGIIQPQ(Q)	0.97				4.63827	1		762.42	1522.83	2	0.01501	9.85			21233.5	299	313	0	X-Gamma4,AGO17697.1	190228_Chymo_SA35-124j_4.1471.1471.2 File:"190228_Chymo_SA35-124j_4.raw", NativeID:"controllerType=0 controllerNumber=1 scan=1471" RTINSECONDS=1346.8247
TRUE	TRUE	(L)GQGTLVQGQGIIQPQQL(A)	1	61.08	36.8251	40.82	9.56864	2		882.992	1763.97	2	0.01696	9.611	1853.27		47390.1	299	315	0	X-Gamma4,AGO17697.1	190228_Chymo_SA35-124j_4.2211.2211.2 File:"190228_Chymo_SA35-124j_4.raw", NativeID:"controllerType=0 controllerNumber=1 scan=2211" RTINSECONDS=1853.2656
TRUE	TRUE	(L)GQGTLVQGQGIIQPQQL(A)	1	64.69	36.8251	42.16	9.13077	2		882.993	1763.97	2	0.01709	9.681	1851.37		32220.4	299	315	0	X-Gamma4,AGO17697.1	190228_Chymo_SA35-124j_4.2209.2209.2 File:"190228_Chymo_SA35-124j_4.raw", NativeID:"controllerType=0 controllerNumber=1 scan=2209" RTINSECONDS=1851.366
TRUE	TRUE	(L)GQGTLVQGQGIIQPQQL(A)	1	68.61	36.8895	33.85	3.04096	2		588.997	1763.97	3	0.01646	9.326	1865.11		49101	299	315	0	X-Gamma4,AGO17697.1	190228_Chymo_SA35-124j_4.2226.2226.3 File:"190228_Chymo_SA35-124j_4.raw", NativeID:"controllerType=0 controllerNumber=1 scan=2226" RTINSECONDS=1865.1122
TRUE	TRUE	(L)GQGTLVQGQGIIQPQQL(A)	1	64.36	36.7906	19.91	5.37675	2		588.998	1763.97	3	0.01829	10.37	1867.55		57285.5	299	315	0	X-Gamma4,AGO17697.1	190228_Chymo_SA35-124j_4.2230.2230.3 File:"190228_Chymo_SA35-124j_4.raw", NativeID:"controllerType=0 controllerNumber=1 scan=2230" RTINSECONDS=1867.5489
TRUE	TRUE	(L)GQGTLVQGQGIIQPQQLAQL(E)	1	56.26	36.2583	41.36	5.20761	2		693.058	2076.15	3	0.01922	9.252	2372.32		82262.2	299	318	0	X-Gamma4,AGO17697.1	190228_Chymo_SA35-124j_4.2786.2786.3 File:"190228_Chymo_SA35-124j_4.raw", NativeID:"controllerType=0 controllerNumber=1 scan=2786" RTINSECONDS=2372.3166
TRUE	TRUE	(L)GQGTLVQGQGIIQPQQLAQL(E)	1	65.21	36.2294	54.2	5.58503	2		1039.08	2076.15	2	0.01966	9.464	2368.49		48981.9	299	318	0	X-Gamma4,AGO17697.1	190228_Chymo_SA35-124j_4.2777.2777.2 File:"190228_Chymo_SA35-124j_4.raw", NativeID:"controllerType=0 controllerNumber=1 scan=2777" RTINSECONDS=2368.4864
TRUE	TRUE	(L)GQGTLVQGQGIIQPQQLAQL(E)	1	50.65	36.2159	38.97	1.88606	2		1039.08	2076.15	2	0.02039	9.816	2365.51		27407.5	299	318	0	X-Gamma4,AGO17697.1	190228_Chymo_SA35-124j_4.2771.2771.2 File:"190228_Chymo_SA35-124j_4.raw", NativeID:"controllerType=0 controllerNumber=1 scan=2771" RTINSECONDS=2365.5124
TRUE	TRUE	(L)GQGTLVQGQGIIQPQQLAQL(E)	1	35.06	36.2253	25.22	2.16749	2		693.058	2076.15	3	0.01995	9.605	2369.66		78107	299	318	0	X-Gamma4,AGO17697.1	190228_Chymo_SA35-124j_4.2781.2781.3 File:"190228_Chymo_SA35-124j_4.raw", NativeID:"controllerType=0 controllerNumber=1 scan=2781" RTINSECONDS=2369.6553
TRUE	TRUE	(L)VQGQGIIQPQQL(A)	0.96	37.78	36.0054	13.75		2		654.874	1307.73	2	0.01416	10.82	1461.77		392779	304	315	0	X-Gamma4,AGO17697.1	190228_Chymo_SA35-124j_4.1626.1626.2 File:"190228_Chymo_SA35-124j_4.raw", NativeID:"controllerType=0 controllerNumber=1 scan=1626"
TRUE	TRUE	(L)VQGQGIIQPQQLAQL(E)	1	59.8	35.4432	50.91	2.65758	2		810.965	1619.92	2	0.01551	9.569	2106.91		53838.7	304	318	0	X-Gamma4,AGO17697.1	190228_Chymo_SA35-124j_4.2498.2498.2 File:"190228_Chymo_SA35-124j_4.raw", NativeID:"controllerType=0 controllerNumber=1 scan=2498" RTINSECONDS=2106.905
TRUE	TRUE	(Q)GIIQPQQLAQLEAIR(S)	1				13.5528	1		839.487	1676.96	2	0.002509	1.495			28055.1	308	322	0	X-Gamma4,AGO17697.1	190321_trypsin_SA35-124j_4.2212.2212.2 File:"190321_trypsin_SA35-124j_4.raw", NativeID:"controllerType=0 controllerNumber=1 scan=2212" RTINSECONDS=2627.6685
TRUE	TRUE	(Q)GIIQPQQLAQLEAIR(S)	1				11.6778	1		839.487	1676.96	2	0.002143	1.277			17890.2	308	322	0	X-Gamma4,AGO17697.1	190321_trypsin_SA35-124j_4.2208.2208.2 File:"190321_trypsin_SA35-124j_4.raw", NativeID:"controllerType=0 controllerNumber=1 scan=2208" RTINSECONDS=2625.3127
TRUE	TRUE	(Q)LAQLEAIRS(L)	1	58.58	43.4735	20.44	2.02687	2		500.798	999.582	2	0.01039	10.39	2958.67		372901	315	323	0	X-Gamma4,AGO17697.1	190312_thermo_SA35-124j_4.1994.1994.2 File:"190312_thermo_SA35-124j_4.raw", NativeID:"controllerType=0 controllerNumber=1 scan=1994" RTINSECONDS=2958.6667
TRUE	TRUE	(Q)LAQLEAIRS(L)	0.99	58.53	43.4735	21.81	1.48149	2		500.798	999.582	2	0.01039	10.39	2960.3		299912	315	323	0	X-Gamma4,AGO17697.1	190312_thermo_SA35-124j_4.1996.1996.2 File:"190312_thermo_SA35-124j_4.raw", NativeID:"controllerType=0 controllerNumber=1 scan=1996" RTINSECONDS=2960.3039
TRUE	TRUE	(L)AQLEAIRSL(V)	1	47.24	36.8043	22.49	2.69897	2		500.798	999.582	2	0.01015	10.14	1219.94		292692	316	324	0	X-Gamma4,AGO17697.1	190228_Chymo_SA35-124j_4.1346.1346.2 File:"190228_Chymo_SA35-124j_4.raw", NativeID:"controllerType=0 controllerNumber=1 scan=1346" RTINSECONDS=1219.9389
TRUE	TRUE	(L)AQLEAIRSL(V)	1	55.59	36.8043	31.96	2.01773	2		500.798	999.582	2	0.01021	10.2	1217.84		122199	316	324	0	X-Gamma4,AGO17697.1	190228_Chymo_SA35-124j_4.1343.1343.2 File:"190228_Chymo_SA35-124j_4.raw", NativeID:"controllerType=0 controllerNumber=1 scan=1343" RTINSECONDS=1217.8393
TRUE	TRUE	(L)AQLEAIRSLVL(Q)	1	77.51	32.5334	40.98	2.36653	2		606.875	1211.74	2	0.01207	9.949	2032.04		135613	316	326	0	X-Gamma4,AGO17697.1	190228_Chymo_SA35-124j_4.2410.2410.2 File:"190228_Chymo_SA35-124j_4.raw", NativeID:"controllerType=0 controllerNumber=1 scan=2410" RTINSECONDS=2032.0423
TRUE	TRUE	(L)AQLEAIRSLVL(Q)	1	61.11	32.5334	37.87	2.16115	2		606.875	1211.74	2	0.01194	9.849	2030.12		87613.8	316	326	0	X-Gamma4,AGO17697.1	190228_Chymo_SA35-124j_4.2408.2408.2 File:"190228_Chymo_SA35-124j_4.raw", NativeID:"controllerType=0 controllerNumber=1 scan=2408" RTINSECONDS=2030.1194
TRUE	TRUE	(R)SLVLQTLPTmcNVYVPPEcSIIR(A)	1	34.13	40.4068	10	7.18709	2	Oxidation (+16), Carbamidomethyl (+57), Carbamidomethyl (+57)	902.795	2705.36	3	0.003622	1.338	2705.62		32964.2	323	345	0	X-Gamma4,AGO17697.1	190321_trypsin_SA35-124j_4.2277.2277.3 File:"190321_trypsin_SA35-124j_4.raw", NativeID:"controllerType=0 controllerNumber=1 scan=2277" RTINSECONDS=2705.6192
TRUE	TRUE	(L)VLQTLPTMcNVY(V)	0.96	43.87	41.8585	0		2	Carbamidomethyl (+57)	719.865	1437.71	2	0.01484	10.31	1998.13		28415.9	325	336	0	ACJ03452.1,ACJ03465.1,ACJ03453.1,BU-Gamma7|X-Gamma7,X-Gamma4,AGO17697.1,CS-Gamma-D3|AAD30440.1,CS-Gamma-B6|P06659.1,BAN29066.1,ACI04111.1,ACJ03428.1,ACJ03439.1	190228_Chymo_SA35-124j_4.2380.2380.2 File:"190228_Chymo_SA35-124j_4.raw", NativeID:"controllerType=0 controllerNumber=1 scan=2380"
TRUE	TRUE	(L)VLQTLPTmcNVY(V)	0.95	41.64	42.0747	0	1.55284	2	Oxidation (+16), Carbamidomethyl (+57)	727.862	1453.71	2	0.01504	10.34	1559.41		165694	325	336	0	ACJ03452.1,ACJ03465.1,ACJ03453.1,BU-Gamma7|X-Gamma7,X-Gamma4,AGO17697.1,CS-Gamma-D3|AAD30440.1,CS-Gamma-B6|P06659.1,BAN29066.1,ACI04111.1,ACJ03428.1,ACJ03439.1	190228_Chymo_SA35-124j_4.1825.1825.2 File:"190228_Chymo_SA35-124j_4.raw", NativeID:"controllerType=0 controllerNumber=1 scan=1825" RTINSECONDS=1559.4137
TRUE	TRUE	(Y)VPPEcSIIRAPF(A)	1	64.78	39.8502	52.87	7.5376	2	Carbamidomethyl (+57)	693.372	1384.73	2	0.01276	9.21	1785.74		112516	337	348	0	X-Gamma4,AGO17697.1	190228_Chymo_SA35-124j_4.2097.2097.2 File:"190228_Chymo_SA35-124j_4.raw", NativeID:"controllerType=0 controllerNumber=1 scan=2097" RTINSECONDS=1785.7353
TRUE	TRUE	(Y)VPPEcSIIRAPF(A)	1	74.95	39.8317	62.9	4.39794	2	Carbamidomethyl (+57)	693.373	1384.73	2	0.0135	9.74	1787.46		180461	337	348	0	X-Gamma4,AGO17697.1	190228_Chymo_SA35-124j_4.2099.2099.2 File:"190228_Chymo_SA35-124j_4.raw", NativeID:"controllerType=0 controllerNumber=1 scan=2099" RTINSECONDS=1787.4617
TRUE	TRUE	(Y)VPPEcSIIRAPF(A)	1	61.98	40.3755	49.37		2	Carboxymethyl (+58)	693.865	1385.71	2	0.013	9.378	1973.76		59780.5	337	348	0	X-Gamma4,AGO17697.1	190228_Chymo_SA35-124j_4.2351.2351.2 File:"190228_Chymo_SA35-124j_4.raw", NativeID:"controllerType=0 controllerNumber=1 scan=2351"
TRUE	TRUE	(Y)VPPEcSIIRAPF(A)	0.99	60.12	40.425	45.85		2	Carboxymethyl (+58)	693.864	1385.71	2	0.01288	9.29	1975.82		83801.3	337	348	0	X-Gamma4,AGO17697.1	190228_Chymo_SA35-124j_4.2354.2354.2 File:"190228_Chymo_SA35-124j_4.raw", NativeID:"controllerType=0 controllerNumber=1 scan=2354" RTINSECONDS=1975.8228
TRUE	TRUE	(V)PPEcSIIRAPF(A)	0.97				4.52288	1	Carbamidomethyl (+57)	643.838	1285.66	2	0.01232	9.572			25741.3	338	348	0	X-Gamma4,AGO17697.1	190228_Chymo_SA35-124j_4.2116.2116.2 File:"190228_Chymo_SA35-124j_4.raw", NativeID:"controllerType=0 controllerNumber=1 scan=2116" RTINSECONDS=1797.1186
TRUE	TRUE	(V)PPEcSIIRAPF(A)	0.95				4.13668	1	Carbamidomethyl (+57)	643.837	1285.66	2	0.01146	8.907	1799.48		66450.7	338	348	0	X-Gamma4,AGO17697.1	190228_Chymo_SA35-124j_4.2120.2120.2 File:"190228_Chymo_SA35-124j_4.raw", NativeID:"controllerType=0 controllerNumber=1 scan=2120" RTINSECONDS=1799.485
TRUE	TRUE	(R)APFASIVAGIGGQ(-)	1	61.42	38.2105	37.75	6.63827	2		594.326	1186.64	2	0.001678	1.413	2486.8		74226.8	346	358	0	X-Gamma4,AGO17697.1,AAF42989.1,AGO17698.1,AEA30015.1,AGO17694.1,AEA52218.1,CS-Gamma-D2|BU-Gamma2|AEA52221.1,ACM41415.1,AGO17690.1	190321_trypsin_SA35-124j_4.1996.1996.2 File:"190321_trypsin_SA35-124j_4.raw", NativeID:"controllerType=0 controllerNumber=1 scan=1996" RTINSECONDS=2486.8028
TRUE	TRUE	(F)ASIVAGIGGQ(-)	0.95	46.13	38.4485	18.33	1.85387	2		436.75	871.486	2	0.01002	11.48	1121.3		112843	349	358	0	X-Gamma4,AGO17697.1,AAF42989.1,AGO17698.1,AEA30015.1,AGO17694.1,AEA52218.1,CS-Gamma-D2|BU-Gamma2|AEA52221.1,ACM41415.1,AGO17690.1	190228_Chymo_SA35-124j_4.1213.1213.2 File:"190228_Chymo_SA35-124j_4.raw", NativeID:"controllerType=0 controllerNumber=1 scan=1213" RTINSECONDS=1121.2957

## Sheet: 124j Spot 5
Valid	Assigned	Sequence	Prob	Mascot Ion score	Mascot Identity score	Mascot Delta Ion Score	X! Tandem	NTT	Modifications	Observed	Actual Mass	Charge	Delta Da	Delta PPM	Retention Time	Intensity	TIC	Start	Stop	# Other Proteins	Other Proteins	Spectrum ID
TRUE	TRUE	(A)NmQVDPSGQVQWPQQQ(L)	1				8.4437	1	Oxidation (+16)	943.438	1884.86	2	0.01837	9.742			27588.2	20	35	0	X-Gamma4	190312_thermo_SA35-124j_5.2136.2136.2 File:"190312_thermo_SA35-124j_5.raw", NativeID:"controllerType=0 controllerNumber=1 scan=2136" RTINSECONDS=1341.7451
TRUE	TRUE	(A)NmQVDPSGQVQWPQQQLVPQPQQPL(S)	1				5.95861	1	Oxidation (+16)	962.822	2885.44	3	0.02947	10.21			9217.22	20	44	0	X-Gamma4	190228_Chymo_SA35-124j_5.3178.3178.3 File:"190228_Chymo_SA35-124j_5.raw", NativeID:"controllerType=0 controllerNumber=1 scan=3178" RTINSECONDS=2225.106
TRUE	TRUE	(Q)VDPSGQVQWPQQQ(L)	0.99	57.79	46.4705	41.71		2		748.868	1495.72	2	0.01564	10.45	1256.22		76385.3	23	35	0	X-Gamma4,ACJ03452.1,ACJ03465.1,ACJ03453.1,BU-Gamma7|X-Gamma7,ACJ03428.1,ACJ03439.1	190312_thermo_SA35-124j_5.2036.2036.2 File:"190312_thermo_SA35-124j_5.raw", NativeID:"controllerType=0 controllerNumber=1 scan=2036"
TRUE	TRUE	(L)SQQPQQAFPQPQQTFPHQPQQQVPQPQQPQQPF(L)	1				6.58503	2		1293.31	3876.91	3	0.03971	10.24			143415	45	77	0	X-Gamma4	190228_Chymo_SA35-124j_5.2440.2440.3 File:"190228_Chymo_SA35-124j_5.raw", NativeID:"controllerType=0 controllerNumber=1 scan=2440" RTINSECONDS=1774.4354
TRUE	TRUE	(Q)AFPQPQQTFPHQPQQ(Q)	0.95				3.69897	1		889.943	1777.87	2	0.01781	10.01			35726.3	51	65	0	X-Gamma4	190312_thermo_SA35-124j_5.1880.1880.2 File:"190312_thermo_SA35-124j_5.raw", NativeID:"controllerType=0 controllerNumber=1 scan=1880" RTINSECONDS=1159.5946
TRUE	TRUE	(Q)QTFPHQPQQQVPQPQQPQQPF(L)	0.97				4.02228	1		838.424	2512.25	3	0.02504	9.962			26152.9	57	77	0	X-Gamma4,AAF42989.1	190228_Chymo_SA35-124j_5.1683.1683.3 File:"190228_Chymo_SA35-124j_5.raw", NativeID:"controllerType=0 controllerNumber=1 scan=1683" RTINSECONDS=1345.9651
TRUE	TRUE	(F)PHQPQQQVPQPQQPQQPF(L)	1				5	1		1069.04	2136.07	2	0.02287	10.7			17612.6	60	77	0	X-Gamma4	190228_Chymo_SA35-124j_5.1320.1320.2 File:"190228_Chymo_SA35-124j_5.raw", NativeID:"controllerType=0 controllerNumber=1 scan=1320" RTINSECONDS=1072.3706
TRUE	TRUE	(F)PHQPQQQVPQPQQPQQPF(L)	0.99				4.5376	1		713.031	2136.07	3	0.02017	9.438			33711.4	60	77	0	X-Gamma4	190228_Chymo_SA35-124j_5.1301.1301.3 File:"190228_Chymo_SA35-124j_5.raw", NativeID:"controllerType=0 controllerNumber=1 scan=1301" RTINSECONDS=1057.5906
TRUE	TRUE	(F)PHQPQQQVPQPQQPQQPF(L)	0.96				3.74473	1		1069.04	2136.07	2	0.02189	10.24			18651.5	60	77	0	X-Gamma4	190228_Chymo_SA35-124j_5.1323.1323.2 File:"190228_Chymo_SA35-124j_5.raw", NativeID:"controllerType=0 controllerNumber=1 scan=1323" RTINSECONDS=1074.4264
TRUE	TRUE	(F)LQPQQAFPQQPQQPF(P)	0.95				3.61979	1		891.462	1780.91	2	0.01931	10.83			38778.9	78	92	0	X-Gamma4	190228_Chymo_SA35-124j_5.2436.2436.2 File:"190228_Chymo_SA35-124j_5.raw", NativeID:"controllerType=0 controllerNumber=1 scan=2436" RTINSECONDS=1772.1534
TRUE	TRUE	(F)LQPQQAFPQQPQQPFPQ(T)	0.99				4.76955	1		1004.02	2006.02	2	0.02045	10.19			87955.5	78	94	0	X-Gamma4	190228_Chymo_SA35-124j_5.2278.2278.2 File:"190228_Chymo_SA35-124j_5.raw", NativeID:"controllerType=0 controllerNumber=1 scan=2278" RTINSECONDS=1679.7347
TRUE	TRUE	(F)LQPQQAFPQQPQQPFPQ(T)	0.98				4.34679	1		669.681	2006.02	3	0.02062	10.28			62225.8	78	94	0	X-Gamma4	190228_Chymo_SA35-124j_5.2275.2275.3 File:"190228_Chymo_SA35-124j_5.raw", NativeID:"controllerType=0 controllerNumber=1 scan=2275" RTINSECONDS=1677.7033
TRUE	TRUE	(F)LQPQQAFPQQPQQPFPQTQQPQQPF(P)	0.98				4.30103	1		987.838	2960.49	3	0.03529	11.92			37894.3	78	102	0	X-Gamma4	190228_Chymo_SA35-124j_5.2956.2956.3 File:"190228_Chymo_SA35-124j_5.raw", NativeID:"controllerType=0 controllerNumber=1 scan=2956" RTINSECONDS=2071.4529
TRUE	TRUE	(F)LQPQQAFPQQPQQPFPQTQQPQQPF(P)	0.98				4.20761	1		987.837	2960.49	3	0.03291	11.11			28988.9	78	102	0	X-Gamma4	190228_Chymo_SA35-124j_5.2951.2951.3 File:"190228_Chymo_SA35-124j_5.raw", NativeID:"controllerType=0 controllerNumber=1 scan=2951" RTINSECONDS=2068.9138
TRUE	TRUE	(F)LQPQQAFPQQPQQPFPQTQQPQQPFPQQPQQPFPQ(T)	1				6.88606	1		1379.7	4136.07	3	0.03514	8.493			6873.04	78	112	0	X-Gamma4	190228_Chymo_SA35-124j_5.3127.3127.3 File:"190228_Chymo_SA35-124j_5.raw", NativeID:"controllerType=0 controllerNumber=1 scan=3127" RTINSECONDS=2183.2296
TRUE	TRUE	(F)LQPQQAFPQQPQQPFPQTQQPQQPFPQQPQQPFPQ(T)	0.96				4.56864	1		1035.03	4136.07	4	0.04092	9.892			9901.67	78	112	0	X-Gamma4	190228_Chymo_SA35-124j_5.3109.3109.4 File:"190228_Chymo_SA35-124j_5.raw", NativeID:"controllerType=0 controllerNumber=1 scan=3109" RTINSECONDS=2167.2865
TRUE	TRUE	(Q)AFPQQPQQPFPQ(T)	0.96				3.72125	1		706.859	1411.7	2	0.01382	9.782			249857	83	94	0	X-Gamma4	190312_thermo_SA35-124j_5.2416.2416.2 File:"190312_thermo_SA35-124j_5.raw", NativeID:"controllerType=0 controllerNumber=1 scan=2416" RTINSECONDS=1496.965
TRUE	TRUE	(Q)AFPQQPQQPFPQTQQPQQPFPQQPQQPFPQ(T)	1				7.58503	1		886.446	3541.75	4	0.03551	10.02			15973	83	112	0	X-Gamma4	190312_thermo_SA35-124j_5.3195.3195.4 File:"190312_thermo_SA35-124j_5.raw", NativeID:"controllerType=0 controllerNumber=1 scan=3195" RTINSECONDS=2135.0918
TRUE	TRUE	(F)PQTQQPQQPFPQQPQQPFPQTQQPQQPFPQFQQPHQPF(H)	1				12.2676	1		1141.57	4562.25	4	0.05785	12.68			32362.8	137	174	0		190228_Chymo_SA35-124j_5.3207.3207.4 File:"190228_Chymo_SA35-124j_5.raw", NativeID:"controllerType=0 controllerNumber=1 scan=3207" RTINSECONDS=2247.6948
TRUE	TRUE	(F)PQTQQPQQPFPQQPQQPFPQTQQPQQPFPQFQQPHQPF(H)	1				7.76955	1		1141.57	4562.26	4	0.06957	15.25			12581	137	174	0		190228_Chymo_SA35-124j_5.3200.3200.4 File:"190228_Chymo_SA35-124j_5.raw", NativeID:"controllerType=0 controllerNumber=1 scan=3200" RTINSECONDS=2243.39
TRUE	TRUE	(Q)TQQPQQPFPQQPQQPFPQTQQPQQPFPQ(F)	1				8.67778	1		1110.22	3327.64	3	0.03095	9.297			15500.7	139	166	0	X-Gamma4,AAF42989.1,AGO17698.1,AEA30015.1,AGO17694.1,AEA52218.1,CS-Gamma-D2|BU-Gamma2|AEA52221.1,ACM41415.1,AGO17690.1	190312_thermo_SA35-124j_5.2919.2919.3 File:"190312_thermo_SA35-124j_5.raw", NativeID:"controllerType=0 controllerNumber=1 scan=2919" RTINSECONDS=1898.2357
TRUE	TRUE	(Q)TQQPQQPFPQQPQQPFPQTQQPQQPFPQ(F)	0.98				4.40894	1		1110.22	3327.64	3	0.03131	9.407			19641.1	139	166	0	X-Gamma4,AAF42989.1,AGO17698.1,AEA30015.1,AGO17694.1,AEA52218.1,CS-Gamma-D2|BU-Gamma2|AEA52221.1,ACM41415.1,AGO17690.1	190312_thermo_SA35-124j_5.2922.2922.3 File:"190312_thermo_SA35-124j_5.raw", NativeID:"controllerType=0 controllerNumber=1 scan=2922" RTINSECONDS=1900.2731
TRUE	TRUE	(Q)TQQPQQPFPQQPQQPFPQTQQPQQPFPQF(Q)	0.99				4.72125	1		1159.24	3474.71	3	0.03652	10.51			4873.89	139	167	0	X-Gamma4	190228_Chymo_SA35-124j_5.3406.3406.3 File:"190228_Chymo_SA35-124j_5.raw", NativeID:"controllerType=0 controllerNumber=1 scan=3406" RTINSECONDS=2392.9682
TRUE	TRUE	(Q)TQQPQQPFPQQPQQPFPQTQQPQQPFPQFQQPHQPF(H)	1				11.5686	1		1085.29	4337.13	4	0.04572	10.54			60953.3	139	174	0		190228_Chymo_SA35-124j_5.3195.3195.4 File:"190228_Chymo_SA35-124j_5.raw", NativeID:"controllerType=0 controllerNumber=1 scan=3195" RTINSECONDS=2238.4591
TRUE	TRUE	(Q)TQQPQQPFPQQPQQPFPQTQQPQQPFPQFQQPHQPF(H)	1				9.76955	1		1085.29	4337.13	4	0.04669	10.76			17263.3	139	174	0		190228_Chymo_SA35-124j_5.3192.3192.4 File:"190228_Chymo_SA35-124j_5.raw", NativeID:"controllerType=0 controllerNumber=1 scan=3192" RTINSECONDS=2235.2424
TRUE	TRUE	(T)QQPQQPFPQQPQQPFPQTQQPQQPFPQ(F)	1				11.3188	1		1076.54	3226.59	3	0.03226	9.995			22608.9	140	166	0	X-Gamma4,AAF42989.1,AGO17698.1,AEA30015.1,AGO17694.1,AEA52218.1,CS-Gamma-D2|BU-Gamma2|AEA52221.1,ACM41415.1,AGO17690.1	190312_thermo_SA35-124j_5.2934.2934.3 File:"190312_thermo_SA35-124j_5.raw", NativeID:"controllerType=0 controllerNumber=1 scan=2934" RTINSECONDS=1910.5829
TRUE	TRUE	(F)PQQPQQPFPQTQQPQQPFPQFQQPHQPF(H)	1				15	1		1128.56	3382.67	3	0.0379	11.2			14014.8	147	174	0		190228_Chymo_SA35-124j_5.2976.2976.3 File:"190228_Chymo_SA35-124j_5.raw", NativeID:"controllerType=0 controllerNumber=1 scan=2976" RTINSECONDS=2082.0171
TRUE	TRUE	(F)PQQPQQPFPQTQQPQQPFPQFQQPHQPF(H)	1				15	1		1128.56	3382.67	3	0.03863	11.42			17944.6	147	174	0		190228_Chymo_SA35-124j_5.2979.2979.3 File:"190228_Chymo_SA35-124j_5.raw", NativeID:"controllerType=0 controllerNumber=1 scan=2979" RTINSECONDS=2084.0172
TRUE	TRUE	(F)PQTQQPQQPFPQFQQPHQPF(H)	0.97				3.92082	1		811.737	2432.19	3	0.02187	8.987			83728.2	155	174	0		190228_Chymo_SA35-124j_5.2557.2557.3 File:"190228_Chymo_SA35-124j_5.raw", NativeID:"controllerType=0 controllerNumber=1 scan=2557" RTINSECONDS=1824.482
TRUE	TRUE	(Q)TQQPQQPFPQFQQPHQPF(H)	1				11.7447	1		736.7	2207.08	3	0.02359	10.68			589145	157	174	0		190228_Chymo_SA35-124j_5.2545.2545.3 File:"190228_Chymo_SA35-124j_5.raw", NativeID:"controllerType=0 controllerNumber=1 scan=2545" RTINSECONDS=1820.0911
TRUE	TRUE	(Q)TQQPQQPFPQFQQPHQPF(H)	1				8.06048	1		736.7	2207.08	3	0.02231	10.1			262223	157	174	0		190228_Chymo_SA35-124j_5.2535.2535.3 File:"190228_Chymo_SA35-124j_5.raw", NativeID:"controllerType=0 controllerNumber=1 scan=2535" RTINSECONDS=1816.0685
TRUE	TRUE	(Q)QPQQPFPQFQQPHQPF(H)	0.98				4.3279	1		660.331	1977.97	3	0.02137	10.8			84152	159	174	0		190228_Chymo_SA35-124j_5.2581.2581.3 File:"190228_Chymo_SA35-124j_5.raw", NativeID:"controllerType=0 controllerNumber=1 scan=2581" RTINSECONDS=1833.6102
TRUE	TRUE	(Q)FQQPHQPFHQPQQQFPQPQQPQQ(S)	1				7.38722	1		951.799	2852.38	3	0.02273	7.967			12529.3	167	189	0		190312_thermo_SA35-124j_5.1859.1859.3 File:"190312_thermo_SA35-124j_5.raw", NativeID:"controllerType=0 controllerNumber=1 scan=1859" RTINSECONDS=1138.3592
TRUE	TRUE	(P)FHQPQQQFPQPQQPQQ(S)	1				9.35655	1		995.989	1989.96	2	0.0186	9.345			146901	174	189	0		190312_thermo_SA35-124j_5.1439.1439.2 File:"190312_thermo_SA35-124j_5.raw", NativeID:"controllerType=0 controllerNumber=1 scan=1439" RTINSECONDS=887.8168
TRUE	TRUE	(P)FHQPQQQFPQPQQPQQ(S)	1				7.79588	1		995.99	1989.96	2	0.01958	9.835			229776	174	189	0		190312_thermo_SA35-124j_5.1444.1444.2 File:"190312_thermo_SA35-124j_5.raw", NativeID:"controllerType=0 controllerNumber=1 scan=1444" RTINSECONDS=890.2014
TRUE	TRUE	(F)HQPQQQFPQPQQPQ(Q)	1				8.29243	1		858.424	1714.83	2	0.01584	9.235			28512	175	188	0		190228_Chymo_SA35-124j_5.644.644.2 File:"190228_Chymo_SA35-124j_5.raw", NativeID:"controllerType=0 controllerNumber=1 scan=644" RTINSECONDS=660.8271
TRUE	TRUE	(F)HQPQQQFPQPQQPQ(Q)	1				7.72125	1		858.424	1714.83	2	0.01609	9.377			21398.9	175	188	0		190228_Chymo_SA35-124j_5.637.637.2 File:"190228_Chymo_SA35-124j_5.raw", NativeID:"controllerType=0 controllerNumber=1 scan=637" RTINSECONDS=657.8191
TRUE	TRUE	(F)HQPQQQFPQPQQPQQ(S)	1				7.76955	1		922.455	1842.9	2	0.01938	10.51			24086.7	175	189	0		190228_Chymo_SA35-124j_5.716.716.2 File:"190228_Chymo_SA35-124j_5.raw", NativeID:"controllerType=0 controllerNumber=1 scan=716" RTINSECONDS=688.9874
TRUE	TRUE	(F)HQPQQQFPQPQQPQQ(S)	0.96				3.82391	1		922.455	1842.9	2	0.01889	10.24			14719.9	175	189	0		190228_Chymo_SA35-124j_5.777.777.2 File:"190228_Chymo_SA35-124j_5.raw", NativeID:"controllerType=0 controllerNumber=1 scan=777" RTINSECONDS=714.8207
TRUE	TRUE	(F)HQPQQQFPQPQQPQQSF(P)	1				9.72125	1		1039.51	2077	2	0.02054	9.885			27831	175	191	0		190228_Chymo_SA35-124j_5.1420.1420.2 File:"190228_Chymo_SA35-124j_5.raw", NativeID:"controllerType=0 controllerNumber=1 scan=1420" RTINSECONDS=1146.696
TRUE	TRUE	(F)HQPQQQFPQPQQPQQSF(P)	1				5.45593	1		693.34	2077	3	0.02193	10.55			73361	175	191	0		190228_Chymo_SA35-124j_5.1432.1432.3 File:"190228_Chymo_SA35-124j_5.raw", NativeID:"controllerType=0 controllerNumber=1 scan=1432" RTINSECONDS=1151.2013
TRUE	TRUE	(F)HQPQQQFPQPQQPQQSF(P)	0.99				4.69897	1		693.34	2077	3	0.0212	10.2			78940.1	175	191	0		190228_Chymo_SA35-124j_5.1441.1441.3 File:"190228_Chymo_SA35-124j_5.raw", NativeID:"controllerType=0 controllerNumber=1 scan=1441" RTINSECONDS=1154.8528
TRUE	TRUE	(F)HQPQQQFPQPQQPQQSF(P)	0.98				4.30103	1		1039.51	2077	2	0.02005	9.65			21416.6	175	191	0		190228_Chymo_SA35-124j_5.1412.1412.2 File:"190228_Chymo_SA35-124j_5.raw", NativeID:"controllerType=0 controllerNumber=1 scan=1412" RTINSECONDS=1143.2878
TRUE	TRUE	(F)HQPQQQFPQPQQPQQSFPQ(Q)	1				6.95861	1		1152.06	2302.11	2	0.02486	10.8			28420.7	175	193	0		190228_Chymo_SA35-124j_5.1455.1455.2 File:"190228_Chymo_SA35-124j_5.raw", NativeID:"controllerType=0 controllerNumber=1 scan=1455" RTINSECONDS=1161.1097
TRUE	TRUE	(F)HQPQQQFPQPQQPQQSFPQQQRPF(I)	1				14.8539	2		987.16	2958.46	3	0.03124	10.55			24402.8	175	198	0		190228_Chymo_SA35-124j_5.1667.1667.3 File:"190228_Chymo_SA35-124j_5.raw", NativeID:"controllerType=0 controllerNumber=1 scan=1667" RTINSECONDS=1336.568
TRUE	TRUE	(F)HQPQQQFPQPQQPQQSFPQQQRPF(I)	1				13.2924	2		987.16	2958.46	3	0.03051	10.31			61041	175	198	0		190228_Chymo_SA35-124j_5.1671.1671.3 File:"190228_Chymo_SA35-124j_5.raw", NativeID:"controllerType=0 controllerNumber=1 scan=1671" RTINSECONDS=1338.9562
TRUE	TRUE	(F)HQPQQQFPQPQQPQQSFPQQQRPF(I)	1				8.20066	2		740.624	2958.47	4	0.04044	13.66			75200.5	175	198	0		190228_Chymo_SA35-124j_5.1679.1679.4 File:"190228_Chymo_SA35-124j_5.raw", NativeID:"controllerType=0 controllerNumber=1 scan=1679" RTINSECONDS=1343.6381
TRUE	TRUE	(F)HQPQQQFPQPqQPQQSFPQQQRPF(I)	0.99	45.58	40.6382	0.64		2	Deamidated (+1)	987.489	2959.45	3	0.03343	11.29	1404.65		97439.7	175	198	0		190228_Chymo_SA35-124j_5.1783.1783.3 File:"190228_Chymo_SA35-124j_5.raw", NativeID:"controllerType=0 controllerNumber=1 scan=1783"
TRUE	TRUE	(F)HQPQQqFPQPQQPQQSFPQQQRPF(I)	0.98	43.17	40.6224	0		2	Deamidated (+1)	987.489	2959.44	3	0.0327	11.04	1406.93		97141.7	175	198	0		190228_Chymo_SA35-124j_5.1787.1787.3 File:"190228_Chymo_SA35-124j_5.raw", NativeID:"controllerType=0 controllerNumber=1 scan=1787"
TRUE	TRUE	(F)HQPQQQFPQPQQPQQSFPQQQRPF(I)	0.98	39.76	40.5011	27.5		2		987.16	2958.46	3	0.0305	10.31	1338.96		93358.2	175	198	0		190228_Chymo_SA35-124j_5.1671.1671.3 File:"190228_Chymo_SA35-124j_5.raw", NativeID:"controllerType=0 controllerNumber=1 scan=1671"
TRUE	TRUE	(F)HQPQQQFPQPQQPQQSFPQQQRPF(I)	0.97	38.48	40.4836	27.84		2		987.16	2958.46	3	0.03124	10.55	1336.57		38281.2	175	198	0		190228_Chymo_SA35-124j_5.1667.1667.3 File:"190228_Chymo_SA35-124j_5.raw", NativeID:"controllerType=0 controllerNumber=1 scan=1667"
TRUE	TRUE	(Q)QQFPQPQQPQQSFPQQQRPF(I)	1				5.4318	1		823.749	2468.23	3	0.02692	10.9			117926	179	198	0		190228_Chymo_SA35-124j_5.2009.2009.3 File:"190228_Chymo_SA35-124j_5.raw", NativeID:"controllerType=0 controllerNumber=1 scan=2009" RTINSECONDS=1519.4274
TRUE	TRUE	(Q)QQFPQPQQPQQSFPQQQRPF(I)	0.99				5.13077	1		823.748	2468.22	3	0.02418	9.791			41595.6	179	198	0		190228_Chymo_SA35-124j_5.2006.2006.3 File:"190228_Chymo_SA35-124j_5.raw", NativeID:"controllerType=0 controllerNumber=1 scan=2006" RTINSECONDS=1517.3599
TRUE	TRUE	(Q)qQFPQPQQPQQSFPQQQRPF(I)	0.99				4.82391	1	Ammonia-loss (-17)	818.073	2451.2	3	0.02521	10.28			34936.6	179	198	0		190228_Chymo_SA35-124j_5.2698.2698.3 File:"190228_Chymo_SA35-124j_5.raw", NativeID:"controllerType=0 controllerNumber=1 scan=2698" RTINSECONDS=1899.7578
TRUE	TRUE	(F)PQPQQPQQSFPQQQRPF(I)	0.97				4.09152	1		689.353	2065.04	3	0.02417	11.7			39247.5	182	198	0		190228_Chymo_SA35-124j_5.1483.1483.3 File:"190228_Chymo_SA35-124j_5.raw", NativeID:"controllerType=0 controllerNumber=1 scan=1483" RTINSECONDS=1183.1499
TRUE	TRUE	(Q)PQQPQQSFPQQQRPF(I)	1				5.46852	1		920.971	1839.93	2	0.0245	13.31			18136.4	184	198	0		190228_Chymo_SA35-124j_5.1726.1726.2 File:"190228_Chymo_SA35-124j_5.raw", NativeID:"controllerType=0 controllerNumber=1 scan=1726" RTINSECONDS=1366.2283
TRUE	TRUE	(Q)QPQQSFPQQQRPF(I)	0.99				4.42022	1		808.411	1614.81	2	0.01663	10.29			51677.1	186	198	0		190228_Chymo_SA35-124j_5.1297.1297.2 File:"190228_Chymo_SA35-124j_5.raw", NativeID:"controllerType=0 controllerNumber=1 scan=1297" RTINSECONDS=1054.1693
TRUE	TRUE	(Q)QPQQSFPQQQRPF(I)	0.97				3.92082	1		808.411	1614.81	2	0.01651	10.22			37828.3	186	198	0		190228_Chymo_SA35-124j_5.1289.1289.2 File:"190228_Chymo_SA35-124j_5.raw", NativeID:"controllerType=0 controllerNumber=1 scan=1289" RTINSECONDS=1050.7083
TRUE	TRUE	(Q)QSFPQQQRPF(I)	0.99				4.5376	1		631.824	1261.63	2	0.01256	9.948			131425	189	198	0		190228_Chymo_SA35-124j_5.1114.1114.2 File:"190228_Chymo_SA35-124j_5.raw", NativeID:"controllerType=0 controllerNumber=1 scan=1114" RTINSECONDS=955.6257
TRUE	TRUE	(Q)QSFPQQQRPF(I)	0.98				4.09152	1		631.824	1261.63	2	0.01317	10.43			89355.2	189	198	0		190228_Chymo_SA35-124j_5.1112.1112.2 File:"190228_Chymo_SA35-124j_5.raw", NativeID:"controllerType=0 controllerNumber=1 scan=1112" RTINSECONDS=953.8775
TRUE	TRUE	(F)IQPSLQQRL(N)	0.98	34.89	33.5064	12.81		2		541.825	1081.64	2	0.01102	10.18	962.122		134680	199	207	0	X-Gamma4	190228_Chymo_SA35-124j_5.1124.1124.2 File:"190228_Chymo_SA35-124j_5.raw", NativeID:"controllerType=0 controllerNumber=1 scan=1124"
TRUE	TRUE	(W)SIIWPQSDcQVmQQQ(C)	1				7.22915	1	Carbamidomethyl (+57), Oxidation (+16)	932.431	1862.85	2	0.01828	9.808			8694.05	229	243	0	X-Gamma4,AGO17697.1	190228_Chymo_SA35-124j_5.2189.2189.2 File:"190228_Chymo_SA35-124j_5.raw", NativeID:"controllerType=0 controllerNumber=1 scan=2189" RTINSECONDS=1619.3006
TRUE	TRUE	(W)SIIWPQSDcQVmQQQ(C)	1				5.01773	1	Carbamidomethyl (+57), Oxidation (+16)	932.431	1862.85	2	0.01865	10			8584.87	229	243	0	X-Gamma4,AGO17697.1	190228_Chymo_SA35-124j_5.2196.2196.2 File:"190228_Chymo_SA35-124j_5.raw", NativeID:"controllerType=0 controllerNumber=1 scan=2196" RTINSECONDS=1622.5792
TRUE	TRUE	(S)IIWPQSDcQ(V)	0.98	45.28	46.5161	0		2	Carbamidomethyl (+57)	573.772	1145.53	2	0.01215	10.59	1392.52		96002.6	230	238	0	X-Gamma4,AGO17697.1,AAF42989.1,AGO17698.1,AEA30015.1,AGO17694.1,AEA52218.1,CS-Gamma-D2|BU-Gamma2|AEA52221.1,ACM41415.1,AGO17690.1	190312_thermo_SA35-124j_5.2213.2213.2 File:"190312_thermo_SA35-124j_5.raw", NativeID:"controllerType=0 controllerNumber=1 scan=2213"
TRUE	TRUE	(S)IIWPQSDcQ(V)	0.97	43.57	46.5161	0		2	Carbamidomethyl (+57)	573.772	1145.53	2	0.01202	10.49	1390.43		80347.8	230	238	0	X-Gamma4,AGO17697.1,AAF42989.1,AGO17698.1,AEA30015.1,AGO17694.1,AEA52218.1,CS-Gamma-D2|BU-Gamma2|AEA52221.1,ACM41415.1,AGO17690.1	190312_thermo_SA35-124j_5.2209.2209.2 File:"190312_thermo_SA35-124j_5.raw", NativeID:"controllerType=0 controllerNumber=1 scan=2209"
TRUE	TRUE	(L)AQIPQQLQcAAIH(S)	1				9.08092	1	Carbamidomethyl (+57)	739.391	1476.77	2	0.01576	10.67			32329.5	249	261	0	X-Gamma4,AGO17697.1	190228_Chymo_SA35-124j_5.1583.1583.2 File:"190228_Chymo_SA35-124j_5.raw", NativeID:"controllerType=0 controllerNumber=1 scan=1583" RTINSECONDS=1248.1583
TRUE	TRUE	(L)AQIPQQLQcAAIH(S)	1				8.88606	1	Carbamidomethyl (+57)	739.39	1476.76	2	0.01381	9.345			27328.1	249	261	0	X-Gamma4,AGO17697.1	190228_Chymo_SA35-124j_5.1580.1580.2 File:"190228_Chymo_SA35-124j_5.raw", NativeID:"controllerType=0 controllerNumber=1 scan=1580" RTINSECONDS=1246.1377
TRUE	TRUE	(L)qcAAIHSVVH(S)	0.99				4.74473	1	Ammonia-loss (-17), Carbamidomethyl (+57)	552.772	1103.53	2	0.01157	10.48			95311.6	256	265	0	X-Gamma4,AGO17697.1	190228_Chymo_SA35-124j_5.996.996.2 File:"190228_Chymo_SA35-124j_5.raw", NativeID:"controllerType=0 controllerNumber=1 scan=996" RTINSECONDS=899.4676
TRUE	TRUE	(H)SIIVQQQQQQQQQQQQQQQGmHIL(L)	1				7.69897	1	Oxidation (+16)	973.831	2918.47	3	0.02878	9.86			6379.91	266	289	0		190228_Chymo_SA35-124j_5.1484.1484.3 File:"190228_Chymo_SA35-124j_5.raw", NativeID:"controllerType=0 controllerNumber=1 scan=1484" RTINSECONDS=1183.4704
TRUE	TRUE	(H)SIIVQQQQQQQQQQQQQQQGmHIL(L)	1				6.61979	1	Oxidation (+16)	973.832	2918.47	3	0.03135	10.74			5687.55	266	289	0		190228_Chymo_SA35-124j_5.1479.1479.3 File:"190228_Chymo_SA35-124j_5.raw", NativeID:"controllerType=0 controllerNumber=1 scan=1479" RTINSECONDS=1179.6428
TRUE	TRUE	(S)IIVQQQQQQQQQ(Q)	1				6.95861	1		748.902	1495.79	2	0.01495	9.991			89178.4	267	278	0		190312_thermo_SA35-124j_5.646.646.2 File:"190312_thermo_SA35-124j_5.raw", NativeID:"controllerType=0 controllerNumber=1 scan=646" RTINSECONDS=524.4937
TRUE	TRUE	(S)IIVQQQQQQQQQQ(Q)	1				7.38722	1		812.932	1623.85	2	0.01666	10.25			49830.6	267	279	0		190312_thermo_SA35-124j_5.655.655.2 File:"190312_thermo_SA35-124j_5.raw", NativeID:"controllerType=0 controllerNumber=1 scan=655" RTINSECONDS=527.7435
TRUE	TRUE	(S)IIVQQQQQQQQQQ(Q)	0.99				4.74473	1		812.932	1623.85	2	0.01641	10.1			103760	267	279	0		190312_thermo_SA35-124j_5.663.663.2 File:"190312_thermo_SA35-124j_5.raw", NativeID:"controllerType=0 controllerNumber=1 scan=663" RTINSECONDS=530.8176
TRUE	TRUE	(S)IIVQQQQQQQQQQQ(Q)	1				9.34679	1		876.961	1751.91	2	0.01555	8.873			34099.3	267	280	0		190312_thermo_SA35-124j_5.674.674.2 File:"190312_thermo_SA35-124j_5.raw", NativeID:"controllerType=0 controllerNumber=1 scan=674" RTINSECONDS=534.7
TRUE	TRUE	(S)IIVQQQQQQQQQQQ(Q)	1				9	1		876.962	1751.91	2	0.01726	9.848			83134.8	267	280	0		190312_thermo_SA35-124j_5.685.685.2 File:"190312_thermo_SA35-124j_5.raw", NativeID:"controllerType=0 controllerNumber=1 scan=685" RTINSECONDS=538.6142
TRUE	TRUE	(S)IIVQQQQQQQQQQQQ(Q)	1				6.67778	1		940.992	1879.97	2	0.01994	10.6			29533.9	267	281	0		190312_thermo_SA35-124j_5.708.708.2 File:"190312_thermo_SA35-124j_5.raw", NativeID:"controllerType=0 controllerNumber=1 scan=708" RTINSECONDS=546.5397
TRUE	TRUE	(S)IIVQQQQQQQQQQQQ(Q)	1				5.22915	1		940.992	1879.97	2	0.01957	10.41			52428.1	267	281	0		190312_thermo_SA35-124j_5.697.697.2 File:"190312_thermo_SA35-124j_5.raw", NativeID:"controllerType=0 controllerNumber=1 scan=697" RTINSECONDS=542.6568
TRUE	TRUE	(S)IIVQQQQQQQQQQQQQ(Q)	1				8.00436	1		1005.02	2008.03	2	0.02152	10.71			11650	267	282	0		190312_thermo_SA35-124j_5.722.722.2 File:"190312_thermo_SA35-124j_5.raw", NativeID:"controllerType=0 controllerNumber=1 scan=722" RTINSECONDS=551.1386
TRUE	TRUE	(S)IIVQQQQQQQQQQQQQ(Q)	1				5.50864	1		670.351	2008.03	3	0.02078	10.34			296306	267	282	0		190312_thermo_SA35-124j_5.696.696.3 File:"190312_thermo_SA35-124j_5.raw", NativeID:"controllerType=0 controllerNumber=1 scan=696" RTINSECONDS=542.4238
TRUE	TRUE	(S)IIVQQQQQQQQQQQQQQ(Q)	0.99				4.49485	1		713.037	2136.09	3	0.02193	10.26			184396	267	283	0		190312_thermo_SA35-124j_5.707.707.3 File:"190312_thermo_SA35-124j_5.raw", NativeID:"controllerType=0 controllerNumber=1 scan=707" RTINSECONDS=546.297
TRUE	TRUE	(S)IIVQQQQQQQQQQQQQQQ(G)	0.99				4.49485	1		755.724	2264.15	3	0.02308	10.19			52831	267	284	0		190312_thermo_SA35-124j_5.720.720.3 File:"190312_thermo_SA35-124j_5.raw", NativeID:"controllerType=0 controllerNumber=1 scan=720" RTINSECONDS=550.6218
TRUE	TRUE	(S)IIVQQQQQQQQQQQQQQQG(M)	1	62.05	41.0609	35.49		2		774.731	2321.17	3	0.02337	10.07	546.796		213339	267	285	0		190312_thermo_SA35-124j_5.709.709.3 File:"190312_thermo_SA35-124j_5.raw", NativeID:"controllerType=0 controllerNumber=1 scan=709"
TRUE	TRUE	(S)IIVQQQQQQQQQQQQQQQG(M)	1	52.72	41.0571	29.72		2		774.731	2321.17	3	0.02392	10.3	550.161		769533	267	285	0		190312_thermo_SA35-124j_5.718.718.3 File:"190312_thermo_SA35-124j_5.raw", NativeID:"controllerType=0 controllerNumber=1 scan=718"
TRUE	TRUE	(S)IIVQQQQQQQQQQQQQQQG(M)	0.99	52.01	41.1227	32.66		2		1161.59	2321.17	2	0.02308	9.939	560.551		88766.4	267	285	0		190312_thermo_SA35-124j_5.746.746.2 File:"190312_thermo_SA35-124j_5.raw", NativeID:"controllerType=0 controllerNumber=1 scan=746"
TRUE	TRUE	(S)IIVQQQQQQQQQQQQQQQG(M)	0.98	40.51	41.1661	30.42		2		1161.59	2321.17	2	0.02235	9.624	557.174		42384.6	267	285	0		190312_thermo_SA35-124j_5.737.737.2 File:"190312_thermo_SA35-124j_5.raw", NativeID:"controllerType=0 controllerNumber=1 scan=737"
TRUE	TRUE	(S)IIVQQQQQQQQQQQQQQQG(M)	0.98				4.14874	2		774.731	2321.17	3	0.02392	10.3			436748	267	285	0		190312_thermo_SA35-124j_5.718.718.3 File:"190312_thermo_SA35-124j_5.raw", NativeID:"controllerType=0 controllerNumber=1 scan=718" RTINSECONDS=550.1611
TRUE	TRUE	(S)IIVQQQQQQQQQQQQQQQGmH(I)	1				14.1938	2	Oxidation (+16)	869.429	2605.27	3	0.02452	9.407			824204	267	287	0		190312_thermo_SA35-124j_5.512.512.3 File:"190312_thermo_SA35-124j_5.raw", NativeID:"controllerType=0 controllerNumber=1 scan=512" RTINSECONDS=476.7019
TRUE	TRUE	(S)IIVQQQQQQQQQQQQQQQGMH(I)	1				13.9208	2		864.098	2589.27	3	0.02608	10.07			121881	267	287	0		190312_thermo_SA35-124j_5.793.793.3 File:"190312_thermo_SA35-124j_5.raw", NativeID:"controllerType=0 controllerNumber=1 scan=793" RTINSECONDS=582.4075
TRUE	TRUE	(S)IIVQQQQQQQQQQQQQQQGMH(I)	1				12.6576	2		864.098	2589.27	3	0.02462	9.505			43857.5	267	287	0		190312_thermo_SA35-124j_5.788.788.3 File:"190312_thermo_SA35-124j_5.raw", NativeID:"controllerType=0 controllerNumber=1 scan=788" RTINSECONDS=580.0491
TRUE	TRUE	(S)IIVQQQQQQQQQQQQQQQGmH(I)	1				10.699	2	Oxidation (+16)	869.428	2605.26	3	0.01902	7.299			52877.7	267	287	0		190312_thermo_SA35-124j_5.507.507.3 File:"190312_thermo_SA35-124j_5.raw", NativeID:"controllerType=0 controllerNumber=1 scan=507" RTINSECONDS=474.3563
TRUE	TRUE	(S)IIVQQQQQQQQQQQQQQqGMH(I)	1				7.24413	2	Carbamidomethyl (+57), Gln->Cys (-25)	874.762	2621.26	3	0.04565	17.41			13202.9	267	287	0		190312_thermo_SA35-124j_5.584.584.3 File:"190312_thermo_SA35-124j_5.raw", NativeID:"controllerType=0 controllerNumber=1 scan=584" RTINSECONDS=501.6555
TRUE	TRUE	(S)IIVQQQQQQQQQQQQQQQGMH(I)	1	69.31	40.9653	47.06		2		864.098	2589.27	3	0.02462	9.504	580.049		89691.9	267	287	0		190312_thermo_SA35-124j_5.788.788.3 File:"190312_thermo_SA35-124j_5.raw", NativeID:"controllerType=0 controllerNumber=1 scan=788"
TRUE	TRUE	(S)IIVQQQQQQQQQQQQQQQGMH(I)	1	65.33	40.8899	46.43		2		864.098	2589.27	3	0.02609	10.07	582.407		232903	267	287	0		190312_thermo_SA35-124j_5.793.793.3 File:"190312_thermo_SA35-124j_5.raw", NativeID:"controllerType=0 controllerNumber=1 scan=793"
TRUE	TRUE	(S)IIVQQQQQQQQQQQQQQQGmH(I)	1				6.60206	2	Oxidation (+16)	652.324	2605.27	4	0.02554	9.8			120844	267	287	0		190312_thermo_SA35-124j_5.517.517.4 File:"190312_thermo_SA35-124j_5.raw", NativeID:"controllerType=0 controllerNumber=1 scan=517" RTINSECONDS=477.865
TRUE	TRUE	(S)IIVQQQQQQQQQQQQQQQGmH(I)	1				5.56864	2	Met->Tyr (+32)	874.762	2621.26	3	-0.00695	-2.651			11068.7	267	287	0		190312_thermo_SA35-124j_5.577.577.3 File:"190312_thermo_SA35-124j_5.raw", NativeID:"controllerType=0 controllerNumber=1 scan=577" RTINSECONDS=498.819
TRUE	TRUE	(S)IIVQQQQQQQQQQQQQQQGmH(I)	0.99	68.53	40.835	51.8		2	Oxidation (+16)	869.429	2605.27	3	0.02452	9.407	476.702		1571160	267	287	0		190312_thermo_SA35-124j_5.512.512.3 File:"190312_thermo_SA35-124j_5.raw", NativeID:"controllerType=0 controllerNumber=1 scan=512"
TRUE	TRUE	(S)IIVQQQQQQQQQQQQQQQGmH(I)	0.99	56.81	40.8106	47.62		2	Oxidation (+16)	652.324	2605.27	4	0.02579	9.894	480.689		901475	267	287	0		190312_thermo_SA35-124j_5.524.524.4 File:"190312_thermo_SA35-124j_5.raw", NativeID:"controllerType=0 controllerNumber=1 scan=524"
TRUE	TRUE	(S)IIVQQQQQQQQQQQQQQQGmH(I)	0.99				5.11351	2	Oxidation (+16)	652.324	2605.27	4	0.02579	9.894			459969	267	287	0		190312_thermo_SA35-124j_5.524.524.4 File:"190312_thermo_SA35-124j_5.raw", NativeID:"controllerType=0 controllerNumber=1 scan=524" RTINSECONDS=480.6892
TRUE	TRUE	(S)IIVQQQQQQQQQQQQQQQGmH(I)	0.98	61.47	40.9764	40		2	Oxidation (+16)	869.428	2605.26	3	0.01902	7.299	474.356		105589	267	287	0		190312_thermo_SA35-124j_5.507.507.3 File:"190312_thermo_SA35-124j_5.raw", NativeID:"controllerType=0 controllerNumber=1 scan=507"
TRUE	TRUE	(S)IIVQQQQQQQQQQQQQQQGmH(I)	0.96	45.74	40.8109	34.87		2	Oxidation (+16)	652.324	2605.27	4	0.02554	9.801	477.865		254959	267	287	0		190312_thermo_SA35-124j_5.517.517.4 File:"190312_thermo_SA35-124j_5.raw", NativeID:"controllerType=0 controllerNumber=1 scan=517"
TRUE	TRUE	(M)HILLPLSQQQQLGQGTLVQGQGIIQPQQLAQLEAIR(S)	1				15	1		987.058	3944.2	4	0.00606	1.536			14130.8	287	322	0		190321_trypsin_SA35-124j_5.2832.2832.4 File:"190321_trypsin_SA35-124j_5.raw", NativeID:"controllerType=0 controllerNumber=1 scan=2832" RTINSECONDS=2769.3246
TRUE	TRUE	(M)HILLPLSQQQQLGQGTLVQGQGIIQPQQLAQLEAIR(S)	1				15	1		987.059	3944.21	4	0.008745	2.217			14427.1	287	322	0		190321_trypsin_SA35-124j_5.2836.2836.4 File:"190321_trypsin_SA35-124j_5.raw", NativeID:"controllerType=0 controllerNumber=1 scan=2836" RTINSECONDS=2774.6112
TRUE	TRUE	(H)ILLPLSQQQQLGQGTL(V)	1				10.8539	1		869.008	1736	2	0.01777	10.23			15965.6	288	303	0		190228_Chymo_SA35-124j_5.3306.3306.2 File:"190228_Chymo_SA35-124j_5.raw", NativeID:"controllerType=0 controllerNumber=1 scan=3306" RTINSECONDS=2314.2846
TRUE	TRUE	(H)ILLPLSQQQQLGQGTL(V)	1				9.27572	1		869.008	1736	2	0.01704	9.808			19389.2	288	303	0		190228_Chymo_SA35-124j_5.3308.3308.2 File:"190228_Chymo_SA35-124j_5.raw", NativeID:"controllerType=0 controllerNumber=1 scan=3308" RTINSECONDS=2316.1131
TRUE	TRUE	(H)ILLPLSQQQQLGQGTLVQGQGIIQPQQLAQLEAIR(S)	1				13.7696	1		952.793	3807.14	4	0.003436	0.9023			17354.9	288	322	0		190321_trypsin_SA35-124j_5.2998.2998.4 File:"190321_trypsin_SA35-124j_5.raw", NativeID:"controllerType=0 controllerNumber=1 scan=2998" RTINSECONDS=3002.289
TRUE	TRUE	(H)ILLPLSQQQQLGQGTLVQGQGIIQPQQLAQLEAIR(S)	1				8.45593	1		952.795	3807.15	4	0.01125	2.954			30855	288	322	0		190321_trypsin_SA35-124j_5.3001.3001.4 File:"190321_trypsin_SA35-124j_5.raw", NativeID:"controllerType=0 controllerNumber=1 scan=3001" RTINSECONDS=3005.503
TRUE	TRUE	(L)SQQQQLGQGTL(V)	1	68.18	40.2457	47.83		2		594.31	1186.61	2	0.01171	9.857	895.012		205396	293	303	0	X-Gamma4,AGO17697.1	190228_Chymo_SA35-124j_5.988.988.2 File:"190228_Chymo_SA35-124j_5.raw", NativeID:"controllerType=0 controllerNumber=1 scan=988"
TRUE	TRUE	(L)SQQQQLGQGTL(V)	0.99	51.18	40.2946	34.79		2		594.311	1186.61	2	0.01268	10.68	892.419		104697	293	303	0	X-Gamma4,AGO17697.1	190228_Chymo_SA35-124j_5.983.983.2 File:"190228_Chymo_SA35-124j_5.raw", NativeID:"controllerType=0 controllerNumber=1 scan=983"
TRUE	TRUE	(L)SQQQQLGQGTLVQGQGIIQPQQL(A)	1	73.6	37.3981	63.69		2		826.451	2476.33	3	0.02699	10.89	2051.67		52168.7	293	315	0	X-Gamma4,AGO17697.1	190228_Chymo_SA35-124j_5.2924.2924.3 File:"190228_Chymo_SA35-124j_5.raw", NativeID:"controllerType=0 controllerNumber=1 scan=2924"
TRUE	TRUE	(L)SQQQQLGQGTLVQGQGIIQPQQL(A)	1				7.23657	2		826.451	2476.33	3	0.02625	10.6			48749	293	315	0	X-Gamma4,AGO17697.1	190228_Chymo_SA35-124j_5.2928.2928.3 File:"190228_Chymo_SA35-124j_5.raw", NativeID:"controllerType=0 controllerNumber=1 scan=2928" RTINSECONDS=2054.0623
TRUE	TRUE	(L)SQQQQLGQGTLVQGQGIIQPQQL(A)	1				6.45593	2		826.451	2476.33	3	0.02698	10.89			30171.1	293	315	0	X-Gamma4,AGO17697.1	190228_Chymo_SA35-124j_5.2924.2924.3 File:"190228_Chymo_SA35-124j_5.raw", NativeID:"controllerType=0 controllerNumber=1 scan=2924" RTINSECONDS=2051.6674
TRUE	TRUE	(L)SQQQQLGQGTLVQGQGIIQPQQL(A)	1	51.94	37.5189	42.38		2		826.451	2476.33	3	0.02625	10.6	2054.06		85357	293	315	0	X-Gamma4,AGO17697.1	190228_Chymo_SA35-124j_5.2928.2928.3 File:"190228_Chymo_SA35-124j_5.raw", NativeID:"controllerType=0 controllerNumber=1 scan=2928"
TRUE	TRUE	(L)SQQQQLGQGTLVQGQGIIQPQQL(A)	0.99	50.04	37.6005	47.14		2		1239.17	2476.33	2	0.02474	9.987	2061.02		6345.5	293	315	0	X-Gamma4,AGO17697.1	190228_Chymo_SA35-124j_5.2936.2936.2 File:"190228_Chymo_SA35-124j_5.raw", NativeID:"controllerType=0 controllerNumber=1 scan=2936"
TRUE	TRUE	(L)SQQQQLGQGTLVQGQGIIQPQQLAQL(E)	1				6.67778	2		930.511	2788.51	3	0.02736	9.809			14617.3	293	318	0	X-Gamma4,AGO17697.1	190228_Chymo_SA35-124j_5.3485.3485.3 File:"190228_Chymo_SA35-124j_5.raw", NativeID:"controllerType=0 controllerNumber=1 scan=3485" RTINSECONDS=2474.2855
TRUE	TRUE	(L)SQQQQLGQGTLVQGQGIIQPQQLAQLEAIR(S)	1				15	1		1086.93	3257.75	3	0.005747	1.764			17453.7	293	322	0	X-Gamma4,AGO17697.1	190321_trypsin_SA35-124j_5.2680.2680.3 File:"190321_trypsin_SA35-124j_5.raw", NativeID:"controllerType=0 controllerNumber=1 scan=2680" RTINSECONDS=2567.6443
TRUE	TRUE	(L)SQQQQLGQGTLVQGQGIIQPQQLAQLEAIR(S)	1				15	1		1086.93	3257.76	3	0.006846	2.101			15281.3	293	322	0	X-Gamma4,AGO17697.1	190321_trypsin_SA35-124j_5.2674.2674.3 File:"190321_trypsin_SA35-124j_5.raw", NativeID:"controllerType=0 controllerNumber=1 scan=2674" RTINSECONDS=2563.5346
TRUE	TRUE	(L)SQQQQLGQGTLVQGQGIIQPQQLAQLEAIR(S)	1				15	1		1086.93	3257.76	3	0.009043	2.775			14907.1	293	322	0	X-Gamma4,AGO17697.1	190321_trypsin_SA35-124j_5.2687.2687.3 File:"190321_trypsin_SA35-124j_5.raw", NativeID:"controllerType=0 controllerNumber=1 scan=2687" RTINSECONDS=2576.0987
TRUE	TRUE	(L)SQQQQLGQGTLVQGQGIIQPQQLAQLEAIR(S)	1				15	1		1086.93	3257.76	3	0.009775	3			10497.2	293	322	0	X-Gamma4,AGO17697.1	190321_trypsin_SA35-124j_5.2689.2689.3 File:"190321_trypsin_SA35-124j_5.raw", NativeID:"controllerType=0 controllerNumber=1 scan=2689" RTINSECONDS=2577.9779
TRUE	TRUE	(L)SQQQQLGQGTLVQGQGIIQPQQLAQLEAIR(S)	1				9.22185	1		815.446	3257.75	4	0.004697	1.441			33792.3	293	322	0	X-Gamma4,AGO17697.1	190321_trypsin_SA35-124j_5.2678.2678.4 File:"190321_trypsin_SA35-124j_5.raw", NativeID:"controllerType=0 controllerNumber=1 scan=2678" RTINSECONDS=2565.8612
TRUE	TRUE	(L)SQQQQLGQGTLVQGQGIIQPQQLAQLEAIR(S)	0.99				5.85387	1		815.447	3257.76	4	0.008115	2.49			25683.3	293	322	0	X-Gamma4,AGO17697.1	190321_trypsin_SA35-124j_5.2675.2675.4 File:"190321_trypsin_SA35-124j_5.raw", NativeID:"controllerType=0 controllerNumber=1 scan=2675" RTINSECONDS=2563.8026
TRUE	TRUE	(Q)QLGQGTLVQGQGIIQPQQL(A)	1				8.76955	1		669.38	2005.12	3	0.02238	11.16			67048.2	297	315	0	X-Gamma4,AGO17697.1	190228_Chymo_SA35-124j_5.3036.3036.3 File:"190228_Chymo_SA35-124j_5.raw", NativeID:"controllerType=0 controllerNumber=1 scan=3036" RTINSECONDS=2119.1907
TRUE	TRUE	(Q)QLGQGTLVQGQGIIQPQQL(A)	1				7.69897	1		1003.56	2005.11	2	0.01867	9.308			9749.21	297	315	0	X-Gamma4,AGO17697.1	190228_Chymo_SA35-124j_5.3016.3016.2 File:"190228_Chymo_SA35-124j_5.raw", NativeID:"controllerType=0 controllerNumber=1 scan=3016" RTINSECONDS=2108.6555
TRUE	TRUE	(Q)QLGQGTLVQGQGIIQPQQL(A)	1				7.74473	1		669.38	2005.12	3	0.02183	10.88			55192	297	315	0	X-Gamma4,AGO17697.1	190228_Chymo_SA35-124j_5.3034.3034.3 File:"190228_Chymo_SA35-124j_5.raw", NativeID:"controllerType=0 controllerNumber=1 scan=3034" RTINSECONDS=2117.4639
TRUE	TRUE	(Q)QLGQGTLVQGQGIIQPQQL(A)	0.99				4.60206	1		1003.57	2005.12	2	0.02001	9.977			18263	297	315	0	X-Gamma4,AGO17697.1	190228_Chymo_SA35-124j_5.3021.3021.2 File:"190228_Chymo_SA35-124j_5.raw", NativeID:"controllerType=0 controllerNumber=1 scan=3021" RTINSECONDS=2111.3066
TRUE	TRUE	(Q)QLGQGTLVQGQGIIQPQQLAQL(E)	1				15	1		773.44	2317.3	3	0.02276	9.817			26862.5	297	318	0	X-Gamma4,AGO17697.1	190228_Chymo_SA35-124j_5.3558.3558.3 File:"190228_Chymo_SA35-124j_5.raw", NativeID:"controllerType=0 controllerNumber=1 scan=3558" RTINSECONDS=2548.4055
TRUE	TRUE	(Q)QLGQGTLVQGQGIIQPQQLAQL(E)	1				12.699	1		773.44	2317.3	3	0.02221	9.58			24804.2	297	318	0	X-Gamma4,AGO17697.1	190228_Chymo_SA35-124j_5.3556.3556.3 File:"190228_Chymo_SA35-124j_5.raw", NativeID:"controllerType=0 controllerNumber=1 scan=3556" RTINSECONDS=2546.5182
TRUE	TRUE	(Q)LGQGTLVQGQGIIQPQQLAQLEAIR(S)	1				13.699	1		887.17	2658.49	3	0.005118	1.924			28353.5	298	322	0	X-Gamma4,AGO17697.1	190321_trypsin_SA35-124j_5.2677.2677.3 File:"190321_trypsin_SA35-124j_5.raw", NativeID:"controllerType=0 controllerNumber=1 scan=2677" RTINSECONDS=2565.5897
TRUE	TRUE	(Q)LGQGTLVQGQGIIQPQQLAQLEAIR(S)	1				12.7212	1		887.169	2658.49	3	0.00347	1.305			23236.9	298	322	0	X-Gamma4,AGO17697.1	190321_trypsin_SA35-124j_5.2673.2673.3 File:"190321_trypsin_SA35-124j_5.raw", NativeID:"controllerType=0 controllerNumber=1 scan=2673" RTINSECONDS=2563.259
TRUE	TRUE	(L)GQGTLVQGQGIIQPQQL(A)	1	58.02	36.7906	17.74		2		588.998	1763.97	3	0.01775	10.05	1872.19		68992.8	299	315	0	X-Gamma4,AGO17697.1	190228_Chymo_SA35-124j_5.2656.2656.3 File:"190228_Chymo_SA35-124j_5.raw", NativeID:"controllerType=0 controllerNumber=1 scan=2656"
TRUE	TRUE	(L)GQGTLVQGQGIIQPQQL(A)	1				5.61979	2		882.992	1763.97	2	0.01696	9.611			22898.5	299	315	0	X-Gamma4,AGO17697.1	190228_Chymo_SA35-124j_5.2633.2633.2 File:"190228_Chymo_SA35-124j_5.raw", NativeID:"controllerType=0 controllerNumber=1 scan=2633" RTINSECONDS=1857.4162
TRUE	TRUE	(L)GQGTLVQGQGIIQPQQL(A)	1	52.15	36.7906	16.91		2		588.998	1763.97	3	0.01829	10.37	1874.88		67673.8	299	315	0	X-Gamma4,AGO17697.1	190228_Chymo_SA35-124j_5.2661.2661.3 File:"190228_Chymo_SA35-124j_5.raw", NativeID:"controllerType=0 controllerNumber=1 scan=2661"
TRUE	TRUE	(L)GQGTLVQGQGIIQPQQL(A)	1	58.35	36.8251	39.74		2		882.992	1763.97	2	0.01696	9.611	1857.42		34858.9	299	315	0	X-Gamma4,AGO17697.1	190228_Chymo_SA35-124j_5.2633.2633.2 File:"190228_Chymo_SA35-124j_5.raw", NativeID:"controllerType=0 controllerNumber=1 scan=2633"
TRUE	TRUE	(L)GQGTLVQGQGIIQPQQL(A)	1				4.95861	2		882.993	1763.97	2	0.01782	10.1			16044.5	299	315	0	X-Gamma4,AGO17697.1	190228_Chymo_SA35-124j_5.2631.2631.2 File:"190228_Chymo_SA35-124j_5.raw", NativeID:"controllerType=0 controllerNumber=1 scan=2631" RTINSECONDS=1855.701
TRUE	TRUE	(L)GQGTLVQGQGIIQPQQL(A)	0.99	50.25	36.7906	32		2		882.993	1763.97	2	0.01782	10.1	1855.7		27079.7	299	315	0	X-Gamma4,AGO17697.1	190228_Chymo_SA35-124j_5.2631.2631.2 File:"190228_Chymo_SA35-124j_5.raw", NativeID:"controllerType=0 controllerNumber=1 scan=2631"
TRUE	TRUE	(L)GQGTLVQGQGIIQPQQL(A)	0.96				3.79588	2		588.998	1763.97	3	0.01829	10.36			37966.2	299	315	0	X-Gamma4,AGO17697.1	190228_Chymo_SA35-124j_5.2661.2661.3 File:"190228_Chymo_SA35-124j_5.raw", NativeID:"controllerType=0 controllerNumber=1 scan=2661" RTINSECONDS=1874.8769
TRUE	TRUE	(L)GQGTLVQGQGIIQPQQL(A)	0.95				3.67778	2		588.998	1763.97	3	0.01774	10.05			39197.8	299	315	0	X-Gamma4,AGO17697.1	190228_Chymo_SA35-124j_5.2656.2656.3 File:"190228_Chymo_SA35-124j_5.raw", NativeID:"controllerType=0 controllerNumber=1 scan=2656" RTINSECONDS=1872.193
TRUE	TRUE	(L)GQGTLVQGQGIIQPQQLAQL(E)	1				5.45593	2		1039.08	2076.15	2	0.02112	10.17			18908	299	318	0	X-Gamma4,AGO17697.1	190228_Chymo_SA35-124j_5.3361.3361.2 File:"190228_Chymo_SA35-124j_5.raw", NativeID:"controllerType=0 controllerNumber=1 scan=3361" RTINSECONDS=2366.762
TRUE	TRUE	(L)GQGTLVQGQGIIQPQQLAQL(E)	1	51.31	36.2159	36.72		2		693.059	2076.15	3	0.02068	9.958	2370.88		102756	299	318	0	X-Gamma4,AGO17697.1	190228_Chymo_SA35-124j_5.3367.3367.3 File:"190228_Chymo_SA35-124j_5.raw", NativeID:"controllerType=0 controllerNumber=1 scan=3367"
TRUE	TRUE	(L)GQGTLVQGQGIIQPQQLAQL(E)	0.99	51.63	36.2138	43.75		2		1039.08	2076.15	2	0.02112	10.17	2366.76		35092	299	318	0	X-Gamma4,AGO17697.1	190228_Chymo_SA35-124j_5.3361.3361.2 File:"190228_Chymo_SA35-124j_5.raw", NativeID:"controllerType=0 controllerNumber=1 scan=3361"
TRUE	TRUE	(L)GQGTLVQGQGIIQPQQLAQL(E)	0.99				5.06048	2		693.059	2076.15	3	0.02068	9.957			58872.4	299	318	0	X-Gamma4,AGO17697.1	190228_Chymo_SA35-124j_5.3367.3367.3 File:"190228_Chymo_SA35-124j_5.raw", NativeID:"controllerType=0 controllerNumber=1 scan=3367" RTINSECONDS=2370.8749
TRUE	TRUE	(L)GQGTLVQGQGIIQPQQLAQL(E)	0.99	45.92	36.2159	30.14		2		1039.08	2076.15	2	0.02088	10.05	2364.65		25932.1	299	318	0	X-Gamma4,AGO17697.1	190228_Chymo_SA35-124j_5.3358.3358.2 File:"190228_Chymo_SA35-124j_5.raw", NativeID:"controllerType=0 controllerNumber=1 scan=3358"
TRUE	TRUE	(L)GQGTLVQGQGIIQPQQLAQL(E)	0.98	38.52	36.0379	28.55		2		693.059	2076.16	3	0.02178	10.49	2368.84		74414.3	299	318	0	X-Gamma4,AGO17697.1	190228_Chymo_SA35-124j_5.3364.3364.3 File:"190228_Chymo_SA35-124j_5.raw", NativeID:"controllerType=0 controllerNumber=1 scan=3364"
TRUE	TRUE	(L)GQGTLVQGQGIIQPQQLAQLEAIRSL(V)	1				13.4437	2		916.188	2745.54	3	0.02915	10.61			26157.9	299	324	0	X-Gamma4,AGO17697.1	190228_Chymo_SA35-124j_5.3699.3699.3 File:"190228_Chymo_SA35-124j_5.raw", NativeID:"controllerType=0 controllerNumber=1 scan=3699" RTINSECONDS=2719.7966
TRUE	TRUE	(L)GQGTLVQGQGIIQPQQLAQLEAIRSL(V)	1				8.35655	2		916.188	2745.54	3	0.02768	10.08			17714.7	299	324	0	X-Gamma4,AGO17697.1	190228_Chymo_SA35-124j_5.3696.3696.3 File:"190228_Chymo_SA35-124j_5.raw", NativeID:"controllerType=0 controllerNumber=1 scan=3696" RTINSECONDS=2717.4899
TRUE	TRUE	(L)VQGQGIIQPQQLAQL(E)	1	61.88	35.4432	51.89		2		810.965	1619.92	2	0.01575	9.719	2116.85		66574.1	304	318	0	X-Gamma4,AGO17697.1	190228_Chymo_SA35-124j_5.3032.3032.2 File:"190228_Chymo_SA35-124j_5.raw", NativeID:"controllerType=0 controllerNumber=1 scan=3032"
TRUE	TRUE	(L)VQGQGIIQPQQLAQL(E)	0.99	48.92	35.2517	40.19		2		810.966	1619.92	2	0.01661	10.25	2114.21		45856.7	304	318	0	X-Gamma4,AGO17697.1	190228_Chymo_SA35-124j_5.3027.3027.2 File:"190228_Chymo_SA35-124j_5.raw", NativeID:"controllerType=0 controllerNumber=1 scan=3027"
TRUE	TRUE	(L)VQGQGIIQPQQLAQLEAIRSL(V)	1				15	2		1145.66	2289.3	2	0.02269	9.908			25553.7	304	324	0	X-Gamma4,AGO17697.1	190228_Chymo_SA35-124j_5.3584.3584.2 File:"190228_Chymo_SA35-124j_5.raw", NativeID:"controllerType=0 controllerNumber=1 scan=3584" RTINSECONDS=2581.5997
TRUE	TRUE	(L)VQGQGIIQPQQLAQLEAIRSL(V)	1				15	2		1145.66	2289.3	2	0.02416	10.55			22556.4	304	324	0	X-Gamma4,AGO17697.1	190228_Chymo_SA35-124j_5.3587.3587.2 File:"190228_Chymo_SA35-124j_5.raw", NativeID:"controllerType=0 controllerNumber=1 scan=3587" RTINSECONDS=2583.8163
TRUE	TRUE	(L)VQGQGIIQPQQLAQLEAIRSL(V)	1				10.2366	2		764.109	2289.3	3	0.02305	10.06			48772.4	304	324	0	X-Gamma4,AGO17697.1	190228_Chymo_SA35-124j_5.3579.3579.3 File:"190228_Chymo_SA35-124j_5.raw", NativeID:"controllerType=0 controllerNumber=1 scan=3579" RTINSECONDS=2577.473
TRUE	TRUE	(L)VQGQGIIQPQQLAQLEAIRSL(V)	1	78.56	32.5261	58.07		2		764.109	2289.3	3	0.02341	10.22	2575.53		49717.7	304	324	0	X-Gamma4,AGO17697.1	190228_Chymo_SA35-124j_5.3577.3577.3 File:"190228_Chymo_SA35-124j_5.raw", NativeID:"controllerType=0 controllerNumber=1 scan=3577"
TRUE	TRUE	(L)VQGQGIIQPQQLAQLEAIRSL(V)	1				8.25181	2		764.109	2289.3	3	0.02341	10.22			29775.4	304	324	0	X-Gamma4,AGO17697.1	190228_Chymo_SA35-124j_5.3577.3577.3 File:"190228_Chymo_SA35-124j_5.raw", NativeID:"controllerType=0 controllerNumber=1 scan=3577" RTINSECONDS=2575.5325
TRUE	TRUE	(L)VQGQGIIQPQQLAQLEAIRSL(V)	1	95.1	32.4477	57.22		2		1145.66	2289.3	2	0.02416	10.55	2583.82		42819.6	304	324	0	X-Gamma4,AGO17697.1	190228_Chymo_SA35-124j_5.3587.3587.2 File:"190228_Chymo_SA35-124j_5.raw", NativeID:"controllerType=0 controllerNumber=1 scan=3587"
TRUE	TRUE	(L)VQGQGIIQPQQLAQLEAIRSL(V)	1	74.52	32.5091	57.37		2		1145.66	2289.3	2	0.02269	9.909	2581.6		47344.3	304	324	0	X-Gamma4,AGO17697.1	190228_Chymo_SA35-124j_5.3584.3584.2 File:"190228_Chymo_SA35-124j_5.raw", NativeID:"controllerType=0 controllerNumber=1 scan=3584"
TRUE	TRUE	(L)VQGQGIIQPQQLAQLEAIRSL(V)	1	54.98	32.5261	36.65		2		764.109	2289.3	3	0.02305	10.06	2577.47		75079.7	304	324	0	X-Gamma4,AGO17697.1	190228_Chymo_SA35-124j_5.3579.3579.3 File:"190228_Chymo_SA35-124j_5.raw", NativeID:"controllerType=0 controllerNumber=1 scan=3579"
TRUE	TRUE	(Q)GIIQPQQLAQL(E)	1				5.26761	1		604.86	1207.71	2	0.01253	10.36			29925.7	308	318	0	X-Gamma4,AGO17697.1	190228_Chymo_SA35-124j_5.3014.3014.2 File:"190228_Chymo_SA35-124j_5.raw", NativeID:"controllerType=0 controllerNumber=1 scan=3014" RTINSECONDS=2106.9418
TRUE	TRUE	(Q)GIIQPQQLAQLEAIR(S)	1				14.7212	1		839.488	1676.96	2	0.002998	1.787			21088.6	308	322	0	X-Gamma4,AGO17697.1	190321_trypsin_SA35-124j_5.2375.2375.2 File:"190321_trypsin_SA35-124j_5.raw", NativeID:"controllerType=0 controllerNumber=1 scan=2375" RTINSECONDS=2245.9207
TRUE	TRUE	(Q)GIIQPQQLAQLEAIR(S)	1				12.1938	1		839.487	1676.96	2	0.002632	1.569			32710.6	308	322	0	X-Gamma4,AGO17697.1	190321_trypsin_SA35-124j_5.2377.2377.2 File:"190321_trypsin_SA35-124j_5.raw", NativeID:"controllerType=0 controllerNumber=1 scan=2377" RTINSECONDS=2247.7889
TRUE	TRUE	(Q)GIIQPQQLAQLEAIR(S)	1				8.85387	1		559.994	1676.96	3	0.00091	0.5423			40021.8	308	322	0	X-Gamma4,AGO17697.1	190321_trypsin_SA35-124j_5.2387.2387.3 File:"190321_trypsin_SA35-124j_5.raw", NativeID:"controllerType=0 controllerNumber=1 scan=2387" RTINSECONDS=2257.2475
TRUE	TRUE	(Q)GIIQPQQLAQLEAIR(S)	1				8.60206	1		559.994	1676.96	3	0.001642	0.9786			39415	308	322	0	X-Gamma4,AGO17697.1	190321_trypsin_SA35-124j_5.2389.2389.3 File:"190321_trypsin_SA35-124j_5.raw", NativeID:"controllerType=0 controllerNumber=1 scan=2389" RTINSECONDS=2259.1202
TRUE	TRUE	(G)IIQPQQLAQLEAIR(S)	1				9.16749	1		810.977	1619.94	2	0.002769	1.708			26217.4	309	322	0	X-Gamma4,AGO17697.1	190321_trypsin_SA35-124j_5.2221.2221.2 File:"190321_trypsin_SA35-124j_5.raw", NativeID:"controllerType=0 controllerNumber=1 scan=2221" RTINSECONDS=2100.5217
TRUE	TRUE	(G)IIQPQQLAQLEAIR(S)	1				8.92082	1		810.977	1619.94	2	0.002769	1.708			28078.3	309	322	0	X-Gamma4,AGO17697.1	190321_trypsin_SA35-124j_5.2218.2218.2 File:"190321_trypsin_SA35-124j_5.raw", NativeID:"controllerType=0 controllerNumber=1 scan=2218" RTINSECONDS=2098.4657
TRUE	TRUE	(Q)QLAQLEAIRSL(V)	0.99				4.52288	1		621.37	1240.73	2	0.01234	9.942			96907.4	314	324	0	X-Gamma4,AGO17697.1	190228_Chymo_SA35-124j_5.2611.2611.2 File:"190228_Chymo_SA35-124j_5.raw", NativeID:"controllerType=0 controllerNumber=1 scan=2611" RTINSECONDS=1845.4711
TRUE	TRUE	(L)AQLEAIRSL(V)	0.97	53.33	36.8601	28.58		2		500.799	999.583	2	0.01192	11.91	1227.95		445174	316	324	0	X-Gamma4,AGO17697.1	190228_Chymo_SA35-124j_5.1548.1548.2 File:"190228_Chymo_SA35-124j_5.raw", NativeID:"controllerType=0 controllerNumber=1 scan=1548"
TRUE	TRUE	(L)AQLEAIRSL(V)	0.97	49.62	36.8601	25.08		2		500.799	999.583	2	0.01167	11.67	1225.32		182067	316	324	0	X-Gamma4,AGO17697.1	190228_Chymo_SA35-124j_5.1543.1543.2 File:"190228_Chymo_SA35-124j_5.raw", NativeID:"controllerType=0 controllerNumber=1 scan=1543"
TRUE	TRUE	(L)AQLEAIRSLVL(Q)	1	53.38	32.5115	20.54		2		606.875	1211.74	2	0.01268	10.45	2031.64		87610.4	316	326	0	X-Gamma4,AGO17697.1	190228_Chymo_SA35-124j_5.2895.2895.2 File:"190228_Chymo_SA35-124j_5.raw", NativeID:"controllerType=0 controllerNumber=1 scan=2895"
TRUE	TRUE	(L)AQLEAIRSLVL(Q)	0.99	62.5	32.5115	27.5		2		606.876	1211.74	2	0.01316	10.85	2034		131620	316	326	0	X-Gamma4,AGO17697.1	190228_Chymo_SA35-124j_5.2899.2899.2 File:"190228_Chymo_SA35-124j_5.raw", NativeID:"controllerType=0 controllerNumber=1 scan=2899"
TRUE	TRUE	(R)SLVLQTLPTmcN(V)	1				5.95861	1	Oxidation (+16), Carbamidomethyl (+57)	696.848	1391.68	2	0.001955	1.404			27047	323	334	0	X-Gamma4,AGO17697.1	190321_trypsin_SA35-124j_5.1711.1711.2 File:"190321_trypsin_SA35-124j_5.raw", NativeID:"controllerType=0 controllerNumber=1 scan=1711" RTINSECONDS=1727.0761
TRUE	TRUE	(R)SLVLQTLPTmcN(V)	0.95				3.55284	1	Oxidation (+16), Carbamidomethyl (+57)	696.847	1391.68	2	0.001466	1.052			20316.5	323	334	0	X-Gamma4,AGO17697.1	190321_trypsin_SA35-124j_5.1709.1709.2 File:"190321_trypsin_SA35-124j_5.raw", NativeID:"controllerType=0 controllerNumber=1 scan=1709" RTINSECONDS=1725.2235
TRUE	TRUE	(R)SLVLQTLPTMcNvYVPPEcSIIR(A)	0.95				3.95861	2	Carbamidomethyl (+57), Val->Glu (+30), Carbamidomethyl (+57)	907.467	2719.38	3	0.04108	15.1			30423.5	323	345	0		190321_trypsin_SA35-124j_5.2552.2552.3 File:"190321_trypsin_SA35-124j_5.raw", NativeID:"controllerType=0 controllerNumber=1 scan=2552" RTINSECONDS=2416.3346
TRUE	TRUE	(S)LVLQTLPT(M)	0.97	52.69	39.3217	0		2		442.781	883.548	2	0.009694	10.96	1628.06		117250	324	331	0	ACJ03452.1,ACJ03465.1,ACJ03453.1,BU-Gamma7|X-Gamma7,X-Gamma4,AGO17697.1,CS-Gamma-D3|AAD30440.1,CS-Gamma-B6|P06659.1,BAN29066.1,ACI04111.1,ACJ03428.1,ACJ03439.1	190312_thermo_SA35-124j_5.2664.2664.2 File:"190312_thermo_SA35-124j_5.raw", NativeID:"controllerType=0 controllerNumber=1 scan=2664"
TRUE	TRUE	(L)QTLPTmcNVY(V)	0.96	34.7	40.596	0		2	Oxidation (+16), Carbamidomethyl (+57)	621.785	1241.55	2	0.01251	10.07	1135.14		80310.5	327	336	0	ACJ03452.1,ACJ03465.1,ACJ03453.1,BU-Gamma7|X-Gamma7,X-Gamma4,AGO17697.1,CS-Gamma-D3|AAD30440.1,CS-Gamma-B6|P06659.1,BAN29066.1,ACI04111.1,ACJ03428.1,ACJ03439.1	190228_Chymo_SA35-124j_5.1391.1391.2 File:"190228_Chymo_SA35-124j_5.raw", NativeID:"controllerType=0 controllerNumber=1 scan=1391"
TRUE	TRUE	(L)QTLPTmcNVY(V)	0.96	34.43	40.5755	0		2	Oxidation (+16), Carbamidomethyl (+57)	621.785	1241.56	2	0.01288	10.36	1132.04		65086.5	327	336	0	ACJ03452.1,ACJ03465.1,ACJ03453.1,BU-Gamma7|X-Gamma7,X-Gamma4,AGO17697.1,CS-Gamma-D3|AAD30440.1,CS-Gamma-B6|P06659.1,BAN29066.1,ACI04111.1,ACJ03428.1,ACJ03439.1	190228_Chymo_SA35-124j_5.1384.1384.2 File:"190228_Chymo_SA35-124j_5.raw", NativeID:"controllerType=0 controllerNumber=1 scan=1384"
TRUE	TRUE	(Y)VPPEcSIIRAPF(A)	1	60.7	39.8345	48.6		2	Carbamidomethyl (+57)	693.373	1384.73	2	0.01472	10.62	1793.66		230665	337	348	0	X-Gamma4,AGO17697.1	190228_Chymo_SA35-124j_5.2485.2485.2 File:"190228_Chymo_SA35-124j_5.raw", NativeID:"controllerType=0 controllerNumber=1 scan=2485"
TRUE	TRUE	(Y)VPPEcSIIRAPF(A)	0.99	55.41	40.4242	37.18		2	Carboxymethyl (+58)	693.865	1385.72	2	0.01386	9.993	1980.14		77879.4	337	348	0	X-Gamma4,AGO17697.1	190228_Chymo_SA35-124j_5.2819.2819.2 File:"190228_Chymo_SA35-124j_5.raw", NativeID:"controllerType=0 controllerNumber=1 scan=2819"
TRUE	TRUE	(Y)VPPEcSIIRAPF(A)	0.99				4.72125	2	Carbamidomethyl (+57)	693.373	1384.73	2	0.01472	10.62			147952	337	348	0	X-Gamma4,AGO17697.1	190228_Chymo_SA35-124j_5.2485.2485.2 File:"190228_Chymo_SA35-124j_5.raw", NativeID:"controllerType=0 controllerNumber=1 scan=2485" RTINSECONDS=1793.6551
TRUE	TRUE	(Y)VPPEcSIIRAPF(A)	0.99				4.4318	2	Carbamidomethyl (+57)	693.372	1384.73	2	0.01301	9.387			88838	337	348	0	X-Gamma4,AGO17697.1	190228_Chymo_SA35-124j_5.2480.2480.2 File:"190228_Chymo_SA35-124j_5.raw", NativeID:"controllerType=0 controllerNumber=1 scan=2480" RTINSECONDS=1791.0967
TRUE	TRUE	(Y)VPPEcSIIRAPF(A)	0.97	58.51	39.8114	46.43		2	Carbamidomethyl (+57)	693.372	1384.73	2	0.01301	9.388	1791.1		144273	337	348	0	X-Gamma4,AGO17697.1	190228_Chymo_SA35-124j_5.2480.2480.2 File:"190228_Chymo_SA35-124j_5.raw", NativeID:"controllerType=0 controllerNumber=1 scan=2480"
TRUE	TRUE	(Y)VPPEcSIIRAPF(A)	0.95	51.48	40.425	39.88		2	Carboxymethyl (+58)	693.864	1385.71	2	0.01276	9.202	1977.76		74400.3	337	348	0	X-Gamma4,AGO17697.1	190228_Chymo_SA35-124j_5.2815.2815.2 File:"190228_Chymo_SA35-124j_5.raw", NativeID:"controllerType=0 controllerNumber=1 scan=2815"
TRUE	TRUE	(V)PPEcSIIRAPF(A)	1				5.01773	1	Carbamidomethyl (+57)	643.838	1285.66	2	0.01305	10.14			42728.1	338	348	0	X-Gamma4,AGO17697.1	190228_Chymo_SA35-124j_5.2505.2505.2 File:"190228_Chymo_SA35-124j_5.raw", NativeID:"controllerType=0 controllerNumber=1 scan=2505" RTINSECONDS=1802.8158
TRUE	TRUE	(R)APFASIVAGIGGQ(-)	1				7.11351	2		594.325	1186.64	2	0.000702	0.5911			33602.9	346	358	0	X-Gamma4,AGO17697.1,AAF42989.1,AGO17698.1,AEA30015.1,AGO17694.1,AEA52218.1,CS-Gamma-D2|BU-Gamma2|AEA52221.1,ACM41415.1,AGO17690.1	190321_trypsin_SA35-124j_5.2385.2385.2 File:"190321_trypsin_SA35-124j_5.raw", NativeID:"controllerType=0 controllerNumber=1 scan=2385" RTINSECONDS=2255.3938
TRUE	TRUE	(R)APFASIVAGIGGQ(-)	0.97	71.15	38.1842	46.96		2		594.325	1186.64	2	0.0007021	0.5911	2255.39		51237.3	346	358	0	X-Gamma4,AGO17697.1,AAF42989.1,AGO17698.1,AEA30015.1,AGO17694.1,AEA52218.1,CS-Gamma-D2|BU-Gamma2|AEA52221.1,ACM41415.1,AGO17690.1	190321_trypsin_SA35-124j_5.2385.2385.2 File:"190321_trypsin_SA35-124j_5.raw", NativeID:"controllerType=0 controllerNumber=1 scan=2385"

## Sheet: 124j Spot 6
Valid	Assigned	Sequence	Prob	Mascot Ion score	Mascot Identity score	Mascot Delta Ion Score	X! Tandem	NTT	Modifications	Observed	Actual Mass	Charge	Delta Da	Delta PPM	Retention Time	Intensity	TIC	Start	Stop	# Other Proteins	Other Proteins	Spectrum ID
TRUE	TRUE	(A)qmENSHIPGLEKPSQQQPLPLQQTL(S)	1				7.67778	1	Ammonia-loss (-17), Oxidation (+16)	947.489	2839.45	3	0.02746	9.667			41984.7	20	44	0	BU-LMW-PCR52,AEI00668.1	190228_Chymo_SA35-124j_6.1986.1986.3 File:"190228_Chymo_SA35-124j_6.raw", NativeID:"controllerType=0 controllerNumber=1 scan=1986" RTINSECONDS=1936.6886
TRUE	TRUE	(A)qmENSHIPGLEKPSQQQPLPLQQTL(S)	0.95				4.30103	1	Ammonia-loss (-17), Oxidation (+16)	947.49	2839.45	3	0.03021	10.63			26442.5	20	44	0	BU-LMW-PCR52,AEI00668.1	190228_Chymo_SA35-124j_6.1984.1984.3 File:"190228_Chymo_SA35-124j_6.raw", NativeID:"controllerType=0 controllerNumber=1 scan=1984" RTINSECONDS=1934.5573
TRUE	TRUE	(Q)mENSHIPGLEKPSQQQPLPLQQT(L)	0.97	29.42	38.844	19.94		2	Oxidation (+16)	872.783	2615.33	3	0.02618	10.01	2820.55		401968	21	43	0	BU-LMW-PCR52,AEI00668.1	190312_thermo_SA35-124j_6.1910.1910.3 File:"190312_thermo_SA35-124j_6.raw", NativeID:"controllerType=0 controllerNumber=1 scan=1910"
TRUE	TRUE	(Q)mENSHIPGLEKPSQQQPLPLQQTL(S)	0.96				4.58503	1	Oxidation (+16)	910.479	2728.41	3	0.02838	10.4			32499.3	21	44	0	BU-LMW-PCR52,AEI00668.1	190228_Chymo_SA35-124j_6.1719.1719.3 File:"190228_Chymo_SA35-124j_6.raw", NativeID:"controllerType=0 controllerNumber=1 scan=1719" RTINSECONDS=1689.7581
TRUE	TRUE	(N)SHIPGLEKPSQQQPLPLQQT(L)	0.95				4.22915	1		742.742	2225.2	3	0.02203	9.897			180276	24	43	0	BU-LMW-PCR52,AEI00668.1	190312_thermo_SA35-124j_6.1913.1913.3 File:"190312_thermo_SA35-124j_6.raw", NativeID:"controllerType=0 controllerNumber=1 scan=1913" RTINSECONDS=2821.2889
TRUE	TRUE	(G)LEKPSQQQPLP(L)	0.98	39.43	42.7277	18.42		2		632.855	1263.7	2	0.01259	9.958	2771.43		80525.8	29	39	0	ACY08820.1,AEI00668.1,AEI00697.1,ABE77188.1,ABI21861.1,ABY58135.1,CS-LMW-D8|ABY58134.1,ACV32579.1,AAT37861.1,CAA59340.1,ALN96403.1,BU-LMW-PCR52,AVY03617.1,ACZ59828.1,ALN96402.1,AAT36483.1,AGK83315.1,BAB78737.1,ACY08828.1,AGK83155.1,BAI39601.1	190312_thermo_SA35-124j_6.1822.1822.2 File:"190312_thermo_SA35-124j_6.raw", NativeID:"controllerType=0 controllerNumber=1 scan=1822"
TRUE	TRUE	(L)SHQQQQQPVQQQPQPF(P)	1				9.52288	1		966.979	1931.94	2	0.01926	9.966			36515	45	60	0	BU-LMW-PCR52,AEI00668.1,AEI00680.1	190228_Chymo_SA35-124j_6.684.684.2 File:"190228_Chymo_SA35-124j_6.raw", NativeID:"controllerType=0 controllerNumber=1 scan=684" RTINSECONDS=758.5477
TRUE	TRUE	(L)SHQQQQQPVQQQPQPF(P)	1				9.05552	1		966.979	1931.94	2	0.01902	9.84			25232.6	45	60	0	BU-LMW-PCR52,AEI00668.1,AEI00680.1	190228_Chymo_SA35-124j_6.682.682.2 File:"190228_Chymo_SA35-124j_6.raw", NativeID:"controllerType=0 controllerNumber=1 scan=682" RTINSECONDS=756.6082
TRUE	TRUE	(L)SHQQQQQPVQQQPQPFPQ(Q)	0.98				5.49485	1		720.026	2157.06	3	0.02089	9.679			34290.1	45	62	0	BU-LMW-PCR52,AEI00668.1,AEI00680.1	190228_Chymo_SA35-124j_6.695.695.3 File:"190228_Chymo_SA35-124j_6.raw", NativeID:"controllerType=0 controllerNumber=1 scan=695" RTINSECONDS=767.0549
TRUE	TRUE	(L)SHQQQQQPVQQQPQPFPQQQPc(S)	1				11.6778	1	Carbamidomethyl (+57)	891.093	2670.26	3	0.01999	7.484			102586	45	66	0	BU-LMW-PCR52,AEI00668.1,AEI00680.1	190228_Chymo_SA35-124j_6.786.786.3 File:"190228_Chymo_SA35-124j_6.raw", NativeID:"controllerType=0 controllerNumber=1 scan=786" RTINSECONDS=844.8423
TRUE	TRUE	(L)SHQQQQQPVQQQPQPFPQQQPc(S)	1				8.49485	1	Carbamidomethyl (+57)	891.093	2670.26	3	0.02091	7.827			83721.1	45	66	0	BU-LMW-PCR52,AEI00668.1,AEI00680.1	190228_Chymo_SA35-124j_6.783.783.3 File:"190228_Chymo_SA35-124j_6.raw", NativeID:"controllerType=0 controllerNumber=1 scan=783" RTINSECONDS=842.6947
TRUE	TRUE	(C)SQQQQPPLSQQQQPPFSQQQPPF(S)	0.99				6.34679	1		893.446	2677.32	3	0.02744	10.24			16436.8	67	89	0	AGK83246.1,AEI00662.1,ABV49594.1,AEI00668.1,AHN55188.1,ABI21861.1,ACZ59821.1,ACV32579.1,AGK83399.1,AAT37861.1,ABM66829.1,AGK83144.1,AVY03617.1,AAT36483.1,AGK83315.1,BAB78738.1,ACZ51337.1,AEI00674.1,AEI00657.1,AEI00697.1,CS-LMW-B4|ACA63876.1,AEI00659.1,ABY58135.1,ACJ76983.1,CAA59339.1,ALN96403.1,ACP27643.1,ACZ59829.1,ALN96383.1,AEI00672.1,ACR56002.1,ACY08812.1,AEI00669.1,AHN55189.1,AVI69508.1,ABY5…	190228_Chymo_SA35-124j_6.1890.1890.3 File:"190228_Chymo_SA35-124j_6.raw", NativeID:"controllerType=0 controllerNumber=1 scan=1890" RTINSECONDS=1845.9188
TRUE	TRUE	(C)SQQQQPPLSQQQQPPFSQQQPPF(S)	0.96				4.45593	1		893.446	2677.32	3	0.02616	9.765			20139.1	67	89	0	AGK83246.1,AEI00662.1,ABV49594.1,AEI00668.1,AHN55188.1,ABI21861.1,ACZ59821.1,ACV32579.1,AGK83399.1,AAT37861.1,ABM66829.1,AGK83144.1,AVY03617.1,AAT36483.1,AGK83315.1,BAB78738.1,ACZ51337.1,AEI00674.1,AEI00657.1,AEI00697.1,CS-LMW-B4|ACA63876.1,AEI00659.1,ABY58135.1,ACJ76983.1,CAA59339.1,ALN96403.1,ACP27643.1,ACZ59829.1,ALN96383.1,AEI00672.1,ACR56002.1,ACY08812.1,AEI00669.1,AHN55189.1,AVI69508.1,ABY5…	190228_Chymo_SA35-124j_6.1893.1893.3 File:"190228_Chymo_SA35-124j_6.raw", NativeID:"controllerType=0 controllerNumber=1 scan=1893" RTINSECONDS=1848.3281
TRUE	TRUE	(L)SQQQQPPFSQQQPPF(S)	1	50.63	41.8882	6.11		2		886.432	1770.85	2	0.01608	9.076	1612.05		33156.1	75	89	0	AGK83246.1,AEI00662.1,ABV49594.1,AEI00668.1,AHN55188.1,ABI21861.1,ACZ59821.1,ACV32579.1,AGK83399.1,AAT37861.1,ABM66829.1,ALS92747.1,AGK83144.1,AVY03617.1,AAT36483.1,AGK83315.1,BAB78738.1,ACZ51337.1,AEI00674.1,AEI00657.1,AEI00697.1,CS-LMW-B4|ACA63876.1,AEI00659.1,ABY58135.1,ACJ76983.1,CAA59339.1,ALN96403.1,ACP27643.1,ACZ59829.1,ALN96383.1,AEI00672.1,ACR56002.1,AEI00663.1,ACY08812.1,AEI00669.1,AHN5…	190228_Chymo_SA35-124j_6.1646.1646.2 File:"190228_Chymo_SA35-124j_6.raw", NativeID:"controllerType=0 controllerNumber=1 scan=1646"
TRUE	TRUE	(L)SQQQQPPFSQQQPPF(S)	0.99	46.87	41.9468	0.1		2		886.431	1770.85	2	0.01547	8.731	1609.81		30897.4	75	89	0	AGK83246.1,AEI00662.1,ABV49594.1,AEI00668.1,AHN55188.1,ABI21861.1,ACZ59821.1,ACV32579.1,AGK83399.1,AAT37861.1,ABM66829.1,ALS92747.1,AGK83144.1,AVY03617.1,AAT36483.1,AGK83315.1,BAB78738.1,ACZ51337.1,AEI00674.1,AEI00657.1,AEI00697.1,CS-LMW-B4|ACA63876.1,AEI00659.1,ABY58135.1,ACJ76983.1,CAA59339.1,ALN96403.1,ACP27643.1,ACZ59829.1,ALN96383.1,AEI00672.1,ACR56002.1,AEI00663.1,ACY08812.1,AEI00669.1,AHN5…	190228_Chymo_SA35-124j_6.1643.1643.2 File:"190228_Chymo_SA35-124j_6.raw", NativeID:"controllerType=0 controllerNumber=1 scan=1643"
TRUE	TRUE	(L)SQQQQPPFSQQQPPF(S)	0.97				4.35655	2		886.432	1770.85	2	0.01608	9.076			21543	75	89	0	AGK83246.1,AEI00662.1,ABV49594.1,AEI00668.1,AHN55188.1,ABI21861.1,ACZ59821.1,ACV32579.1,AGK83399.1,AAT37861.1,ABM66829.1,ALS92747.1,AGK83144.1,AVY03617.1,AAT36483.1,AGK83315.1,BAB78738.1,ACZ51337.1,AEI00674.1,AEI00657.1,AEI00697.1,CS-LMW-B4|ACA63876.1,AEI00659.1,ABY58135.1,ACJ76983.1,CAA59339.1,ALN96403.1,ACP27643.1,ACZ59829.1,ALN96383.1,AEI00672.1,ACR56002.1,AEI00663.1,ACY08812.1,AEI00669.1,AHN5…	190228_Chymo_SA35-124j_6.1646.1646.2 File:"190228_Chymo_SA35-124j_6.raw", NativeID:"controllerType=0 controllerNumber=1 scan=1646" RTINSECONDS=1612.0536
TRUE	TRUE	(F)SQQQPPFSQQQQPSF(S)	0.97	35.33	41.9167	8		2		881.422	1760.83	2	0.01833	10.4	1419.56		26161.6	83	97	0	AEI00668.1	190228_Chymo_SA35-124j_6.1374.1374.2 File:"190228_Chymo_SA35-124j_6.raw", NativeID:"controllerType=0 controllerNumber=1 scan=1374"
TRUE	TRUE	(F)SQQQPPFSQQQQPSF(S)	0.97	34.91	41.9318	8.83		2		881.422	1760.83	2	0.01747	9.917	1416.68		21034.2	83	97	0	AEI00668.1	190228_Chymo_SA35-124j_6.1369.1369.2 File:"190228_Chymo_SA35-124j_6.raw", NativeID:"controllerType=0 controllerNumber=1 scan=1369"
TRUE	TRUE	(F)SQQQQPSFSQQQQPPFSQQQPPF(S)	0.97	33.36	41.5476	15.92		2		901.433	2701.28	3	0.02549	9.431	1900.49		30684.7	90	112	0	AEI00668.1,AEI00680.1	190228_Chymo_SA35-124j_6.1947.1947.3 File:"190228_Chymo_SA35-124j_6.raw", NativeID:"controllerType=0 controllerNumber=1 scan=1947"
TRUE	TRUE	(F)SQQQQPPFSQQQPPFSQQQQPVLPQQPSF(S)	1				8.85387	2		1122.23	3363.67	3	0.03935	11.69			10589.9	98	126	0	AEI00668.1,AEI00680.1	190228_Chymo_SA35-124j_6.2209.2209.3 File:"190228_Chymo_SA35-124j_6.raw", NativeID:"controllerType=0 controllerNumber=1 scan=2209" RTINSECONDS=2222.5847
TRUE	TRUE	(F)SQQQQPPFSQQQPPFSQQQQPVLPQQPSF(S)	1				7.85387	2		1122.23	3363.66	3	0.03349	9.952			12845.5	98	126	0	AEI00668.1,AEI00680.1	190228_Chymo_SA35-124j_6.2207.2207.3 File:"190228_Chymo_SA35-124j_6.raw", NativeID:"controllerType=0 controllerNumber=1 scan=2207" RTINSECONDS=2220.4653
TRUE	TRUE	(F)SQQQQPPFSQQQPPFSQQQQPVLPQQPSF(S)	1	40.54	39.8281	0		2		1122.23	3363.67	3	0.03934	11.69	2222.58		19591.3	98	126	0	AEI00668.1,AEI00680.1	190228_Chymo_SA35-124j_6.2209.2209.3 File:"190228_Chymo_SA35-124j_6.raw", NativeID:"controllerType=0 controllerNumber=1 scan=2209"
TRUE	TRUE	(F)SQQQQPPFSQQQPPFSQQQQPVLPQQPSF(S)	0.96	29.36	40.0182	0		2		1122.23	3363.66	3	0.03349	9.952	2220.47		22085.4	98	126	0	AEI00668.1,AEI00680.1	190228_Chymo_SA35-124j_6.2207.2207.3 File:"190228_Chymo_SA35-124j_6.raw", NativeID:"controllerType=0 controllerNumber=1 scan=2207"
TRUE	TRUE	(F)SQQQPPFSQQQQPVLPQQPSF(S)	0.99				5.95861	2		808.745	2423.21	3	0.02479	10.23			20049.8	106	126	0	AEI00668.1,AEI00680.1	190228_Chymo_SA35-124j_6.2000.2000.3 File:"190228_Chymo_SA35-124j_6.raw", NativeID:"controllerType=0 controllerNumber=1 scan=2000" RTINSECONDS=1951.2712
TRUE	TRUE	(F)SQQQPPFSQQQQPVLPQQPSF(S)	0.95	29.87	41.0826	0		2		808.745	2423.21	3	0.02479	10.23	1951.27		38632.8	106	126	0	AEI00668.1,AEI00680.1	190228_Chymo_SA35-124j_6.2000.2000.3 File:"190228_Chymo_SA35-124j_6.raw", NativeID:"controllerType=0 controllerNumber=1 scan=2000"
TRUE	TRUE	(F)SQQQPPFSQQQQPVLPQQPSF(S)	0.95	29.65	41.1005	0		2		808.744	2423.21	3	0.02424	9.999	1953.31		33686.7	106	126	0	AEI00668.1,AEI00680.1	190228_Chymo_SA35-124j_6.2002.2002.3 File:"190228_Chymo_SA35-124j_6.raw", NativeID:"controllerType=0 controllerNumber=1 scan=2002"
TRUE	TRUE	(F)SQQQPPFSQQQQPVLPQQPSFSQQ(Q)	1				7.56864	1		923.128	2766.36	3	0.02622	9.476			17742.4	106	129	0	AEI00668.1,AEI00680.1	190228_Chymo_SA35-124j_6.1801.1801.3 File:"190228_Chymo_SA35-124j_6.raw", NativeID:"controllerType=0 controllerNumber=1 scan=1801" RTINSECONDS=1764.6279
TRUE	TRUE	(F)SQQQQPVLPQQPSF(S)	0.95	30.98	40.6833	0		2		806.418	1610.82	2	0.01677	10.4	1568.78		45954.3	113	126	0	AGO17742.1,AEI00668.1,AEI00680.1,BAD12055.1,ACA63866.1	190228_Chymo_SA35-124j_6.1599.1599.2 File:"190228_Chymo_SA35-124j_6.raw", NativeID:"controllerType=0 controllerNumber=1 scan=1599"
TRUE	TRUE	(F)SQQQLPPFSQQQPPF(S)	0.98	36	41.2972	13.21		2		878.946	1755.88	2	0.01829	10.41	1972.75		29306.6	127	141	0	AEI00668.1,AEI00680.1	190228_Chymo_SA35-124j_6.2017.2017.2 File:"190228_Chymo_SA35-124j_6.raw", NativeID:"controllerType=0 controllerNumber=1 scan=2017"
TRUE	TRUE	(Q)QLPPFSQQQPPFSQQQQPVLPQQPPF(S)	1				7.14874	1		1006.19	3015.56	3	0.03073	10.19			7819.95	130	155	0	AEI00680.1	190228_Chymo_SA35-124j_6.2505.2505.3 File:"190228_Chymo_SA35-124j_6.raw", NativeID:"controllerType=0 controllerNumber=1 scan=2505" RTINSECONDS=2563.6995
TRUE	TRUE	(F)SQQQQPVLPQQPPF(S)	1	49.55	40.7151	0		2		811.429	1620.84	2	0.0166	10.24	1719.56		32794.2	142	155	0	AAV91994.1,AEI00689.1,BU-LMW13,AGU91668.1,BU-LMW14,AGO17757.1,ALN96390.1,ACZ59821.1,BAB78751.1,BAD69625.1,ABM66829.1,AHN55171.1,AGO17742.1,AGO17765.1,AGO17746.1,AGO17769.1,AGU91675.1,AGU91698.1,ACZ59832.1,AGO17761.1,ALN96387.1,CS-LMW-D6|BU-LMW7|ABC84361.1,AVY03606.1,AGK83153.1,BU-LMW5,AAW28853.1,AFK29758.1,AGU91669.1,AAV91995.1,ACX46513.1,ABG23188.1,AHN55187.1,AGO17756.1,AGU91665.1,ACX46517.1,AVI…	190228_Chymo_SA35-124j_6.1749.1749.2 File:"190228_Chymo_SA35-124j_6.raw", NativeID:"controllerType=0 controllerNumber=1 scan=1749"
TRUE	TRUE	(F)SQQQQPVLPQQPPF(S)	0.99	45.58	40.6959	0		2		811.429	1620.84	2	0.01684	10.39	1717.45		26460	142	155	0	AAV91994.1,AEI00689.1,BU-LMW13,AGU91668.1,BU-LMW14,AGO17757.1,ALN96390.1,ACZ59821.1,BAB78751.1,BAD69625.1,ABM66829.1,AHN55171.1,AGO17742.1,AGO17765.1,AGO17746.1,AGO17769.1,AGU91675.1,AGU91698.1,ACZ59832.1,AGO17761.1,ALN96387.1,CS-LMW-D6|BU-LMW7|ABC84361.1,AVY03606.1,AGK83153.1,BU-LMW5,AAW28853.1,AFK29758.1,AGU91669.1,AAV91995.1,ACX46513.1,ABG23188.1,AHN55187.1,AGO17756.1,AGU91665.1,ACX46517.1,AVI…	190228_Chymo_SA35-124j_6.1747.1747.2 File:"190228_Chymo_SA35-124j_6.raw", NativeID:"controllerType=0 controllerNumber=1 scan=1747"
TRUE	TRUE	(F)SQQQQPVLPQQPPFSQQ(Q)	0.97				4.58503	1		983.006	1964	2	0.02145	10.92			8576.51	142	158	0	AAV91994.1,AEI00689.1,AGU91668.1,BU-LMW14,AGO17757.1,ALN96390.1,ACZ59821.1,BAB78751.1,BAD69625.1,ABM66829.1,AHN55171.1,AGO17742.1,AGO17765.1,AGO17746.1,AGO17769.1,AGU91675.1,AGU91698.1,ACZ59832.1,AGO17761.1,ALN96387.1,CS-LMW-D6|BU-LMW7|ABC84361.1,AVY03606.1,AGK83153.1,BU-LMW5,AAW28853.1,AFK29758.1,AGU91669.1,AAV91995.1,ACX46513.1,ABG23188.1,AHN55187.1,AGO17756.1,AGU91665.1,ACX46517.1,AVI69506.1,A…	190228_Chymo_SA35-124j_6.1539.1539.2 File:"190228_Chymo_SA35-124j_6.raw", NativeID:"controllerType=0 controllerNumber=1 scan=1539" RTINSECONDS=1512.7363
TRUE	TRUE	(F)SQQQQPVLPQQPPFSQQQQPILPQQPPF(S)	1				7	2		1080.24	3237.69	3	0.03498	10.8			23986.4	142	169	0	BAD69625.1,BAE45625.1,BU-LMW13,AEI00680.1,ACZ59831.1,ACZ59832.1,AGK83153.1,ACA63872.1	190228_Chymo_SA35-124j_6.2437.2437.3 File:"190228_Chymo_SA35-124j_6.raw", NativeID:"controllerType=0 controllerNumber=1 scan=2437" RTINSECONDS=2463.4886
TRUE	TRUE	(F)SQQQQPVLPQQPPFSQQQQPILPQQPPF(S)	0.99				6.10791	2		1080.24	3237.69	3	0.03352	10.35			13717.9	142	169	0	BAD69625.1,BAE45625.1,BU-LMW13,AEI00680.1,ACZ59831.1,ACZ59832.1,AGK83153.1,ACA63872.1	190228_Chymo_SA35-124j_6.2435.2435.3 File:"190228_Chymo_SA35-124j_6.raw", NativeID:"controllerType=0 controllerNumber=1 scan=2435" RTINSECONDS=2461.3652
TRUE	TRUE	(F)SQQQQPVLPQQPPFSQQQQPILPQQPPF(S)	0.97	29.1	37.6223	0		2		1080.24	3237.69	3	0.03498	10.8	2463.49		40757.8	142	169	0	BAD69625.1,BAE45625.1,BU-LMW13,AEI00680.1,ACZ59831.1,ACZ59832.1,AGK83153.1,ACA63872.1	190228_Chymo_SA35-124j_6.2437.2437.3 File:"190228_Chymo_SA35-124j_6.raw", NativeID:"controllerType=0 controllerNumber=1 scan=2437"
TRUE	TRUE	(F)SQQQQPILPQQPPF(S)	0.99	43.02	39.8838	0		2		818.436	1634.86	2	0.01579	9.654	1855.32		45214.6	156	169	0	AGK83246.1,BU-LMW13,ACY08812.1,AHN55186.1,ACZ59831.1,ACZ59832.1,CS-LMW-B4|ACA63876.1,ACZ59822.1,CAA59339.1,AGK83399.1,BAD69625.1,BAE45625.1,BAD69626.1,ACP27642.1,BU-LMW-PCR52,ACP27643.1,AGU91702.1,AEI00680.1,AGU91663.1,AGK83153.1,ACA63872.1	190228_Chymo_SA35-124j_6.1902.1902.2 File:"190228_Chymo_SA35-124j_6.raw", NativeID:"controllerType=0 controllerNumber=1 scan=1902"
TRUE	TRUE	(F)SQQQQPILPQQPPF(S)	0.96	30.55	39.8838	0		2		818.436	1634.86	2	0.01579	9.654	1853		35970.7	156	169	0	AGK83246.1,BU-LMW13,ACY08812.1,AHN55186.1,ACZ59831.1,ACZ59832.1,CS-LMW-B4|ACA63876.1,ACZ59822.1,CAA59339.1,AGK83399.1,BAD69625.1,BAE45625.1,BAD69626.1,ACP27642.1,BU-LMW-PCR52,ACP27643.1,AGU91702.1,AEI00680.1,AGU91663.1,AGK83153.1,ACA63872.1	190228_Chymo_SA35-124j_6.1899.1899.2 File:"190228_Chymo_SA35-124j_6.raw", NativeID:"controllerType=0 controllerNumber=1 scan=1899"
TRUE	TRUE	(F)SQQQQQPVLPQQQIL(F)	1	54.28	38.2769	45.76		2		881.985	1761.96	2	0.01811	10.27	1633.45		33448.7	170	184	0	AGO17742.1,BU-LMW13,BU-LMW-PCR52,AEI00668.1,AEI00680.1,BU-LMW-PCR28	190228_Chymo_SA35-124j_6.1672.1672.2 File:"190228_Chymo_SA35-124j_6.raw", NativeID:"controllerType=0 controllerNumber=1 scan=1672"
TRUE	TRUE	(F)SQQQQQPVLPQQQIL(F)	0.99	39.15	38.2769	29.77		2		881.985	1761.96	2	0.01775	10.07	1635.82		51903.2	170	184	0	AGO17742.1,BU-LMW13,BU-LMW-PCR52,AEI00668.1,AEI00680.1,BU-LMW-PCR28	190228_Chymo_SA35-124j_6.1675.1675.2 File:"190228_Chymo_SA35-124j_6.raw", NativeID:"controllerType=0 controllerNumber=1 scan=1675"
TRUE	TRUE	(F)SQQQQQPVLPQQQILF(V)	0.99	43.18	39.3151	29.62		2		955.519	1909.02	2	0.0171	8.952	2157.26		44821.7	170	185	0	AGO17742.1,BU-LMW13,BU-LMW-PCR52,AEI00668.1,AEI00680.1,BU-LMW-PCR28	190228_Chymo_SA35-124j_6.2148.2148.2 File:"190228_Chymo_SA35-124j_6.raw", NativeID:"controllerType=0 controllerNumber=1 scan=2148"
TRUE	TRUE	(Q)QQQPVLPQQQILF(V)	0.96				4.08092	1		783.943	1565.87	2	0.0153	9.763			30960.4	173	185	0	AGO17742.1,BU-LMW13,BU-LMW-PCR52,AEI00668.1,AEI00680.1,BU-LMW-PCR28	190228_Chymo_SA35-124j_6.2182.2182.2 File:"190228_Chymo_SA35-124j_6.raw", NativeID:"controllerType=0 controllerNumber=1 scan=2182" RTINSECONDS=2187.2948
TRUE	TRUE	(L)QQLNPcKVF(L)	0.95	31.25	40.8232	0		2	Carbamidomethyl (+57)	567.298	1132.58	2	0.01124	9.914	1148.71		82638.5	192	200	0	ACN93777.1,ACC60292.1,BU-LMW13,AAZ76360.1,AEI00662.1,AGU91668.1,AHN55186.1,BU-LMW14,ACX46516.1,AGO17757.1,AID62104.1,CAC05403.1,ACN93754.1,ACY08830.1,ALN96390.1,ACX46117.1,ACV32577.1,AVY03595.1,AFX69647.1,AGK83399.1,BAB78751.1,ABV72244.1,AFX69650.1,CS-LMW-D7|BAB78758.1,AVY03617.1,ABG45899.1,AAT36483.1,AGK83315.1,ADH51278.1,ACN93788.1,AEI00674.1,AGO17746.1,ACN93765.1,AEI00697.1,AGO17769.1,AEI00659…	190228_Chymo_SA35-124j_6.1099.1099.2 File:"190228_Chymo_SA35-124j_6.raw", NativeID:"controllerType=0 controllerNumber=1 scan=1099"
TRUE	TRUE	(K)VFLQQQcSPVAmPQSLAR(S)	1				13.9586	2	Carbamidomethyl (+57), Oxidation (+16)	692.685	2075.03	3	0.002899	1.396			51085.5	199	216	0	AGK83246.1,BU-LMW13,AEI00662.1,AHN55186.1,ABV49594.1,AEI00668.1,AHN55188.1,BU-LMW-PCR4,BU-LMW-PCR28,ABI21861.1,ACZ59821.1,ACV32579.1,AGK83399.1,BAD69625.1,AAT37861.1,ABM66829.1,ABM66827.1,AGK83144.1,AVY03617.1,AAT36483.1,AGK83315.1,AEI00660.1,ACZ51337.1,AGO17742.1,AEI00657.1,AEI00697.1,ACZ59832.1,CS-LMW-B4|ACA63876.1,AEI00659.1,ABY58135.1,ABM91084.1,ACJ76983.1,CAA59339.1,BAE45625.1,ABY40382.1,ALN…	190321_trypsin_SA35-124j_6.1542.1542.3 File:"190321_trypsin_SA35-124j_6.raw", NativeID:"controllerType=0 controllerNumber=1 scan=1542" RTINSECONDS=2297.3214
TRUE	TRUE	(K)VFLQQQcSPVAmPQSLAR(S)	1				10.4202	2	Carbamidomethyl (+57), Oxidation (+16)	692.685	2075.03	3	0.003998	1.926			64171.2	199	216	0	AGK83246.1,BU-LMW13,AEI00662.1,AHN55186.1,ABV49594.1,AEI00668.1,AHN55188.1,BU-LMW-PCR4,BU-LMW-PCR28,ABI21861.1,ACZ59821.1,ACV32579.1,AGK83399.1,BAD69625.1,AAT37861.1,ABM66829.1,ABM66827.1,AGK83144.1,AVY03617.1,AAT36483.1,AGK83315.1,AEI00660.1,ACZ51337.1,AGO17742.1,AEI00657.1,AEI00697.1,ACZ59832.1,CS-LMW-B4|ACA63876.1,AEI00659.1,ABY58135.1,ABM91084.1,ACJ76983.1,CAA59339.1,BAE45625.1,ABY40382.1,ALN…	190321_trypsin_SA35-124j_6.1545.1545.3 File:"190321_trypsin_SA35-124j_6.raw", NativeID:"controllerType=0 controllerNumber=1 scan=1545" RTINSECONDS=2299.4671
TRUE	TRUE	(K)VFLQQQcSPVAmPQSLAR(S)	1	61.04	40.1849	12.51		2	Carbamidomethyl (+57), Oxidation (+16)	692.685	2075.03	3	0.003999	1.926	2299.47		116594	199	216	0	AGK83246.1,BU-LMW13,AEI00662.1,AHN55186.1,ABV49594.1,AEI00668.1,AHN55188.1,BU-LMW-PCR4,BU-LMW-PCR28,ABI21861.1,ACZ59821.1,ACV32579.1,AGK83399.1,BAD69625.1,AAT37861.1,ABM66829.1,ABM66827.1,AGK83144.1,AVY03617.1,AAT36483.1,AGK83315.1,AEI00660.1,ACZ51337.1,AGO17742.1,AEI00657.1,AEI00697.1,ACZ59832.1,CS-LMW-B4|ACA63876.1,AEI00659.1,ABY58135.1,ABM91084.1,ACJ76983.1,CAA59339.1,BAE45625.1,ABY40382.1,ALN…	190321_trypsin_SA35-124j_6.1545.1545.3 File:"190321_trypsin_SA35-124j_6.raw", NativeID:"controllerType=0 controllerNumber=1 scan=1545"
TRUE	TRUE	(K)VFLQQQcSPVAmPQSLAR(S)	1	50.43	40.2329	11.99		2	Carbamidomethyl (+57), Oxidation (+16)	692.685	2075.03	3	0.002898	1.396	2297.32		94902.7	199	216	0	AGK83246.1,BU-LMW13,AEI00662.1,AHN55186.1,ABV49594.1,AEI00668.1,AHN55188.1,BU-LMW-PCR4,BU-LMW-PCR28,ABI21861.1,ACZ59821.1,ACV32579.1,AGK83399.1,BAD69625.1,AAT37861.1,ABM66829.1,ABM66827.1,AGK83144.1,AVY03617.1,AAT36483.1,AGK83315.1,AEI00660.1,ACZ51337.1,AGO17742.1,AEI00657.1,AEI00697.1,ACZ59832.1,CS-LMW-B4|ACA63876.1,AEI00659.1,ABY58135.1,ABM91084.1,ACJ76983.1,CAA59339.1,BAE45625.1,ABY40382.1,ALN…	190321_trypsin_SA35-124j_6.1542.1542.3 File:"190321_trypsin_SA35-124j_6.raw", NativeID:"controllerType=0 controllerNumber=1 scan=1542"
TRUE	TRUE	(Q)LLQIPQQSRY(E)	0.98				4.63827	1		623.357	1244.7	2	0.01218	9.776			44664.7	236	245	0	AGO17742.1,BU-LMW13,BU-LMW-PCR52,AEI00668.1,AEI00680.1	190228_Chymo_SA35-124j_6.1159.1159.2 File:"190228_Chymo_SA35-124j_6.raw", NativeID:"controllerType=0 controllerNumber=1 scan=1159" RTINSECONDS=1198.0631
TRUE	TRUE	(L)LQIPQQSRY(E)	0.99	39.21	39.0439	23.48		2		566.815	1131.62	2	0.01168	10.31	889.926		144674	237	245	0	AGO17742.1,BU-LMW13,BU-LMW-PCR52,AEI00668.1,AEI00680.1	190228_Chymo_SA35-124j_6.829.829.2 File:"190228_Chymo_SA35-124j_6.raw", NativeID:"controllerType=0 controllerNumber=1 scan=829"
TRUE	TRUE	(L)QIPQQSRY(E)	0.99	41.26	40.3695	18.51		2		510.272	1018.53	2	0.01052	10.31	468.302		538373	238	245	0	AGO17742.1,BU-LMW13,BU-LMW-PCR52,AEI00668.1,AEI00680.1	190228_Chymo_SA35-124j_6.317.317.2 File:"190228_Chymo_SA35-124j_6.raw", NativeID:"controllerType=0 controllerNumber=1 scan=317"
TRUE	TRUE	(Y)SIILQEQQQVQGSIQ(T)	1				12.0706	1		849.963	1697.91	2	0.0164	9.655			13830.5	254	268	0	AGO17742.1,BU-LMW13,AEI00668.1,AFX69644.1,AFX69658.1,BAD12055.1,AAX98172.1,BU-LMW-PCR52,AEI00680.1,AAX98171.1,ACA63866.1	190228_Chymo_SA35-124j_6.1610.1610.2 File:"190228_Chymo_SA35-124j_6.raw", NativeID:"controllerType=0 controllerNumber=1 scan=1610" RTINSECONDS=1578.5556
TRUE	TRUE	(Y)SIILQEQQQVQGSIQ(T)	1				7.67778	1		849.964	1697.91	2	0.0175	10.3			10530	254	268	0	AGO17742.1,BU-LMW13,AEI00668.1,AFX69644.1,AFX69658.1,BAD12055.1,AAX98172.1,BU-LMW-PCR52,AEI00680.1,AAX98171.1,ACA63866.1	190228_Chymo_SA35-124j_6.1608.1608.2 File:"190228_Chymo_SA35-124j_6.raw", NativeID:"controllerType=0 controllerNumber=1 scan=1608" RTINSECONDS=1576.6573
TRUE	TRUE	(Y)SIILQEQQQVQGSIQTQ(Q)	1				10.9586	1		964.517	1927.02	2	0.0185	9.596			9566.03	254	270	0	BU-LMW13,BU-LMW-PCR52,AEI00668.1,AEI00680.1,BAD12055.1,ACA63866.1	190228_Chymo_SA35-124j_6.1627.1627.2 File:"190228_Chymo_SA35-124j_6.raw", NativeID:"controllerType=0 controllerNumber=1 scan=1627" RTINSECONDS=1594.2108
TRUE	TRUE	(Y)SIILQEQQQVQGSIQTQ(Q)	0.97				4.38722	1		964.518	1927.02	2	0.01899	9.849			6691.48	254	270	0	BU-LMW13,BU-LMW-PCR52,AEI00668.1,AEI00680.1,BAD12055.1,ACA63866.1	190228_Chymo_SA35-124j_6.1625.1625.2 File:"190228_Chymo_SA35-124j_6.raw", NativeID:"controllerType=0 controllerNumber=1 scan=1625" RTINSECONDS=1592.2802
TRUE	TRUE	(Y)SIILQEQQQVQGSIQTQQQQPQ(E)	1				6.92082	1		846.445	2536.31	3	0.02536	9.993			25980	254	275	0	BU-LMW13,BU-LMW-PCR52,AEI00668.1,AEI00680.1,BAD12055.1,ACA63866.1	190228_Chymo_SA35-124j_6.1617.1617.3 File:"190228_Chymo_SA35-124j_6.raw", NativeID:"controllerType=0 controllerNumber=1 scan=1617" RTINSECONDS=1585.9433
TRUE	TRUE	(Y)SIILQEQQQVQGSIQTQQQQPQ(E)	1				6.92082	1		846.446	2536.32	3	0.02755	10.86			27125.3	254	275	0	BU-LMW13,BU-LMW-PCR52,AEI00668.1,AEI00680.1,BAD12055.1,ACA63866.1	190228_Chymo_SA35-124j_6.1614.1614.3 File:"190228_Chymo_SA35-124j_6.raw", NativeID:"controllerType=0 controllerNumber=1 scan=1614" RTINSECONDS=1583.7368
TRUE	TRUE	(L)GQcVSQPQQQSQQQL(G)	1	69.85	41.7158	51.38		2	Carbamidomethyl (+57)	872.416	1742.82	2	0.01652	9.475	671.996		103153	278	292	0	AGO17742.1,BU-LMW13,AEI00668.1,AFX69644.1,AFX69658.1,BAD12055.1,ABD72601.1,AAX98172.1,BU-LMW-PCR52,AEI00680.1,AAX98171.1,ACA63866.1	190228_Chymo_SA35-124j_6.593.593.2 File:"190228_Chymo_SA35-124j_6.raw", NativeID:"controllerType=0 controllerNumber=1 scan=593"
TRUE	TRUE	(L)GQcVSQPQQQSQQQL(G)	1	65.13	41.7123	47.85		2	Carbamidomethyl (+57)	872.416	1742.82	2	0.01677	9.615	674.097		98795.8	278	292	0	AGO17742.1,BU-LMW13,AEI00668.1,AFX69644.1,AFX69658.1,BAD12055.1,ABD72601.1,AAX98172.1,BU-LMW-PCR52,AEI00680.1,AAX98171.1,ACA63866.1	190228_Chymo_SA35-124j_6.596.596.2 File:"190228_Chymo_SA35-124j_6.raw", NativeID:"controllerType=0 controllerNumber=1 scan=596"
TRUE	TRUE	(L)GQcVSQPQQQSQQQL(G)	0.99				5.72125	2	Carbamidomethyl (+57)	872.416	1742.82	2	0.01652	9.474			69288	278	292	0	AGO17742.1,BU-LMW13,AEI00668.1,AFX69644.1,AFX69658.1,BAD12055.1,ABD72601.1,AAX98172.1,BU-LMW-PCR52,AEI00680.1,AAX98171.1,ACA63866.1	190228_Chymo_SA35-124j_6.593.593.2 File:"190228_Chymo_SA35-124j_6.raw", NativeID:"controllerType=0 controllerNumber=1 scan=593" RTINSECONDS=671.9958
TRUE	TRUE	(L)GQcVSQPQQQSQQQL(G)	0.99				5.5376	2	Carbamidomethyl (+57)	872.416	1742.82	2	0.01677	9.614			65761.6	278	292	0	AGO17742.1,BU-LMW13,AEI00668.1,AFX69644.1,AFX69658.1,BAD12055.1,ABD72601.1,AAX98172.1,BU-LMW-PCR52,AEI00680.1,AAX98171.1,ACA63866.1	190228_Chymo_SA35-124j_6.596.596.2 File:"190228_Chymo_SA35-124j_6.raw", NativeID:"controllerType=0 controllerNumber=1 scan=596" RTINSECONDS=674.0975
TRUE	TRUE	(L)GQcVSQPQQQSQQQLGQQPQQQQL(A)	1				7.38722	2	Carbamidomethyl (+57)	927.12	2778.34	3	0.02897	10.42			14446	278	301	0	AGO17742.1,BU-LMW13,AEI00668.1,AFX69644.1,AFX69658.1,BAD12055.1,ABD72601.1,AAX98172.1,BU-LMW-PCR52,AEI00680.1,AAX98171.1,ACA63866.1	190228_Chymo_SA35-124j_6.957.957.3 File:"190228_Chymo_SA35-124j_6.raw", NativeID:"controllerType=0 controllerNumber=1 scan=957" RTINSECONDS=1001.4302
TRUE	TRUE	(L)GQcVSQPQQQSQQQLGQQPQQQQL(A)	0.99	36.66	41.712	15.46		2	Carbamidomethyl (+57)	927.12	2778.34	3	0.02897	10.42	1001.43		27205.7	278	301	0	AGO17742.1,BU-LMW13,AEI00668.1,AFX69644.1,AFX69658.1,BAD12055.1,ABD72601.1,AAX98172.1,BU-LMW-PCR52,AEI00680.1,AAX98171.1,ACA63866.1	190228_Chymo_SA35-124j_6.957.957.3 File:"190228_Chymo_SA35-124j_6.raw", NativeID:"controllerType=0 controllerNumber=1 scan=957"
TRUE	TRUE	(L)GQcVSQPQQQSQQQLGQQPQQQQL(A)	0.98	34.64	41.7301	13.63		2	Carbamidomethyl (+57)	927.121	2778.34	3	0.02952	10.62	999.343		25080.1	278	301	0	AGO17742.1,BU-LMW13,AEI00668.1,AFX69644.1,AFX69658.1,BAD12055.1,ABD72601.1,AAX98172.1,BU-LMW-PCR52,AEI00680.1,AAX98171.1,ACA63866.1	190228_Chymo_SA35-124j_6.955.955.3 File:"190228_Chymo_SA35-124j_6.raw", NativeID:"controllerType=0 controllerNumber=1 scan=955"
TRUE	TRUE	(Q)cVSQPQQQSQQQL(G)	1				7.55284	1	Carbamidomethyl (+57)	779.876	1557.74	2	0.01606	10.3			18987.2	280	292	0	AGO17742.1,BU-LMW13,AEI00668.1,AFX69644.1,AFX69658.1,BAD12055.1,ABD72601.1,AAX98172.1,BU-LMW-PCR52,AEI00680.1,AAX98171.1,ACA63866.1	190228_Chymo_SA35-124j_6.532.532.2 File:"190228_Chymo_SA35-124j_6.raw", NativeID:"controllerType=0 controllerNumber=1 scan=532" RTINSECONDS=640.6509
TRUE	TRUE	(Q)cVSQPQQQSQQQL(G)	1				7.29243	1	Carbamidomethyl (+57)	779.875	1557.74	2	0.01544	9.908			21987	280	292	0	AGO17742.1,BU-LMW13,AEI00668.1,AFX69644.1,AFX69658.1,BAD12055.1,ABD72601.1,AAX98172.1,BU-LMW-PCR52,AEI00680.1,AAX98171.1,ACA63866.1	190228_Chymo_SA35-124j_6.529.529.2 File:"190228_Chymo_SA35-124j_6.raw", NativeID:"controllerType=0 controllerNumber=1 scan=529" RTINSECONDS=638.4506
TRUE	TRUE	(Q)QQSQQQLGQQPQQQQL(A)	1				8.13668	1		947.982	1893.95	2	0.0194	10.24			32046.7	286	301	0	AGO17742.1,BU-LMW13,AEI00668.1,AFX69644.1,AFX69658.1,BAD12055.1,ABD72601.1,AAX98172.1,BU-LMW-PCR52,AEI00680.1,AAX98171.1,ACA63866.1	190228_Chymo_SA35-124j_6.759.759.2 File:"190228_Chymo_SA35-124j_6.raw", NativeID:"controllerType=0 controllerNumber=1 scan=759" RTINSECONDS=821.5884
TRUE	TRUE	(Q)QQSQQQLGQQPQQQQL(A)	0.95				4.03152	1		947.982	1893.95	2	0.02013	10.62			18992.2	286	301	0	AGO17742.1,BU-LMW13,AEI00668.1,AFX69644.1,AFX69658.1,BAD12055.1,ABD72601.1,AAX98172.1,BU-LMW-PCR52,AEI00680.1,AAX98171.1,ACA63866.1	190228_Chymo_SA35-124j_6.756.756.2 File:"190228_Chymo_SA35-124j_6.raw", NativeID:"controllerType=0 controllerNumber=1 scan=756" RTINSECONDS=819.3517
TRUE	TRUE	(Q)SQQQLGQQPQQQQL(A)	1				6.88606	1		819.922	1637.83	2	0.01612	9.835			69670.4	288	301	0	AGO17742.1,BU-LMW13,AEI00668.1,AFX69644.1,AFX69658.1,BAD12055.1,ABD72601.1,AAX98172.1,BU-LMW-PCR52,AEI00680.1,AAX98171.1,ACA63866.1	190228_Chymo_SA35-124j_6.754.754.2 File:"190228_Chymo_SA35-124j_6.raw", NativeID:"controllerType=0 controllerNumber=1 scan=754" RTINSECONDS=817.4715
TRUE	TRUE	(Q)SQQQLGQQPQQQQL(A)	0.96				3.95861	1		819.921	1637.83	2	0.01587	9.686			43537.7	288	301	0	AGO17742.1,BU-LMW13,AEI00668.1,AFX69644.1,AFX69658.1,BAD12055.1,ABD72601.1,AAX98172.1,BU-LMW-PCR52,AEI00680.1,AAX98171.1,ACA63866.1	190228_Chymo_SA35-124j_6.752.752.2 File:"190228_Chymo_SA35-124j_6.raw", NativeID:"controllerType=0 controllerNumber=1 scan=752" RTINSECONDS=815.5438
TRUE	TRUE	(Q)QQLGQQPQQQQL(A)	0.97				4.38722	1		712.375	1422.74	2	0.01407	9.88			48157	290	301	0	AGO17742.1,BU-LMW13,P10385.1,AEI00668.1,AGK83207.1,BU-LMW-PCR4,AFX69644.1,AFX69658.1,BAD12055.1,ABD72601.1,BU-LMW-PCR35,BU-LMW-PCR34,AAX98172.1,BU-LMW-PCR52,AAS10192.1,AEI00680.1,AAX98171.1,ACA63866.1	190228_Chymo_SA35-124j_6.740.740.2 File:"190228_Chymo_SA35-124j_6.raw", NativeID:"controllerType=0 controllerNumber=1 scan=740" RTINSECONDS=801.5271
TRUE	TRUE	(L)GQQPQQQQLAQGTF(L)	1	60.37	41.5573	49.27		2		779.892	1557.77	2	0.01625	10.42	1098.68		43894.3	293	306	0	AGO17742.1,BU-LMW13,AEI00668.1,AFX69644.1,AFX69658.1,BAD12055.1,ABD72601.1,AAX98172.1,BU-LMW-PCR52,AEI00680.1,AAX98171.1,ACA63866.1	190228_Chymo_SA35-124j_6.1051.1051.2 File:"190228_Chymo_SA35-124j_6.raw", NativeID:"controllerType=0 controllerNumber=1 scan=1051"
TRUE	TRUE	(L)GQQPQQQQLAQGTF(L)	1	56.75	41.5773	47.04		2		779.892	1557.77	2	0.01515	9.718	1100.99		50055	293	306	0	AGO17742.1,BU-LMW13,AEI00668.1,AFX69644.1,AFX69658.1,BAD12055.1,ABD72601.1,AAX98172.1,BU-LMW-PCR52,AEI00680.1,AAX98171.1,ACA63866.1	190228_Chymo_SA35-124j_6.1054.1054.2 File:"190228_Chymo_SA35-124j_6.raw", NativeID:"controllerType=0 controllerNumber=1 scan=1054"
TRUE	TRUE	(L)GQQPQQQQLAQGTF(L)	0.99				5.14267	2		779.892	1557.77	2	0.01625	10.42			27787.6	293	306	0	AGO17742.1,BU-LMW13,AEI00668.1,AFX69644.1,AFX69658.1,BAD12055.1,ABD72601.1,AAX98172.1,BU-LMW-PCR52,AEI00680.1,AAX98171.1,ACA63866.1	190228_Chymo_SA35-124j_6.1051.1051.2 File:"190228_Chymo_SA35-124j_6.raw", NativeID:"controllerType=0 controllerNumber=1 scan=1051" RTINSECONDS=1098.6791
TRUE	TRUE	(F)LQPHQIAQL(E)	1	45.95	37.4327	0		2		524.306	1046.6	2	0.01053	10.05	940.833		92825.5	307	315	0	BU-LMW13,AEI00662.1,AHN55186.1,ACZ59821.1,AGK83399.1,ABM66829.1,AVY03617.1,AAT36483.1,AGK83315.1,AGO17742.1,AEI00674.1,AEI00697.1,ACZ59832.1,AEI00659.1,ACP27641.1,BU-LMW-PCR52,ACZ59829.1,ALN96383.1,AGK83153.1,ACR56002.1,AEI00663.1,AVI69506.1,ACZ59822.1,ABM66826.1,CDI40248.1,ACV32581.1,AGK83335.1,ADH51279.1,BAI39601.1,ACA63866.1,CAD61021.1,AEI00656.1,CAA74550.1,AFX69658.1,CS-LMW-D8|ABY58134.1,ACP2…	190228_Chymo_SA35-124j_6.881.881.2 File:"190228_Chymo_SA35-124j_6.raw", NativeID:"controllerType=0 controllerNumber=1 scan=881"
TRUE	TRUE	(F)LQPHQIAQL(E)	0.99	36.03	37.4327	0		2		524.306	1046.6	2	0.01028	9.815	942.696		158681	307	315	0	BU-LMW13,AEI00662.1,AHN55186.1,ACZ59821.1,AGK83399.1,ABM66829.1,AVY03617.1,AAT36483.1,AGK83315.1,AGO17742.1,AEI00674.1,AEI00697.1,ACZ59832.1,AEI00659.1,ACP27641.1,BU-LMW-PCR52,ACZ59829.1,ALN96383.1,AGK83153.1,ACR56002.1,AEI00663.1,AVI69506.1,ACZ59822.1,ABM66826.1,CDI40248.1,ACV32581.1,AGK83335.1,ADH51279.1,BAI39601.1,ACA63866.1,CAD61021.1,AEI00656.1,CAA74550.1,AFX69658.1,CS-LMW-D8|ABY58134.1,ACP2…	190228_Chymo_SA35-124j_6.883.883.2 File:"190228_Chymo_SA35-124j_6.raw", NativeID:"controllerType=0 controllerNumber=1 scan=883"
TRUE	TRUE	(F)LQPHQIAQLEVm(T)	1				6.79588	1	Oxidation (+16)	711.881	1421.75	2	0.01377	9.678			50400.1	307	318	0	AGK83246.1,BU-LMW13,AEI00662.1,AHN55186.1,ABV49594.1,AEI00668.1,AHN55188.1,BU-LMW-PCR28,ACZ59821.1,AGK83399.1,ABM66829.1,ALS92747.1,ABM66827.1,AGK83144.1,AAX98172.1,BAB78738.1,ALS92762.1,ACZ51337.1,AGO17742.1,AEI00674.1,AEI00657.1,ACZ59832.1,CS-LMW-B4|ACA63876.1,AEI00659.1,ABY58135.1,ACJ76983.1,BU-LMW-PCR52,ACP27643.1,ACZ59829.1,ALN96383.1,ACZ59827.1,AFB35201.1,AGK83153.1,ACA63872.1,AEI00672.1,AG…	190228_Chymo_SA35-124j_6.1149.1149.2 File:"190228_Chymo_SA35-124j_6.raw", NativeID:"controllerType=0 controllerNumber=1 scan=1149" RTINSECONDS=1192.7423
TRUE	TRUE	(F)LQPHQIAQLEVm(T)	1				6.95861	1	Oxidation (+16)	711.881	1421.75	2	0.01438	10.11			146153	307	318	0	AGK83246.1,BU-LMW13,AEI00662.1,AHN55186.1,ABV49594.1,AEI00668.1,AHN55188.1,BU-LMW-PCR28,ACZ59821.1,AGK83399.1,ABM66829.1,ALS92747.1,ABM66827.1,AGK83144.1,AAX98172.1,BAB78738.1,ALS92762.1,ACZ51337.1,AGO17742.1,AEI00674.1,AEI00657.1,ACZ59832.1,CS-LMW-B4|ACA63876.1,AEI00659.1,ABY58135.1,ACJ76983.1,BU-LMW-PCR52,ACP27643.1,ACZ59829.1,ALN96383.1,ACZ59827.1,AFB35201.1,AGK83153.1,ACA63872.1,AEI00672.1,AG…	190228_Chymo_SA35-124j_6.1154.1154.2 File:"190228_Chymo_SA35-124j_6.raw", NativeID:"controllerType=0 controllerNumber=1 scan=1154" RTINSECONDS=1195.4492
TRUE	TRUE	(F)LQPHQIAQLEVm(T)	0.99				5.07058	1	Oxidation (+16)	711.881	1421.75	2	0.0145	10.19			31282.3	307	318	0	AGK83246.1,BU-LMW13,AEI00662.1,AHN55186.1,ABV49594.1,AEI00668.1,AHN55188.1,BU-LMW-PCR28,ACZ59821.1,AGK83399.1,ABM66829.1,ALS92747.1,ABM66827.1,AGK83144.1,AAX98172.1,BAB78738.1,ALS92762.1,ACZ51337.1,AGO17742.1,AEI00674.1,AEI00657.1,ACZ59832.1,CS-LMW-B4|ACA63876.1,AEI00659.1,ABY58135.1,ACJ76983.1,BU-LMW-PCR52,ACP27643.1,ACZ59829.1,ALN96383.1,ACZ59827.1,AFB35201.1,AGK83153.1,ACA63872.1,AEI00672.1,AG…	190228_Chymo_SA35-124j_6.1591.1591.2 File:"190228_Chymo_SA35-124j_6.raw", NativeID:"controllerType=0 controllerNumber=1 scan=1591" RTINSECONDS=1561.1642
TRUE	TRUE	(R)TTTSVPFGVGAGVGA(-)	0.95				3.61979	2		660.844	1319.67	2	0.001777	1.346			16001.6	339	353	0	BU-LMW13,BU-LMW-PCR52,AEI00668.1,AEI00680.1	190321_trypsin_SA35-124j_6.1440.1440.2 File:"190321_trypsin_SA35-124j_6.raw", NativeID:"controllerType=0 controllerNumber=1 scan=1440" RTINSECONDS=2240.4272
TRUE	TRUE	(R)TTTSVPFGVGAGVGAY(-)	0.95	59.44	38.5059	51.53		2		742.377	1482.74	2	0.003052	2.057	2385.49		30332	339	354	0	BU-LMW13,BU-LMW-PCR52,AEI00668.1,AEI00680.1	190321_trypsin_SA35-124j_6.1644.1644.2 File:"190321_trypsin_SA35-124j_6.raw", NativeID:"controllerType=0 controllerNumber=1 scan=1644"

## Sheet: 124j Spot 7
Valid	Assigned	Sequence	Prob	Mascot Ion score	Mascot Identity score	Mascot Delta Ion Score	X! Tandem	NTT	Modifications	Observed	Actual Mass	Charge	Delta Da	Delta PPM	Retention Time	Intensity	TIC	Start	Stop	# Other Proteins	Other Proteins	Spectrum ID
TRUE	TRUE	(Q)QQPFPQQQQPIIILQQSPF(S)	1				11.9586	1		1133.12	2264.22	2	0.02308	10.19			28957.6	50	68	0	AAV91994.1,AEI00664.1,AEI00689.1,ACX46514.1,AGU91668.1,AGO17757.1,ABG23187.1,ABX89060.1,ALN96390.1,BU-LMW-PCR2,AAV91992.1,AGO17770.1,AAV86085.1,BAB78751.1,ACV32582.1,BAB78753.1,AHN55169.1,AGU91662.1,XP_020160667.1,ACY08829.1,AGO31299.1,AVG70973.1,AVY03611.1,ACH92775.1,AHN55171.1,AAO53259.1,AEM45618.1,AGK83211.1,AGO17763.1,AGO17765.1,AGO17746.1,AGO17767.1,AGO17769.1,AGU91675.1,AGU91698.1,AGO17761.…	190228_Chymo_SA35-124j_7.2668.2668.2 File:"190228_Chymo_SA35-124j_7.raw", NativeID:"controllerType=0 controllerNumber=1 scan=2668" RTINSECONDS=2702.4466
TRUE	TRUE	(Q)QQPFPQQQQPIIILQQSPF(S)	1				11.284	1		755.747	2264.22	3	0.02343	10.34			43040.7	50	68	0	AAV91994.1,AEI00664.1,AEI00689.1,ACX46514.1,AGU91668.1,AGO17757.1,ABG23187.1,ABX89060.1,ALN96390.1,BU-LMW-PCR2,AAV91992.1,AGO17770.1,AAV86085.1,BAB78751.1,ACV32582.1,BAB78753.1,AHN55169.1,AGU91662.1,XP_020160667.1,ACY08829.1,AGO31299.1,AVG70973.1,AVY03611.1,ACH92775.1,AHN55171.1,AAO53259.1,AEM45618.1,AGK83211.1,AGO17763.1,AGO17765.1,AGO17746.1,AGO17767.1,AGO17769.1,AGU91675.1,AGU91698.1,AGO17761.…	190228_Chymo_SA35-124j_7.2663.2663.3 File:"190228_Chymo_SA35-124j_7.raw", NativeID:"controllerType=0 controllerNumber=1 scan=2663" RTINSECONDS=2698.3773
TRUE	TRUE	(Q)QQPFPQQQQPIIILQQSPF(S)	1				10.6198	1		1133.12	2264.22	2	0.02283	10.08			20045.4	50	68	0	AAV91994.1,AEI00664.1,AEI00689.1,ACX46514.1,AGU91668.1,AGO17757.1,ABG23187.1,ABX89060.1,ALN96390.1,BU-LMW-PCR2,AAV91992.1,AGO17770.1,AAV86085.1,BAB78751.1,ACV32582.1,BAB78753.1,AHN55169.1,AGU91662.1,XP_020160667.1,ACY08829.1,AGO31299.1,AVG70973.1,AVY03611.1,ACH92775.1,AHN55171.1,AAO53259.1,AEM45618.1,AGK83211.1,AGO17763.1,AGO17765.1,AGO17746.1,AGO17767.1,AGO17769.1,AGU91675.1,AGU91698.1,AGO17761.…	190228_Chymo_SA35-124j_7.2666.2666.2 File:"190228_Chymo_SA35-124j_7.raw", NativeID:"controllerType=0 controllerNumber=1 scan=2666" RTINSECONDS=2700.5746
TRUE	TRUE	(Q)QQPFPQQQQPIIILQQSPF(S)	1				9.60206	1		755.747	2264.22	3	0.02306	10.18			31353.4	50	68	0	AAV91994.1,AEI00664.1,AEI00689.1,ACX46514.1,AGU91668.1,AGO17757.1,ABG23187.1,ABX89060.1,ALN96390.1,BU-LMW-PCR2,AAV91992.1,AGO17770.1,AAV86085.1,BAB78751.1,ACV32582.1,BAB78753.1,AHN55169.1,AGU91662.1,XP_020160667.1,ACY08829.1,AGO31299.1,AVG70973.1,AVY03611.1,ACH92775.1,AHN55171.1,AAO53259.1,AEM45618.1,AGK83211.1,AGO17763.1,AGO17765.1,AGO17746.1,AGO17767.1,AGO17769.1,AGU91675.1,AGU91698.1,AGO17761.…	190228_Chymo_SA35-124j_7.2661.2661.3 File:"190228_Chymo_SA35-124j_7.raw", NativeID:"controllerType=0 controllerNumber=1 scan=2661" RTINSECONDS=2696.4713
TRUE	TRUE	(Q)qQPFPQQQQPIIILQQSPF(S)	1				9.34679	1	Ammonia-loss (-17)	1124.6	2247.19	2	0.0235	10.45			11278.4	50	68	0	AAV91994.1,AEI00664.1,AEI00689.1,ACX46514.1,AGU91668.1,AGO17757.1,ABG23187.1,ABX89060.1,ALN96390.1,BU-LMW-PCR2,AAV91992.1,AGO17770.1,AAV86085.1,BAB78751.1,ACV32582.1,BAB78753.1,AHN55169.1,AGU91662.1,XP_020160667.1,ACY08829.1,AGO31299.1,AVG70973.1,AVY03611.1,ACH92775.1,AHN55171.1,AAO53259.1,AEM45618.1,AGK83211.1,AGO17763.1,AGO17765.1,AGO17746.1,AGO17767.1,AGO17769.1,AGU91675.1,AGU91698.1,AGO17761.…	190228_Chymo_SA35-124j_7.3006.3006.2 File:"190228_Chymo_SA35-124j_7.raw", NativeID:"controllerType=0 controllerNumber=1 scan=3006" RTINSECONDS=3203.3247
TRUE	TRUE	(Q)qQPFPQQQQPIIILQQSPF(S)	1				6.88606	1	Ammonia-loss (-17)	1124.6	2247.19	2	0.02497	11.11			13440.4	50	68	0	AAV91994.1,AEI00664.1,AEI00689.1,ACX46514.1,AGU91668.1,AGO17757.1,ABG23187.1,ABX89060.1,ALN96390.1,BU-LMW-PCR2,AAV91992.1,AGO17770.1,AAV86085.1,BAB78751.1,ACV32582.1,BAB78753.1,AHN55169.1,AGU91662.1,XP_020160667.1,ACY08829.1,AGO31299.1,AVG70973.1,AVY03611.1,ACH92775.1,AHN55171.1,AAO53259.1,AEM45618.1,AGK83211.1,AGO17763.1,AGO17765.1,AGO17746.1,AGO17767.1,AGO17769.1,AGU91675.1,AGU91698.1,AGO17761.…	190228_Chymo_SA35-124j_7.3004.3004.2 File:"190228_Chymo_SA35-124j_7.raw", NativeID:"controllerType=0 controllerNumber=1 scan=3004" RTINSECONDS=3201.2241
TRUE	TRUE	(Q)qQPFPQQQQPIIILQQSPF(S)	0.99				5.72125	1	Ammonia-loss (-17)	750.071	2247.19	3	0.02282	10.15			23405.9	50	68	0	AAV91994.1,AEI00664.1,AEI00689.1,ACX46514.1,AGU91668.1,AGO17757.1,ABG23187.1,ABX89060.1,ALN96390.1,BU-LMW-PCR2,AAV91992.1,AGO17770.1,AAV86085.1,BAB78751.1,ACV32582.1,BAB78753.1,AHN55169.1,AGU91662.1,XP_020160667.1,ACY08829.1,AGO31299.1,AVG70973.1,AVY03611.1,ACH92775.1,AHN55171.1,AAO53259.1,AEM45618.1,AGK83211.1,AGO17763.1,AGO17765.1,AGO17746.1,AGO17767.1,AGO17769.1,AGU91675.1,AGU91698.1,AGO17761.…	190228_Chymo_SA35-124j_7.3000.3000.3 File:"190228_Chymo_SA35-124j_7.raw", NativeID:"controllerType=0 controllerNumber=1 scan=3000" RTINSECONDS=3196.9851
TRUE	TRUE	(Q)qQPFPQQQQPIIILQQSPF(S)	0.99				5.5376	1	Ammonia-loss (-17)	750.072	2247.19	3	0.02355	10.48			29774.5	50	68	0	AAV91994.1,AEI00664.1,AEI00689.1,ACX46514.1,AGU91668.1,AGO17757.1,ABG23187.1,ABX89060.1,ALN96390.1,BU-LMW-PCR2,AAV91992.1,AGO17770.1,AAV86085.1,BAB78751.1,ACV32582.1,BAB78753.1,AHN55169.1,AGU91662.1,XP_020160667.1,ACY08829.1,AGO31299.1,AVG70973.1,AVY03611.1,ACH92775.1,AHN55171.1,AAO53259.1,AEM45618.1,AGK83211.1,AGO17763.1,AGO17765.1,AGO17746.1,AGO17767.1,AGO17769.1,AGU91675.1,AGU91698.1,AGO17761.…	190228_Chymo_SA35-124j_7.3002.3002.3 File:"190228_Chymo_SA35-124j_7.raw", NativeID:"controllerType=0 controllerNumber=1 scan=3002" RTINSECONDS=3199.1055
TRUE	TRUE	(F)PQQQQPIIILQQSPF(S)	1				10.1938	1		882.995	1763.98	2	0.0188	10.65			25809.3	54	68	0	AAV91994.1,AEI00664.1,AEI00689.1,ACX46514.1,AGU91668.1,AGO17757.1,ABG23187.1,ABX89060.1,ALN96390.1,BU-LMW-PCR2,AAV91992.1,AGO17770.1,AAV86085.1,BAB78751.1,ACV32582.1,BAB78753.1,AHN55169.1,AGU91662.1,XP_020160667.1,ACY08829.1,AGO31299.1,AVG70973.1,AVY03611.1,ACH92775.1,AHN55171.1,AAO53259.1,AEM45618.1,AGK83211.1,AGO17763.1,AGO17765.1,AGO17746.1,AGO17767.1,AGO17769.1,AGU91675.1,AGU91698.1,AGO17761.…	190228_Chymo_SA35-124j_7.2448.2448.2 File:"190228_Chymo_SA35-124j_7.raw", NativeID:"controllerType=0 controllerNumber=1 scan=2448" RTINSECONDS=2466.2216
TRUE	TRUE	(F)PQQQQPIIILQQSPF(S)	1				8.92082	1		882.995	1763.98	2	0.01807	10.24			63696.2	54	68	0	AAV91994.1,AEI00664.1,AEI00689.1,ACX46514.1,AGU91668.1,AGO17757.1,ABG23187.1,ABX89060.1,ALN96390.1,BU-LMW-PCR2,AAV91992.1,AGO17770.1,AAV86085.1,BAB78751.1,ACV32582.1,BAB78753.1,AHN55169.1,AGU91662.1,XP_020160667.1,ACY08829.1,AGO31299.1,AVG70973.1,AVY03611.1,ACH92775.1,AHN55171.1,AAO53259.1,AEM45618.1,AGK83211.1,AGO17763.1,AGO17765.1,AGO17746.1,AGO17767.1,AGO17769.1,AGU91675.1,AGU91698.1,AGO17761.…	190228_Chymo_SA35-124j_7.2451.2451.2 File:"190228_Chymo_SA35-124j_7.raw", NativeID:"controllerType=0 controllerNumber=1 scan=2451" RTINSECONDS=2468.3429
TRUE	TRUE	(P)IIILQQSP(F)	0.98	49.04	37.4296	20.27		2		456.287	910.559	2	0.01045	11.47	1467.35		670439	60	67	0	AAV91994.1,AEI00664.1,AEI00689.1,ACX46514.1,AGU91668.1,AGO17757.1,ABG23187.1,ABX89060.1,ALN96390.1,BU-LMW-PCR2,AAV91992.1,AGO17770.1,AAV86085.1,BAB78751.1,ACV32582.1,BAB78753.1,AHN55169.1,AGU91662.1,XP_020160667.1,ACY08829.1,AGO31299.1,AVG70973.1,AVY03611.1,ACH92775.1,AHN55171.1,AAO53259.1,AEM45618.1,AGK83211.1,AGO17763.1,AGO17765.1,AGO17746.1,AGO17767.1,AGO17769.1,AGU91675.1,AGU91698.1,AGO17761.…	190312_thermo_SA35-124j_7.1575.1575.2 File:"190312_thermo_SA35-124j_7.raw", NativeID:"controllerType=0 controllerNumber=1 scan=1575"
TRUE	TRUE	(P)IIILQQSP(F)	0.96	42.75	37.4296	24.05		2		456.287	910.559	2	0.01051	11.53	1469.7		628639	60	67	0	AAV91994.1,AEI00664.1,AEI00689.1,ACX46514.1,AGU91668.1,AGO17757.1,ABG23187.1,ABX89060.1,ALN96390.1,BU-LMW-PCR2,AAV91992.1,AGO17770.1,AAV86085.1,BAB78751.1,ACV32582.1,BAB78753.1,AHN55169.1,AGU91662.1,XP_020160667.1,ACY08829.1,AGO31299.1,AVG70973.1,AVY03611.1,ACH92775.1,AHN55171.1,AAO53259.1,AEM45618.1,AGK83211.1,AGO17763.1,AGO17765.1,AGO17746.1,AGO17767.1,AGO17769.1,AGU91675.1,AGU91698.1,AGO17761.…	190312_thermo_SA35-124j_7.1580.1580.2 File:"190312_thermo_SA35-124j_7.raw", NativeID:"controllerType=0 controllerNumber=1 scan=1580"
TRUE	TRUE	(F)SQQQQPVLPQQQPVIIL(Q)	0.96	29.86	34.7202	15.84		2		648.709	1943.1	3	0.01966	10.11	2237.23		77296.9	69	85	0	AAV91994.1,AEI00664.1,AEI00689.1,ACX46514.1,AGU91668.1,AGO17757.1,ABG23187.1,ABX89060.1,BU-LMW-PCR2,AAV91992.1,AGO17770.1,BAB78751.1,ACV32582.1,BAB78753.1,AHN55169.1,AGU91662.1,XP_020160667.1,ACY08829.1,AGO31299.1,AVG70973.1,AVY03611.1,ACH92775.1,AHN55171.1,AAO53259.1,AEM45618.1,AGK83211.1,AGO17763.1,AGO17765.1,AGO17746.1,AGO17767.1,AGU91698.1,AGO17761.1,CS-LMW-D6|BU-LMW7|ABC84361.1,AGO31300.1,AL…	190228_Chymo_SA35-124j_7.2219.2219.3 File:"190228_Chymo_SA35-124j_7.raw", NativeID:"controllerType=0 controllerNumber=1 scan=2219"
TRUE	TRUE	(F)SQQQQPVLPQQQPVIIL(Q)	0.95	26.55	34.7465	14.62		2		972.559	1943.1	2	0.01888	9.709	2233.4		44387.2	69	85	0	AAV91994.1,AEI00664.1,AEI00689.1,ACX46514.1,AGU91668.1,AGO17757.1,ABG23187.1,ABX89060.1,BU-LMW-PCR2,AAV91992.1,AGO17770.1,BAB78751.1,ACV32582.1,BAB78753.1,AHN55169.1,AGU91662.1,XP_020160667.1,ACY08829.1,AGO31299.1,AVG70973.1,AVY03611.1,ACH92775.1,AHN55171.1,AAO53259.1,AEM45618.1,AGK83211.1,AGO17763.1,AGO17765.1,AGO17746.1,AGO17767.1,AGU91698.1,AGO17761.1,CS-LMW-D6|BU-LMW7|ABC84361.1,AGO31300.1,AL…	190228_Chymo_SA35-124j_7.2215.2215.2 File:"190228_Chymo_SA35-124j_7.raw", NativeID:"controllerType=0 controllerNumber=1 scan=2215"
TRUE	TRUE	(F)SQQQQPVLPQQQPVIILQQPPF(S)	0.98	32.3	35.5182	27.49		2		847.807	2540.4	3	0.02472	9.727	2620.77		31928.4	69	90	0	AAV91994.1,AEI00664.1,AEI00689.1,ACX46514.1,AGU91668.1,AGO17757.1,ABG23187.1,ABX89060.1,BU-LMW-PCR2,AAV91992.1,AGO17770.1,BAB78751.1,ACV32582.1,BAB78753.1,AHN55169.1,AGU91662.1,XP_020160667.1,ACY08829.1,AGO31299.1,AVG70973.1,AVY03611.1,ACH92775.1,AHN55171.1,AAO53259.1,AEM45618.1,AGK83211.1,AGO17763.1,AGO17765.1,AGO17746.1,AGU91698.1,AGO17761.1,CS-LMW-D6|BU-LMW7|ABC84361.1,AGO31300.1,ALN96389.1,AV…	190228_Chymo_SA35-124j_7.2570.2570.3 File:"190228_Chymo_SA35-124j_7.raw", NativeID:"controllerType=0 controllerNumber=1 scan=2570"
TRUE	TRUE	(P)VIILQQPP(F)	0.99	50.85	34.5163	11.28		2		454.289	906.564	2	0.01036	11.41	1447.01		403573	82	89	0	AAV91994.1,ACN93756.1,AEI00664.1,AEI00689.1,ACX46514.1,ACN93758.1,AGU91668.1,AGO17757.1,ABG23187.1,ABX89060.1,ALN96390.1,BU-LMW-PCR2,AAV91992.1,AGO17770.1,BAB78751.1,ACV32582.1,BAB78753.1,AHN55169.1,AGU91662.1,XP_020160667.1,ACY08829.1,AGO31299.1,ABY61036.1,AVG70973.1,AVY03611.1,ACH92775.1,AHN55171.1,AAO53259.1,AEM45618.1,AGK83211.1,AGO17763.1,AGO17765.1,ACN93763.1,AGO17746.1,AGO17769.1,AGU91675.…	190312_thermo_SA35-124j_7.1539.1539.2 File:"190312_thermo_SA35-124j_7.raw", NativeID:"controllerType=0 controllerNumber=1 scan=1539"
TRUE	TRUE	(P)VIILQQPP(F)	0.98	35.47	34.5163	4.74		2		454.289	906.563	2	0.009442	10.4	1483.9		82077	82	89	0	AAV91994.1,ACN93756.1,AEI00664.1,AEI00689.1,ACX46514.1,ACN93758.1,AGU91668.1,AGO17757.1,ABG23187.1,ABX89060.1,ALN96390.1,BU-LMW-PCR2,AAV91992.1,AGO17770.1,BAB78751.1,ACV32582.1,BAB78753.1,AHN55169.1,AGU91662.1,XP_020160667.1,ACY08829.1,AGO31299.1,ABY61036.1,AVG70973.1,AVY03611.1,ACH92775.1,AHN55171.1,AAO53259.1,AEM45618.1,AGK83211.1,AGO17763.1,AGO17765.1,ACN93763.1,AGO17746.1,AGO17769.1,AGU91675.…	190312_thermo_SA35-124j_7.1599.1599.2 File:"190312_thermo_SA35-124j_7.raw", NativeID:"controllerType=0 controllerNumber=1 scan=1599"
TRUE	TRUE	(P)VIILQQPPFSQQQQP(V)	1				10.0458	2		875.986	1749.96	2	0.01643	9.386			19252.4	82	96	0	AAV91994.1,AEI00664.1,AEI00689.1,ACX46514.1,AGU91668.1,AGO17757.1,ABG23187.1,ABX89060.1,ALN96390.1,BU-LMW-PCR2,AAV91992.1,AGO17770.1,BAB78751.1,ACV32582.1,BAB78753.1,AHN55169.1,AGU91662.1,XP_020160667.1,ACY08829.1,AVG70973.1,AVY03611.1,ACH92775.1,AHN55171.1,AAO53259.1,AEM45618.1,AGK83211.1,AGO17763.1,AGO17765.1,AGO17746.1,AGO17769.1,AGU91675.1,AGU91698.1,AGO17761.1,CS-LMW-D6|BU-LMW7|ABC84361.1,AG…	190312_thermo_SA35-124j_7.1988.1988.2 File:"190312_thermo_SA35-124j_7.raw", NativeID:"controllerType=0 controllerNumber=1 scan=1988" RTINSECONDS=1969.937
TRUE	TRUE	(P)VIILQQPPFSQQQQP(V)	0.96	48.89	40.5111	31.72		2		875.986	1749.96	2	0.01643	9.386	1969.94		27517.4	82	96	0	AAV91994.1,AEI00664.1,AEI00689.1,ACX46514.1,AGU91668.1,AGO17757.1,ABG23187.1,ABX89060.1,ALN96390.1,BU-LMW-PCR2,AAV91992.1,AGO17770.1,BAB78751.1,ACV32582.1,BAB78753.1,AHN55169.1,AGU91662.1,XP_020160667.1,ACY08829.1,AVG70973.1,AVY03611.1,ACH92775.1,AHN55171.1,AAO53259.1,AEM45618.1,AGK83211.1,AGO17763.1,AGO17765.1,AGO17746.1,AGO17769.1,AGU91675.1,AGU91698.1,AGO17761.1,CS-LMW-D6|BU-LMW7|ABC84361.1,AG…	190312_thermo_SA35-124j_7.1988.1988.2 File:"190312_thermo_SA35-124j_7.raw", NativeID:"controllerType=0 controllerNumber=1 scan=1988"
TRUE	TRUE	(L)QQPPFSQQQQPVLPQQPPF(S)	1				10.6576	2		740.387	2218.14	3	0.02141	9.647			51021.9	86	104	0	AAV91994.1,AEI00689.1,AGU91668.1,BU-LMW14,AGO17757.1,ALN96390.1,ACZ59821.1,BAB78751.1,BAD69625.1,ABM66829.1,AHN55171.1,AGO17765.1,AGO17746.1,AGO17769.1,AGU91675.1,AGU91698.1,ACZ59832.1,AGO17761.1,CS-LMW-D6|BU-LMW7|ABC84361.1,AVY03606.1,AGK83153.1,AAW28853.1,AGU91669.1,AAV91995.1,ACX46513.1,ABG23188.1,AHN55187.1,AGO17756.1,AGU91665.1,ACX46517.1,AVI69506.1,ALN96391.1,CDI40248.1,AAV86084.1,AGK83335.…	190228_Chymo_SA35-124j_7.2105.2105.3 File:"190228_Chymo_SA35-124j_7.raw", NativeID:"controllerType=0 controllerNumber=1 scan=2105" RTINSECONDS=2126.0731
TRUE	TRUE	(L)QQPPFSQQQQPVLPQQPPF(S)	1	68.7	40.5296	9.68		2		740.387	2218.14	3	0.02141	9.647	2126.07		75652.4	86	104	0	AAV91994.1,AEI00689.1,AGU91668.1,BU-LMW14,AGO17757.1,ALN96390.1,ACZ59821.1,BAB78751.1,BAD69625.1,ABM66829.1,AHN55171.1,AGO17765.1,AGO17746.1,AGO17769.1,AGU91675.1,AGU91698.1,ACZ59832.1,AGO17761.1,CS-LMW-D6|BU-LMW7|ABC84361.1,AVY03606.1,AGK83153.1,AAW28853.1,AGU91669.1,AAV91995.1,ACX46513.1,ABG23188.1,AHN55187.1,AGO17756.1,AGU91665.1,ACX46517.1,AVI69506.1,ALN96391.1,CDI40248.1,AAV86084.1,AGK83335.…	190228_Chymo_SA35-124j_7.2105.2105.3 File:"190228_Chymo_SA35-124j_7.raw", NativeID:"controllerType=0 controllerNumber=1 scan=2105"
TRUE	TRUE	(L)QQPPFSQQQQPVLPQQPPF(S)	1				10.284	2		740.388	2218.14	3	0.02342	10.55			20407.5	86	104	0	AAV91994.1,AEI00689.1,AGU91668.1,BU-LMW14,AGO17757.1,ALN96390.1,ACZ59821.1,BAB78751.1,BAD69625.1,ABM66829.1,AHN55171.1,AGO17765.1,AGO17746.1,AGO17769.1,AGU91675.1,AGU91698.1,ACZ59832.1,AGO17761.1,CS-LMW-D6|BU-LMW7|ABC84361.1,AVY03606.1,AGK83153.1,AAW28853.1,AGU91669.1,AAV91995.1,ACX46513.1,ABG23188.1,AHN55187.1,AGO17756.1,AGU91665.1,ACX46517.1,AVI69506.1,ALN96391.1,CDI40248.1,AAV86084.1,AGK83335.…	190228_Chymo_SA35-124j_7.2103.2103.3 File:"190228_Chymo_SA35-124j_7.raw", NativeID:"controllerType=0 controllerNumber=1 scan=2103" RTINSECONDS=2124.1364
TRUE	TRUE	(L)QQPPFSQQQQPVLPQQPPF(S)	1	59.64	40.406	2.16		2		740.388	2218.14	3	0.02342	10.55	2124.14		33856.4	86	104	0	AAV91994.1,AEI00689.1,AGU91668.1,BU-LMW14,AGO17757.1,ALN96390.1,ACZ59821.1,BAB78751.1,BAD69625.1,ABM66829.1,AHN55171.1,AGO17765.1,AGO17746.1,AGO17769.1,AGU91675.1,AGU91698.1,ACZ59832.1,AGO17761.1,CS-LMW-D6|BU-LMW7|ABC84361.1,AVY03606.1,AGK83153.1,AAW28853.1,AGU91669.1,AAV91995.1,ACX46513.1,ABG23188.1,AHN55187.1,AGO17756.1,AGU91665.1,ACX46517.1,AVI69506.1,ALN96391.1,CDI40248.1,AAV86084.1,AGK83335.…	190228_Chymo_SA35-124j_7.2103.2103.3 File:"190228_Chymo_SA35-124j_7.raw", NativeID:"controllerType=0 controllerNumber=1 scan=2103"
TRUE	TRUE	(L)QQPPFSQQQQPVLPQQPPFSQQ(Q)	1				7.22185	1		854.771	2561.29	3	0.02449	9.558			17608.1	86	107	0	AAV91994.1,AEI00664.1,AEI00689.1,ACX46514.1,AGU91668.1,AGO17757.1,ABG23187.1,ABX89060.1,ALN96390.1,BU-LMW-PCR2,AAV91992.1,AGO17770.1,BAB78751.1,ACV32582.1,BAB78753.1,AHN55169.1,AGU91662.1,XP_020160667.1,ACY08829.1,AVG70973.1,AVY03611.1,ACH92775.1,AHN55171.1,AAO53259.1,AGK83211.1,AGO17763.1,AGO17765.1,AGO17769.1,AGU91675.1,AGU91698.1,CS-LMW-D6|BU-LMW7|ABC84361.1,AGO31300.1,ALN96389.1,AVY03606.1,AG…	190228_Chymo_SA35-124j_7.1902.1902.3 File:"190228_Chymo_SA35-124j_7.raw", NativeID:"controllerType=0 controllerNumber=1 scan=1902" RTINSECONDS=1910.6457
TRUE	TRUE	(L)QQPPFSQQQQPVLPQQPPFSQQ(Q)	1				6.88606	1		854.77	2561.29	3	0.02266	8.843			13562.5	86	107	0	AAV91994.1,AEI00664.1,AEI00689.1,ACX46514.1,AGU91668.1,AGO17757.1,ABG23187.1,ABX89060.1,ALN96390.1,BU-LMW-PCR2,AAV91992.1,AGO17770.1,BAB78751.1,ACV32582.1,BAB78753.1,AHN55169.1,AGU91662.1,XP_020160667.1,ACY08829.1,AVG70973.1,AVY03611.1,ACH92775.1,AHN55171.1,AAO53259.1,AGK83211.1,AGO17763.1,AGO17765.1,AGO17769.1,AGU91675.1,AGU91698.1,CS-LMW-D6|BU-LMW7|ABC84361.1,AGO31300.1,ALN96389.1,AVY03606.1,AG…	190228_Chymo_SA35-124j_7.1900.1900.3 File:"190228_Chymo_SA35-124j_7.raw", NativeID:"controllerType=0 controllerNumber=1 scan=1900" RTINSECONDS=1908.5561
TRUE	TRUE	(L)QQPPFSQQQQPVLPQQPPFSQQQ(Q)	1				10.2291	1		897.457	2689.35	3	0.02418	8.987			13880.1	86	108	0	AAV91994.1,AEI00664.1,AEI00689.1,ACX46514.1,AGU91668.1,AGO17757.1,ABG23187.1,ABX89060.1,ALN96390.1,BU-LMW-PCR2,AAV91992.1,AGO17770.1,BAB78751.1,ACV32582.1,BAB78753.1,AHN55169.1,AGU91662.1,XP_020160667.1,ACY08829.1,AVG70973.1,AVY03611.1,ACH92775.1,AHN55171.1,AAO53259.1,AGK83211.1,AGO17763.1,AGO17765.1,AGO17769.1,AGU91675.1,AGU91698.1,CS-LMW-D6|BU-LMW7|ABC84361.1,AGO31300.1,ALN96389.1,AVY03606.1,AG…	190228_Chymo_SA35-124j_7.1880.1880.3 File:"190228_Chymo_SA35-124j_7.raw", NativeID:"controllerType=0 controllerNumber=1 scan=1880" RTINSECONDS=1881.8392
TRUE	TRUE	(L)QQPPFSQQQQPVLPQQPPFSQQQ(Q)	0.98				4.92082	1		897.458	2689.35	3	0.02619	9.736			10101.3	86	108	0	AAV91994.1,AEI00664.1,AEI00689.1,ACX46514.1,AGU91668.1,AGO17757.1,ABG23187.1,ABX89060.1,ALN96390.1,BU-LMW-PCR2,AAV91992.1,AGO17770.1,BAB78751.1,ACV32582.1,BAB78753.1,AHN55169.1,AGU91662.1,XP_020160667.1,ACY08829.1,AVG70973.1,AVY03611.1,ACH92775.1,AHN55171.1,AAO53259.1,AGK83211.1,AGO17763.1,AGO17765.1,AGO17769.1,AGU91675.1,AGU91698.1,CS-LMW-D6|BU-LMW7|ABC84361.1,AGO31300.1,ALN96389.1,AVY03606.1,AG…	190228_Chymo_SA35-124j_7.1878.1878.3 File:"190228_Chymo_SA35-124j_7.raw", NativeID:"controllerType=0 controllerNumber=1 scan=1878" RTINSECONDS=1879.9431
TRUE	TRUE	(L)QQPPFSQQQQPVLPQQPPFSQQQQ(Q)	1				8.88606	1		940.144	2817.41	3	0.02588	9.183			14738.9	86	109	0	AAV91994.1,AEI00664.1,AEI00689.1,ACX46514.1,AGU91668.1,AGO17757.1,ABG23187.1,ABX89060.1,ALN96390.1,BU-LMW-PCR2,AAV91992.1,AGO17770.1,BAB78751.1,ACV32582.1,BAB78753.1,AHN55169.1,AGU91662.1,XP_020160667.1,ACY08829.1,AVG70973.1,AVY03611.1,ACH92775.1,AHN55171.1,AAO53259.1,AGK83211.1,AGO17763.1,AGO17765.1,AGO17769.1,AGU91675.1,AGU91698.1,CS-LMW-D6|BU-LMW7|ABC84361.1,AGO31300.1,ALN96389.1,AVY03606.1,AG…	190228_Chymo_SA35-124j_7.1855.1855.3 File:"190228_Chymo_SA35-124j_7.raw", NativeID:"controllerType=0 controllerNumber=1 scan=1855" RTINSECONDS=1855.4175
TRUE	TRUE	(L)QQPPFSQQQQPVLPQQPPFSQQQQ(Q)	1				7.67778	1		940.145	2817.41	3	0.02808	9.963			11047.4	86	109	0	AAV91994.1,AEI00664.1,AEI00689.1,ACX46514.1,AGU91668.1,AGO17757.1,ABG23187.1,ABX89060.1,ALN96390.1,BU-LMW-PCR2,AAV91992.1,AGO17770.1,BAB78751.1,ACV32582.1,BAB78753.1,AHN55169.1,AGU91662.1,XP_020160667.1,ACY08829.1,AVG70973.1,AVY03611.1,ACH92775.1,AHN55171.1,AAO53259.1,AGK83211.1,AGO17763.1,AGO17765.1,AGO17769.1,AGU91675.1,AGU91698.1,CS-LMW-D6|BU-LMW7|ABC84361.1,AGO31300.1,ALN96389.1,AVY03606.1,AG…	190228_Chymo_SA35-124j_7.1849.1849.3 File:"190228_Chymo_SA35-124j_7.raw", NativeID:"controllerType=0 controllerNumber=1 scan=1849" RTINSECONDS=1852.3843
TRUE	TRUE	(L)QQPPFSQQQQPVLPQQPPFSQQQQQ(Q)	1				8.95861	1		982.831	2945.47	3	0.0296	10.05			9592.53	86	110	0	AAV91994.1,AEI00664.1,AEI00689.1,AGU91668.1,AGO17757.1,ABG23187.1,ABX89060.1,ALN96390.1,BU-LMW-PCR2,AAV91992.1,AGO17770.1,BAB78751.1,ACV32582.1,AHN55169.1,AGU91662.1,XP_020160667.1,AVG70973.1,AVY03611.1,ACH92775.1,AAO53259.1,AGK83211.1,AGO17763.1,AGO17765.1,AGO17769.1,AGU91675.1,AGU91698.1,CS-LMW-D6|BU-LMW7|ABC84361.1,AGO31300.1,ALN96389.1,AGU91696.1,AVY03608.1,AGU91669.1,AAV91995.1,ACX46513.1,AB…	190228_Chymo_SA35-124j_7.1834.1834.3 File:"190228_Chymo_SA35-124j_7.raw", NativeID:"controllerType=0 controllerNumber=1 scan=1834" RTINSECONDS=1845.526
TRUE	TRUE	(L)QQPPFSQQQQPVLPQQPPFSQQQQQ(Q)	1				7.25181	1		982.832	2945.47	3	0.03051	10.36			14990.3	86	110	0	AAV91994.1,AEI00664.1,AEI00689.1,AGU91668.1,AGO17757.1,ABG23187.1,ABX89060.1,ALN96390.1,BU-LMW-PCR2,AAV91992.1,AGO17770.1,BAB78751.1,ACV32582.1,AHN55169.1,AGU91662.1,XP_020160667.1,AVG70973.1,AVY03611.1,ACH92775.1,AAO53259.1,AGK83211.1,AGO17763.1,AGO17765.1,AGO17769.1,AGU91675.1,AGU91698.1,CS-LMW-D6|BU-LMW7|ABC84361.1,AGO31300.1,ALN96389.1,AGU91696.1,AVY03608.1,AGU91669.1,AAV91995.1,ACX46513.1,AB…	190228_Chymo_SA35-124j_7.1841.1841.3 File:"190228_Chymo_SA35-124j_7.raw", NativeID:"controllerType=0 controllerNumber=1 scan=1841" RTINSECONDS=1848.8074
TRUE	TRUE	(L)QQPPFSQQQQPVLPQQPPFSQQQQQQQ(Q)	1				6.67778	1		1068.2	3201.59	3	0.03117	9.734			7141.88	86	112	0	AAV91994.1,AEI00664.1,AEI00689.1,AGU91668.1,AGO17757.1,ABG23187.1,ABX89060.1,ALN96390.1,BU-LMW-PCR2,AAV91992.1,AGO17770.1,BAB78751.1,ACV32582.1,AHN55169.1,AGU91662.1,XP_020160667.1,AVG70973.1,AVY03611.1,ACH92775.1,AAO53259.1,AGK83211.1,AGO17763.1,AGO17765.1,AGO17769.1,AGU91675.1,AGU91698.1,CS-LMW-D6|BU-LMW7|ABC84361.1,AGO31300.1,ALN96389.1,AGU91696.1,AGU91669.1,AAV91995.1,ACX46513.1,ABG23188.1,AG…	190228_Chymo_SA35-124j_7.1781.1781.3 File:"190228_Chymo_SA35-124j_7.raw", NativeID:"controllerType=0 controllerNumber=1 scan=1781" RTINSECONDS=1812.4598
TRUE	TRUE	(P)VLPQQPPFSQQQQQQQQQQPPFSQQQQP(V)	1				8.26761	2		1110.89	3329.65	3	0.03617	10.86			130525	97	124	0	AEI00664.1,AEI00689.1,AGU91669.1,AGU91668.1,ABG23188.1,AGU91667.1,AHN55187.1,AAP44991.1,ABG23187.1,AGU91665.1,ALN96390.1,ALN96391.1,BU-LMW-PCR2,AFX69667.1,AGO17770.1,AHN55181.1,BAB78751.1,ABV72241.1,AGU91682.1,AHN55169.1,AGU91662.1,AVG70974.1,AVG70972.1,AVG70973.1,ACY08824.1,AGU91659.1,AAO53259.1,AGO17743.1,AGO17766.1,AGO17765.1,AGO17768.1,AEI00696.1,AGO17767.1,AGU91675.1,AFX69654.1,AGU91698.1,AG…	190312_thermo_SA35-124j_7.1776.1776.3 File:"190312_thermo_SA35-124j_7.raw", NativeID:"controllerType=0 controllerNumber=1 scan=1776" RTINSECONDS=1675.0424
TRUE	TRUE	(P)VLPQQPPFSQQQQQQQQQQPPFSQQQQP(V)	1				8.14874	2		1110.89	3329.65	3	0.03544	10.64			120712	97	124	0	AEI00664.1,AEI00689.1,AGU91669.1,AGU91668.1,ABG23188.1,AGU91667.1,AHN55187.1,AAP44991.1,ABG23187.1,AGU91665.1,ALN96390.1,ALN96391.1,BU-LMW-PCR2,AFX69667.1,AGO17770.1,AHN55181.1,BAB78751.1,ABV72241.1,AGU91682.1,AHN55169.1,AGU91662.1,AVG70974.1,AVG70972.1,AVG70973.1,ACY08824.1,AGU91659.1,AAO53259.1,AGO17743.1,AGO17766.1,AGO17765.1,AGO17768.1,AEI00696.1,AGO17767.1,AGU91675.1,AFX69654.1,AGU91698.1,AG…	190312_thermo_SA35-124j_7.1773.1773.3 File:"190312_thermo_SA35-124j_7.raw", NativeID:"controllerType=0 controllerNumber=1 scan=1773" RTINSECONDS=1673.0864
TRUE	TRUE	(P)VLPQQPPFSQQQQQQQQQQPPFSQQQQP(V)	1	42.32	35.2466	26.14		2		1110.89	3329.65	3	0.03544	10.64	1673.09		212090	97	124	0	AEI00664.1,AEI00689.1,AGU91669.1,AGU91668.1,ABG23188.1,AGU91667.1,AHN55187.1,AAP44991.1,ABG23187.1,AGU91665.1,ALN96390.1,ALN96391.1,BU-LMW-PCR2,AFX69667.1,AGO17770.1,AHN55181.1,BAB78751.1,ABV72241.1,AGU91682.1,AHN55169.1,AGU91662.1,AVG70974.1,AVG70972.1,AVG70973.1,ACY08824.1,AGU91659.1,AAO53259.1,AGO17743.1,AGO17766.1,AGO17765.1,AGO17768.1,AEI00696.1,AGO17767.1,AGU91675.1,AFX69654.1,AGU91698.1,AG…	190312_thermo_SA35-124j_7.1773.1773.3 File:"190312_thermo_SA35-124j_7.raw", NativeID:"controllerType=0 controllerNumber=1 scan=1773"
TRUE	TRUE	(P)VLPQQPPFSQQQQQQQQQQPPFSQQQQP(V)	1	39.79	35.244	30.37		2		1110.89	3329.65	3	0.03617	10.86	1675.04		232068	97	124	0	AEI00664.1,AEI00689.1,AGU91669.1,AGU91668.1,ABG23188.1,AGU91667.1,AHN55187.1,AAP44991.1,ABG23187.1,AGU91665.1,ALN96390.1,ALN96391.1,BU-LMW-PCR2,AFX69667.1,AGO17770.1,AHN55181.1,BAB78751.1,ABV72241.1,AGU91682.1,AHN55169.1,AGU91662.1,AVG70974.1,AVG70972.1,AVG70973.1,ACY08824.1,AGU91659.1,AAO53259.1,AGO17743.1,AGO17766.1,AGO17765.1,AGO17768.1,AEI00696.1,AGO17767.1,AGU91675.1,AFX69654.1,AGU91698.1,AG…	190312_thermo_SA35-124j_7.1776.1776.3 File:"190312_thermo_SA35-124j_7.raw", NativeID:"controllerType=0 controllerNumber=1 scan=1776"
TRUE	TRUE	(P)VLPQQPPFSQQQQQQQQQQPPFSQQQQP(V)	0.99				5.69897	2		1110.89	3329.65	3	0.03397	10.2			37330.4	97	124	0	AEI00664.1,AEI00689.1,AGU91669.1,AGU91668.1,ABG23188.1,AGU91667.1,AHN55187.1,AAP44991.1,ABG23187.1,AGU91665.1,ALN96390.1,ALN96391.1,BU-LMW-PCR2,AFX69667.1,AGO17770.1,AHN55181.1,BAB78751.1,ABV72241.1,AGU91682.1,AHN55169.1,AGU91662.1,AVG70974.1,AVG70972.1,AVG70973.1,ACY08824.1,AGU91659.1,AAO53259.1,AGO17743.1,AGO17766.1,AGO17765.1,AGO17768.1,AEI00696.1,AGO17767.1,AGU91675.1,AFX69654.1,AGU91698.1,AG…	190312_thermo_SA35-124j_7.1782.1782.3 File:"190312_thermo_SA35-124j_7.raw", NativeID:"controllerType=0 controllerNumber=1 scan=1782" RTINSECONDS=1682.5581
TRUE	TRUE	(P)VLPQQPPFSQQQQQQQQQQPPFSQQQQP(V)	0.99	34.67	35.275	24.95		2		1110.89	3329.65	3	0.03397	10.2	1682.56		70487.5	97	124	0	AEI00664.1,AEI00689.1,AGU91669.1,AGU91668.1,ABG23188.1,AGU91667.1,AHN55187.1,AAP44991.1,ABG23187.1,AGU91665.1,ALN96390.1,ALN96391.1,BU-LMW-PCR2,AFX69667.1,AGO17770.1,AHN55181.1,BAB78751.1,ABV72241.1,AGU91682.1,AHN55169.1,AGU91662.1,AVG70974.1,AVG70972.1,AVG70973.1,ACY08824.1,AGU91659.1,AAO53259.1,AGO17743.1,AGO17766.1,AGO17765.1,AGO17768.1,AEI00696.1,AGO17767.1,AGU91675.1,AFX69654.1,AGU91698.1,AG…	190312_thermo_SA35-124j_7.1782.1782.3 File:"190312_thermo_SA35-124j_7.raw", NativeID:"controllerType=0 controllerNumber=1 scan=1782"
TRUE	TRUE	(P)FSQQQQQQQQQQPP(F)	1				8.79588	2		864.418	1726.82	2	0.01845	10.68			94569.7	104	117	0	AEI00664.1,AEI00689.1,AGU91669.1,AGU91668.1,ABG23188.1,AGU91667.1,AHN55187.1,AAP44991.1,ABG23187.1,ABX89060.1,AGU91665.1,ALN96390.1,ALN96391.1,BU-LMW-PCR2,AFX69667.1,AGO17770.1,AHN55181.1,BAB78751.1,ABV72241.1,AGU91682.1,AHN55169.1,AGU91662.1,AVG70974.1,AVG70972.1,AVG70973.1,ACH92775.1,ACY08824.1,AGU91659.1,AAO53259.1,AGO17743.1,AGO17766.1,AGO17765.1,AGO17768.1,AEI00696.1,AGO17767.1,AGU91675.1,AF…	190312_thermo_SA35-124j_7.471.471.2 File:"190312_thermo_SA35-124j_7.raw", NativeID:"controllerType=0 controllerNumber=1 scan=471" RTINSECONDS=521.1637
TRUE	TRUE	(P)FSQQQQQQQQQQPP(F)	1	71.99	46.1673	47.42		2		864.418	1726.82	2	0.01845	10.68	521.164		146998	104	117	0	AEI00664.1,AEI00689.1,AGU91669.1,AGU91668.1,ABG23188.1,AGU91667.1,AHN55187.1,AAP44991.1,ABG23187.1,ABX89060.1,AGU91665.1,ALN96390.1,ALN96391.1,BU-LMW-PCR2,AFX69667.1,AGO17770.1,AHN55181.1,BAB78751.1,ABV72241.1,AGU91682.1,AHN55169.1,AGU91662.1,AVG70974.1,AVG70972.1,AVG70973.1,ACH92775.1,ACY08824.1,AGU91659.1,AAO53259.1,AGO17743.1,AGO17766.1,AGO17765.1,AGO17768.1,AEI00696.1,AGO17767.1,AGU91675.1,AF…	190312_thermo_SA35-124j_7.471.471.2 File:"190312_thermo_SA35-124j_7.raw", NativeID:"controllerType=0 controllerNumber=1 scan=471"
TRUE	TRUE	(P)FSQQQQQQQQQQPP(F)	1	51.34	46.1095	30.92		2		576.615	1726.82	3	0.01911	11.06	523.838		195595	104	117	0	AEI00664.1,AEI00689.1,AGU91669.1,AGU91668.1,ABG23188.1,AGU91667.1,AHN55187.1,AAP44991.1,ABG23187.1,ABX89060.1,AGU91665.1,ALN96390.1,ALN96391.1,BU-LMW-PCR2,AFX69667.1,AGO17770.1,AHN55181.1,BAB78751.1,ABV72241.1,AGU91682.1,AHN55169.1,AGU91662.1,AVG70974.1,AVG70972.1,AVG70973.1,ACH92775.1,ACY08824.1,AGU91659.1,AAO53259.1,AGO17743.1,AGO17766.1,AGO17765.1,AGO17768.1,AEI00696.1,AGO17767.1,AGU91675.1,AF…	190312_thermo_SA35-124j_7.477.477.3 File:"190312_thermo_SA35-124j_7.raw", NativeID:"controllerType=0 controllerNumber=1 scan=477"
TRUE	TRUE	(P)FSQQQQQQQQQQPP(F)	0.99	47.33	46.1111	23.16		2		576.614	1726.82	3	0.01874	10.85	521.905		138336	104	117	0	AEI00664.1,AEI00689.1,AGU91669.1,AGU91668.1,ABG23188.1,AGU91667.1,AHN55187.1,AAP44991.1,ABG23187.1,ABX89060.1,AGU91665.1,ALN96390.1,ALN96391.1,BU-LMW-PCR2,AFX69667.1,AGO17770.1,AHN55181.1,BAB78751.1,ABV72241.1,AGU91682.1,AHN55169.1,AGU91662.1,AVG70974.1,AVG70972.1,AVG70973.1,ACH92775.1,ACY08824.1,AGU91659.1,AAO53259.1,AGO17743.1,AGO17766.1,AGO17765.1,AGO17768.1,AEI00696.1,AGO17767.1,AGU91675.1,AF…	190312_thermo_SA35-124j_7.474.474.3 File:"190312_thermo_SA35-124j_7.raw", NativeID:"controllerType=0 controllerNumber=1 scan=474"
TRUE	TRUE	(P)FSQQQQQQQQQQPP(F)	0.97	59.34	46.1405	32.94		2		864.417	1726.82	2	0.01674	9.689	518.502		36294.7	104	117	0	AEI00664.1,AEI00689.1,AGU91669.1,AGU91668.1,ABG23188.1,AGU91667.1,AHN55187.1,AAP44991.1,ABG23187.1,ABX89060.1,AGU91665.1,ALN96390.1,ALN96391.1,BU-LMW-PCR2,AFX69667.1,AGO17770.1,AHN55181.1,BAB78751.1,ABV72241.1,AGU91682.1,AHN55169.1,AGU91662.1,AVG70974.1,AVG70972.1,AVG70973.1,ACH92775.1,ACY08824.1,AGU91659.1,AAO53259.1,AGO17743.1,AGO17766.1,AGO17765.1,AGO17768.1,AEI00696.1,AGO17767.1,AGU91675.1,AF…	190312_thermo_SA35-124j_7.465.465.2 File:"190312_thermo_SA35-124j_7.raw", NativeID:"controllerType=0 controllerNumber=1 scan=465"
TRUE	TRUE	(P)FSQQQQQQQQQQPPFSQQQQP(V)	0.96	36.83	42.2701	9.87		2		857.746	2570.22	3	0.02628	10.22	1019.91		27355.9	104	124	0	AEI00664.1,AEI00689.1,AGU91669.1,AGU91668.1,ABG23188.1,AGU91667.1,AHN55187.1,AAP44991.1,ABG23187.1,AGU91665.1,ALN96390.1,ALN96391.1,BU-LMW-PCR2,AFX69667.1,AGO17770.1,AHN55181.1,BAB78751.1,ABV72241.1,AGU91682.1,AHN55169.1,AGU91662.1,AVG70974.1,AVG70972.1,AVG70973.1,ACY08824.1,AGU91659.1,AAO53259.1,AGO17743.1,AGO17766.1,AGO17765.1,AGO17768.1,AEI00696.1,AGO17767.1,AGU91675.1,AFX69654.1,AGU91698.1,AG…	190312_thermo_SA35-124j_7.1149.1149.3 File:"190312_thermo_SA35-124j_7.raw", NativeID:"controllerType=0 controllerNumber=1 scan=1149"
TRUE	TRUE	(L)SQQQQPPFSQQQQPS(S)	0.99				5.95861	1		871.917	1741.82	2	0.01751	10.05			11200.2	133	147	0	AAV91994.1,AEI00664.1,AEI00689.1,ACX46514.1,AGU91668.1,BU-LMW14,AGO17757.1,ABG23187.1,ABX89060.1,ALN96390.1,BU-LMW-PCR2,AGO17770.1,BAB78751.1,AHN55169.1,AGU91662.1,XP_020160667.1,ACY08829.1,AVG70973.1,AVY03611.1,ACH92775.1,AHN55171.1,AAO53259.1,AGK83211.1,AGO17763.1,AGO17765.1,AGO17746.1,AGO17767.1,AGO17769.1,AGU91675.1,AGU91698.1,AGO17761.1,CS-LMW-D6|BU-LMW7|ABC84361.1,AGO31300.1,ALN96389.1,AVY0…	190228_Chymo_SA35-124j_7.644.644.2 File:"190228_Chymo_SA35-124j_7.raw", NativeID:"controllerType=0 controllerNumber=1 scan=644" RTINSECONDS=750.9294
TRUE	TRUE	(F)SQQQQPSSQQPPFPQQH(Q)	1				8.5376	1		988.975	1975.93	2	0.02055	10.4			14609.8	141	157	0	AAV91994.1,AEI00664.1,AEI00689.1,ACX46514.1,AGU91668.1,BU-LMW14,AGO17757.1,ABG23187.1,ABX89060.1,ABG23189.1,ALN96390.1,BU-LMW-PCR2,AGO17770.1,AAV86085.1,AHN55169.1,AGU91662.1,XP_020160667.1,ACY08829.1,AVG70973.1,AVY03611.1,ACH92775.1,AHN55171.1,AAO53259.1,AEM45618.1,AGK83211.1,AGO17763.1,AGO17765.1,AGO17746.1,AGO17767.1,AGO17769.1,AGU91675.1,AGU91698.1,AGO17761.1,CS-LMW-D6|BU-LMW7|ABC84361.1,AGO3…	190228_Chymo_SA35-124j_7.594.594.2 File:"190228_Chymo_SA35-124j_7.raw", NativeID:"controllerType=0 controllerNumber=1 scan=594" RTINSECONDS=695.7149
TRUE	TRUE	(F)SQQQQPSSQQPPFPQQH(Q)	1				6.95861	1		988.975	1975.94	2	0.02129	10.77			12303.2	141	157	0	AAV91994.1,AEI00664.1,AEI00689.1,ACX46514.1,AGU91668.1,BU-LMW14,AGO17757.1,ABG23187.1,ABX89060.1,ABG23189.1,ALN96390.1,BU-LMW-PCR2,AGO17770.1,AAV86085.1,AHN55169.1,AGU91662.1,XP_020160667.1,ACY08829.1,AVG70973.1,AVY03611.1,ACH92775.1,AHN55171.1,AAO53259.1,AEM45618.1,AGK83211.1,AGO17763.1,AGO17765.1,AGO17746.1,AGO17767.1,AGO17769.1,AGU91675.1,AGU91698.1,AGO17761.1,CS-LMW-D6|BU-LMW7|ABC84361.1,AGO3…	190228_Chymo_SA35-124j_7.591.591.2 File:"190228_Chymo_SA35-124j_7.raw", NativeID:"controllerType=0 controllerNumber=1 scan=591" RTINSECONDS=693.5727
TRUE	TRUE	(Q)QQPSSQQPPFPQQHQQFPQQQIPVVQPSVL(Q)	1				7.08619	1		1150.94	3449.79	3	0.03817	11.06			18369.9	144	173	0	AAV91994.1,AEI00664.1,AEI00689.1,ACX46514.1,AGU91668.1,BU-LMW14,AGO17757.1,ABG23187.1,ABX89060.1,ABG23189.1,ALN96390.1,BU-LMW-PCR2,AAV86085.1,ACV32582.1,AHN55169.1,AGU91662.1,XP_020160667.1,ACY08829.1,AVG70973.1,AVY03611.1,ACH92775.1,AHN55171.1,AAO53259.1,AGK83211.1,AGO17763.1,AGO17765.1,AGO17746.1,AGO17767.1,AGO17769.1,AGU91675.1,AGU91698.1,AGO17761.1,CS-LMW-D6|BU-LMW7|ABC84361.1,AGO31300.1,ALN9…	190228_Chymo_SA35-124j_7.2081.2081.3 File:"190228_Chymo_SA35-124j_7.raw", NativeID:"controllerType=0 controllerNumber=1 scan=2081" RTINSECONDS=2100.4906
TRUE	TRUE	(S)SQQPPFPQQHQQFPQQQIPVVQPSVL(Q)	1				8.35655	1		1004.2	3009.58	3	0.03009	9.995			83597.2	148	173	0	AAV91994.1,AEI00664.1,AEI00689.1,ACX46514.1,AGU91668.1,BU-LMW14,AGO17757.1,ABG23187.1,ABX89060.1,ABG23189.1,ALN96390.1,BU-LMW-PCR2,AAV91992.1,AAV86085.1,ACV32582.1,BAB78753.1,AHN55169.1,AGU91662.1,XP_020160667.1,ACY08829.1,AVG70973.1,AVY03611.1,ACH92775.1,AHN55171.1,AAO53259.1,AGK83211.1,AGO17763.1,AGO17765.1,AGO17746.1,AGO17767.1,AGO17769.1,AGU91675.1,AGU91698.1,AGO17761.1,CS-LMW-D6|BU-LMW7|ABC8…	190228_Chymo_SA35-124j_7.2059.2059.3 File:"190228_Chymo_SA35-124j_7.raw", NativeID:"controllerType=0 controllerNumber=1 scan=2059" RTINSECONDS=2086.9076
TRUE	TRUE	(S)SQQPPFPQQHQQFPQQQIPVVQPSVL(Q)	1				6.22915	1		1004.2	3009.58	3	0.02899	9.63			22065.2	148	173	0	AAV91994.1,AEI00664.1,AEI00689.1,ACX46514.1,AGU91668.1,BU-LMW14,AGO17757.1,ABG23187.1,ABX89060.1,ABG23189.1,ALN96390.1,BU-LMW-PCR2,AAV91992.1,AAV86085.1,ACV32582.1,BAB78753.1,AHN55169.1,AGU91662.1,XP_020160667.1,ACY08829.1,AVG70973.1,AVY03611.1,ACH92775.1,AHN55171.1,AAO53259.1,AGK83211.1,AGO17763.1,AGO17765.1,AGO17746.1,AGO17767.1,AGO17769.1,AGU91675.1,AGU91698.1,AGO17761.1,CS-LMW-D6|BU-LMW7|ABC8…	190228_Chymo_SA35-124j_7.2057.2057.3 File:"190228_Chymo_SA35-124j_7.raw", NativeID:"controllerType=0 controllerNumber=1 scan=2057" RTINSECONDS=2085.0668
TRUE	TRUE	(H)QQFPQQQIPVVQPSVL(Q)	1				7.23657	1		918.514	1835.01	2	0.01806	9.834			21378.3	158	173	0	AAV91994.1,AEI00664.1,AEI00689.1,ACX46514.1,AGU91668.1,BU-LMW14,AGO17757.1,ABG23187.1,ABX89060.1,ABG23189.1,ALN96390.1,BU-LMW-PCR2,AAV91992.1,AAV86085.1,BAB78751.1,ACV32582.1,BAB78753.1,AHN55169.1,AGU91662.1,XP_020160667.1,ACY08829.1,AVG70973.1,AVY03611.1,ACH92775.1,AHN55171.1,AAO53259.1,AGK83211.1,AGO17763.1,AGO17765.1,AGO17746.1,AGO17767.1,AGO17769.1,AGU91675.1,AGU91698.1,AGO17761.1,CS-LMW-D6|B…	190228_Chymo_SA35-124j_7.2141.2141.2 File:"190228_Chymo_SA35-124j_7.raw", NativeID:"controllerType=0 controllerNumber=1 scan=2141" RTINSECONDS=2163.078
TRUE	TRUE	(H)QQFPQQQIPVVQPSVLQQLNPcK(V)	1				14.1612	1	Carbamidomethyl (+57)	902.148	2703.42	3	0.005168	1.911			20822.6	158	180	0		190321_trypsin_SA35-124j_7.2322.2322.3 File:"190321_trypsin_SA35-124j_7.raw", NativeID:"controllerType=0 controllerNumber=1 scan=2322" RTINSECONDS=2395.176
TRUE	TRUE	(H)QQFPQQQIPVVQPSVLQQLNPcK(V)	1				13.1612	1	Carbamidomethyl (+57)	902.148	2703.42	3	0.004252	1.572			25029.1	158	180	0		190321_trypsin_SA35-124j_7.2319.2319.3 File:"190321_trypsin_SA35-124j_7.raw", NativeID:"controllerType=0 controllerNumber=1 scan=2319" RTINSECONDS=2392.9828
TRUE	TRUE	(S)VLQQLNPcK(V)	0.96				4.02228	1	Carbamidomethyl (+57)	550.301	1098.59	2	0.001153	1.048			122528	172	180	0	AGO17768.1	190321_trypsin_SA35-124j_7.577.577.2 File:"190321_trypsin_SA35-124j_7.raw", NativeID:"controllerType=0 controllerNumber=1 scan=577" RTINSECONDS=727.1676
TRUE	TRUE	(K)VFLQQQcSHVAMSQR(L)	0.99	33.02	39.8484	2.58		2	Carbamidomethyl (+57)	606.964	1817.87	3	0.002689	1.478	864.132		125650	181	195	0	AAV91994.1,AEI00689.1,ACN93758.1,AGU91668.1,BU-LMW14,AGO17757.1,ABG23189.1,ALN96390.1,BAB78751.1,ABG45899.1,AHN55171.1,AGO17765.1,AGO17746.1,AGO17769.1,AGU91675.1,AGU91698.1,AGO17761.1,CS-LMW-D6|BU-LMW7|ABC84361.1,AVY03606.1,ACN93761.1,AGU91671.1,BU-LMW5,AAW28853.1,AFK29758.1,ACN93757.1,AGU91669.1,AAV91995.1,ACX46513.1,ABG23188.1,AHN55187.1,AGO17756.1,AGU91665.1,AAV91999.1,ALN96391.1,AAV86084.1,A…	190321_trypsin_SA35-124j_7.794.794.3 File:"190321_trypsin_SA35-124j_7.raw", NativeID:"controllerType=0 controllerNumber=1 scan=794"
TRUE	TRUE	(K)VFLQQQcSHVAmSQR(L)	0.98	29.1	40.3007	4.12		2	Carbamidomethyl (+57), Oxidation (+16)	612.296	1833.87	3	0.003501	1.908	674.266		128885	181	195	0	AAV91994.1,AEI00689.1,ACN93758.1,AGU91668.1,BU-LMW14,AGO17757.1,ABG23189.1,ALN96390.1,BAB78751.1,ABG45899.1,AHN55171.1,AGO17765.1,AGO17746.1,AGO17769.1,AGU91675.1,AGU91698.1,AGO17761.1,CS-LMW-D6|BU-LMW7|ABC84361.1,AVY03606.1,ACN93761.1,AGU91671.1,BU-LMW5,AAW28853.1,AFK29758.1,ACN93757.1,AGU91669.1,AAV91995.1,ACX46513.1,ABG23188.1,AHN55187.1,AGO17756.1,AGU91665.1,AAV91999.1,ALN96391.1,AAV86084.1,A…	190321_trypsin_SA35-124j_7.500.500.3 File:"190321_trypsin_SA35-124j_7.raw", NativeID:"controllerType=0 controllerNumber=1 scan=500"
TRUE	TRUE	(K)VFLQQQcSHVAmSQR(L)	0.97	27.47	40.3007	5.79		2	Carbamidomethyl (+57), Oxidation (+16)	612.296	1833.87	3	0.003501	1.908	672.401		106083	181	195	0	AAV91994.1,AEI00689.1,ACN93758.1,AGU91668.1,BU-LMW14,AGO17757.1,ABG23189.1,ALN96390.1,BAB78751.1,ABG45899.1,AHN55171.1,AGO17765.1,AGO17746.1,AGO17769.1,AGU91675.1,AGU91698.1,AGO17761.1,CS-LMW-D6|BU-LMW7|ABC84361.1,AVY03606.1,ACN93761.1,AGU91671.1,BU-LMW5,AAW28853.1,AFK29758.1,ACN93757.1,AGU91669.1,AAV91995.1,ACX46513.1,ABG23188.1,AHN55187.1,AGO17756.1,AGU91665.1,AAV91999.1,ALN96391.1,AAV86084.1,A…	190321_trypsin_SA35-124j_7.498.498.3 File:"190321_trypsin_SA35-124j_7.raw", NativeID:"controllerType=0 controllerNumber=1 scan=498"
TRUE	TRUE	(F)LQQQcSHVAmSQRL(A)	1	53.4	41.692	33.27		2	Carbamidomethyl (+57), Oxidation (+16)	567.95	1700.83	3	0.01927	11.33	493.368		118697	183	196	0	AAV91994.1,AEI00689.1,ACN93758.1,AGU91668.1,BU-LMW14,AGO17757.1,ABG23189.1,ALN96390.1,BAB78751.1,ABG45899.1,AHN55171.1,AGO17765.1,AGO17746.1,AGO17769.1,AGU91675.1,AGU91698.1,AGO17761.1,CS-LMW-D6|BU-LMW7|ABC84361.1,AVY03606.1,ACN93761.1,AGU91671.1,BU-LMW5,AAW28853.1,AFK29758.1,ACN93757.1,AGU91669.1,AAV91995.1,ACX46513.1,ABG23188.1,AHN55187.1,AGO17756.1,AGU91665.1,AAV91999.1,ACX46517.1,ALN96391.1,A…	190228_Chymo_SA35-124j_7.354.354.3 File:"190228_Chymo_SA35-124j_7.raw", NativeID:"controllerType=0 controllerNumber=1 scan=354"
TRUE	TRUE	(C)cQQLPQIPEQSR(S)	0.98				4.37675	1	Carbamidomethyl (+57)	742.371	1482.73	2	0.002745	1.85			20086.2	215	226	0	AGO17768.1	190321_trypsin_SA35-124j_7.1032.1032.2 File:"190321_trypsin_SA35-124j_7.raw", NativeID:"controllerType=0 controllerNumber=1 scan=1032" RTINSECONDS=1036.3124
TRUE	TRUE	(R)AIVYSIILQEQQQGF(V)	0.99				5.11919	1		868.966	1735.92	2	0.003029	1.744			22142	232	246	0	AGO17768.1	190321_trypsin_SA35-124j_7.2617.2617.2 File:"190321_trypsin_SA35-124j_7.raw", NativeID:"controllerType=0 controllerNumber=1 scan=2617" RTINSECONDS=2714.8888
TRUE	TRUE	(R)AIVYSIILQEQQQGFVQPQQQQPQ(Q)	1				8.88606	1		933.489	2797.44	3	0.003478	1.243			38617	232	255	0	AGO17768.1	190321_trypsin_SA35-124j_7.2448.2448.3 File:"190321_trypsin_SA35-124j_7.raw", NativeID:"controllerType=0 controllerNumber=1 scan=2448" RTINSECONDS=2529.9282
TRUE	TRUE	(R)AIVYSIILQEQQQGFVQPQQQQPQQSGQGVSQHQQ(Q)	0.99				6.3098	1		991.501	3961.98	4	0.00943	2.38			20149.9	232	266	0	AGO17768.1	190321_trypsin_SA35-124j_7.2184.2184.4 File:"190321_trypsin_SA35-124j_7.raw", NativeID:"controllerType=0 controllerNumber=1 scan=2184" RTINSECONDS=2231.696
TRUE	TRUE	(Y)SIILQEQQQGF(V)	1	72.39	40.6647	0		2		645.845	1289.68	2	0.01338	10.36	1650.19		260983	236	246	0	ACN93777.1,ACC60292.1,AAZ76360.1,AGU91668.1,BU-LMW14,ACX46516.1,AGO17757.1,AID62104.1,CAC05403.1,ACN93754.1,ACY08830.1,ALN96390.1,ACX46117.1,ACV32577.1,AVY03595.1,AFX69647.1,BAB78751.1,AFK13673.1,AAV75994.1,ABV72244.1,AFX69650.1,CS-LMW-D7|BAB78758.1,ABG45899.1,ADH51278.1,ABY61036.1,ACN93788.1,AGO17746.1,ACN93765.1,AGO17769.1,AGO17761.1,ACT98429.1,AFX69662.1,AVY03606.1,ALN96401.1,AGU91671.1,BU-LMW…	190228_Chymo_SA35-124j_7.1601.1601.2 File:"190228_Chymo_SA35-124j_7.raw", NativeID:"controllerType=0 controllerNumber=1 scan=1601"
TRUE	TRUE	(Y)SIILQEQQQGF(V)	1	71.01	40.6677	0		2		645.845	1289.68	2	0.0135	10.46	1648.35		61852.6	236	246	0	ACN93777.1,ACC60292.1,AAZ76360.1,AGU91668.1,BU-LMW14,ACX46516.1,AGO17757.1,AID62104.1,CAC05403.1,ACN93754.1,ACY08830.1,ALN96390.1,ACX46117.1,ACV32577.1,AVY03595.1,AFX69647.1,BAB78751.1,AFK13673.1,AAV75994.1,ABV72244.1,AFX69650.1,CS-LMW-D7|BAB78758.1,ABG45899.1,ADH51278.1,ABY61036.1,ACN93788.1,AGO17746.1,ACN93765.1,AGO17769.1,AGO17761.1,ACT98429.1,AFX69662.1,AVY03606.1,ALN96401.1,AGU91671.1,BU-LMW…	190228_Chymo_SA35-124j_7.1599.1599.2 File:"190228_Chymo_SA35-124j_7.raw", NativeID:"controllerType=0 controllerNumber=1 scan=1599"
TRUE	TRUE	(Y)SIILQEQQQGF(V)	0.96				4.50864	2		645.845	1289.68	2	0.01337	10.36			208613	236	246	0	ACN93777.1,ACC60292.1,AAZ76360.1,AGU91668.1,BU-LMW14,ACX46516.1,AGO17757.1,AID62104.1,CAC05403.1,ACN93754.1,ACY08830.1,ALN96390.1,ACX46117.1,ACV32577.1,AVY03595.1,AFX69647.1,BAB78751.1,AFK13673.1,AAV75994.1,ABV72244.1,AFX69650.1,CS-LMW-D7|BAB78758.1,ABG45899.1,ADH51278.1,ABY61036.1,ACN93788.1,AGO17746.1,ACN93765.1,AGO17769.1,AGO17761.1,ACT98429.1,AFX69662.1,AVY03606.1,ALN96401.1,AGU91671.1,BU-LMW…	190228_Chymo_SA35-124j_7.1601.1601.2 File:"190228_Chymo_SA35-124j_7.raw", NativeID:"controllerType=0 controllerNumber=1 scan=1601" RTINSECONDS=1650.1876
TRUE	TRUE	(S)IILQEQQQG(F)	0.99	48.42	44.2037	0		2		528.793	1055.57	2	0.01099	10.4	772.24		87048	237	245	0	ACN93777.1,ACC60292.1,AAZ76360.1,AGU91668.1,BU-LMW14,ACX46516.1,AGO17757.1,AID62104.1,CAC05403.1,ACN93754.1,ACY08830.1,ALN96390.1,ACX46117.1,ACV32577.1,AVY03595.1,AFX69647.1,BAB78751.1,AFK13673.1,AAV75994.1,ABV72244.1,AFX69650.1,CS-LMW-D7|BAB78758.1,ABG45899.1,ADH51278.1,ABY61036.1,ACN93788.1,AGO17746.1,ACN93765.1,AGO17769.1,AGO17761.1,ACT98429.1,AFX69662.1,AVY03606.1,ALN96401.1,AGU91671.1,BU-LMW…	190312_thermo_SA35-124j_7.857.857.2 File:"190312_thermo_SA35-124j_7.raw", NativeID:"controllerType=0 controllerNumber=1 scan=857"
TRUE	TRUE	(S)IILQEQQQG(F)	0.99	47.48	44.2037	0		2		528.793	1055.57	2	0.01099	10.4	773.921		227684	237	245	0	ACN93777.1,ACC60292.1,AAZ76360.1,AGU91668.1,BU-LMW14,ACX46516.1,AGO17757.1,AID62104.1,CAC05403.1,ACN93754.1,ACY08830.1,ALN96390.1,ACX46117.1,ACV32577.1,AVY03595.1,AFX69647.1,BAB78751.1,AFK13673.1,AAV75994.1,ABV72244.1,AFX69650.1,CS-LMW-D7|BAB78758.1,ABG45899.1,ADH51278.1,ABY61036.1,ACN93788.1,AGO17746.1,ACN93765.1,AGO17769.1,AGO17761.1,ACT98429.1,AFX69662.1,AVY03606.1,ALN96401.1,AGU91671.1,BU-LMW…	190312_thermo_SA35-124j_7.859.859.2 File:"190312_thermo_SA35-124j_7.raw", NativeID:"controllerType=0 controllerNumber=1 scan=859"
TRUE	TRUE	(S)IILQEQQQGF(V)	1	60.86	45.91	0		2		602.328	1202.64	2	0.01205	10.01	1490.12		130798	237	246	0	ACN93777.1,ACC60292.1,AAZ76360.1,AGU91668.1,BU-LMW14,ACX46516.1,AGO17757.1,AID62104.1,CAC05403.1,ACN93754.1,ACY08830.1,ALN96390.1,ACX46117.1,ACV32577.1,AVY03595.1,AFX69647.1,BAB78751.1,AFK13673.1,AAV75994.1,ABV72244.1,AFX69650.1,CS-LMW-D7|BAB78758.1,ABG45899.1,ADH51278.1,ABY61036.1,ACN93788.1,AGO17746.1,ACN93765.1,AGO17769.1,AGO17761.1,ACT98429.1,AFX69662.1,AVY03606.1,ALN96401.1,AGU91671.1,BU-LMW…	190312_thermo_SA35-124j_7.1605.1605.2 File:"190312_thermo_SA35-124j_7.raw", NativeID:"controllerType=0 controllerNumber=1 scan=1605"
TRUE	TRUE	(S)IILQEQQQGF(V)	0.99	58.05	45.9099	0		2		602.328	1202.64	2	0.01242	10.32	1488.44		75949.8	237	246	0	ACN93777.1,ACC60292.1,AAZ76360.1,AGU91668.1,BU-LMW14,ACX46516.1,AGO17757.1,AID62104.1,CAC05403.1,ACN93754.1,ACY08830.1,ALN96390.1,ACX46117.1,ACV32577.1,AVY03595.1,AFX69647.1,BAB78751.1,AFK13673.1,AAV75994.1,ABV72244.1,AFX69650.1,CS-LMW-D7|BAB78758.1,ABG45899.1,ADH51278.1,ABY61036.1,ACN93788.1,AGO17746.1,ACN93765.1,AGO17769.1,AGO17761.1,ACT98429.1,AFX69662.1,AVY03606.1,ALN96401.1,AGU91671.1,BU-LMW…	190312_thermo_SA35-124j_7.1603.1603.2 File:"190312_thermo_SA35-124j_7.raw", NativeID:"controllerType=0 controllerNumber=1 scan=1603"
TRUE	TRUE	(G)FVQPQQQQPQQSGQG(V)	1				8.4318	2		842.913	1683.81	2	0.01522	9.031			52323.8	246	260	0	AAV91994.1,ACN93777.1,AEI00689.1,AAZ76360.1,AGU91668.1,BU-LMW14,AED99852.1,AGO17757.1,ACN93773.1,ABG23189.1,ACN93754.1,ACY08830.1,AEI00666.1,AFX69666.1,ALN96390.1,ACV32577.1,AFX69647.1,BAB78751.1,AFK13673.1,AFX69650.1,CS-LMW-D7|BAB78758.1,ABG45899.1,ADH51278.1,AFG73617.1,AGO31299.1,AHN55171.1,ACN93769.1,ACN93788.1,AID62097.1,AGO17765.1,AGO17746.1,ACN93765.1,ACN93784.1,AGO17769.1,AGU91675.1,AFX696…	190312_thermo_SA35-124j_7.588.588.2 File:"190312_thermo_SA35-124j_7.raw", NativeID:"controllerType=0 controllerNumber=1 scan=588" RTINSECONDS=588.3622
TRUE	TRUE	(G)FVQPQQQQPQQSGQG(V)	1	59.77	45.7643	41.43		2		842.915	1683.81	2	0.01778	10.55	586.434		32339.4	246	260	0	AAV91994.1,ACN93777.1,AEI00689.1,AAZ76360.1,AGU91668.1,BU-LMW14,AED99852.1,AGO17757.1,ACN93773.1,ABG23189.1,ACN93754.1,ACY08830.1,AEI00666.1,AFX69666.1,ALN96390.1,ACV32577.1,AFX69647.1,BAB78751.1,AFK13673.1,AFX69650.1,CS-LMW-D7|BAB78758.1,ABG45899.1,ADH51278.1,AFG73617.1,AGO31299.1,AHN55171.1,ACN93769.1,ACN93788.1,AID62097.1,AGO17765.1,AGO17746.1,ACN93765.1,ACN93784.1,AGO17769.1,AGU91675.1,AFX696…	190312_thermo_SA35-124j_7.585.585.2 File:"190312_thermo_SA35-124j_7.raw", NativeID:"controllerType=0 controllerNumber=1 scan=585"
TRUE	TRUE	(G)FVQPQQQQPQQSGQG(V)	0.99	67.01	45.8672	38.6		2		842.913	1683.81	2	0.01522	9.031	588.362		75396.7	246	260	0	AAV91994.1,ACN93777.1,AEI00689.1,AAZ76360.1,AGU91668.1,BU-LMW14,AED99852.1,AGO17757.1,ACN93773.1,ABG23189.1,ACN93754.1,ACY08830.1,AEI00666.1,AFX69666.1,ALN96390.1,ACV32577.1,AFX69647.1,BAB78751.1,AFK13673.1,AFX69650.1,CS-LMW-D7|BAB78758.1,ABG45899.1,ADH51278.1,AFG73617.1,AGO31299.1,AHN55171.1,ACN93769.1,ACN93788.1,AID62097.1,AGO17765.1,AGO17746.1,ACN93765.1,ACN93784.1,AGO17769.1,AGU91675.1,AFX696…	190312_thermo_SA35-124j_7.588.588.2 File:"190312_thermo_SA35-124j_7.raw", NativeID:"controllerType=0 controllerNumber=1 scan=588"
TRUE	TRUE	(G)FVQPQQQQPQQSGQGVSQHQQQSQQQQQ(L)	1				15	2		1083.19	3246.55	3	0.03656	11.26			19074.5	246	273	0	AAV91994.1,AEI00664.1,AEI00689.1,ACX46514.1,AGU91668.1,BU-LMW14,AGO17757.1,ABG23187.1,ABX89060.1,ABG23189.1,ALN96390.1,BU-LMW-PCR2,AAV91992.1,AAV86085.1,BAB78751.1,ABG45899.1,ACV32582.1,BAB78753.1,AHN55169.1,AGU91662.1,ACY08829.1,AGO31299.1,AVG70973.1,AVY03611.1,ACH92775.1,AHN55171.1,AAO53259.1,AEM45618.1,AGK83211.1,AGO17763.1,AID62097.1,AGO17765.1,AGO17746.1,AGO17767.1,AGO17769.1,AGU91675.1,AGU9…	190312_thermo_SA35-124j_7.582.582.3 File:"190312_thermo_SA35-124j_7.raw", NativeID:"controllerType=0 controllerNumber=1 scan=582" RTINSECONDS=584.489
TRUE	TRUE	(G)FVQPQQQQPQQSGQGVSQHQQQSQQQQQ(L)	1	64.29	37.4013	50.66		2		1083.19	3246.55	3	0.03179	9.79	588.62		39864	246	273	0	AAV91994.1,AEI00664.1,AEI00689.1,ACX46514.1,AGU91668.1,BU-LMW14,AGO17757.1,ABG23187.1,ABX89060.1,ABG23189.1,ALN96390.1,BU-LMW-PCR2,AAV91992.1,AAV86085.1,BAB78751.1,ABG45899.1,ACV32582.1,BAB78753.1,AHN55169.1,AGU91662.1,ACY08829.1,AGO31299.1,AVG70973.1,AVY03611.1,ACH92775.1,AHN55171.1,AAO53259.1,AEM45618.1,AGK83211.1,AGO17763.1,AID62097.1,AGO17765.1,AGO17746.1,AGO17767.1,AGO17769.1,AGU91675.1,AGU9…	190312_thermo_SA35-124j_7.589.589.3 File:"190312_thermo_SA35-124j_7.raw", NativeID:"controllerType=0 controllerNumber=1 scan=589"
TRUE	TRUE	(G)FVQPQQQQPQQSGQGVSQHQQQSQQQQQ(L)	1	64.46	37.3528	51.14		2		812.644	3246.55	4	0.03306	10.18	586.175		111436	246	273	0	AAV91994.1,AEI00664.1,AEI00689.1,ACX46514.1,AGU91668.1,BU-LMW14,AGO17757.1,ABG23187.1,ABX89060.1,ABG23189.1,ALN96390.1,BU-LMW-PCR2,AAV91992.1,AAV86085.1,BAB78751.1,ABG45899.1,ACV32582.1,BAB78753.1,AHN55169.1,AGU91662.1,ACY08829.1,AGO31299.1,AVG70973.1,AVY03611.1,ACH92775.1,AHN55171.1,AAO53259.1,AEM45618.1,AGK83211.1,AGO17763.1,AID62097.1,AGO17765.1,AGO17746.1,AGO17767.1,AGO17769.1,AGU91675.1,AGU9…	190312_thermo_SA35-124j_7.584.584.4 File:"190312_thermo_SA35-124j_7.raw", NativeID:"controllerType=0 controllerNumber=1 scan=584"
TRUE	TRUE	(G)FVQPQQQQPQQSGQGVSQHQQQSQQQQQ(L)	1	53.83	37.2803	46.07		2		1083.19	3246.55	3	0.03655	11.26	584.489		35789.5	246	273	0	AAV91994.1,AEI00664.1,AEI00689.1,ACX46514.1,AGU91668.1,BU-LMW14,AGO17757.1,ABG23187.1,ABX89060.1,ABG23189.1,ALN96390.1,BU-LMW-PCR2,AAV91992.1,AAV86085.1,BAB78751.1,ABG45899.1,ACV32582.1,BAB78753.1,AHN55169.1,AGU91662.1,ACY08829.1,AGO31299.1,AVG70973.1,AVY03611.1,ACH92775.1,AHN55171.1,AAO53259.1,AEM45618.1,AGK83211.1,AGO17763.1,AID62097.1,AGO17765.1,AGO17746.1,AGO17767.1,AGO17769.1,AGU91675.1,AGU9…	190312_thermo_SA35-124j_7.582.582.3 File:"190312_thermo_SA35-124j_7.raw", NativeID:"controllerType=0 controllerNumber=1 scan=582"
TRUE	TRUE	(G)FVQPQQQQPQQSGQGVSQHQQQSQQQQQ(L)	1	53.88	37.4249	40.1		2		812.644	3246.55	4	0.03111	9.58	588.107		118757	246	273	0	AAV91994.1,AEI00664.1,AEI00689.1,ACX46514.1,AGU91668.1,BU-LMW14,AGO17757.1,ABG23187.1,ABX89060.1,ABG23189.1,ALN96390.1,BU-LMW-PCR2,AAV91992.1,AAV86085.1,BAB78751.1,ABG45899.1,ACV32582.1,BAB78753.1,AHN55169.1,AGU91662.1,ACY08829.1,AGO31299.1,AVG70973.1,AVY03611.1,ACH92775.1,AHN55171.1,AAO53259.1,AEM45618.1,AGK83211.1,AGO17763.1,AID62097.1,AGO17765.1,AGO17746.1,AGO17767.1,AGO17769.1,AGU91675.1,AGU9…	190312_thermo_SA35-124j_7.587.587.4 File:"190312_thermo_SA35-124j_7.raw", NativeID:"controllerType=0 controllerNumber=1 scan=587"
TRUE	TRUE	(G)FVQPQQQQPQQSGQGVSQHQQQSQQQQQ(L)	0.99				6.88606	2		812.644	3246.55	4	0.03111	9.58			59463.6	246	273	0	AAV91994.1,AEI00664.1,AEI00689.1,ACX46514.1,AGU91668.1,BU-LMW14,AGO17757.1,ABG23187.1,ABX89060.1,ABG23189.1,ALN96390.1,BU-LMW-PCR2,AAV91992.1,AAV86085.1,BAB78751.1,ABG45899.1,ACV32582.1,BAB78753.1,AHN55169.1,AGU91662.1,ACY08829.1,AGO31299.1,AVG70973.1,AVY03611.1,ACH92775.1,AHN55171.1,AAO53259.1,AEM45618.1,AGK83211.1,AGO17763.1,AID62097.1,AGO17765.1,AGO17746.1,AGO17767.1,AGO17769.1,AGU91675.1,AGU9…	190312_thermo_SA35-124j_7.587.587.4 File:"190312_thermo_SA35-124j_7.raw", NativeID:"controllerType=0 controllerNumber=1 scan=587" RTINSECONDS=588.107
TRUE	TRUE	(G)FVQPQQQQPQQSGQGVSQHQQQSQQQQQ(L)	0.99				6.60206	2		812.644	3246.55	4	0.03306	10.18			58830.6	246	273	0	AAV91994.1,AEI00664.1,AEI00689.1,ACX46514.1,AGU91668.1,BU-LMW14,AGO17757.1,ABG23187.1,ABX89060.1,ABG23189.1,ALN96390.1,BU-LMW-PCR2,AAV91992.1,AAV86085.1,BAB78751.1,ABG45899.1,ACV32582.1,BAB78753.1,AHN55169.1,AGU91662.1,ACY08829.1,AGO31299.1,AVG70973.1,AVY03611.1,ACH92775.1,AHN55171.1,AAO53259.1,AEM45618.1,AGK83211.1,AGO17763.1,AID62097.1,AGO17765.1,AGO17746.1,AGO17767.1,AGO17769.1,AGU91675.1,AGU9…	190312_thermo_SA35-124j_7.584.584.4 File:"190312_thermo_SA35-124j_7.raw", NativeID:"controllerType=0 controllerNumber=1 scan=584" RTINSECONDS=586.1749
TRUE	TRUE	(F)VQPQQQQPQQSGQG(V)	1	68	46.7263	53.3		2		769.38	1536.75	2	0.01697	11.03	386.533		42142.5	247	260	0	AAV91994.1,ACN93777.1,AEI00689.1,AAZ76360.1,AGU91668.1,BU-LMW14,AED99852.1,AGO17757.1,ACN93773.1,ABG23189.1,ACN93754.1,ACY08830.1,AEI00666.1,AFX69666.1,ALN96390.1,ACV32577.1,AFX69647.1,BAB78751.1,AFK13673.1,AFX69650.1,CS-LMW-D7|BAB78758.1,ABG45899.1,ADH51278.1,AFG73617.1,AGO31299.1,AHN55171.1,ACN93769.1,ACN93788.1,AID62097.1,AGO17765.1,AGO17746.1,ACN93765.1,ACN93784.1,AGO17769.1,AGU91675.1,AFX696…	190312_thermo_SA35-124j_7.229.229.2 File:"190312_thermo_SA35-124j_7.raw", NativeID:"controllerType=0 controllerNumber=1 scan=229"
TRUE	TRUE	(F)VQPQQQQPQQSGQG(V)	0.96	51.67	46.7167	36.3		2		769.38	1536.75	2	0.01806	11.75	384.78		33058.1	247	260	0	AAV91994.1,ACN93777.1,AEI00689.1,AAZ76360.1,AGU91668.1,BU-LMW14,AED99852.1,AGO17757.1,ACN93773.1,ABG23189.1,ACN93754.1,ACY08830.1,AEI00666.1,AFX69666.1,ALN96390.1,ACV32577.1,AFX69647.1,BAB78751.1,AFK13673.1,AFX69650.1,CS-LMW-D7|BAB78758.1,ABG45899.1,ADH51278.1,AFG73617.1,AGO31299.1,AHN55171.1,ACN93769.1,ACN93788.1,AID62097.1,AGO17765.1,AGO17746.1,ACN93765.1,ACN93784.1,AGO17769.1,AGU91675.1,AFX696…	190312_thermo_SA35-124j_7.227.227.2 File:"190312_thermo_SA35-124j_7.raw", NativeID:"controllerType=0 controllerNumber=1 scan=227"
TRUE	TRUE	(F)VQPQQQQPQQSGQGVSQ(H)	1				9.60206	1		926.46	1850.91	2	0.01885	10.18			19889	247	263	0	AAV91994.1,ACN93777.1,AEI00689.1,AAZ76360.1,AGU91668.1,BU-LMW14,AED99852.1,AGO17757.1,ACN93773.1,ABG23189.1,ACN93754.1,ACY08830.1,AEI00666.1,AFX69666.1,ALN96390.1,ACV32577.1,AFX69647.1,BAB78751.1,AFK13673.1,AFX69650.1,CS-LMW-D7|BAB78758.1,ABG45899.1,ADH51278.1,AFG73617.1,AGO31299.1,AHN55171.1,ACN93769.1,ACN93788.1,AID62097.1,AGO17765.1,AGO17746.1,ACN93765.1,ACN93784.1,AGO17769.1,AGU91675.1,AFX696…	190228_Chymo_SA35-124j_7.301.301.2 File:"190228_Chymo_SA35-124j_7.raw", NativeID:"controllerType=0 controllerNumber=1 scan=301" RTINSECONDS=453.4205
TRUE	TRUE	(F)VQPQQQQPQQSGQGVSQH(Q)	1				8.284	1		663.664	1987.97	3	0.02262	11.38			615080	247	264	0	AAV91994.1,AEI00664.1,AEI00689.1,ACX46514.1,AGU91668.1,BU-LMW14,AGO17757.1,ABG23187.1,ABX89060.1,ABG23189.1,ALN96390.1,BU-LMW-PCR2,AAV91992.1,AAV86085.1,BAB78751.1,ABG45899.1,ACV32582.1,BAB78753.1,AHN55169.1,AGU91662.1,ACY08829.1,AGO31299.1,AVG70973.1,AVY03611.1,ACH92775.1,AHN55171.1,AAO53259.1,AEM45618.1,AGK83211.1,AGO17763.1,AID62097.1,AGO17765.1,AGO17746.1,AGO17767.1,AGO17769.1,AGU91675.1,AGU9…	190228_Chymo_SA35-124j_7.246.246.3 File:"190228_Chymo_SA35-124j_7.raw", NativeID:"controllerType=0 controllerNumber=1 scan=246" RTINSECONDS=427.375
TRUE	TRUE	(F)VQPQQQQPQQSGQGVSQH(Q)	1				6.67778	1		663.663	1987.97	3	0.02134	10.73			172365	247	264	0	AAV91994.1,AEI00664.1,AEI00689.1,ACX46514.1,AGU91668.1,BU-LMW14,AGO17757.1,ABG23187.1,ABX89060.1,ABG23189.1,ALN96390.1,BU-LMW-PCR2,AAV91992.1,AAV86085.1,BAB78751.1,ABG45899.1,ACV32582.1,BAB78753.1,AHN55169.1,AGU91662.1,ACY08829.1,AGO31299.1,AVG70973.1,AVY03611.1,ACH92775.1,AHN55171.1,AAO53259.1,AEM45618.1,AGK83211.1,AGO17763.1,AID62097.1,AGO17765.1,AGO17746.1,AGO17767.1,AGO17769.1,AGU91675.1,AGU9…	190228_Chymo_SA35-124j_7.250.250.3 File:"190228_Chymo_SA35-124j_7.raw", NativeID:"controllerType=0 controllerNumber=1 scan=250" RTINSECONDS=429.5857
TRUE	TRUE	(F)VQPQQQQPQQSGQGVSQH(Q)	0.96				4.4318	1		994.991	1987.97	2	0.02074	10.43			27877.5	247	264	0	AAV91994.1,AEI00664.1,AEI00689.1,ACX46514.1,AGU91668.1,BU-LMW14,AGO17757.1,ABG23187.1,ABX89060.1,ABG23189.1,ALN96390.1,BU-LMW-PCR2,AAV91992.1,AAV86085.1,BAB78751.1,ABG45899.1,ACV32582.1,BAB78753.1,AHN55169.1,AGU91662.1,ACY08829.1,AGO31299.1,AVG70973.1,AVY03611.1,ACH92775.1,AHN55171.1,AAO53259.1,AEM45618.1,AGK83211.1,AGO17763.1,AID62097.1,AGO17765.1,AGO17746.1,AGO17767.1,AGO17769.1,AGU91675.1,AGU9…	190228_Chymo_SA35-124j_7.252.252.2 File:"190228_Chymo_SA35-124j_7.raw", NativeID:"controllerType=0 controllerNumber=1 scan=252" RTINSECONDS=430.0448
TRUE	TRUE	(F)VQPQQQQPQQSGQGVSQHQQQ(S)	1				10.4202	1		791.723	2372.15	3	0.0248	10.45			177605	247	267	0	AAV91994.1,AEI00664.1,AEI00689.1,ACX46514.1,AGU91668.1,BU-LMW14,AGO17757.1,ABG23187.1,ABX89060.1,ABG23189.1,ALN96390.1,BU-LMW-PCR2,AAV91992.1,AAV86085.1,BAB78751.1,ABG45899.1,ACV32582.1,BAB78753.1,AHN55169.1,AGU91662.1,ACY08829.1,AGO31299.1,AVG70973.1,AVY03611.1,ACH92775.1,AHN55171.1,AAO53259.1,AEM45618.1,AGK83211.1,AGO17763.1,AID62097.1,AGO17765.1,AGO17746.1,AGO17767.1,AGO17769.1,AGU91675.1,AGU9…	190228_Chymo_SA35-124j_7.251.251.3 File:"190228_Chymo_SA35-124j_7.raw", NativeID:"controllerType=0 controllerNumber=1 scan=251" RTINSECONDS=429.8187
TRUE	TRUE	(F)VQPQQQQPQQSGQGVSQHQQQSQ(Q)	0.98				5.20761	1		863.42	2587.24	3	0.0271	10.47			33181.3	247	269	0	AAV91994.1,AEI00664.1,AEI00689.1,ACX46514.1,AGU91668.1,BU-LMW14,AGO17757.1,ABG23187.1,ABX89060.1,ABG23189.1,ALN96390.1,BU-LMW-PCR2,AAV91992.1,AAV86085.1,BAB78751.1,ABG45899.1,ACV32582.1,BAB78753.1,AHN55169.1,AGU91662.1,ACY08829.1,AGO31299.1,AVG70973.1,AVY03611.1,ACH92775.1,AHN55171.1,AAO53259.1,AEM45618.1,AGK83211.1,AGO17763.1,AID62097.1,AGO17765.1,AGO17746.1,AGO17767.1,AGO17769.1,AGU91675.1,AGU9…	190228_Chymo_SA35-124j_7.253.253.3 File:"190228_Chymo_SA35-124j_7.raw", NativeID:"controllerType=0 controllerNumber=1 scan=253" RTINSECONDS=430.2764
TRUE	TRUE	(F)VQPQQQQPQQSGQGVSQHQQQSQQQQ(Q)	1				7.12494	1		991.481	2971.42	3	0.03276	11.02			5368.29	247	272	0	AAV91994.1,AEI00664.1,AEI00689.1,ACX46514.1,AGU91668.1,BU-LMW14,AGO17757.1,ABG23187.1,ABX89060.1,ABG23189.1,ALN96390.1,BU-LMW-PCR2,AAV91992.1,AAV86085.1,BAB78751.1,ABG45899.1,ACV32582.1,BAB78753.1,AHN55169.1,AGU91662.1,ACY08829.1,AGO31299.1,AVG70973.1,AVY03611.1,ACH92775.1,AHN55171.1,AAO53259.1,AEM45618.1,AGK83211.1,AGO17763.1,AID62097.1,AGO17765.1,AGO17746.1,AGO17767.1,AGO17769.1,AGU91675.1,AGU9…	190228_Chymo_SA35-124j_7.258.258.3 File:"190228_Chymo_SA35-124j_7.raw", NativeID:"controllerType=0 controllerNumber=1 scan=258" RTINSECONDS=431.6267
TRUE	TRUE	(F)VQPQQQQPQQSGQGVSQHQQQSQQQQQLGQcSF(Q)	1				7.92082	2	Carbamidomethyl (+57)	948.952	3791.78	4	0.03618	9.539			24783.7	247	279	0	AAV91994.1,AEI00664.1,AEI00689.1,ACX46514.1,AGU91668.1,BU-LMW14,AGO17757.1,ABG23187.1,ABX89060.1,ABG23189.1,ALN96390.1,BU-LMW-PCR2,AAV91992.1,AAV86085.1,BAB78751.1,ABG45899.1,ACV32582.1,BAB78753.1,AHN55169.1,AGU91662.1,ACY08829.1,AGO31299.1,AVG70973.1,AVY03611.1,ACH92775.1,AHN55171.1,AAO53259.1,AEM45618.1,AGK83211.1,AGO17763.1,AID62097.1,AGO17765.1,AGO17746.1,AGO17767.1,AGO17769.1,AGU91675.1,AGU9…	190228_Chymo_SA35-124j_7.813.813.4 File:"190228_Chymo_SA35-124j_7.raw", NativeID:"controllerType=0 controllerNumber=1 scan=813" RTINSECONDS=958.262
TRUE	TRUE	(Q)LGQcSFQQPQQ(L)	0.95	39.14	47.1516	15.65		2	Carbamidomethyl (+57)	660.811	1319.61	2	0.01338	10.14	829.656		52655.2	274	284	0	AAV91994.1,AEI00689.1,AGU91668.1,BU-LMW14,AGO17757.1,ABG23189.1,ALN96390.1,BAB78751.1,ABG45899.1,AGO31299.1,AHN55171.1,AID62097.1,AGO17765.1,AGO17746.1,AGO17769.1,AGU91675.1,AGU91698.1,AGO17761.1,CS-LMW-D6|BU-LMW7|ABC84361.1,AFX69662.1,AVY03606.1,AGU91671.1,BU-LMW5,AAW28853.1,AFK29758.1,AGU91669.1,AAV91995.1,ACX46513.1,ABG23188.1,AHN55187.1,AGO17756.1,AGU91665.1,AAV91999.1,ACX46517.1,ALN96391.1,C…	190312_thermo_SA35-124j_7.948.948.2 File:"190312_thermo_SA35-124j_7.raw", NativeID:"controllerType=0 controllerNumber=1 scan=948"
TRUE	TRUE	(F)QQPQQLQQL(G)	0.99	49.5	38.0277	19.93		2		555.805	1109.6	2	0.0119	10.71	995.272		65843.7	280	288	0	AAV91994.1,AEI00664.1,AEI00689.1,ACX46514.1,AGU91668.1,BU-LMW14,AGO17757.1,ABG23187.1,ABX89060.1,ABG23189.1,ALN96390.1,BU-LMW-PCR2,AAV91992.1,AAV86085.1,BAB78751.1,ABG45899.1,ACV32582.1,BAB78753.1,AHN55169.1,AGU91662.1,XP_020160667.1,ACY08829.1,AGO31299.1,AVG70973.1,AVY03611.1,ACH92775.1,AHN55171.1,AAO53259.1,AEM45618.1,AGK83211.1,AGO17763.1,AID62097.1,AGO17765.1,AGO17746.1,AGO17767.1,AGO17769.1,…	190228_Chymo_SA35-124j_7.882.882.2 File:"190228_Chymo_SA35-124j_7.raw", NativeID:"controllerType=0 controllerNumber=1 scan=882"
TRUE	TRUE	(F)QQPQQLQQL(G)	0.99	46.38	37.9358	21.6		2		555.805	1109.6	2	0.01226	11.04	993.266		103020	280	288	0	AAV91994.1,AEI00664.1,AEI00689.1,ACX46514.1,AGU91668.1,BU-LMW14,AGO17757.1,ABG23187.1,ABX89060.1,ABG23189.1,ALN96390.1,BU-LMW-PCR2,AAV91992.1,AAV86085.1,BAB78751.1,ABG45899.1,ACV32582.1,BAB78753.1,AHN55169.1,AGU91662.1,XP_020160667.1,ACY08829.1,AGO31299.1,AVG70973.1,AVY03611.1,ACH92775.1,AHN55171.1,AAO53259.1,AEM45618.1,AGK83211.1,AGO17763.1,AID62097.1,AGO17765.1,AGO17746.1,AGO17767.1,AGO17769.1,…	190228_Chymo_SA35-124j_7.879.879.2 File:"190228_Chymo_SA35-124j_7.raw", NativeID:"controllerType=0 controllerNumber=1 scan=879"
TRUE	TRUE	(L)QQLGQQPQQQ(Q)	0.99				5.4318	1		591.803	1181.59	2	0.01272	10.76			166842	286	295	0	AAV91994.1,AEI00689.1,ACX46514.1,AGU91668.1,BU-LMW14,AGO17757.1,ABG23187.1,ABX89060.1,ABG23189.1,ALN96390.1,BU-LMW-PCR2,AAV91992.1,AGO17770.1,AAV86085.1,BAB78751.1,ABG45899.1,ACV32582.1,BAB78753.1,AHN55169.1,AGU91662.1,XP_020160667.1,ACY08829.1,AGO31299.1,AVG70973.1,AVY03611.1,ACH92775.1,AHN55171.1,AAO53259.1,AEM45618.1,AGK83211.1,AGO17763.1,AID62097.1,AGO17765.1,AGO17746.1,AGO17767.1,AGO17769.1,…	190228_Chymo_SA35-124j_7.275.275.2 File:"190228_Chymo_SA35-124j_7.raw", NativeID:"controllerType=0 controllerNumber=1 scan=275" RTINSECONDS=441.3954
TRUE	TRUE	(R)GIFLQPHQISQLEVmTSIALR(T)	1	61.53	36.5772	20.59		2	Oxidation (+16)	799.772	2396.29	3	0.005572	2.324	2417.91		61246.2	300	320	0	AGO17768.1	190321_trypsin_SA35-124j_7.2351.2351.3 File:"190321_trypsin_SA35-124j_7.raw", NativeID:"controllerType=0 controllerNumber=1 scan=2351"
TRUE	TRUE	(R)GIFLQPHQISQLEVmTSIALR(T)	1				10.6198	2	Oxidation (+16)	799.772	2396.29	3	0.004473	1.866			44879.2	300	320	0	AGO17768.1	190321_trypsin_SA35-124j_7.2354.2354.3 File:"190321_trypsin_SA35-124j_7.raw", NativeID:"controllerType=0 controllerNumber=1 scan=2354" RTINSECONDS=2419.903
TRUE	TRUE	(R)GIFLQPHQISQLEVmTSIALR(T)	1	52.54	36.6219	15.11		2	Oxidation (+16)	799.772	2396.29	3	0.004474	1.866	2419.9		88206.9	300	320	0	AGO17768.1	190321_trypsin_SA35-124j_7.2354.2354.3 File:"190321_trypsin_SA35-124j_7.raw", NativeID:"controllerType=0 controllerNumber=1 scan=2354"
TRUE	TRUE	(R)GIFLQPHQISQLEVMTSIALR(T)	1	46.16	36.2439	9.59		2		794.439	2380.3	3	0.002012	0.8449	2891.31		96248.7	300	320	0	AGO17768.1	190321_trypsin_SA35-124j_7.2757.2757.3 File:"190321_trypsin_SA35-124j_7.raw", NativeID:"controllerType=0 controllerNumber=1 scan=2757"
TRUE	TRUE	(R)GIFLQPHQISQLEVmTSIALR(T)	1				8.50864	2	Oxidation (+16)	799.772	2396.29	3	0.005571	2.324			29732.7	300	320	0	AGO17768.1	190321_trypsin_SA35-124j_7.2351.2351.3 File:"190321_trypsin_SA35-124j_7.raw", NativeID:"controllerType=0 controllerNumber=1 scan=2351" RTINSECONDS=2417.9054
TRUE	TRUE	(R)GIFLQPHQISQLEVMTSIALR(T)	1	41.9	36.1826	19.25		2		794.439	2380.3	3	0.002378	0.9986	2889.56		81011.2	300	320	0	AGO17768.1	190321_trypsin_SA35-124j_7.2755.2755.3 File:"190321_trypsin_SA35-124j_7.raw", NativeID:"controllerType=0 controllerNumber=1 scan=2755"
TRUE	TRUE	(R)GIFLQPHQISQLEVMTSIALR(T)	1				6.88606	2		794.439	2380.3	3	0.002012	0.8449			50157	300	320	0	AGO17768.1	190321_trypsin_SA35-124j_7.2757.2757.3 File:"190321_trypsin_SA35-124j_7.raw", NativeID:"controllerType=0 controllerNumber=1 scan=2757" RTINSECONDS=2891.3115
TRUE	TRUE	(R)GIFLQPHQISQLEVMTSIALR(T)	1				5.95861	2		794.439	2380.3	3	0.002378	0.9986			40994.6	300	320	0	AGO17768.1	190321_trypsin_SA35-124j_7.2755.2755.3 File:"190321_trypsin_SA35-124j_7.raw", NativeID:"controllerType=0 controllerNumber=1 scan=2755" RTINSECONDS=2889.5564
TRUE	TRUE	(F)LQPHQISQL(E)	0.96	31.8	38.0875	5.97		2		532.304	1062.59	2	0.01148	10.79	879.529		131451	303	311	0	AAV91994.1,AEI00689.1,ACN93758.1,AGU91668.1,BU-LMW14,AGO17757.1,ABG23189.1,ALN96390.1,BAB78751.1,ABG45899.1,AGO31299.1,ABY61036.1,AHN55171.1,AID62097.1,AGO17765.1,AGO17746.1,AGO17769.1,AGU91675.1,AGU91698.1,AGO17761.1,CS-LMW-D6|BU-LMW7|ABC84361.1,AFX69662.1,AVY03606.1,ACN93761.1,AGU91671.1,BU-LMW5,AAW28853.1,AFK29758.1,ACN93757.1,AGU91669.1,AAV91995.1,ACX46513.1,ABG23188.1,AHN55187.1,AGU91665.1,A…	190228_Chymo_SA35-124j_7.747.747.2 File:"190228_Chymo_SA35-124j_7.raw", NativeID:"controllerType=0 controllerNumber=1 scan=747"
TRUE	TRUE	(F)LQPHQISQLEVM(T)	0.99				5.92082	1		711.881	1421.75	2	0.01452	10.2			54921.4	303	314	0	AAV91994.1,AEI00689.1,AGU91668.1,BU-LMW14,AGO17757.1,ABG23189.1,ALN96390.1,BAB78751.1,ABG45899.1,AGO31299.1,ABY61036.1,AHN55171.1,AID62097.1,AGO17765.1,AGO17746.1,AGO17769.1,AGU91675.1,AGU91698.1,AGO17761.1,CS-LMW-D6|BU-LMW7|ABC84361.1,AFX69662.1,AVY03606.1,ACN93761.1,AGU91671.1,BU-LMW5,AAW28853.1,AFK29758.1,ACN93757.1,AGU91669.1,AAV91995.1,ACX46513.1,ABG23188.1,AHN55187.1,AGU91665.1,AAV91999.1,A…	190228_Chymo_SA35-124j_7.1434.1434.2 File:"190228_Chymo_SA35-124j_7.raw", NativeID:"controllerType=0 controllerNumber=1 scan=1434" RTINSECONDS=1490.2155
TRUE	TRUE	(F)LQPHQISQLEVmTSIAL(R)	1	58.13	38.3645	39.93		2	Oxidation (+16)	962.524	1923.03	2	0.01976	10.27	2018.72		60065.5	303	319	0	AAV91994.1,AEI00689.1,AGU91668.1,BU-LMW14,AGO17757.1,ABG23189.1,ALN96390.1,BAB78751.1,ABG45899.1,AGO31299.1,ABY61036.1,AHN55171.1,AID62097.1,AGO17765.1,AGO17746.1,AGO17769.1,AGU91675.1,AGU91698.1,AGO17761.1,CS-LMW-D6|BU-LMW7|ABC84361.1,AFX69662.1,AVY03606.1,ACN93761.1,AGU91671.1,BU-LMW5,AAW28853.1,AFK29758.1,ACN93757.1,AGU91669.1,AAV91995.1,ACX46513.1,ABG23188.1,AHN55187.1,AGU91665.1,AAV91999.1,A…	190228_Chymo_SA35-124j_7.2013.2013.2 File:"190228_Chymo_SA35-124j_7.raw", NativeID:"controllerType=0 controllerNumber=1 scan=2013"
TRUE	TRUE	(F)LQPHQISQLEVmTSIAL(R)	0.99	42.07	38.3746	28.97		2	Oxidation (+16)	962.524	1923.03	2	0.02025	10.52	2020.79		60132.7	303	319	0	AAV91994.1,AEI00689.1,AGU91668.1,BU-LMW14,AGO17757.1,ABG23189.1,ALN96390.1,BAB78751.1,ABG45899.1,AGO31299.1,ABY61036.1,AHN55171.1,AID62097.1,AGO17765.1,AGO17746.1,AGO17769.1,AGU91675.1,AGU91698.1,AGO17761.1,CS-LMW-D6|BU-LMW7|ABC84361.1,AFX69662.1,AVY03606.1,ACN93761.1,AGU91671.1,BU-LMW5,AAW28853.1,AFK29758.1,ACN93757.1,AGU91669.1,AAV91995.1,ACX46513.1,ABG23188.1,AHN55187.1,AGU91665.1,AAV91999.1,A…	190228_Chymo_SA35-124j_7.2015.2015.2 File:"190228_Chymo_SA35-124j_7.raw", NativeID:"controllerType=0 controllerNumber=1 scan=2015"
TRUE	TRUE	(H)QISQLEVMTSIALR(T)	1				8.39794	1		794.942	1587.87	2	0.003301	2.078			31668.9	307	320	0	AGO17768.1	190321_trypsin_SA35-124j_7.2296.2296.2 File:"190321_trypsin_SA35-124j_7.raw", NativeID:"controllerType=0 controllerNumber=1 scan=2296" RTINSECONDS=2367.197
TRUE	TRUE	(H)qISQLEVMTSIALR(T)	1				8.33724	1	Ammonia-loss (-17)	786.428	1570.84	2	0.002017	1.283			25168	307	320	0	AGO17768.1	190321_trypsin_SA35-124j_7.3366.3366.2 File:"190321_trypsin_SA35-124j_7.raw", NativeID:"controllerType=0 controllerNumber=1 scan=3366" RTINSECONDS=3220.7891
TRUE	TRUE	(H)qISQLEVMTSIALR(T)	1				6.58503	1	Ammonia-loss (-17)	786.428	1570.84	2	0.001651	1.051			28293.9	307	320	0	AGO17768.1	190321_trypsin_SA35-124j_7.3369.3369.2 File:"190321_trypsin_SA35-124j_7.raw", NativeID:"controllerType=0 controllerNumber=1 scan=3369" RTINSECONDS=3222.7778
TRUE	TRUE	(H)QISQLEVmTSIALR(T)	0.99				5.36653	1	Oxidation (+16)	802.94	1603.86	2	0.004358	2.715			23353.2	307	320	0	AGO17768.1	190321_trypsin_SA35-124j_7.1638.1638.2 File:"190321_trypsin_SA35-124j_7.raw", NativeID:"controllerType=0 controllerNumber=1 scan=1638" RTINSECONDS=1715.3043
TRUE	TRUE	(H)QISQLEVmTSIALR(T)	0.95				3.88606	1	Oxidation (+16)	802.94	1603.86	2	0.004113	2.563			25485.5	307	320	0	AGO17768.1	190321_trypsin_SA35-124j_7.1635.1635.2 File:"190321_trypsin_SA35-124j_7.raw", NativeID:"controllerType=0 controllerNumber=1 scan=1635" RTINSECONDS=1713.2889
TRUE	TRUE	(S)IALRTLPTmcG(V)	0.97				4.74473	2	Oxidation (+16), Carbamidomethyl (+57)	624.832	1247.65	2	0.01315	10.53			38546	317	327	0	AAV91994.1,AEI00689.1,ACX46514.1,AGU91668.1,BU-LMW14,AGO17757.1,ABG23187.1,ABX89060.1,ABG23189.1,ALN96390.1,BU-LMW-PCR2,AAV91992.1,AGO17770.1,AAV86085.1,BAB78751.1,ABG45899.1,ACV32582.1,BAB78753.1,AHN55169.1,AGU91662.1,XP_020160667.1,ACY08829.1,AVG70973.1,AVY03611.1,ACH92775.1,AHN55171.1,AAO53259.1,AEM45618.1,AGO17763.1,AID62097.1,AGO17765.1,AGO17746.1,AGO17767.1,AGO17769.1,AGU91675.1,AGU91698.1,…	190312_thermo_SA35-124j_7.1184.1184.2 File:"190312_thermo_SA35-124j_7.raw", NativeID:"controllerType=0 controllerNumber=1 scan=1184" RTINSECONDS=1054.0459
TRUE	TRUE	(L)RTLPTmcGVNVPL(Y)	0.98	41.96	40.5553	6.6		2	Oxidation (+16), Carbamidomethyl (+57)	737.389	1472.76	2	0.0155	10.51	1380.69		73119.1	320	332	0	AAV91994.1,AEI00689.1,ACX46514.1,AGU91668.1,BU-LMW14,AGO17757.1,ABG23187.1,ABX89060.1,ABG23189.1,ALN96390.1,BU-LMW-PCR2,AAV91992.1,AGO17770.1,AAV86085.1,BAB78751.1,ABG45899.1,ACV32582.1,BAB78753.1,AHN55169.1,AGU91662.1,XP_020160667.1,ACY08829.1,AVG70973.1,AVY03611.1,ACH92775.1,AHN55171.1,AAO53259.1,AEM45618.1,AGO17763.1,AID62097.1,AGO17765.1,AGO17746.1,AGO17767.1,AGO17769.1,AGU91675.1,AGU91698.1,…	190228_Chymo_SA35-124j_7.1251.1251.2 File:"190228_Chymo_SA35-124j_7.raw", NativeID:"controllerType=0 controllerNumber=1 scan=1251"
TRUE	TRUE	(L)RTLPTMcGVNVPL(Y)	0.97	35.79	39.599	8.19		2	Carbamidomethyl (+57)	729.392	1456.77	2	0.01542	10.58	1818.36		47870.5	320	332	0	AAV91994.1,AEI00689.1,ACX46514.1,AGU91668.1,BU-LMW14,AGO17757.1,ABG23187.1,ABX89060.1,ABG23189.1,ALN96390.1,BU-LMW-PCR2,AAV91992.1,AGO17770.1,AAV86085.1,BAB78751.1,ABG45899.1,ACV32582.1,BAB78753.1,AHN55169.1,AGU91662.1,XP_020160667.1,ACY08829.1,AVG70973.1,AVY03611.1,ACH92775.1,AHN55171.1,AAO53259.1,AEM45618.1,AGO17763.1,AID62097.1,AGO17765.1,AGO17746.1,AGO17767.1,AGO17769.1,AGU91675.1,AGU91698.1,…	190228_Chymo_SA35-124j_7.1788.1788.2 File:"190228_Chymo_SA35-124j_7.raw", NativeID:"controllerType=0 controllerNumber=1 scan=1788"
TRUE	TRUE	(L)RTLPTMcGVNVPL(Y)	0.96	32.54	39.5947	11.21		2	Carbamidomethyl (+57)	729.392	1456.77	2	0.01603	10.99	1816.49		45191.7	320	332	0	AAV91994.1,AEI00689.1,ACX46514.1,AGU91668.1,BU-LMW14,AGO17757.1,ABG23187.1,ABX89060.1,ABG23189.1,ALN96390.1,BU-LMW-PCR2,AAV91992.1,AGO17770.1,AAV86085.1,BAB78751.1,ABG45899.1,ACV32582.1,BAB78753.1,AHN55169.1,AGU91662.1,XP_020160667.1,ACY08829.1,AVG70973.1,AVY03611.1,ACH92775.1,AHN55171.1,AAO53259.1,AEM45618.1,AGO17763.1,AID62097.1,AGO17765.1,AGO17746.1,AGO17767.1,AGO17769.1,AGU91675.1,AGU91698.1,…	190228_Chymo_SA35-124j_7.1786.1786.2 File:"190228_Chymo_SA35-124j_7.raw", NativeID:"controllerType=0 controllerNumber=1 scan=1786"
TRUE	TRUE	(L)RTLPTmcGVNVPLY(S)	0.99	47.33	41.5558	7.81		2	Oxidation (+16), Carbamidomethyl (+57)	818.921	1635.83	2	0.01641	10.02	1532.06		86215.7	320	333	0	AAV91994.1,AEI00689.1,ACX46514.1,AGU91668.1,BU-LMW14,AGO17757.1,ABG23187.1,ABX89060.1,ABG23189.1,ALN96390.1,BU-LMW-PCR2,AAV91992.1,AGO17770.1,AAV86085.1,BAB78751.1,ABG45899.1,ACV32582.1,BAB78753.1,AHN55169.1,AGU91662.1,XP_020160667.1,ACY08829.1,AVG70973.1,AVY03611.1,ACH92775.1,AHN55171.1,AAO53259.1,AEM45618.1,AGO17763.1,AID62097.1,AGO17765.1,AGO17746.1,AGO17767.1,AGO17769.1,AGU91675.1,AGU91698.1,…	190228_Chymo_SA35-124j_7.1472.1472.2 File:"190228_Chymo_SA35-124j_7.raw", NativeID:"controllerType=0 controllerNumber=1 scan=1472"
TRUE	TRUE	(L)RTLPTMcGVNVPLY(S)	0.99	43.19	40.9209	7.15		2	Carbamidomethyl (+57)	810.924	1619.83	2	0.01706	10.52	1932.76		74951.2	320	333	0	AAV91994.1,AEI00689.1,ACX46514.1,AGU91668.1,BU-LMW14,AGO17757.1,ABG23187.1,ABX89060.1,ABG23189.1,ALN96390.1,BU-LMW-PCR2,AAV91992.1,AGO17770.1,AAV86085.1,BAB78751.1,ABG45899.1,ACV32582.1,BAB78753.1,AHN55169.1,AGU91662.1,XP_020160667.1,ACY08829.1,AVG70973.1,AVY03611.1,ACH92775.1,AHN55171.1,AAO53259.1,AEM45618.1,AGO17763.1,AID62097.1,AGO17765.1,AGO17746.1,AGO17767.1,AGO17769.1,AGU91675.1,AGU91698.1,…	190228_Chymo_SA35-124j_7.1928.1928.2 File:"190228_Chymo_SA35-124j_7.raw", NativeID:"controllerType=0 controllerNumber=1 scan=1928"
TRUE	TRUE	(L)RTLPTMcGVNVPLY(S)	0.98	40.43	40.923	6.17		2	Carbamidomethyl (+57)	810.924	1619.83	2	0.01791	11.05	1930.13		55099.1	320	333	0	AAV91994.1,AEI00689.1,ACX46514.1,AGU91668.1,BU-LMW14,AGO17757.1,ABG23187.1,ABX89060.1,ABG23189.1,ALN96390.1,BU-LMW-PCR2,AAV91992.1,AGO17770.1,AAV86085.1,BAB78751.1,ABG45899.1,ACV32582.1,BAB78753.1,AHN55169.1,AGU91662.1,XP_020160667.1,ACY08829.1,AVG70973.1,AVY03611.1,ACH92775.1,AHN55171.1,AAO53259.1,AEM45618.1,AGO17763.1,AID62097.1,AGO17765.1,AGO17746.1,AGO17767.1,AGO17769.1,AGU91675.1,AGU91698.1,…	190228_Chymo_SA35-124j_7.1923.1923.2 File:"190228_Chymo_SA35-124j_7.raw", NativeID:"controllerType=0 controllerNumber=1 scan=1923"
TRUE	TRUE	(L)RTLPTmcGVNVPLY(S)	0.97	37.23	41.5558	7.93		2	Oxidation (+16), Carbamidomethyl (+57)	818.921	1635.83	2	0.01641	10.02	1534.11		103804	320	333	0	AAV91994.1,AEI00689.1,ACX46514.1,AGU91668.1,BU-LMW14,AGO17757.1,ABG23187.1,ABX89060.1,ABG23189.1,ALN96390.1,BU-LMW-PCR2,AAV91992.1,AGO17770.1,AAV86085.1,BAB78751.1,ABG45899.1,ACV32582.1,BAB78753.1,AHN55169.1,AGU91662.1,XP_020160667.1,ACY08829.1,AVG70973.1,AVY03611.1,ACH92775.1,AHN55171.1,AAO53259.1,AEM45618.1,AGO17763.1,AID62097.1,AGO17765.1,AGO17746.1,AGO17767.1,AGO17769.1,AGU91675.1,AGU91698.1,…	190228_Chymo_SA35-124j_7.1475.1475.2 File:"190228_Chymo_SA35-124j_7.raw", NativeID:"controllerType=0 controllerNumber=1 scan=1475"

## Sheet: 124j Spot 8
Valid	Assigned	Sequence	Prob	Mascot Ion score	Mascot Identity score	Mascot Delta Ion Score	X! Tandem	NTT	Modifications	Observed	Actual Mass	Charge	Delta Da	Delta PPM	Retention Time	Intensity	TIC	Start	Stop	# Other Proteins	Other Proteins	Spectrum ID
TRUE	TRUE	(P)IIILQQSP(F)	0.98	42.52	37.4296	23.97		2		456.287	910.559	2	0.01021	11.2	1483.34		201855	60	67	0	AAV91994.1,AEI00664.1,AEI00689.1,ACX46514.1,AGO17757.1,ABG23187.1,ABX89060.1,ALN96390.1,AAV91992.1,AGO17770.1,AAV86085.1,BAB78751.1,ACV32582.1,BAB78753.1,XP_020160667.1,ACY08829.1,AGO31299.1,AVY03611.1,AHN55171.1,AEM45618.1,AGK83211.1,AGO17763.1,AGO17746.1,AGO17767.1,AGO17769.1,AGU91675.1,AGO17761.1,ALN96387.1,AGO31300.1,AVY03606.1,AGU91696.1,AVY03608.1,BU-LMW5,AAW28853.1,AFK29758.1,AAV91993.1,AA…	190312_thermo_SA35-124j_8.1305.1305.2 File:"190312_thermo_SA35-124j_8.raw", NativeID:"controllerType=0 controllerNumber=1 scan=1305"
TRUE	TRUE	(P)IIILQQSP(F)	0.97	40.36	37.4296	22.93		2		456.287	910.56	2	0.011	12.07	1481.69		214803	60	67	0	AAV91994.1,AEI00664.1,AEI00689.1,ACX46514.1,AGO17757.1,ABG23187.1,ABX89060.1,ALN96390.1,AAV91992.1,AGO17770.1,AAV86085.1,BAB78751.1,ACV32582.1,BAB78753.1,XP_020160667.1,ACY08829.1,AGO31299.1,AVY03611.1,AHN55171.1,AEM45618.1,AGK83211.1,AGO17763.1,AGO17746.1,AGO17767.1,AGO17769.1,AGU91675.1,AGO17761.1,ALN96387.1,AGO31300.1,AVY03606.1,AGU91696.1,AVY03608.1,BU-LMW5,AAW28853.1,AFK29758.1,AAV91993.1,AA…	190312_thermo_SA35-124j_8.1303.1303.2 File:"190312_thermo_SA35-124j_8.raw", NativeID:"controllerType=0 controllerNumber=1 scan=1303"
TRUE	TRUE	(F)SQQQQPVLPQQQPVIIL(Q)	0.98	39.66	34.679	26.34		2		972.56	1943.11	2	0.02083	10.71	2251.11		19633.1	69	85	0	AAV91994.1,AEI00664.1,AEI00689.1,ACX46514.1,AGO17757.1,ABG23187.1,ABX89060.1,AAV91992.1,AGO17770.1,BAB78751.1,ACV32582.1,BAB78753.1,XP_020160667.1,ACY08829.1,AGO31299.1,AVY03611.1,AHN55171.1,AEM45618.1,AGK83211.1,AGO17763.1,AGO17746.1,AGO17767.1,AGO17761.1,ALN96387.1,AGO31300.1,AVY03606.1,AGU91696.1,AVY03608.1,AAV91993.1,AAV91995.1,ACX46513.1,ABG23188.1,AGU91667.1,AAP44991.1,AAV91997.1,ACX46515.1…	190228_Chymo_SA35-124j_8.1699.1699.2 File:"190228_Chymo_SA35-124j_8.raw", NativeID:"controllerType=0 controllerNumber=1 scan=1699"
TRUE	TRUE	(F)SQQQQPVLPQQQPVIIL(Q)	0.97	33.61	34.7202	22.96		2		648.709	1943.1	3	0.01947	10.02	2260.28		21171.8	69	85	0	AAV91994.1,AEI00664.1,AEI00689.1,ACX46514.1,AGO17757.1,ABG23187.1,ABX89060.1,AAV91992.1,AGO17770.1,BAB78751.1,ACV32582.1,BAB78753.1,XP_020160667.1,ACY08829.1,AGO31299.1,AVY03611.1,AHN55171.1,AEM45618.1,AGK83211.1,AGO17763.1,AGO17746.1,AGO17767.1,AGO17761.1,ALN96387.1,AGO31300.1,AVY03606.1,AGU91696.1,AVY03608.1,AAV91993.1,AAV91995.1,ACX46513.1,ABG23188.1,AGU91667.1,AAP44991.1,AAV91997.1,ACX46515.1…	190228_Chymo_SA35-124j_8.1705.1705.3 File:"190228_Chymo_SA35-124j_8.raw", NativeID:"controllerType=0 controllerNumber=1 scan=1705"
TRUE	TRUE	(P)VIILQQPP(F)	0.99	47.39	34.5163	4.19		2		454.29	906.565	2	0.01054	11.61	1450.64		60258.8	82	89	0	AAV91994.1,ACN93756.1,AEI00664.1,AEI00689.1,ACX46514.1,ACN93758.1,AGO17757.1,ABG23187.1,ABX89060.1,ALN96390.1,AAV91992.1,AGO17770.1,BAB78751.1,ACV32582.1,BAB78753.1,XP_020160667.1,ACY08829.1,AGO31299.1,ABY61036.1,AVY03611.1,AHN55171.1,AEM45618.1,AGK83211.1,AGO17763.1,ACN93763.1,AGO17746.1,AGO17769.1,AGU91675.1,AGO17761.1,ALN96387.1,AGO31300.1,AVY03606.1,AGU91696.1,AVY03608.1,ACN93761.1,AAW28853.1…	190312_thermo_SA35-124j_8.1278.1278.2 File:"190312_thermo_SA35-124j_8.raw", NativeID:"controllerType=0 controllerNumber=1 scan=1278"
TRUE	TRUE	(P)FSQQQQQQQQQQPP(F)	0.99	65.58	46.1439	35.92		2		864.418	1726.82	2	0.01869	10.82	533.432		25992.5	104	117	0	AEI00664.1,AEI00689.1,ABG23188.1,AGU91667.1,AAP44991.1,ABG23187.1,ABX89060.1,ALN96390.1,ALN96391.1,AGO17770.1,AHN55181.1,BAB78751.1,AGU91682.1,AVG70974.1,AVG70972.1,ACY08824.1,AGU91659.1,AGO17743.1,AGO17766.1,AGO17768.1,AGO17767.1,AGU91675.1,AFX69654.1,ALN96387.1,AGU91693.1,AGU91696.1,AEI00690.1	190312_thermo_SA35-124j_8.460.460.2 File:"190312_thermo_SA35-124j_8.raw", NativeID:"controllerType=0 controllerNumber=1 scan=460"
TRUE	TRUE	(P)FSQQQQQQQQQQPP(F)	0.99	60.35	46.1439	38.62		2		864.418	1726.82	2	0.01869	10.82	531.78		25431.5	104	117	0	AEI00664.1,AEI00689.1,ABG23188.1,AGU91667.1,AAP44991.1,ABG23187.1,ABX89060.1,ALN96390.1,ALN96391.1,AGO17770.1,AHN55181.1,BAB78751.1,AGU91682.1,AVG70974.1,AVG70972.1,ACY08824.1,AGU91659.1,AGO17743.1,AGO17766.1,AGO17768.1,AGO17767.1,AGU91675.1,AFX69654.1,ALN96387.1,AGU91693.1,AGU91696.1,AEI00690.1	190312_thermo_SA35-124j_8.458.458.2 File:"190312_thermo_SA35-124j_8.raw", NativeID:"controllerType=0 controllerNumber=1 scan=458"
TRUE	TRUE	(P)FSQQQQQQQQQQPP(F)	0.99				7.34679	2		864.418	1726.82	2	0.01869	10.82			15029.4	104	117	0	AEI00664.1,AEI00689.1,ABG23188.1,AGU91667.1,AAP44991.1,ABG23187.1,ABX89060.1,ALN96390.1,ALN96391.1,AGO17770.1,AHN55181.1,BAB78751.1,AGU91682.1,AVG70974.1,AVG70972.1,ACY08824.1,AGU91659.1,AGO17743.1,AGO17766.1,AGO17768.1,AGO17767.1,AGU91675.1,AFX69654.1,ALN96387.1,AGU91693.1,AGU91696.1,AEI00690.1	190312_thermo_SA35-124j_8.458.458.2 File:"190312_thermo_SA35-124j_8.raw", NativeID:"controllerType=0 controllerNumber=1 scan=458" RTINSECONDS=531.7801
TRUE	TRUE	(P)FSQQQQQQQQQQPP(F)	0.98				6.92082	2		864.418	1726.82	2	0.01869	10.82			16127.8	104	117	0	AEI00664.1,AEI00689.1,ABG23188.1,AGU91667.1,AAP44991.1,ABG23187.1,ABX89060.1,ALN96390.1,ALN96391.1,AGO17770.1,AHN55181.1,BAB78751.1,AGU91682.1,AVG70974.1,AVG70972.1,ACY08824.1,AGU91659.1,AGO17743.1,AGO17766.1,AGO17768.1,AGO17767.1,AGU91675.1,AFX69654.1,ALN96387.1,AGU91693.1,AGU91696.1,AEI00690.1	190312_thermo_SA35-124j_8.460.460.2 File:"190312_thermo_SA35-124j_8.raw", NativeID:"controllerType=0 controllerNumber=1 scan=460" RTINSECONDS=533.4323
TRUE	TRUE	(H)QQFPQQQIPVVQPSVL(Q)	0.95				4.76955	1		918.514	1835.01	2	0.0183	9.967			9574.14	158	173	0	AAV91994.1,AEI00664.1,AEI00689.1,ACX46514.1,BU-LMW14,AGO17757.1,ABG23187.1,ABX89060.1,ABG23189.1,ALN96390.1,AAV91992.1,AAV86085.1,BAB78751.1,ACV32582.1,BAB78753.1,XP_020160667.1,ACY08829.1,AVY03611.1,AHN55171.1,AGK83211.1,AGO17763.1,AGO17746.1,AGO17767.1,AGO17769.1,AGU91675.1,AGO17761.1,ALN96387.1,AGO31300.1,AVY03606.1,AGU91696.1,AVY03608.1,AGU91671.1,BU-LMW5,AAW28853.1,AFK29758.1,AAV91993.1,AAV9…	190228_Chymo_SA35-124j_8.1670.1670.2 File:"190228_Chymo_SA35-124j_8.raw", NativeID:"controllerType=0 controllerNumber=1 scan=1670" RTINSECONDS=2204.4665
TRUE	TRUE	(Y)SIILQEQQQGF(V)	1	85.6	40.6674	0		2		645.845	1289.68	2	0.01386	10.74	1665.11		51076.3	236	246	0	ACN93777.1,ACC60292.1,AAZ76360.1,BU-LMW14,ACX46516.1,AGO17757.1,AID62104.1,CAC05403.1,ACN93754.1,ACY08830.1,ALN96390.1,ACX46117.1,ACV32577.1,AVY03595.1,AFX69647.1,BAB78751.1,AFK13673.1,AAV75994.1,ABV72244.1,AFX69650.1,CS-LMW-D7|BAB78758.1,ABG45899.1,ADH51278.1,ABY61036.1,ACN93788.1,AGO17746.1,ACN93765.1,AGO17769.1,AGO17761.1,ALN96387.1,ACT98429.1,AFX69662.1,AVY03606.1,ALN96401.1,AGU91671.1,BU-LMW…	190228_Chymo_SA35-124j_8.1314.1314.2 File:"190228_Chymo_SA35-124j_8.raw", NativeID:"controllerType=0 controllerNumber=1 scan=1314"
TRUE	TRUE	(Y)SIILQEQQQGF(V)	1	74.75	40.6674	0		2		645.845	1289.68	2	0.01362	10.55	1666.98		75275.2	236	246	0	ACN93777.1,ACC60292.1,AAZ76360.1,BU-LMW14,ACX46516.1,AGO17757.1,AID62104.1,CAC05403.1,ACN93754.1,ACY08830.1,ALN96390.1,ACX46117.1,ACV32577.1,AVY03595.1,AFX69647.1,BAB78751.1,AFK13673.1,AAV75994.1,ABV72244.1,AFX69650.1,CS-LMW-D7|BAB78758.1,ABG45899.1,ADH51278.1,ABY61036.1,ACN93788.1,AGO17746.1,ACN93765.1,AGO17769.1,AGO17761.1,ALN96387.1,ACT98429.1,AFX69662.1,AVY03606.1,ALN96401.1,AGU91671.1,BU-LMW…	190228_Chymo_SA35-124j_8.1316.1316.2 File:"190228_Chymo_SA35-124j_8.raw", NativeID:"controllerType=0 controllerNumber=1 scan=1316"
TRUE	TRUE	(S)IILQEQQQG(F)	0.99	57.32	44.4506	0		2		528.793	1055.57	2	0.01026	9.711	786.933		104185	237	245	0	ACN93777.1,ACC60292.1,AAZ76360.1,BU-LMW14,ACX46516.1,AGO17757.1,AID62104.1,CAC05403.1,ACN93754.1,ACY08830.1,ALN96390.1,ACX46117.1,ACV32577.1,AVY03595.1,AFX69647.1,BAB78751.1,AFK13673.1,AAV75994.1,ABV72244.1,AFX69650.1,CS-LMW-D7|BAB78758.1,ABG45899.1,ADH51278.1,ABY61036.1,ACN93788.1,AGO17746.1,ACN93765.1,AGO17769.1,AGO17761.1,ALN96387.1,ACT98429.1,AFX69662.1,AVY03606.1,ALN96401.1,AGU91671.1,BU-LMW…	190312_thermo_SA35-124j_8.726.726.2 File:"190312_thermo_SA35-124j_8.raw", NativeID:"controllerType=0 controllerNumber=1 scan=726"
TRUE	TRUE	(S)IILQEQQQG(F)	0.97	46.41	44.2483	0		2		528.794	1055.57	2	0.01197	11.33	785.292		82094.6	237	245	0	ACN93777.1,ACC60292.1,AAZ76360.1,BU-LMW14,ACX46516.1,AGO17757.1,AID62104.1,CAC05403.1,ACN93754.1,ACY08830.1,ALN96390.1,ACX46117.1,ACV32577.1,AVY03595.1,AFX69647.1,BAB78751.1,AFK13673.1,AAV75994.1,ABV72244.1,AFX69650.1,CS-LMW-D7|BAB78758.1,ABG45899.1,ADH51278.1,ABY61036.1,ACN93788.1,AGO17746.1,ACN93765.1,AGO17769.1,AGO17761.1,ALN96387.1,ACT98429.1,AFX69662.1,AVY03606.1,ALN96401.1,AGU91671.1,BU-LMW…	190312_thermo_SA35-124j_8.724.724.2 File:"190312_thermo_SA35-124j_8.raw", NativeID:"controllerType=0 controllerNumber=1 scan=724"
TRUE	TRUE	(S)IILQEQQQGF(V)	0.99	60.44	45.9034	0		2		602.329	1202.64	2	0.01351	11.23	1502.58		48900.9	237	246	0	ACN93777.1,ACC60292.1,AAZ76360.1,BU-LMW14,ACX46516.1,AGO17757.1,AID62104.1,CAC05403.1,ACN93754.1,ACY08830.1,ALN96390.1,ACX46117.1,ACV32577.1,AVY03595.1,AFX69647.1,BAB78751.1,AFK13673.1,AAV75994.1,ABV72244.1,AFX69650.1,CS-LMW-D7|BAB78758.1,ABG45899.1,ADH51278.1,ABY61036.1,ACN93788.1,AGO17746.1,ACN93765.1,AGO17769.1,AGO17761.1,ALN96387.1,ACT98429.1,AFX69662.1,AVY03606.1,ALN96401.1,AGU91671.1,BU-LMW…	190312_thermo_SA35-124j_8.1323.1323.2 File:"190312_thermo_SA35-124j_8.raw", NativeID:"controllerType=0 controllerNumber=1 scan=1323"
TRUE	TRUE	(S)IILQEQQQGF(V)	0.99	60.27	45.9113	0		2		602.329	1202.64	2	0.01315	10.92	1500.89		49459.8	237	246	0	ACN93777.1,ACC60292.1,AAZ76360.1,BU-LMW14,ACX46516.1,AGO17757.1,AID62104.1,CAC05403.1,ACN93754.1,ACY08830.1,ALN96390.1,ACX46117.1,ACV32577.1,AVY03595.1,AFX69647.1,BAB78751.1,AFK13673.1,AAV75994.1,ABV72244.1,AFX69650.1,CS-LMW-D7|BAB78758.1,ABG45899.1,ADH51278.1,ABY61036.1,ACN93788.1,AGO17746.1,ACN93765.1,AGO17769.1,AGO17761.1,ALN96387.1,ACT98429.1,AFX69662.1,AVY03606.1,ALN96401.1,AGU91671.1,BU-LMW…	190312_thermo_SA35-124j_8.1321.1321.2 File:"190312_thermo_SA35-124j_8.raw", NativeID:"controllerType=0 controllerNumber=1 scan=1321"
TRUE	TRUE	(G)FVQPQQQQPQQSGQG(V)	0.99	60	45.8047	31.65		2		842.915	1683.82	2	0.019	11.28	610.849		49215.9	246	260	0	AAV91994.1,ACN93777.1,AEI00689.1,AAZ76360.1,BU-LMW14,AED99852.1,AGO17757.1,ACN93773.1,ABG23189.1,ACN93754.1,ACY08830.1,AEI00666.1,AFX69666.1,ALN96390.1,ACV32577.1,AFX69647.1,BAB78751.1,AFK13673.1,AFX69650.1,CS-LMW-D7|BAB78758.1,ABG45899.1,ADH51278.1,AFG73617.1,AGO31299.1,AHN55171.1,ACN93769.1,ACN93788.1,AID62097.1,AGO17746.1,ACN93765.1,ACN93784.1,AGO17769.1,AGU91675.1,AFX69655.1,AAB48477.1,AGO177…	190312_thermo_SA35-124j_8.552.552.2 File:"190312_thermo_SA35-124j_8.raw", NativeID:"controllerType=0 controllerNumber=1 scan=552"
TRUE	TRUE	(G)FVQPQQQQPQQSGQG(V)	0.99	59.71	45.7272	33.85		2		842.916	1683.82	2	0.01998	11.86	612.51		42521.9	246	260	0	AAV91994.1,ACN93777.1,AEI00689.1,AAZ76360.1,BU-LMW14,AED99852.1,AGO17757.1,ACN93773.1,ABG23189.1,ACN93754.1,ACY08830.1,AEI00666.1,AFX69666.1,ALN96390.1,ACV32577.1,AFX69647.1,BAB78751.1,AFK13673.1,AFX69650.1,CS-LMW-D7|BAB78758.1,ABG45899.1,ADH51278.1,AFG73617.1,AGO31299.1,AHN55171.1,ACN93769.1,ACN93788.1,AID62097.1,AGO17746.1,ACN93765.1,ACN93784.1,AGO17769.1,AGU91675.1,AFX69655.1,AAB48477.1,AGO177…	190312_thermo_SA35-124j_8.554.554.2 File:"190312_thermo_SA35-124j_8.raw", NativeID:"controllerType=0 controllerNumber=1 scan=554"
TRUE	TRUE	(F)VQPQQQQPQQSGQGVSQH(Q)	0.97				3.42022	1		663.664	1987.97	3	0.02299	11.56			25332.6	247	264	0	AAV91994.1,AEI00664.1,AEI00689.1,ACX46514.1,BU-LMW14,AGO17757.1,ABG23187.1,ABX89060.1,ABG23189.1,ALN96390.1,AAV91992.1,AAV86085.1,BAB78751.1,ABG45899.1,ACV32582.1,BAB78753.1,ACY08829.1,AGO31299.1,AVY03611.1,AHN55171.1,AEM45618.1,AGK83211.1,AGO17763.1,AID62097.1,AGO17746.1,AGO17767.1,AGO17769.1,AGU91675.1,AGO17761.1,ALN96387.1,AGO31300.1,AFX69662.1,AVY03606.1,AGU91696.1,AVY03608.1,AGU91671.1,BU-LM…	190228_Chymo_SA35-124j_8.279.279.3 File:"190228_Chymo_SA35-124j_8.raw", NativeID:"controllerType=0 controllerNumber=1 scan=279" RTINSECONDS=443.4922
TRUE	TRUE	(F)VQPQQQQPQQSGQGVSQHQQQ(S)	1				5.85387	1		791.724	2372.15	3	0.02737	11.53			16965.6	247	267	0	AAV91994.1,AEI00664.1,AEI00689.1,ACX46514.1,BU-LMW14,AGO17757.1,ABG23187.1,ABX89060.1,ABG23189.1,ALN96390.1,AAV91992.1,AAV86085.1,BAB78751.1,ABG45899.1,ACV32582.1,BAB78753.1,ACY08829.1,AGO31299.1,AVY03611.1,AHN55171.1,AEM45618.1,AGK83211.1,AGO17763.1,AID62097.1,AGO17746.1,AGO17767.1,AGO17769.1,AGU91675.1,AGO17761.1,ALN96387.1,AGO31300.1,AFX69662.1,AVY03606.1,AGU91696.1,AVY03608.1,AGU91671.1,BU-LM…	190228_Chymo_SA35-124j_8.284.284.3 File:"190228_Chymo_SA35-124j_8.raw", NativeID:"controllerType=0 controllerNumber=1 scan=284" RTINSECONDS=447.3008
TRUE	TRUE	(F)VQPQQQQPQQSGQGVSQHQQQSQQQQQL(G)	0.99	43.7	40.7185	25.03		2		804.149	3212.57	4	0.03445	10.72	621.85		39155.7	247	274	0	AAV91994.1,AEI00664.1,AEI00689.1,ACX46514.1,BU-LMW14,AGO17757.1,ABG23187.1,ABX89060.1,ABG23189.1,ALN96390.1,AAV91992.1,AAV86085.1,BAB78751.1,ABG45899.1,ACV32582.1,BAB78753.1,ACY08829.1,AGO31299.1,AVY03611.1,AHN55171.1,AEM45618.1,AGK83211.1,AGO17763.1,AID62097.1,AGO17746.1,AGO17767.1,AGO17769.1,AGU91675.1,AGO17761.1,ALN96387.1,AGO31300.1,AFX69662.1,AVY03606.1,AGU91696.1,AVY03608.1,BU-LMW5,AAW28853…	190228_Chymo_SA35-124j_8.459.459.4 File:"190228_Chymo_SA35-124j_8.raw", NativeID:"controllerType=0 controllerNumber=1 scan=459"
TRUE	TRUE	(L)QQLGQQPQQQQIPQ(G)	0.98				6.40894	1		824.933	1647.85	2	0.01814	11			8851.53	286	299	0	AAV91994.1,AEI00689.1,ACX46514.1,BU-LMW14,AGO17757.1,ABG23187.1,ABX89060.1,ABG23189.1,ALN96390.1,AAV91992.1,AGO17770.1,AAV86085.1,BAB78751.1,ABG45899.1,ACV32582.1,BAB78753.1,XP_020160667.1,ACY08829.1,AGO31299.1,AVY03611.1,AHN55171.1,AEM45618.1,AGK83211.1,AGO17763.1,AID62097.1,AGO17746.1,AGO17767.1,AGO17769.1,AGU91675.1,AGO17761.1,AGO31300.1,AFX69662.1,AVY03606.1,AGU91696.1,AVY03608.1,AGU91671.1,B…	190228_Chymo_SA35-124j_8.641.641.2 File:"190228_Chymo_SA35-124j_8.raw", NativeID:"controllerType=0 controllerNumber=1 scan=641" RTINSECONDS=853.6318
TRUE	TRUE	(L)QQLGQQPQQQQIPQGIF(L)	0.99	50.64	39.7345	46.01		2		983.522	1965.03	2	0.02188	11.13	1939.77		17855.8	286	302	0	AAV91994.1,AEI00689.1,ACX46514.1,BU-LMW14,AGO17757.1,ABG23187.1,ABX89060.1,ABG23189.1,ALN96390.1,AAV91992.1,AGO17770.1,AAV86085.1,BAB78751.1,ABG45899.1,ACV32582.1,BAB78753.1,XP_020160667.1,ACY08829.1,AGO31299.1,AVY03611.1,AHN55171.1,AEM45618.1,AGK83211.1,AGO17763.1,AID62097.1,AGO17746.1,AGO17767.1,AGO17769.1,AGU91675.1,AGO17761.1,AGO31300.1,AFX69662.1,AVY03606.1,AGU91696.1,AVY03608.1,AGU91671.1,B…	190228_Chymo_SA35-124j_8.1504.1504.2 File:"190228_Chymo_SA35-124j_8.raw", NativeID:"controllerType=0 controllerNumber=1 scan=1504"
TRUE	TRUE	(L)QQLGQQPQQQQIPQGIF(L)	0.98				6.34679	2		983.522	1965.03	2	0.02188	11.13			10475.3	286	302	0	AAV91994.1,AEI00689.1,ACX46514.1,BU-LMW14,AGO17757.1,ABG23187.1,ABX89060.1,ABG23189.1,ALN96390.1,AAV91992.1,AGO17770.1,AAV86085.1,BAB78751.1,ABG45899.1,ACV32582.1,BAB78753.1,XP_020160667.1,ACY08829.1,AGO31299.1,AVY03611.1,AHN55171.1,AEM45618.1,AGK83211.1,AGO17763.1,AID62097.1,AGO17746.1,AGO17767.1,AGO17769.1,AGU91675.1,AGO17761.1,AGO31300.1,AFX69662.1,AVY03606.1,AGU91696.1,AVY03608.1,AGU91671.1,B…	190228_Chymo_SA35-124j_8.1504.1504.2 File:"190228_Chymo_SA35-124j_8.raw", NativeID:"controllerType=0 controllerNumber=1 scan=1504" RTINSECONDS=1939.765
TRUE	TRUE	(F)LQPHQISQL(E)	0.99	49.5	38.1231	13.89		2		532.304	1062.59	2	0.01184	11.13	910.691		92887	303	311	0	AAV91994.1,AEI00689.1,ACN93758.1,BU-LMW14,AGO17757.1,ABG23189.1,ALN96390.1,BAB78751.1,ABG45899.1,AGO31299.1,ABY61036.1,AHN55171.1,AID62097.1,AGO17746.1,AGO17769.1,AGU91675.1,AGO17761.1,ALN96387.1,AFX69662.1,AVY03606.1,ACN93761.1,AGU91671.1,BU-LMW5,AAW28853.1,AFK29758.1,ACN93757.1,AAV91995.1,ACX46513.1,ABG23188.1,AAV91999.1,ACX46517.1,ALN96391.1,AAV86084.1,ACN93772.1,AVG70974.1,AVY03612.1,AEM45619…	190228_Chymo_SA35-124j_8.685.685.2 File:"190228_Chymo_SA35-124j_8.raw", NativeID:"controllerType=0 controllerNumber=1 scan=685"
TRUE	TRUE	(F)LQPHQISQL(E)	0.98	47.42	38.0875	14.35		2		532.304	1062.59	2	0.01148	10.79	908.638		92892.7	303	311	0	AAV91994.1,AEI00689.1,ACN93758.1,BU-LMW14,AGO17757.1,ABG23189.1,ALN96390.1,BAB78751.1,ABG45899.1,AGO31299.1,ABY61036.1,AHN55171.1,AID62097.1,AGO17746.1,AGO17769.1,AGU91675.1,AGO17761.1,ALN96387.1,AFX69662.1,AVY03606.1,ACN93761.1,AGU91671.1,BU-LMW5,AAW28853.1,AFK29758.1,ACN93757.1,AAV91995.1,ACX46513.1,ABG23188.1,AAV91999.1,ACX46517.1,ALN96391.1,AAV86084.1,ACN93772.1,AVG70974.1,AVY03612.1,AEM45619…	190228_Chymo_SA35-124j_8.682.682.2 File:"190228_Chymo_SA35-124j_8.raw", NativeID:"controllerType=0 controllerNumber=1 scan=682"
TRUE	TRUE	(L)RTLPTmcGVNVPL(Y)	0.95	39.19	40.6119	6.36		2	Oxidation (+16), Carbamidomethyl (+57)	737.39	1472.77	2	0.01684	11.43	1401.83		31006.5	320	332	0	AAV91994.1,AEI00689.1,ACX46514.1,BU-LMW14,AGO17757.1,ABG23187.1,ABX89060.1,ABG23189.1,ALN96390.1,AAV91992.1,AGO17770.1,AAV86085.1,BAB78751.1,ABG45899.1,ACV32582.1,BAB78753.1,XP_020160667.1,ACY08829.1,AVY03611.1,AHN55171.1,AEM45618.1,AGO17763.1,AID62097.1,AGO17746.1,AGO17767.1,AGO17769.1,AGU91675.1,ALN96387.1,AGO31300.1,AFX69662.1,AVY03606.1,AVY03608.1,AGU91671.1,BU-LMW5,AAW28853.1,AFK29758.1,AAV9…	190228_Chymo_SA35-124j_8.1064.1064.2 File:"190228_Chymo_SA35-124j_8.raw", NativeID:"controllerType=0 controllerNumber=1 scan=1064"

## Sheet: 124j Spot 9
Valid	Assigned	Sequence	Prob	Mascot Ion score	Mascot Identity score	Mascot Delta Ion Score	X! Tandem	NTT	Modifications	Observed	Actual Mass	Charge	Delta Da	Delta PPM	Retention Time	Intensity	TIC	Start	Stop	# Other Proteins	Other Proteins	Spectrum ID
TRUE	TRUE	(A)NIQVDPSGQ(V)	0.99	62.8	45.0051	40.69	1.95861	1		479.242	956.469	2	0.01262	13.18	673.058		90000.2	20	28	0	EMS45054.1,AAF42989.1,AGO17698.1,AAK84774.1,AEA30015.1,AGO17694.1,AEA52218.1,CS-Gamma-D2|BU-Gamma2|AEA52221.1,CS-Gamma-A1|X-Gamma1|AGJ50340.1,ACM41415.1,AGO17690.1	190312_thermo_SA35-124j_9.669.669.2 File:"190312_thermo_SA35-124j_9.raw", NativeID:"controllerType=0 controllerNumber=1 scan=669" RTINSECONDS=673.0585
TRUE	TRUE	(Q)IFPQPQQTFPHQPQQ(A)	1	62.5	44.4426	41.38	2.49485	2		910.967	1819.92	2	0.01854	10.18	1260.87		114778	47	61	0	AAK84774.1,ACJ76949.1,BU-Gamma7|X-Gamma7,EMS45054.1,CS-Gamma-B2|AGJ50348.1,CS-Gamma-B6|P06659.1,ATD83912.1,ATD83988.1,CS-Gamma-A1|X-Gamma1|AGJ50340.1,ATD83927.1,ACJ03428.1,ACJ03439.1	190312_thermo_SA35-124j_9.1207.1207.2 File:"190312_thermo_SA35-124j_9.raw", NativeID:"controllerType=0 controllerNumber=1 scan=1207" RTINSECONDS=1260.8729
TRUE	TRUE	(Q)IFPQPQQTFPHQPQQ(A)	1	45.95	44.3303	29.85	3.11919	2		910.968	1819.92	2	0.02122	11.66	1257.58		62612.5	47	61	0	AAK84774.1,ACJ76949.1,BU-Gamma7|X-Gamma7,EMS45054.1,CS-Gamma-B2|AGJ50348.1,CS-Gamma-B6|P06659.1,ATD83912.1,ATD83988.1,CS-Gamma-A1|X-Gamma1|AGJ50340.1,ATD83927.1,ACJ03428.1,ACJ03439.1	190312_thermo_SA35-124j_9.1203.1203.2 File:"190312_thermo_SA35-124j_9.raw", NativeID:"controllerType=0 controllerNumber=1 scan=1203" RTINSECONDS=1257.5764
TRUE	TRUE	(Q)LQQPQQPLPQPQQPQQPFPQ(Q)	0.98				7.29243	1		784.75	2351.23	3	0.02559	10.88	1550.99		78972.8	155	174	0	EMS45054.1,ACJ03496.1,AAK84774.1,BU-Gamma8,CS-Gamma-A1|X-Gamma1|AGJ50340.1	190312_thermo_SA35-124j_9.1466.1466.3 File:"190312_thermo_SA35-124j_9.raw", NativeID:"controllerType=0 controllerNumber=1 scan=1466" RTINSECONDS=1550.9877
TRUE	TRUE	(Q)LQQPQQPLPQPQQPQQPFPQQ(Q)	0.99				7.72125	1		827.438	2479.29	3	0.02967	11.96	1499.02		24984.6	155	175	0	EMS45054.1,ACJ03496.1,AAK84774.1,BU-Gamma8,CS-Gamma-A1|X-Gamma1|AGJ50340.1	190312_thermo_SA35-124j_9.1406.1406.3 File:"190312_thermo_SA35-124j_9.raw", NativeID:"controllerType=0 controllerNumber=1 scan=1406" RTINSECONDS=1499.0208
TRUE	TRUE	(Q)LQQPQQPLPQPQQPQQPFPQQ(Q)	0.97				6.55284	1		827.437	2479.29	3	0.02784	11.22			13080.3	155	175	0	EMS45054.1,ACJ03496.1,AAK84774.1,BU-Gamma8,CS-Gamma-A1|X-Gamma1|AGJ50340.1	190312_thermo_SA35-124j_9.1404.1404.3 File:"190312_thermo_SA35-124j_9.raw", NativeID:"controllerType=0 controllerNumber=1 scan=1404" RTINSECONDS=1497.3035
TRUE	TRUE	(Q)LQQPQQPLPQPQQPQQPFPQQQQP(L)	1	45.83	35.9384	38.97	11.4202	2		945.163	2832.47	3	0.03698	13.05	1510.42		31259.2	155	178	0	EMS45054.1,ACJ03496.1,AAK84774.1,BU-Gamma8,CS-Gamma-A1|X-Gamma1|AGJ50340.1	190312_thermo_SA35-124j_9.1418.1418.3 File:"190312_thermo_SA35-124j_9.raw", NativeID:"controllerType=0 controllerNumber=1 scan=1418" RTINSECONDS=1510.422
TRUE	TRUE	(Q)LQQPQQPLPQPQQPQQPFPQQQQP(L)	0.99	26.1	36.1194	10.72	4.56864	2		945.162	2832.46	3	0.03313	11.69	1512.15		43861.1	155	178	0	EMS45054.1,ACJ03496.1,AAK84774.1,BU-Gamma8,CS-Gamma-A1|X-Gamma1|AGJ50340.1	190312_thermo_SA35-124j_9.1420.1420.3 File:"190312_thermo_SA35-124j_9.raw", NativeID:"controllerType=0 controllerNumber=1 scan=1420" RTINSECONDS=1512.148
TRUE	TRUE	(Q)LQQPQQPLPQPQQPQQPFPQQQQPL(I)	1	33.33	34.0002	30.85	8.07572	2		982.856	2945.55	3	0.03021	10.25	1784.43		48972.3	155	179	0	EMS45054.1,ACJ03496.1,AAK84774.1,BU-Gamma8,CS-Gamma-A1|X-Gamma1|AGJ50340.1	190312_thermo_SA35-124j_9.1639.1639.3 File:"190312_thermo_SA35-124j_9.raw", NativeID:"controllerType=0 controllerNumber=1 scan=1639" RTINSECONDS=1784.4264
TRUE	TRUE	(Q)LQQPQQPLPQPQQPQQPFPQQQQPL(I)	1	25.9	33.9829	23.25	6.72125	2		982.856	2945.55	3	0.03167	10.75	1782.6		40716	155	179	0	EMS45054.1,ACJ03496.1,AAK84774.1,BU-Gamma8,CS-Gamma-A1|X-Gamma1|AGJ50340.1	190312_thermo_SA35-124j_9.1637.1637.3 File:"190312_thermo_SA35-124j_9.raw", NativeID:"controllerType=0 controllerNumber=1 scan=1637" RTINSECONDS=1782.6021
TRUE	TRUE	(Y)LQQQmNPcKNY(L)	1	36.05	41.7114	27.16	7.20066	2	Oxidation (+16), Carbamidomethyl (+57)	720.332	1438.65	2	0.01508	10.48	461.685		89595	184	194	0	EMS45054.1,ACJ03496.1,AAK84774.1,ACJ03495.1,AFX69677.1,BU-Gamma8,ACJ03470.1,CS-Gamma-A1|X-Gamma1|AGJ50340.1	190228_Chymo_SA35-124j_9.302.302.2 File:"190228_Chymo_SA35-124j_9.raw", NativeID:"controllerType=0 controllerNumber=1 scan=302" RTINSECONDS=461.6855
TRUE	TRUE	(Y)LQQQMNPcKNY(L)	1	45.87	42.0992	38.07	6.79588	2	Carbamidomethyl (+57)	712.334	1422.65	2	0.01537	10.8	643.328		94364.1	184	194	0	EMS45054.1,ACJ03496.1,AAK84774.1,ACJ03495.1,AFX69677.1,BU-Gamma8,ACJ03470.1,CS-Gamma-A1|X-Gamma1|AGJ50340.1	190228_Chymo_SA35-124j_9.478.478.2 File:"190228_Chymo_SA35-124j_9.raw", NativeID:"controllerType=0 controllerNumber=1 scan=478" RTINSECONDS=643.3275
TRUE	TRUE	(Y)LQQQmNPcKNY(L)	1	31.68	41.7114	22.09	5.05061	2	Oxidation (+16), Carbamidomethyl (+57)	720.332	1438.65	2	0.01533	10.65	459.767		55654.8	184	194	0	EMS45054.1,ACJ03496.1,AAK84774.1,ACJ03495.1,AFX69677.1,BU-Gamma8,ACJ03470.1,CS-Gamma-A1|X-Gamma1|AGJ50340.1	190228_Chymo_SA35-124j_9.300.300.2 File:"190228_Chymo_SA35-124j_9.raw", NativeID:"controllerType=0 controllerNumber=1 scan=300" RTINSECONDS=459.7668
TRUE	TRUE	(Y)LQQQMNPcKNY(L)	0.98	37.51	41.9978	28.6	3.3098	2	Carbamidomethyl (+57)	712.334	1422.65	2	0.015	10.54	641.415		48455.1	184	194	0	EMS45054.1,ACJ03496.1,AAK84774.1,ACJ03495.1,AFX69677.1,BU-Gamma8,ACJ03470.1,CS-Gamma-A1|X-Gamma1|AGJ50340.1	190228_Chymo_SA35-124j_9.476.476.2 File:"190228_Chymo_SA35-124j_9.raw", NativeID:"controllerType=0 controllerNumber=1 scan=476" RTINSECONDS=641.415
TRUE	TRUE	(K)NYLLQQcNPVSLVSSLVSmILPR(S)	0.99	53.69	38.7198	11.52		2	Carbamidomethyl (+57), Oxidation (+16)	883.137	2646.39	3	0.002892	1.092	3465.03		27395	193	215	0	EMS45054.1,ACJ03496.1,AAK84774.1,ACJ03495.1,ACJ76949.1,AFX69677.1,BU-Gamma8,ACJ03470.1,CS-Gamma-A1|X-Gamma1|AGJ50340.1	190321_trypsin_SA35-124j_9.3407.3407.3 File:"190321_trypsin_SA35-124j_9.raw", NativeID:"controllerType=0 controllerNumber=1 scan=3407"
TRUE	TRUE	(K)NYLLQQcNPVSLVSSLVSmILPR(S)	0.99	35.27	38.6576	10.02	2.79588	2	Carbamidomethyl (+57), Oxidation (+16)	883.138	2646.39	3	0.003258	1.231	3462.98		23534.7	193	215	0	EMS45054.1,ACJ03496.1,AAK84774.1,ACJ03495.1,ACJ76949.1,AFX69677.1,BU-Gamma8,ACJ03470.1,CS-Gamma-A1|X-Gamma1|AGJ50340.1	190321_trypsin_SA35-124j_9.3405.3405.3 File:"190321_trypsin_SA35-124j_9.raw", NativeID:"controllerType=0 controllerNumber=1 scan=3405" RTINSECONDS=3462.9804
TRUE	TRUE	(Y)LLQQcNPVSLVSSL(V)	0.97				5.74473	2	Carbamidomethyl (+57)	779.428	1556.84	2	0.01819	11.68			14999.8	195	208	0	ACJ03496.1,ACJ03495.1,ACI04080.1,ACJ03470.1,AHJ60702.1,AHJ60716.1,AHJ60686.1,AHJ60688.1,AHJ60718.1,BU-Gamma8,CS-Gamma-A1|X-Gamma1|AGJ50340.1,AHJ60680.1,AHJ60682.1,AHJ60683.1,ACJ03422.1,AAK84774.1,ACJ76949.1,ACI04093.1,AFX69677.1,X-Gamma10|AEW46790.1,ACI04095.1,EMS45054.1,AHJ60698.1,AHJ60708.1,CS-Gamma-D1|BU-Gamma4|XP_020180238.1,AHJ60694.1	190228_Chymo_SA35-124j_9.2019.2019.2 File:"190228_Chymo_SA35-124j_9.raw", NativeID:"controllerType=0 controllerNumber=1 scan=2019" RTINSECONDS=2599.2626
TRUE	TRUE	(Y)LLQQcNPVSLVSSL(V)	0.95				5.30103	2	Carbamidomethyl (+57)	779.428	1556.84	2	0.0177	11.36			15653.2	195	208	0	ACJ03496.1,ACJ03495.1,ACI04080.1,ACJ03470.1,AHJ60702.1,AHJ60716.1,AHJ60686.1,AHJ60688.1,AHJ60718.1,BU-Gamma8,CS-Gamma-A1|X-Gamma1|AGJ50340.1,AHJ60680.1,AHJ60682.1,AHJ60683.1,ACJ03422.1,AAK84774.1,ACJ76949.1,ACI04093.1,AFX69677.1,X-Gamma10|AEW46790.1,ACI04095.1,EMS45054.1,AHJ60698.1,AHJ60708.1,CS-Gamma-D1|BU-Gamma4|XP_020180238.1,AHJ60694.1	190228_Chymo_SA35-124j_9.2014.2014.2 File:"190228_Chymo_SA35-124j_9.raw", NativeID:"controllerType=0 controllerNumber=1 scan=2014" RTINSECONDS=2594.73
TRUE	TRUE	(L)qcAAIHGVVH(S)	0.96				5.10791	1	Ammonia-loss (-17), Carbamidomethyl (+57)	537.766	1073.52	2	0.01035	9.636			24535.6	237	246	0	EMS45054.1,ACJ03496.1,BU-Gamma8	190228_Chymo_SA35-124j_9.298.298.2 File:"190228_Chymo_SA35-124j_9.raw", NativeID:"controllerType=0 controllerNumber=1 scan=298" RTINSECONDS=457.9559
TRUE	TRUE	(H)SIIMQQEQQQQQQQQQGIQImRPL(F)	1				13.3565	1	Oxidation (+16)	975.837	2924.49	3	0.03056	10.45			13082.7	247	270	0	BU-Gamma8	190228_Chymo_SA35-124j_9.1279.1279.3 File:"190228_Chymo_SA35-124j_9.raw", NativeID:"controllerType=0 controllerNumber=1 scan=1279" RTINSECONDS=1591.2254
TRUE	TRUE	(H)SIIMQQEQQQQQQQQQGIQImRPL(F)	1				12.699	1	Oxidation (+16)	975.838	2924.49	3	0.03312	11.32			12428	247	270	0	BU-Gamma8	190228_Chymo_SA35-124j_9.1281.1281.3 File:"190228_Chymo_SA35-124j_9.raw", NativeID:"controllerType=0 controllerNumber=1 scan=1281" RTINSECONDS=1593.3446
TRUE	TRUE	(H)SIImQQEQQQQQQQQQGIQImRPL(F)	1				11.0706	1	Oxidation (+16), Oxidation (+16)	981.169	2940.49	3	0.03027	10.29			28187.9	247	270	0	BU-Gamma8	190228_Chymo_SA35-124j_9.1170.1170.3 File:"190228_Chymo_SA35-124j_9.raw", NativeID:"controllerType=0 controllerNumber=1 scan=1170" RTINSECONDS=1454.5894
TRUE	TRUE	(H)SIImQQEQQQQQQQQQGIQImRPL(F)	0.98				7.3098	1	Oxidation (+16), Oxidation (+16)	981.169	2940.48	3	0.02936	9.981			16151.3	247	270	0	BU-Gamma8	190228_Chymo_SA35-124j_9.1168.1168.3 File:"190228_Chymo_SA35-124j_9.raw", NativeID:"controllerType=0 controllerNumber=1 scan=1168" RTINSECONDS=1452.8276
TRUE	TRUE	(S)IImQQEQQQQQQQQQG(I)	1	84.11	44.6988	0	9.26761	2	Oxidation (+16)	993.98	1985.95	2	0.02314	11.64	470.15		269436	248	263	0	BU-Gamma8	190312_thermo_SA35-124j_9.396.396.2 File:"190312_thermo_SA35-124j_9.raw", NativeID:"controllerType=0 controllerNumber=1 scan=396" RTINSECONDS=470.1501
TRUE	TRUE	(S)IImQQEQQQQQQQQQG(I)	1	44.55	44.6982	0	3.60206	2	Oxidation (+16)	662.99	1985.95	3	0.02434	12.25	469.725		1441430	248	263	0	BU-Gamma8	190312_thermo_SA35-124j_9.394.394.3 File:"190312_thermo_SA35-124j_9.raw", NativeID:"controllerType=0 controllerNumber=1 scan=394" RTINSECONDS=469.7247
TRUE	TRUE	(S)IImQQEQQQQQQQQQG(I)	1	42.39	44.7346	0	3.21467	2	Oxidation (+16)	662.989	1985.95	3	0.02288	11.51	467.33		768873	248	263	0	BU-Gamma8	190312_thermo_SA35-124j_9.389.389.3 File:"190312_thermo_SA35-124j_9.raw", NativeID:"controllerType=0 controllerNumber=1 scan=389" RTINSECONDS=467.3296
TRUE	TRUE	(Q)QQQQQGIQImRPL(F)	0.99				6.3279	1	Oxidation (+16)	792.428	1582.84	2	0.0171	10.79			26813.4	258	270	0	EMS45054.1,AAK84774.1,BU-Gamma8,CS-Gamma-A1|X-Gamma1|AGJ50340.1	190228_Chymo_SA35-124j_9.823.823.2 File:"190228_Chymo_SA35-124j_9.raw", NativeID:"controllerType=0 controllerNumber=1 scan=823" RTINSECONDS=1057.6489
TRUE	TRUE	(Q)QQQQGIQImRPL(F)	0.96				5.34679	1	Oxidation (+16)	728.399	1454.78	2	0.01625	11.16	1048.35		85806.1	259	270	0	EMS45054.1,ACJ03496.1,AAK84774.1,BU-Gamma8,CS-Gamma-A1|X-Gamma1|AGJ50340.1	190228_Chymo_SA35-124j_9.816.816.2 File:"190228_Chymo_SA35-124j_9.raw", NativeID:"controllerType=0 controllerNumber=1 scan=816" RTINSECONDS=1048.3467
TRUE	TRUE	(R)PLFQLVQGQGIIQPQQPAQLEVIR(S)	1				15	1		900.846	2699.52	3	0.002694	0.9976			62675.1	269	292	0	EMS45054.1,ACJ03496.1,AAK84774.1,BU-Gamma8,CS-Gamma-A1|X-Gamma1|AGJ50340.1	190321_trypsin_SA35-124j_9.2347.2347.3 File:"190321_trypsin_SA35-124j_9.raw", NativeID:"controllerType=0 controllerNumber=1 scan=2347" RTINSECONDS=2619.6789
TRUE	TRUE	(R)PLFQLVQGQGIIQPQQPAQLEVIR(S)	1				15	1		900.846	2699.52	3	0.003793	1.405			44833.5	269	292	0	EMS45054.1,ACJ03496.1,AAK84774.1,BU-Gamma8,CS-Gamma-A1|X-Gamma1|AGJ50340.1	190321_trypsin_SA35-124j_9.2345.2345.3 File:"190321_trypsin_SA35-124j_9.raw", NativeID:"controllerType=0 controllerNumber=1 scan=2345" RTINSECONDS=2617.6058
TRUE	TRUE	(R)PLFQLVQGQGIIQPQQPAQLEVIR(S)	0.98				15	1		675.886	2699.51	4	0.0006061	0.2244	2625.5		102082	269	292	0	EMS45054.1,ACJ03496.1,AAK84774.1,BU-Gamma8,CS-Gamma-A1|X-Gamma1|AGJ50340.1	190321_trypsin_SA35-124j_9.2352.2352.4 File:"190321_trypsin_SA35-124j_9.raw", NativeID:"controllerType=0 controllerNumber=1 scan=2352" RTINSECONDS=2625.5042
TRUE	TRUE	(R)PLFQLVQGQGIIQPQQPAQLEVIR(S)	0.98				13.0223	1		675.886	2699.52	4	0.004026	1.491	2623.47		87253.2	269	292	0	EMS45054.1,ACJ03496.1,AAK84774.1,BU-Gamma8,CS-Gamma-A1|X-Gamma1|AGJ50340.1	190321_trypsin_SA35-124j_9.2350.2350.4 File:"190321_trypsin_SA35-124j_9.raw", NativeID:"controllerType=0 controllerNumber=1 scan=2350" RTINSECONDS=2623.4697
TRUE	TRUE	(L)FQLVQGQGIIQPQQPA(Q)	1				8.36653	1		876.485	1750.96	2	0.0182	10.39			13456.5	271	286	0	ACJ03496.1,ACJ03495.1,ACI04080.1,ACJ03470.1,AHJ60702.1,AHJ60700.1,AHJ60684.1,AHJ60716.1,AHJ60686.1,AHJ60688.1,AHJ60689.1,AHJ60718.1,BU-Gamma8,CS-Gamma-A1|X-Gamma1|AGJ50340.1,AHJ60680.1,AHJ60682.1,AHJ60683.1,ACJ03422.1,AAK84774.1,ACJ76949.1,ACI04093.1,X-Gamma10|AEW46790.1,ACI04095.1,AHJ60710.1,EMS45054.1,AHJ60698.1,AHJ60699.1,AHJ60708.1,CS-Gamma-D1|BU-Gamma4|XP_020180238.1,AHJ60694.1	190228_Chymo_SA35-124j_9.1496.1496.2 File:"190228_Chymo_SA35-124j_9.raw", NativeID:"controllerType=0 controllerNumber=1 scan=1496" RTINSECONDS=1863.8668
TRUE	TRUE	(L)FQLVQGQGIIQPQQPAQL(E)	1	59.84	36.4601	0	8.42022	2		665.041	1992.1	3	0.021	10.54	2183.15		66757.8	271	288	0	ACJ03496.1,ACI04080.1,AHJ60702.1,AHJ60700.1,AHJ60684.1,AHJ60716.1,AHJ60686.1,AHJ60688.1,AHJ60689.1,AHJ60718.1,BU-Gamma8,CS-Gamma-A1|X-Gamma1|AGJ50340.1,AHJ60680.1,AHJ60682.1,AHJ60683.1,ACJ03422.1,AAK84774.1,ACI04093.1,X-Gamma10|AEW46790.1,ACI04095.1,AHJ60710.1,EMS45054.1,AHJ60698.1,AHJ60699.1,AHJ60708.1,CS-Gamma-D1|BU-Gamma4|XP_020180238.1,AHJ60694.1	190228_Chymo_SA35-124j_9.1713.1713.3 File:"190228_Chymo_SA35-124j_9.raw", NativeID:"controllerType=0 controllerNumber=1 scan=1713" RTINSECONDS=2183.1531
TRUE	TRUE	(L)FQLVQGQGIIQPQQPAQL(E)	1	47.6	36.4256	0	6.16115	2		665.041	1992.1	3	0.0221	11.09	2181		45511.7	271	288	0	ACJ03496.1,ACI04080.1,AHJ60702.1,AHJ60700.1,AHJ60684.1,AHJ60716.1,AHJ60686.1,AHJ60688.1,AHJ60689.1,AHJ60718.1,BU-Gamma8,CS-Gamma-A1|X-Gamma1|AGJ50340.1,AHJ60680.1,AHJ60682.1,AHJ60683.1,ACJ03422.1,AAK84774.1,ACI04093.1,X-Gamma10|AEW46790.1,ACI04095.1,AHJ60710.1,EMS45054.1,AHJ60698.1,AHJ60699.1,AHJ60708.1,CS-Gamma-D1|BU-Gamma4|XP_020180238.1,AHJ60694.1	190228_Chymo_SA35-124j_9.1711.1711.3 File:"190228_Chymo_SA35-124j_9.raw", NativeID:"controllerType=0 controllerNumber=1 scan=1711" RTINSECONDS=2181.0043
TRUE	TRUE	(L)FQLVQGQGIIQPQQPAQL(E)	1	42.91	36.467	0	3.34679	2		997.058	1992.1	2	0.0215	10.79	2174.03		16992.6	271	288	0	ACJ03496.1,ACI04080.1,AHJ60702.1,AHJ60700.1,AHJ60684.1,AHJ60716.1,AHJ60686.1,AHJ60688.1,AHJ60689.1,AHJ60718.1,BU-Gamma8,CS-Gamma-A1|X-Gamma1|AGJ50340.1,AHJ60680.1,AHJ60682.1,AHJ60683.1,ACJ03422.1,AAK84774.1,ACI04093.1,X-Gamma10|AEW46790.1,ACI04095.1,AHJ60710.1,EMS45054.1,AHJ60698.1,AHJ60699.1,AHJ60708.1,CS-Gamma-D1|BU-Gamma4|XP_020180238.1,AHJ60694.1	190228_Chymo_SA35-124j_9.1703.1703.2 File:"190228_Chymo_SA35-124j_9.raw", NativeID:"controllerType=0 controllerNumber=1 scan=1703" RTINSECONDS=2174.0264
TRUE	TRUE	(L)FQLVQGQGIIQPQQPAQLEVIR(S)	1				14.8539	1		830.809	2489.4	3	0.02827	11.35			24003.7	271	292	0	ACJ03496.1,ACI04080.1,AHJ60702.1,AHJ60700.1,AHJ60684.1,AHJ60716.1,AHJ60686.1,AHJ60688.1,AHJ60689.1,AHJ60718.1,BU-Gamma8,CS-Gamma-A1|X-Gamma1|AGJ50340.1,AHJ60680.1,AHJ60682.1,AHJ60683.1,ACJ03422.1,AAK84774.1,ACI04093.1,X-Gamma10|AEW46790.1,ACI04095.1,AHJ60710.1,EMS45054.1,AHJ60698.1,AHJ60699.1,AHJ60708.1,CS-Gamma-D1|BU-Gamma4|XP_020180238.1,AHJ60694.1	190228_Chymo_SA35-124j_9.1692.1692.3 File:"190228_Chymo_SA35-124j_9.raw", NativeID:"controllerType=0 controllerNumber=1 scan=1692" RTINSECONDS=2155.6931
TRUE	TRUE	(L)FQLVQGQGIIQPQQPAQLEVIR(S)	1				11.8539	1		830.808	2489.4	3	0.02754	11.06	2153.57		24017.7	271	292	0	ACJ03496.1,ACI04080.1,AHJ60702.1,AHJ60700.1,AHJ60684.1,AHJ60716.1,AHJ60686.1,AHJ60688.1,AHJ60689.1,AHJ60718.1,BU-Gamma8,CS-Gamma-A1|X-Gamma1|AGJ50340.1,AHJ60680.1,AHJ60682.1,AHJ60683.1,ACJ03422.1,AAK84774.1,ACI04093.1,X-Gamma10|AEW46790.1,ACI04095.1,AHJ60710.1,EMS45054.1,AHJ60698.1,AHJ60699.1,AHJ60708.1,CS-Gamma-D1|BU-Gamma4|XP_020180238.1,AHJ60694.1	190228_Chymo_SA35-124j_9.1690.1690.3 File:"190228_Chymo_SA35-124j_9.raw", NativeID:"controllerType=0 controllerNumber=1 scan=1690" RTINSECONDS=2153.571
TRUE	TRUE	(L)FQLVQGQGIIQPQQPAQLEVIRSL(V)	1				15	2		897.514	2689.52	3	0.02887	10.73			20535.1	271	294	0	ACJ03496.1,ACI04080.1,AHJ60702.1,AHJ60700.1,AHJ60684.1,AHJ60716.1,AHJ60686.1,AHJ60688.1,AHJ60689.1,AHJ60718.1,BU-Gamma8,CS-Gamma-A1|X-Gamma1|AGJ50340.1,AHJ60680.1,AHJ60682.1,AHJ60683.1,ACJ03422.1,AAK84774.1,ACI04093.1,X-Gamma10|AEW46790.1,ACI04095.1,AHJ60710.1,EMS45054.1,AHJ60698.1,AHJ60699.1,CS-Gamma-D1|BU-Gamma4|XP_020180238.1,AHJ60694.1	190228_Chymo_SA35-124j_9.2003.2003.3 File:"190228_Chymo_SA35-124j_9.raw", NativeID:"controllerType=0 controllerNumber=1 scan=2003" RTINSECONDS=2582.3506
TRUE	TRUE	(L)FQLVQGQGIIQPQQPAQLEVIRSL(V)	1				15	2		897.514	2689.52	3	0.02887	10.73			48088.4	271	294	0	ACJ03496.1,ACI04080.1,AHJ60702.1,AHJ60700.1,AHJ60684.1,AHJ60716.1,AHJ60686.1,AHJ60688.1,AHJ60689.1,AHJ60718.1,BU-Gamma8,CS-Gamma-A1|X-Gamma1|AGJ50340.1,AHJ60680.1,AHJ60682.1,AHJ60683.1,ACJ03422.1,AAK84774.1,ACI04093.1,X-Gamma10|AEW46790.1,ACI04095.1,AHJ60710.1,EMS45054.1,AHJ60698.1,AHJ60699.1,CS-Gamma-D1|BU-Gamma4|XP_020180238.1,AHJ60694.1	190228_Chymo_SA35-124j_9.2005.2005.3 File:"190228_Chymo_SA35-124j_9.raw", NativeID:"controllerType=0 controllerNumber=1 scan=2005" RTINSECONDS=2584.4772
TRUE	TRUE	(F)QLVQGQGIIQPQQPAQL(E)	1	53.41	36.2263	0	7.69897	2		923.524	1845.03	2	0.02154	11.67	1719.02		51616.6	272	288	0	ACJ03496.1,ACI04080.1,AHJ60702.1,AHJ60700.1,AHJ60684.1,AHJ60716.1,AHJ60686.1,AHJ60688.1,AHJ60689.1,AHJ60718.1,BU-Gamma8,CS-Gamma-A1|X-Gamma1|AGJ50340.1,AHJ60680.1,AHJ60682.1,AHJ60683.1,ACJ03422.1,AAK84774.1,ACI04093.1,X-Gamma10|AEW46790.1,ACI04095.1,AHJ60710.1,EMS45054.1,AHJ60698.1,AHJ60699.1,AHJ60708.1,CS-Gamma-D1|BU-Gamma4|XP_020180238.1,AHJ60694.1	190228_Chymo_SA35-124j_9.1369.1369.2 File:"190228_Chymo_SA35-124j_9.raw", NativeID:"controllerType=0 controllerNumber=1 scan=1369" RTINSECONDS=1719.0247
TRUE	TRUE	(F)QLVQGQGIIQPQQPAQLEVIRSL(V)	1	72.67	31.8127	0	9.10791	2		848.491	2542.45	3	0.02732	10.74	2312.04		24654.4	272	294	0	ACJ03496.1,ACI04080.1,AHJ60702.1,AHJ60700.1,AHJ60684.1,AHJ60716.1,AHJ60686.1,AHJ60688.1,AHJ60689.1,AHJ60718.1,BU-Gamma8,CS-Gamma-A1|X-Gamma1|AGJ50340.1,AHJ60680.1,AHJ60682.1,AHJ60683.1,ACJ03422.1,AAK84774.1,ACI04093.1,X-Gamma10|AEW46790.1,ACI04095.1,AHJ60710.1,EMS45054.1,AHJ60698.1,AHJ60699.1,CS-Gamma-D1|BU-Gamma4|XP_020180238.1,AHJ60694.1	190228_Chymo_SA35-124j_9.1808.1808.3 File:"190228_Chymo_SA35-124j_9.raw", NativeID:"controllerType=0 controllerNumber=1 scan=1808" RTINSECONDS=2312.0411
TRUE	TRUE	(Q)GIIQPQQPAQLEVIR(S)	1	80.75	33.5334	28.69	11.1079	1		845.487	1688.96	2	0.002022	1.197	1634.85		44222.3	278	292	0	EMS45054.1,ACJ03496.1,AAK84774.1,BU-Gamma8,CS-Gamma-A1|X-Gamma1|AGJ50340.1	190321_trypsin_SA35-124j_9.1348.1348.2 File:"190321_trypsin_SA35-124j_9.raw", NativeID:"controllerType=0 controllerNumber=1 scan=1348" RTINSECONDS=1634.8549
TRUE	TRUE	(Q)GIIQPQQPAQLEVIR(S)	1	71.11	33.2408	14.07	9.24413	1		845.487	1688.96	2	0.002754	1.63	1632.81		35910.4	278	292	0	EMS45054.1,ACJ03496.1,AAK84774.1,BU-Gamma8,CS-Gamma-A1|X-Gamma1|AGJ50340.1	190321_trypsin_SA35-124j_9.1345.1345.2 File:"190321_trypsin_SA35-124j_9.raw", NativeID:"controllerType=0 controllerNumber=1 scan=1345" RTINSECONDS=1632.807
TRUE	TRUE	(G)IIQPQQPAQLE(V)	0.99	42.82	42.7256	0	2.4437	2		632.856	1263.7	2	0.01504	11.89	1112.29		56546.1	279	289	0	ACJ03452.1,ACJ03496.1,BU-Gamma7|X-Gamma7,CS-Gamma-D2|BU-Gamma2|AEA52221.1,AHJ60702.1,AHJ60700.1,AHJ60684.1,AHJ60716.1,AHJ60686.1,AHJ60688.1,CS-Gamma-B2|AGJ50348.1,AHJ60718.1,BAN29066.1,CS-Gamma-A1|X-Gamma1|AGJ50340.1,AHJ60680.1,ACJ03439.1,AHJ60682.1,ACJ03465.1,AAK84774.1,ACI04093.1,X-Gamma10|AEW46790.1,ACI04095.1,EMS45054.1,AHJ60699.1,CS-Gamma-D3|AAD30440.1,AHJ60708.1,ATD83912.1,CS-Gamma-D1|BU-Ga…	190312_thermo_SA35-124j_9.1088.1088.2 File:"190312_thermo_SA35-124j_9.raw", NativeID:"controllerType=0 controllerNumber=1 scan=1088" RTINSECONDS=1112.2904
TRUE	TRUE	(S)LVLGTLPTmcN(V)	1	48.8	47.0957	22.27	3.63827	2	Oxidation (+16), Carbamidomethyl (+57)	617.82	1233.63	2	0.01515	12.27	1615.9		63171.1	294	304	0	EMS45054.1,ACJ03496.1,AAK84774.1,BU-Gamma8,CS-Gamma-A1|X-Gamma1|AGJ50340.1	190312_thermo_SA35-124j_9.1516.1516.2 File:"190312_thermo_SA35-124j_9.raw", NativeID:"controllerType=0 controllerNumber=1 scan=1516" RTINSECONDS=1615.8991
TRUE	TRUE	(S)LVLGTLPTmcN(V)	1	45.42	47.1662	21.65	4.1549	2	Oxidation (+16), Carbamidomethyl (+57)	617.82	1233.62	2	0.01466	11.87	1618.16		63216.9	294	304	0	EMS45054.1,ACJ03496.1,AAK84774.1,BU-Gamma8,CS-Gamma-A1|X-Gamma1|AGJ50340.1	190312_thermo_SA35-124j_9.1520.1520.2 File:"190312_thermo_SA35-124j_9.raw", NativeID:"controllerType=0 controllerNumber=1 scan=1520" RTINSECONDS=1618.1612
TRUE	TRUE	(F)VPPEcSTTKAPF(A)	1	42.24	41.7487	28.42	2.76955	2	Carbamidomethyl (+57)	667.334	1332.65	2	0.01427	10.7	860.922		120262	307	318	0	EMS45054.1,ACJ03496.1,AAK84774.1,BU-Gamma8,CS-Gamma-A1|X-Gamma1|AGJ50340.1	190228_Chymo_SA35-124j_9.663.663.2 File:"190228_Chymo_SA35-124j_9.raw", NativeID:"controllerType=0 controllerNumber=1 scan=663" RTINSECONDS=860.9219
TRUE	TRUE	(F)VPPEcSTTKAPF(A)	0.99	36.02	41.7487	23.45	2.85387	2	Carbamidomethyl (+57)	667.334	1332.65	2	0.01427	10.7	858.947		121856	307	318	0	EMS45054.1,ACJ03496.1,AAK84774.1,BU-Gamma8,CS-Gamma-A1|X-Gamma1|AGJ50340.1	190228_Chymo_SA35-124j_9.661.661.2 File:"190228_Chymo_SA35-124j_9.raw", NativeID:"controllerType=0 controllerNumber=1 scan=661" RTINSECONDS=858.9471
TRUE	TRUE	(F)VPPEcSTTKAPFASIVADIGGQ(-)	1	55.75	41.2597	42.7	12.0862	2	Carbamidomethyl (+57)	749.052	2244.13	3	0.02497	11.12	2316.92		64220.1	307	328	0	EMS45054.1,ACJ03496.1,AAK84774.1,BU-Gamma8,CS-Gamma-A1|X-Gamma1|AGJ50340.1	190228_Chymo_SA35-124j_9.1814.1814.3 File:"190228_Chymo_SA35-124j_9.raw", NativeID:"controllerType=0 controllerNumber=1 scan=1814" RTINSECONDS=2316.9164
TRUE	TRUE	(F)VPPEcSTTKAPFASIVADIGGQ(-)	1	66.22	41.3203	53.5	8.67778	2	Carbamidomethyl (+57)	749.052	2244.13	3	0.02369	10.55	2314.79		47223.4	307	328	0	EMS45054.1,ACJ03496.1,AAK84774.1,BU-Gamma8,CS-Gamma-A1|X-Gamma1|AGJ50340.1	190228_Chymo_SA35-124j_9.1812.1812.3 File:"190228_Chymo_SA35-124j_9.raw", NativeID:"controllerType=0 controllerNumber=1 scan=1812" RTINSECONDS=2314.7897
TRUE	TRUE	(F)VPPEcSTTKAPFASIVADIGGQ(-)	1	51.51	41.2372	41.93	3.69897	2	Carbamidomethyl (+57)	1123.08	2244.14	2	0.0259	11.54	2317.21		36651.8	307	328	0	EMS45054.1,ACJ03496.1,AAK84774.1,BU-Gamma8,CS-Gamma-A1|X-Gamma1|AGJ50340.1	190228_Chymo_SA35-124j_9.1815.1815.2 File:"190228_Chymo_SA35-124j_9.raw", NativeID:"controllerType=0 controllerNumber=1 scan=1815" RTINSECONDS=2317.2137
TRUE	TRUE	(F)VPPEcSTTKAPFASIVADIGGQ(-)	1	42.98	41.2594	29.98	6.58503	2	Carbamidomethyl (+57)	1123.07	2244.14	2	0.02517	11.21	2319.31		45676.9	307	328	0	EMS45054.1,ACJ03496.1,AAK84774.1,BU-Gamma8,CS-Gamma-A1|X-Gamma1|AGJ50340.1	190228_Chymo_SA35-124j_9.1817.1817.2 File:"190228_Chymo_SA35-124j_9.raw", NativeID:"controllerType=0 controllerNumber=1 scan=1817" RTINSECONDS=2319.3123
TRUE	TRUE	(T)KAPFASIVADIGGQ(-)	1				10.2007	1		687.383	1372.75	2	0.01519	11.06	2013.7		37986.3	315	328	0	EMS45054.1,ACJ03496.1,AAK84774.1,BU-Gamma8,CS-Gamma-A1|X-Gamma1|AGJ50340.1	190228_Chymo_SA35-124j_9.1595.1595.2 File:"190228_Chymo_SA35-124j_9.raw", NativeID:"controllerType=0 controllerNumber=1 scan=1595" RTINSECONDS=2013.7032
TRUE	TRUE	(T)KAPFASIVADIGGQ(-)	1				9.36653	1		687.383	1372.75	2	0.01629	11.86	2015.8		41524.5	315	328	0	EMS45054.1,ACJ03496.1,AAK84774.1,BU-Gamma8,CS-Gamma-A1|X-Gamma1|AGJ50340.1	190228_Chymo_SA35-124j_9.1597.1597.2 File:"190228_Chymo_SA35-124j_9.raw", NativeID:"controllerType=0 controllerNumber=1 scan=1597" RTINSECONDS=2015.8046
TRUE	TRUE	(K)APFASIVADIGGQ(-)	1	79.24	38.2937	39.84	7.63827	2		623.328	1244.64	2	0.0003301	0.265	2420.44		51173.9	316	328	0	EMS45054.1,ACJ03496.1,AAK84774.1,BU-Gamma8,CS-Gamma-A1|X-Gamma1|AGJ50340.1	190321_trypsin_SA35-124j_9.2187.2187.2 File:"190321_trypsin_SA35-124j_9.raw", NativeID:"controllerType=0 controllerNumber=1 scan=2187" RTINSECONDS=2420.4396
TRUE	TRUE	(K)APFASIVADIGGQ(-)	1	71.42	38.2937	42.73	8.11919	2		623.328	1244.64	2	0.0006961	0.5588	2418.3		39546.3	316	328	0	EMS45054.1,ACJ03496.1,AAK84774.1,BU-Gamma8,CS-Gamma-A1|X-Gamma1|AGJ50340.1	190321_trypsin_SA35-124j_9.2184.2184.2 File:"190321_trypsin_SA35-124j_9.raw", NativeID:"controllerType=0 controllerNumber=1 scan=2184" RTINSECONDS=2418.2996
TRUE	TRUE	(F)ASIVADIGGQ(-)	1	76.37	39.5328	32.96	2.72125	2		465.753	929.492	2	0.01031	11.08	1221.72		80268.6	319	328	0	EMS45054.1,ACJ03496.1,AAK84774.1,BU-Gamma8,CS-Gamma-A1|X-Gamma1|AGJ50340.1	190228_Chymo_SA35-124j_9.936.936.2 File:"190228_Chymo_SA35-124j_9.raw", NativeID:"controllerType=0 controllerNumber=1 scan=936" RTINSECONDS=1221.7192
TRUE	TRUE	(F)ASIVADIGGQ(-)	1	62.43	39.5328	32.19	3.02687	2		465.753	929.492	2	0.01013	10.89	1219.79		49495.5	319	328	0	EMS45054.1,ACJ03496.1,AAK84774.1,BU-Gamma8,CS-Gamma-A1|X-Gamma1|AGJ50340.1	190228_Chymo_SA35-124j_9.934.934.2 File:"190228_Chymo_SA35-124j_9.raw", NativeID:"controllerType=0 controllerNumber=1 scan=934" RTINSECONDS=1219.785

[truncated: 17 more sheets: 124j Spot 10, 124j Spot 12, 124j Spot 14, 124j Spot 15, 124j Spot 16, 124j Spot 18, 124j Spot 19, 124j Spot 22, 124j Spot 24, 124j Spot 27, 124j Spot 28, 124j Spot 33, 124j Spot 34, 124j Spot 35, 124j Spot 36, 124j Spot 37, 124j Spot 38]
