# Supplementary material for: Reducing the Immunogenic Potential of Wheat Flour: Silencing of Alpha Gliadin Genes in a U.S. Wheat Cultivar
Source: Front Plant Sci. 2020 Feb 25;11:20. doi: 10.3389/fpls.2020.00020 (PMC7052357; doi:10.3389/fpls.2020.00020)
Supplement: Supplementary file 1 [file DataSheet_1.zip › Supplementary File 2.XLSX]

## Sheet: Summary of MS Data
Supplementary File 2. Summary of MS/MS identifications of 2-DE spots shown in Figure 3. Scaffold analyses of spots #1-27 from the non-transgenic Butte 86 are shown in the following sheets.
Line	Spot #	Predominant Protein	Accession1	# Unique Peptides	# Spectra	% Coverage	Other Protein	Accession1	# Unique Peptides	# Spectra	% Coverage	Other Protein	Accession1	# Unique Peptides	# Spectra	% Coverage	Other Protein	Accession1	# Unique Peptides	# Spectra	% Coverage	Other Protein	Accession1	# Unique Peptides	# Spectra	% Coverage
Butte 86	1	triticin	ACB41345	7	14	14
Butte 86	2	triticin	AAB27108	21	39	29	gamma gliadin
Butte 86	3	triticin	EMS60011	20	34	26	gamma gliadin	BU-Gamma5	12	23	32
Butte 86	4	gamma gliadin	BU-Gamma5	49	121	68
Butte 86	5	gamma gliadin	BU-Gamma5	79	181	84
Butte 86	6	LMW-GS (s-type)	CS-LMW-D1	50	109	75
Butte 86	7	LMW-GS (m-type)	BU-LMW-7	87	210	85
Butte 86	8	LMW-GS (m-type)	AVY03606 (BU-LMW7)	13	23	43
Butte 86	9	gamma gliadin	EMS45054 (BU-Gamma1)	40	80	57
Butte 86	10	alpha gliadin	X-Alpha18 (BU-Alpha23)	30	67	52	gamma gliadin	CS-Gamma-D2	18	33	46
Butte 86	11	alpha gliadin	BU-Alpha23	67	145	77
Butte 86	12	gamma gliadin	BU-Gamma2	61	165	87
Butte 86	13	alpha gliadin	SCW25764 (BU-Alpha 1)	47	100	73
Butte 86	14	alpha gliadin	AKC91252 (BU-Alpha 1)	26	53	58	gamma gliadin	BU-Gamma3	25	65	68
Butte 86	15	alpha gliadin	BU-Alpha2	43	89	70
Butte 86	16	avenin-like protein	BU-farinin-2	16	34	49
Butte 86	17	alpha gliadin	BU-Alpha5	44	120	81	gamma gliadin	BU-Gamma7	22	52	64
Butte 86	18	alpha gliadin	SCW25769 (BU-Alpha10)	32	53	59
Butte 86	19	alpha gliadin	BU-Alpha10	35	73	57
Butte 86	20	alpha gliadin	CS-Alpha-B11 (BU-Alpha12)	45	118	71	alpha gliadin	BU-Alpha10	27	62	64
Butte 86	21	alpha gliadin	BU-Alpha5	5	9	29
Butte 86	22	alpha gliadin	BU-Alpha4	44	89	77	gamma gliadin	BAN29066	32	61	73
Butte 86	23	alpha gliadin	BU-Alpha4	82	159	89
Butte 86	24	alpha gliadin	AKC91122	49	122	76	gamma gliadin	CS-Gamma_D3	30	65	74	alpha gliadin	CS-Alpha-A1	29	68	72	alpha gliadin	AKC91256	25	59	81
Butte 86	25	alpha gliadin	BU-Alpha14	14	22	47
Butte 86	26	alpha gliadin	AKC91122	8	12	42	alpha gliadin	ABQ52111	5	6	31	alpha gliadin	CS-Alpha-A1	4	8	33
Butte 86	27	alpha gliadin	CS-Alpha-B16/B17	18	36	40
Butte 86	28	delta gliadin	CS-delta-D1	11	22	33	alpha gliadin	CAY54134	10	19	33
Butte 86	29	alpha gliadin	CAY54134 (BU-Alpha12)	51	120	74
Butte 86	30	alpha gliadin	BU-Alpha3	83	165	86
Butte 86	31	alpha gliadin	CS-Alpha-B3	16	32	39
Butte 86	32	alpha gliadin	BU-Alpha27	33	70	60
SA35-124j	1	triticin	ABC41345	48	102	46
SA35-124j	2	triticin	ABC41345	25	57	37
SA35-124j	3	triticin	EMS60011	40	78	36	gamma gliadin	BU-Gamma5	20	40	54
SA35-124j	4	gamma gliadin	BU-Gamma5	37	80	72
SA35-124j	5	gamma gliadin	BU-Gamma5	77	181	81
SA35-124j	6	LMW-GS (s-type)	CS-LMW-D1	44	80	79
SA35-124j	7	LMW-GS (m-type)	ALN96387 (BU-LMW-7)	52	118	71
SA35-124j	8	LMW-GS (m-type)	BU-LMW-7	16	27	39
SA35-124j	9	gamma gliadin	BU-Gamma1	29	59	52
SA35-124j	10	gamma gliadin	BU-Gamma2	40	91	81
SA35-124j	12	gamma gliadin	BU-Gamma2	49	139	83
SA35-124j	14	gamma gliadin	BU-Gamma3	26	52	59
SA35-124j	15	gamma gliadin	BU-Gamma7	18	39	39	gamma gliadin	ACJ03470	10	14	48
SA35-124j	16	avenin-like protein	AEW43832	10	24	29
SA35-124j	18	gamma gliadin	BU-Gamma4	19	36	57	gamma gliadin	ATD83912	14	28	51
SA35-124j	19	gamma gliadin	ACI04093	15	26	34
SA35-124j	22	gamma gliadin	CS-Gamma-D3	45	104	74
SA35-124j	24	gamma gliadin	CS-Gamma-D3	40	76	71
SA35-124j	27	glyceraldehyde-3-phosphate dehydrogenase	ANW11922	17	32	40	glyceraldehyde-3-phosphate dehydrogenase	ALE18233	10	18	28
SA35-124j	28	delta gliadin	CS-Delta-D1	30	59	59
SA35-124j	33	LMW-GS (m-type)	BU-LMW-7	19	29	39	gamma gliadin	BU-Gamma5	18	36	42
SA35-124j	34	gamma gliadin4	BU-Gamma3	16	31	37	LMW-GS (m-type)	CS-LMW-D7	13	21	39
SA35-124j	35	glyceraldehyde-3-phosphate dehydrogenase	ALE18233	14	24	36	glyceraldehyde-3-phosphate dehydrogenase	ANW11922	11	19	41	gamma gliadin	BU-Gamma3	9	15	23
SA35-124j	36	LMW-GS (m-type)	CS-LMW-D7	35	109	59
SA35-124j	37	gamma gliadin	EMS45054	7	11	15	delta gliadin	CS-Delta-D1	6	16	21	fructose biphosphate aldolase	ACO44683	4	7	14
SA35-124j	38	triticin	EMS60011	12	19	25
SA35-124j	39	gamma gliadin	EMS45054	6	14	15	triticin	EMS60011	5	12	11
SA35-124j	40	gamma gliadin	BU-Gamma8	14	30	32
SA35-124j	41	gamma gliadin	BU-Gamma5	17	34	37	triticin	ABC41345	16	33	28
SA35-124j	42	gamma gliadin	BU-Gamma5	19	39	39
SA39b-34a-658-5	1	triticin	ACB41345	28	69	43
SA39b-34a-658-5	2	triticin	ACB41345	22	60	42
SA39b-34a-658-5	3	gamma gliadin	BU-Gamma5	16	27	33	triticin	EMS60011	13	23	24
SA39b-34a-658-5	4	gamma gliadin	BU-Gamma5	26	48	52
SA39b-34a-658-5	5	gamma gliadin	BU-Gamma5	47	140	69
SA39b-34a-658-5	6	LMW-GS (s-type)	CS-LMW-D1	23	40	61
SA39b-34a-658-5	7	LMW-GS (m-type)	BU-LMW7	46	115	66
SA39b-34a-658-5	8	LMW-GS (m-type)	BU-LMW7	21	36	47
SA39b-34a-658-5	9	gamma gliadin	EMS45054 (BU-Gamma1)	17	33	44
SA39b-34a-658-5	10	gamma gliadin	AGO17694 (BU-Gamma2)	22	44	60
SA39b-34a-658-5	12	gamma gliadin	AAF42989 (BU-Gamma2)	42	86	66
SA39b-34a-658-5	14	gamma gliadin	BU-Gamma3	18	30	54
SA39b-34a-658-5	15	gamma gliadin	ACJ03439 (BU-Gamma7)	12	27	41
SA39b-34a-658-5	16	avenin-like protein	AEW43832	20	47	57
SA39b-34a-658-5	18	gamma gliadin	ATD83912	20	37	46	gamma gliadin	ACI04093	16	48	46
SA39b-34a-658-5	19	gamma gliadin	ACI04093	7	22	24	gamma gliadin	ACI04093	7	22	24	gamma gliadin	BU-Gamma3	6	15	24	alpha gliadin	BU-Alpha10	6	11	32	aldose reductase	XP_020162829	6	14	21
SA39b-34a-658-5	22	gamma gliadin	BAN29066	40	94	77
SA39b-34a-658-5	24	gamma gliadin	CS-Gamma-D3	18	32	51
SA39b-34a-658-5	28	delta gliadin	CS-delta-D1	14	27	34
SA39b-34a-658-5	30	glyceraldehyde-3-phosphate dehydrogenase	ANW11921	8	15	30	gamma gliadin	AEA30015	8	15	27	ricinB-like lectin	XP_020190003	7	13	23	fructose biphosphate aldolase	ACO44683	5	8	17	alpha gliadin	BU-Alpha3	4	7	20
SA39b-34a-658-5	33	no ID
SA39b-34a-658-5	34	gamma gliadin	BU-gamma3	7	14	24
SA39b-34a-658-5	35	glyceraldehyde-3-phosphate dehydrogenase	ANW11922	16	32	47
SA39b-34a-658-5	36	LMW-GS (m-type)	AFL55408	7	18	23	glyceraldehyde-3-phosphate dehydrogenase	ALE18233	6	13	16
SA39b-34a-658-5	37	delta gliadin	CS-delta-D1	6	14	24	gamma gliadin	BU-Gamma8	4	11	16
SA39b-34a-658-5	38	no ID
SA39b-34a-658-5	39	gamma gliadin	BU-Gamma8	5	11	16	unnamed protein product	CDM84293	5	10	13
SA39b-34a-658-5	40	no ID
SA39b-34a-658-5	41	gamma gliadin	BU-Gamma5	11	22	35	triticin	ACB41345	9	17	17
SA39b-34a-658-5	42	gamma gliadin	BU-Gamma5	27	59	60
SA39b-34a-658-5	43	LMW-GS (m-type)	CS-LMW-D7	5	9	18
1 Protein accessions from Butte 86 begin with BU and are reported in Dupont et al.(2011), proteins from Chinese Spring begin with CS and are reported in Huo et al. (2018a, b), and proteins from Xioayan81 begin with X and are reported in Wang et al. (2018). All other accessions are from NCBI. Proteins from Butte 86 that are very similar to the protein identified by Scaffold are shown in parenthese…

## Sheet: Butte Spot 1
Valid	Assigned	Sequence	Prob	Mascot Ion score	Mascot Identity score	Mascot Delta Ion Score	X! Tandem	NTT	Modifications	Observed	Actual Mass	Charge	Delta Da	Delta PPM	Retention Time	Intensity	TIC	Start	Stop	# Other Proteins	Other Proteins	Spectrum ID
TRUE	TRUE	(R)LQASTPLR(Q)	0.97	40.03	34.961	12.63		2		443.261	884.507	2	-0.0008939	-1.01	3128.61		815870	50	57	0	AAB27108.2,EMS60011.1,BAK04052.1	190321_trypsin_alpha_Butte_1.1873.1873.2 File:"190321_trypsin_alpha_Butte_1.raw", NativeID:"controllerType=0 controllerNumber=1 scan=1873"
TRUE	TRUE	(Y)GQSQSVQGQSQSQKF(K)	1	47.72	41.9871	30.33		2		541.929	1622.77	3	0.001348	0.8302	511.279		36959.3	133	147	0	ABQ51156.1,AAB27108.2	190228_Chymo_alpha_Butte_1.314.314.3 File:"190228_Chymo_alpha_Butte_1.raw", NativeID:"controllerType=0 controllerNumber=1 scan=314"
TRUE	TRUE	(Y)GQSQSVQGQSQSQKF(K)	1				11.3768	2		812.391	1622.77	2	0.002216	1.365			40006.3	133	147	0	ABQ51156.1,AAB27108.2	190228_Chymo_alpha_Butte_1.302.302.2 File:"190228_Chymo_alpha_Butte_1.raw", NativeID:"controllerType=0 controllerNumber=1 scan=302" RTINSECONDS=503.2359
TRUE	TRUE	(Y)GQSQSVQGQSQSQKF(K)	1				10.2676	2		812.391	1622.77	2	0.002094	1.29			122962	133	147	0	ABQ51156.1,AAB27108.2	190228_Chymo_alpha_Butte_1.304.304.2 File:"190228_Chymo_alpha_Butte_1.raw", NativeID:"controllerType=0 controllerNumber=1 scan=304" RTINSECONDS=505.3458
TRUE	TRUE	(Y)GQSQSVQGQSQSQKF(K)	0.99	68.56	41.9995	63.89		2		812.391	1622.77	2	0.002216	1.365	503.236		69381.8	133	147	0	ABQ51156.1,AAB27108.2	190228_Chymo_alpha_Butte_1.302.302.2 File:"190228_Chymo_alpha_Butte_1.raw", NativeID:"controllerType=0 controllerNumber=1 scan=302"
TRUE	TRUE	(Y)GQSQSVQGQSQSQKF(K)	0.99	67.31	41.9995	61.42		2		812.391	1622.77	2	0.002094	1.29	505.346		216420	133	147	0	ABQ51156.1,AAB27108.2	190228_Chymo_alpha_Butte_1.304.304.2 File:"190228_Chymo_alpha_Butte_1.raw", NativeID:"controllerType=0 controllerNumber=1 scan=304"
TRUE	TRUE	(Y)GQSQSVQGQSQSQKF(K)	0.97				3.34679	2		541.929	1622.77	3	0.001349	0.8308			21945.1	133	147	0	ABQ51156.1,AAB27108.2	190228_Chymo_alpha_Butte_1.314.314.3 File:"190228_Chymo_alpha_Butte_1.raw", NativeID:"controllerType=0 controllerNumber=1 scan=314" RTINSECONDS=511.2787
TRUE	TRUE	(R)SSQLHSSQNIFSGFDVR(L)	0.99	38.25	40.1787	25.13		2		636.976	1907.91	3	-0.004895	-2.564	3218.03		4951060	211	227	0	ABQ51156.1,AAB27108.2,EMS60011.1,BAK04052.1	190321_trypsin_alpha_Butte_1.2018.2018.3 File:"190321_trypsin_alpha_Butte_1.raw", NativeID:"controllerType=0 controllerNumber=1 scan=2018"
TRUE	TRUE	(R)SSQLHSSQNIFSGFDVR(L)	0.98				3.52288	2		636.976	1907.91	3	-0.004894	-2.564			3418540	211	227	0	ABQ51156.1,AAB27108.2,EMS60011.1,BAK04052.1	190321_trypsin_alpha_Butte_1.2018.2018.3 File:"190321_trypsin_alpha_Butte_1.raw", NativeID:"controllerType=0 controllerNumber=1 scan=2018" RTINSECONDS=3218.0256
TRUE	TRUE	(R)LLAEALGTSGK(I)	0.99				8.95861	2		530.304	1058.59	2	-0.004134	-3.901			719677	228	238	0	ABQ51156.1,AAB27108.2,EMS60011.1	190321_trypsin_alpha_Butte_1.1977.1977.2 File:"190321_trypsin_alpha_Butte_1.raw", NativeID:"controllerType=0 controllerNumber=1 scan=1977" RTINSECONDS=3204.2009
TRUE	TRUE	(R)LLAEALGTSGK(I)	0.98	64.81	36.6596	41.18		2		530.304	1058.59	2	-0.004134	-3.901	3204.2		991581	228	238	0	ABQ51156.1,AAB27108.2,EMS60011.1	190321_trypsin_alpha_Butte_1.1977.1977.2 File:"190321_trypsin_alpha_Butte_1.raw", NativeID:"controllerType=0 controllerNumber=1 scan=1977"
TRUE	TRUE	(K)FLKPVFTQQREPESYPHTQYEEGQSQAK(H)	1				6.88606	2		838.909	3351.61	4	-0.01061	-3.164			138080	259	286	0	ABQ51156.1,EMS60011.1	190321_trypsin_alpha_Butte_1.2034.2034.4 File:"190321_trypsin_alpha_Butte_1.raw", NativeID:"controllerType=0 controllerNumber=1 scan=2034" RTINSECONDS=3222.8062
TRUE	TRUE	(P)VFTQQREPESYPHTQYEEGQSQAKH(S)	1				5.88606	1		751.854	3003.39	4	0.01204	4.008			36476.4	263	287	0	ABQ51156.1,EMS60011.1	190312_thermo_alpha_Butte_1.2218.2218.4 File:"190312_thermo_alpha_Butte_1.raw", NativeID:"controllerType=0 controllerNumber=1 scan=2218" RTINSECONDS=2349.076
TRUE	TRUE	(R)EPESYPHTQYEEGQSQAK(H)	0.99	35.08	38.0787	33.29		2		703.31	2106.91	3	-0.005739	-2.723	3210.23		1026120	269	286	0	ABQ51156.1,EMS60011.1	190321_trypsin_alpha_Butte_1.1994.1994.3 File:"190321_trypsin_alpha_Butte_1.raw", NativeID:"controllerType=0 controllerNumber=1 scan=1994"

## Sheet: Butte Spot 2
Valid	Assigned	Sequence	Prob	Mascot Ion score	Mascot Identity score	Mascot Delta Ion Score	X! Tandem	NTT	Modifications	Observed	Actual Mass	Charge	Delta Da	Delta PPM	Retention Time	Intensity	TIC	Start	Stop	# Other Proteins	Other Proteins	Spectrum ID
TRUE	TRUE	(R)LQASTPLR(Q)	0.96	34.27	34.5728	6.3		2		443.26	884.506	2	-0.001686	-1.904	2893.1		133982	50	57	0	EMS60011.1,BAK04052.1,ACB41345.1,ACB41346.1	190321_trypsin_alpha_Butte_2.1691.1691.2 File:"190321_trypsin_alpha_Butte_2.raw", NativeID:"controllerType=0 controllerNumber=1 scan=1691"
TRUE	TRUE	(L)RQVRSQAGLTEYFDEENEQF(R)	0.95				8.52288	2		816.047	2445.12	3	0.000492	0.2011			38247.1	57	76	0	EMS60011.1,ACB41345.1,ACB41346.1	190228_Chymo_alpha_Butte_2.1774.1774.3 File:"190228_Chymo_alpha_Butte_2.raw", NativeID:"controllerType=0 controllerNumber=1 scan=1774" RTINSECONDS=1666.8757
TRUE	TRUE	(Y)FDEENEQF(R)	0.98	43.4	36.3195	19.98		2		529.209	1056.4	2	-0.0002539	-0.2402	1070.08		31714.2	69	76	0	EMS60011.1,ACB41345.1,ACB41346.1	190228_Chymo_alpha_Butte_2.1128.1128.2 File:"190228_Chymo_alpha_Butte_2.raw", NativeID:"controllerType=0 controllerNumber=1 scan=1128"
TRUE	TRUE	(Y)FDEENEQF(R)	0.97	38.46	36.3699	12.78		2		529.209	1056.4	2	-0.0008639	-0.817	1072.13		42223	69	76	0	EMS60011.1,ACB41345.1,ACB41346.1	190228_Chymo_alpha_Butte_2.1130.1130.2 File:"190228_Chymo_alpha_Butte_2.raw", NativeID:"controllerType=0 controllerNumber=1 scan=1130"
TRUE	TRUE	(Y)FDEENEQFRcTGVF(A)	1	73.97	39.4685	61.2	3.06048	2	Carbamidomethyl (+57)	889.378	1776.74	2	-0.0002492	-0.1402	1596.33		57527.1	69	82	0	ACB41345.1,ACB41346.1	190228_Chymo_alpha_Butte_2.1714.1714.2 File:"190228_Chymo_alpha_Butte_2.raw", NativeID:"controllerType=0 controllerNumber=1 scan=1714" RTINSECONDS=1596.3299
TRUE	TRUE	(Y)FDEENEQFRcTGVF(A)	1	59.12	39.4846	46.74	3.4437	2	Carbamidomethyl (+57)	889.377	1776.74	2	-0.001593	-0.8962	1598.42		56783.5	69	82	0	ACB41345.1,ACB41346.1	190228_Chymo_alpha_Butte_2.1716.1716.2 File:"190228_Chymo_alpha_Butte_2.raw", NativeID:"controllerType=0 controllerNumber=1 scan=1716" RTINSECONDS=1598.4238
TRUE	TRUE	(Y)IIQGSGFAGL(S)	1	70.63	38.6273	46.8	4.36653	2		481.769	961.524	2	0.0001861	0.1933	1699.43		75912.7	107	116	0	EMS60011.1,ACB41345.1,ACB41346.1	190228_Chymo_alpha_Butte_2.1803.1803.2 File:"190228_Chymo_alpha_Butte_2.raw", NativeID:"controllerType=0 controllerNumber=1 scan=1803" RTINSECONDS=1699.4325
TRUE	TRUE	(Y)IIQGSGFAGL(S)	1	56.39	38.6147	36.66	4.25181	2		481.769	961.524	2	0.0004301	0.4468	1697.34		43800.8	107	116	0	EMS60011.1,ACB41345.1,ACB41346.1	190228_Chymo_alpha_Butte_2.1801.1801.2 File:"190228_Chymo_alpha_Butte_2.raw", NativeID:"controllerType=0 controllerNumber=1 scan=1801" RTINSECONDS=1697.3374
TRUE	TRUE	(F)AGLSFPGcPETF(Q)	1	45.87	40.983	29.17	4.03152	2	Carbamidomethyl (+57)	641.792	1281.57	2	2.876e-05	0.02242	2138.49		42050.1	114	125	0	EMS60011.1,ACB41345.1,ACB41346.1	190228_Chymo_alpha_Butte_2.2189.2189.2 File:"190228_Chymo_alpha_Butte_2.raw", NativeID:"controllerType=0 controllerNumber=1 scan=2189" RTINSECONDS=2138.4878
TRUE	TRUE	(F)AGLSFPGcPETF(Q)	0.98	36.06	41.1183	19.78	3.4437	2	Carbamidomethyl (+57)	641.793	1281.57	2	0.0008848	0.6898	2136.4		36796.7	114	125	0	EMS60011.1,ACB41345.1,ACB41346.1	190228_Chymo_alpha_Butte_2.2187.2187.2 File:"190228_Chymo_alpha_Butte_2.raw", NativeID:"controllerType=0 controllerNumber=1 scan=2187" RTINSECONDS=2136.3972
TRUE	TRUE	(Y)GQSQSVQGQSQSQKF(K)	1	68.91	42.036	61.58	12.1308	2		812.389	1622.76	2	-0.0004699	-0.2894	472.85		181813	133	147	0	ABQ51156.1,ACB41345.1,ACB41346.1	190228_Chymo_alpha_Butte_2.359.359.2 File:"190228_Chymo_alpha_Butte_2.raw", NativeID:"controllerType=0 controllerNumber=1 scan=359" RTINSECONDS=472.85
TRUE	TRUE	(Y)GQSQSVQGQSQSQKF(K)	1	76.38	42.0252	68.14	9.67778	2		812.39	1622.77	2	0.001484	0.914	475.423		746565	133	147	0	ABQ51156.1,ACB41345.1,ACB41346.1	190228_Chymo_alpha_Butte_2.364.364.2 File:"190228_Chymo_alpha_Butte_2.raw", NativeID:"controllerType=0 controllerNumber=1 scan=364" RTINSECONDS=475.423
TRUE	TRUE	(Y)GQSQSVQGQSQSqKF(K)	1				4.35655	2	Carbamidomethyl (+57), Gln->Cys (-25)	828.384	1654.75	2	0.01574	9.506			23310.4	133	147	0	ABQ51156.1,ACB41345.1,ACB41346.1	190228_Chymo_alpha_Butte_2.372.372.2 File:"190228_Chymo_alpha_Butte_2.raw", NativeID:"controllerType=0 controllerNumber=1 scan=372" RTINSECONDS=477.5626
TRUE	TRUE	(W)FYNDGDAPIVAIY(V)	0.97	43.77	41.3628	19.59		2		729.351	1456.69	2	-0.0002179	-0.1495	2217.67		26867.3	173	185	0	ABQ51156.1,EMS60011.1,ACB41345.1,ACB41346.1	190228_Chymo_alpha_Butte_2.2249.2249.2 File:"190228_Chymo_alpha_Butte_2.raw", NativeID:"controllerType=0 controllerNumber=1 scan=2249"
TRUE	TRUE	(F)YNDGDAPIVAIY(V)	0.99	55.18	41.2959	34.6		2		655.817	1309.62	2	6.806e-05	0.05193	1901.87		20019.5	174	185	0	ABQ51156.1,EMS60011.1,BAK04052.1,ACB41345.1,ACB41346.1	190228_Chymo_alpha_Butte_2.1992.1992.2 File:"190228_Chymo_alpha_Butte_2.raw", NativeID:"controllerType=0 controllerNumber=1 scan=1992"
TRUE	TRUE	(F)YNDGDAPIVAIY(V)	0.97	42.94	41.2972	19.95		2		655.817	1309.62	2	-0.0001779	-0.1358	1903.82		20814.2	174	185	0	ABQ51156.1,EMS60011.1,BAK04052.1,ACB41345.1,ACB41346.1	190228_Chymo_alpha_Butte_2.1994.1994.2 File:"190228_Chymo_alpha_Butte_2.raw", NativeID:"controllerType=0 controllerNumber=1 scan=1994"
TRUE	TRUE	(Y)ANQLEPRHKEF(L)	1	40.11	40.3036	28.53	3.37675	2		684.854	1367.69	2	-0.0009699	-0.7087	435.846		663130	193	203	0	ABQ51156.1,EMS60011.1,BAK04052.1,ACB41345.1,ACB41346.1	190228_Chymo_alpha_Butte_2.273.273.2 File:"190228_Chymo_alpha_Butte_2.raw", NativeID:"controllerType=0 controllerNumber=1 scan=273" RTINSECONDS=435.8457
TRUE	TRUE	(Y)ANQLEPRHKEF(L)	0.99	42.24	40.1406	32.93	2.72125	2		684.855	1367.7	2	0.0009841	0.719	439.118		1875480	193	203	0	ABQ51156.1,EMS60011.1,BAK04052.1,ACB41345.1,ACB41346.1	190228_Chymo_alpha_Butte_2.282.282.2 File:"190228_Chymo_alpha_Butte_2.raw", NativeID:"controllerType=0 controllerNumber=1 scan=282" RTINSECONDS=439.1183
TRUE	TRUE	(L)FAGNYRSSQ(L)	0.99	47.93	45.1621	26.86	2.49485	2		515.243	1028.47	2	0.003818	3.709	515.642		87188.6	205	213	0	ABQ51156.1,EMS60011.1,ACB41345.1,ACB41346.1	190312_thermo_alpha_Butte_2.380.380.2 File:"190312_thermo_alpha_Butte_2.raw", NativeID:"controllerType=0 controllerNumber=1 scan=380" RTINSECONDS=515.6417
TRUE	TRUE	(Y)RSSQLHSSQNIF(S)	0.98	47.65	41.4576	33.18		2		702.355	1402.7	2	1.606e-05	0.01144	654.435		120311	210	221	0	ABQ51156.1,EMS60011.1,BAK04052.1,ACB41345.1,ACB41346.1	190228_Chymo_alpha_Butte_2.665.665.2 File:"190228_Chymo_alpha_Butte_2.raw", NativeID:"controllerType=0 controllerNumber=1 scan=665"
TRUE	TRUE	(Y)RSSQLHSSQNIF(S)	0.98	45.96	41.4576	30.76		2		702.355	1402.7	2	1.606e-05	0.01144	656.323		221042	210	221	0	ABQ51156.1,EMS60011.1,BAK04052.1,ACB41345.1,ACB41346.1	190228_Chymo_alpha_Butte_2.667.667.2 File:"190228_Chymo_alpha_Butte_2.raw", NativeID:"controllerType=0 controllerNumber=1 scan=667"
TRUE	TRUE	(R)SSQLHSSQNIFSGFDVR(L)	1	83.13	40.1791	71.19	14.8861	2		954.961	1907.91	2	-0.005246	-2.748	2981.75		23216.5	211	227	0	ABQ51156.1,EMS60011.1,BAK04052.1,ACB41345.1,ACB41346.1	190321_trypsin_alpha_Butte_2.1808.1808.2 File:"190321_trypsin_alpha_Butte_2.raw", NativeID:"controllerType=0 controllerNumber=1 scan=1808" RTINSECONDS=2981.7453
TRUE	TRUE	(R)SSQLHSSQNIFSGFDVR(L)	1	42.31	40.1787	21.92	7.22185	2		636.976	1907.91	3	-0.005078	-2.66	2980.09		1818050	211	227	0	ABQ51156.1,EMS60011.1,BAK04052.1,ACB41345.1,ACB41346.1	190321_trypsin_alpha_Butte_2.1801.1801.3 File:"190321_trypsin_alpha_Butte_2.raw", NativeID:"controllerType=0 controllerNumber=1 scan=1801" RTINSECONDS=2980.0948
TRUE	TRUE	(R)SSQLHSSQNIFSGFDVRLLAEALGTSGK(I)	1	37.52	40.2053	18.57	10.3565	2		738.131	2948.49	4	-0.004794	-1.625	3319.11		41224.1	211	238	0	ABQ51156.1,EMS60011.1,ACB41345.1,ACB41346.1	190321_trypsin_alpha_Butte_2.2040.2040.4 File:"190321_trypsin_alpha_Butte_2.raw", NativeID:"controllerType=0 controllerNumber=1 scan=2040" RTINSECONDS=3319.1139
TRUE	TRUE	(R)SSQLHSSQNIFSGFDVRLLAEALGTSGK(I)	1	51.2	40.2193	33.83	6.79588	2		738.131	2948.49	4	-0.00577	-1.956	3317.04		66004.7	211	238	0	ABQ51156.1,EMS60011.1,ACB41345.1,ACB41346.1	190321_trypsin_alpha_Butte_2.2038.2038.4 File:"190321_trypsin_alpha_Butte_2.raw", NativeID:"controllerType=0 controllerNumber=1 scan=2038" RTINSECONDS=3317.037
TRUE	TRUE	(F)SGFDVRLL(A)	0.97	49.23	38.1077	19.7		2		453.757	905.499	2	0.001522	1.679	1778.85		107547	222	229	0	ABQ51156.1,EMS60011.1,BAK04052.1,ACB41345.1,ACB41346.1	190228_Chymo_alpha_Butte_2.1866.1866.2 File:"190228_Chymo_alpha_Butte_2.raw", NativeID:"controllerType=0 controllerNumber=1 scan=1866"
TRUE	TRUE	(F)DVRLLAEALGTSGKIAQ(R)	0.99				5.92082	1		871.494	1740.97	2	-6.3e-05	-0.03617			22969.1	225	241	0	ABQ51156.1,EMS60011.1,ACB41345.1,ACB41346.1	190228_Chymo_alpha_Butte_2.2073.2073.2 File:"190228_Chymo_alpha_Butte_2.raw", NativeID:"controllerType=0 controllerNumber=1 scan=2073" RTINSECONDS=2016.0521
TRUE	TRUE	(L)AEALGTSGKIAQ(R)	1				10.3188	1		573.312	1144.61	2	-0.000109	-0.09515			32735	230	241	0	ABQ51156.1,EMS60011.1,ACB41345.1,ACB41346.1	190228_Chymo_alpha_Butte_2.489.489.2 File:"190228_Chymo_alpha_Butte_2.raw", NativeID:"controllerType=0 controllerNumber=1 scan=489" RTINSECONDS=548.895
TRUE	TRUE	(L)AEALGTSGKIAQ(R)	1				8.65758	1		573.312	1144.61	2	-0.000231	-0.2016			38356	230	241	0	ABQ51156.1,EMS60011.1,ACB41345.1,ACB41346.1	190228_Chymo_alpha_Butte_2.486.486.2 File:"190228_Chymo_alpha_Butte_2.raw", NativeID:"controllerType=0 controllerNumber=1 scan=486" RTINSECONDS=546.6496
TRUE	TRUE	(L)AEALGTSGKIAQRL(Q)	1	54.2	37.3344	32.79	1.79588	2		472.272	1413.79	3	-0.0001719	-0.1215	843.762		110982	230	243	0	ABQ51156.1,EMS60011.1,ACB41345.1,ACB41346.1	190228_Chymo_alpha_Butte_2.902.902.3 File:"190228_Chymo_alpha_Butte_2.raw", NativeID:"controllerType=0 controllerNumber=1 scan=902" RTINSECONDS=843.7622
TRUE	TRUE	(L)AEALGTSGKIAQRL(Q)	1	81.32	37.3368	63.17	9.40894	2		707.904	1413.79	2	-0.0004939	-0.3491	843.456		77126.6	230	243	0	ABQ51156.1,EMS60011.1,ACB41345.1,ACB41346.1	190228_Chymo_alpha_Butte_2.901.901.2 File:"190228_Chymo_alpha_Butte_2.raw", NativeID:"controllerType=0 controllerNumber=1 scan=901" RTINSECONDS=843.4565
TRUE	TRUE	(L)AEALGTSGKIAQRL(Q)	1	67.71	37.3344	53.51	7.82391	2		707.904	1413.79	2	-0.0002499	-0.1767	841.164		71144.9	230	243	0	ABQ51156.1,EMS60011.1,ACB41345.1,ACB41346.1	190228_Chymo_alpha_Butte_2.898.898.2 File:"190228_Chymo_alpha_Butte_2.raw", NativeID:"controllerType=0 controllerNumber=1 scan=898" RTINSECONDS=841.1644
TRUE	TRUE	(L)AEALGTSGKIAQRL(Q)	1	53.52	37.2754	36.21	1.58503	2		472.272	1413.79	3	0.0004701	0.3322	841.47		112816	230	243	0	ABQ51156.1,EMS60011.1,ACB41345.1,ACB41346.1	190228_Chymo_alpha_Butte_2.899.899.3 File:"190228_Chymo_alpha_Butte_2.raw", NativeID:"controllerType=0 controllerNumber=1 scan=899" RTINSECONDS=841.4698
TRUE	TRUE	(L)GTSGKIAQRL(Q)	1	43.87	37.7931	19.61	4.74473	2		515.804	1029.59	2	-0.0002779	-0.2697	431.4		1162840	234	243	0	ABQ51156.1,EMS60011.1,ACB41345.1,ACB41346.1	190228_Chymo_alpha_Butte_2.260.260.2 File:"190228_Chymo_alpha_Butte_2.raw", NativeID:"controllerType=0 controllerNumber=1 scan=260" RTINSECONDS=431.3998
TRUE	TRUE	(R)LQSQNDDIIHVNHT(L)	0.96	37.22	46.468	19.01		2		545.271	1632.79	3	0.005756	3.523	1036.82		103275	243	256	0	ABQ51156.1,EMS60011.1,ACB41345.1,ACB41346.1	190312_thermo_alpha_Butte_2.937.937.3 File:"190312_thermo_alpha_Butte_2.raw", NativeID:"controllerType=0 controllerNumber=1 scan=937"
TRUE	TRUE	(L)QSQNDDIIHVNHTL(K)	1	49.81	42.1527	39.6	4.67778	2		817.4	1632.79	2	-0.0007619	-0.4664	993.602		72165.9	244	257	0	ABQ51156.1,EMS60011.1,ACB41345.1,ACB41346.1	190228_Chymo_alpha_Butte_2.1074.1074.2 File:"190228_Chymo_alpha_Butte_2.raw", NativeID:"controllerType=0 controllerNumber=1 scan=1074" RTINSECONDS=993.6017
TRUE	TRUE	(L)qSQNDDIIHVNHTL(K)	1	58.44	42.1767	50.33	3.45593	2	Ammonia-loss (-17)	808.887	1615.76	2	0.0002744	0.1697	1323.9		39894.7	244	257	0	ABQ51156.1,EMS60011.1,ACB41345.1,ACB41346.1	190228_Chymo_alpha_Butte_2.1347.1347.2 File:"190228_Chymo_alpha_Butte_2.raw", NativeID:"controllerType=0 controllerNumber=1 scan=1347" RTINSECONDS=1323.8974
TRUE	TRUE	(L)qSQNDDIIHVNHTL(K)	1	51.09	42.217	41.73	4.31876	2	Ammonia-loss (-17)	808.887	1615.76	2	0.0001524	0.09429	1326.32		39793.8	244	257	0	ABQ51156.1,EMS60011.1,ACB41345.1,ACB41346.1	190228_Chymo_alpha_Butte_2.1350.1350.2 File:"190228_Chymo_alpha_Butte_2.raw", NativeID:"controllerType=0 controllerNumber=1 scan=1350" RTINSECONDS=1326.3199
TRUE	TRUE	(L)QSQNDDIIHVNHTL(K)	1	34.26	42.1407	27.39	4.29243	2		817.4	1632.79	2	-0.0001519	-0.093	991.273		54499.5	244	257	0	ABQ51156.1,EMS60011.1,ACB41345.1,ACB41346.1	190228_Chymo_alpha_Butte_2.1071.1071.2 File:"190228_Chymo_alpha_Butte_2.raw", NativeID:"controllerType=0 controllerNumber=1 scan=1071" RTINSECONDS=991.2733

## Sheet: Butte Spot 3
Valid	Assigned	Sequence	Prob	Mascot Ion score	Mascot Identity score	Mascot Delta Ion Score	X! Tandem	NTT	Modifications	Observed	Actual Mass	Charge	Delta Da	Delta PPM	Retention Time	Intensity	TIC	Start	Stop	# Other Proteins	Other Proteins	Spectrum ID
TRUE	TRUE	(F)NRLQASTPL(R)	1	53.36	37.99	32.38		2		500.283	998.552	2	0.001372	1.373	697.258		449531	48	56	0	AAB27108.2,BAK04052.1,ACB41345.1,ACB41346.1	190228_Chymo_alpha_Butte_3.679.679.2 File:"190228_Chymo_alpha_Butte_3.raw", NativeID:"controllerType=0 controllerNumber=1 scan=679"
TRUE	TRUE	(F)NRLQASTPL(R)	0.97	37.76	37.99	18.28		2		500.283	998.552	2	0.0009461	0.9465	694.757		168982	48	56	0	AAB27108.2,BAK04052.1,ACB41345.1,ACB41346.1	190228_Chymo_alpha_Butte_3.675.675.2 File:"190228_Chymo_alpha_Butte_3.raw", NativeID:"controllerType=0 controllerNumber=1 scan=675"
TRUE	TRUE	(L)TEYFDEENEQF(R)	1	45.76	36.535	30.51	4.55284	2		725.787	1449.56	2	0.00142	0.979	1665.91		20166.8	66	76	0	AAB27108.2,ACB41345.1,ACB41346.1	190228_Chymo_alpha_Butte_3.1645.1645.2 File:"190228_Chymo_alpha_Butte_3.raw", NativeID:"controllerType=0 controllerNumber=1 scan=1645" RTINSECONDS=1665.9057
TRUE	TRUE	(Y)FDEENEQF(R)	0.98	45.59	36.3195	23.27		2		529.209	1056.4	2	0.0001121	0.106	1097.48		57303.1	69	76	0	AAB27108.2,ACB41345.1,ACB41346.1	190228_Chymo_alpha_Butte_3.1085.1085.2 File:"190228_Chymo_alpha_Butte_3.raw", NativeID:"controllerType=0 controllerNumber=1 scan=1085"
TRUE	TRUE	(Y)IIQGSGFAGL(S)	1	70.71	38.6201	46.67	3.88606	2		481.77	961.525	2	0.001224	1.272	1733.66		39977.8	107	116	0	AAB27108.2,ACB41345.1,ACB41346.1	190228_Chymo_alpha_Butte_3.1691.1691.2 File:"190228_Chymo_alpha_Butte_3.raw", NativeID:"controllerType=0 controllerNumber=1 scan=1691" RTINSECONDS=1733.6608
TRUE	TRUE	(Y)IIQGSGFAGL(S)	1	60.75	38.6273	39.9	5.20066	2		481.769	961.524	2	2.058e-06	0.002138	1736		40293.1	107	116	0	AAB27108.2,ACB41345.1,ACB41346.1	190228_Chymo_alpha_Butte_3.1694.1694.2 File:"190228_Chymo_alpha_Butte_3.raw", NativeID:"controllerType=0 controllerNumber=1 scan=1694" RTINSECONDS=1735.9995
TRUE	TRUE	(Y)GQAQSVQGQSQSQKF(K)	1	66.93	41.7998	57.34	10.041	2		804.392	1606.77	2	-0.0008079	-0.5025	514.556		226809	133	147	0	BAK04052.1	190228_Chymo_alpha_Butte_3.433.433.2 File:"190228_Chymo_alpha_Butte_3.raw", NativeID:"controllerType=0 controllerNumber=1 scan=433" RTINSECONDS=514.5556
TRUE	TRUE	(Y)GQAQSVQGQSQSQKF(K)	1	58.64	41.7814	45.18	8.07572	2		804.391	1606.77	2	-0.00154	-0.9578	512.467		64841.2	133	147	0	BAK04052.1	190228_Chymo_alpha_Butte_3.430.430.2 File:"190228_Chymo_alpha_Butte_3.raw", NativeID:"controllerType=0 controllerNumber=1 scan=430" RTINSECONDS=512.4674
TRUE	TRUE	(F)RQGDVIALPAGIVHW(F)	1	51.23	37.9824	33.88	10.4202	2		544.639	1630.9	3	0.00218	1.336	2167.46		50470.8	158	172	0	ABQ51156.1,AAB27108.2,ACB41345.1,ACB41346.1	190228_Chymo_alpha_Butte_3.2026.2026.3 File:"190228_Chymo_alpha_Butte_3.raw", NativeID:"controllerType=0 controllerNumber=1 scan=2026" RTINSECONDS=2167.4601
TRUE	TRUE	(W)FYNDGDAPIVAIY(V)	1	66.45	41.3236	37.72	3.21467	2		729.351	1456.69	2	0.0006361	0.4363	2250.29		35804.1	173	185	0	ABQ51156.1,AAB27108.2,ACB41345.1,ACB41346.1	190228_Chymo_alpha_Butte_3.2077.2077.2 File:"190228_Chymo_alpha_Butte_3.raw", NativeID:"controllerType=0 controllerNumber=1 scan=2077" RTINSECONDS=2250.288
TRUE	TRUE	(W)FYNDGDAPIVAIY(V)	0.99	54.15	41.3024	27.84		2		729.352	1456.69	2	0.00137	0.9399	2248.18		23600.4	173	185	0	ABQ51156.1,AAB27108.2,ACB41345.1,ACB41346.1	190228_Chymo_alpha_Butte_3.2075.2075.2 File:"190228_Chymo_alpha_Butte_3.raw", NativeID:"controllerType=0 controllerNumber=1 scan=2075"
TRUE	TRUE	(Y)ANQLEPRHKEF(L)	1	36.41	40.1406	27.5	2.45593	2		684.855	1367.7	2	0.0009841	0.719	444.332		994000	193	203	0	ABQ51156.1,AAB27108.2,BAK04052.1,ACB41345.1,ACB41346.1	190228_Chymo_alpha_Butte_3.304.304.2 File:"190228_Chymo_alpha_Butte_3.raw", NativeID:"controllerType=0 controllerNumber=1 scan=304" RTINSECONDS=444.3315
TRUE	TRUE	(Y)ANQLEPRHKEF(L)	0.99	42.3	40.304	26.45	3.25964	2		684.854	1367.69	2	-0.0007259	-0.5304	440.72		388501	193	203	0	ABQ51156.1,AAB27108.2,BAK04052.1,ACB41345.1,ACB41346.1	190228_Chymo_alpha_Butte_3.294.294.2 File:"190228_Chymo_alpha_Butte_3.raw", NativeID:"controllerType=0 controllerNumber=1 scan=294" RTINSECONDS=440.72
TRUE	TRUE	(Y)RSSQLHSSQNIF(S)	1	60.54	41.5691	44.09		2		702.356	1402.7	2	0.00136	0.9689	679.715		186154	210	221	0	ABQ51156.1,AAB27108.2,BAK04052.1,ACB41345.1,ACB41346.1	190228_Chymo_alpha_Butte_3.652.652.2 File:"190228_Chymo_alpha_Butte_3.raw", NativeID:"controllerType=0 controllerNumber=1 scan=652"
TRUE	TRUE	(Y)RSSQLHSSQNIF(S)	0.99	48.43	41.5691	33.27		2		702.356	1402.7	2	0.00136	0.9689	677.739		113139	210	221	0	ABQ51156.1,AAB27108.2,BAK04052.1,ACB41345.1,ACB41346.1	190228_Chymo_alpha_Butte_3.650.650.2 File:"190228_Chymo_alpha_Butte_3.raw", NativeID:"controllerType=0 controllerNumber=1 scan=650"
TRUE	TRUE	(R)SSQLHSSQNIFSGFDVR(L)	1	38.81	40.1791	23.96	2.95861	2		636.976	1907.91	3	-0.005261	-2.756	3108.97		1022800	211	227	0	ABQ51156.1,AAB27108.2,BAK04052.1,ACB41345.1,ACB41346.1	190321_trypsin_alpha_Butte_3.1930.1930.3 File:"190321_trypsin_alpha_Butte_3.raw", NativeID:"controllerType=0 controllerNumber=1 scan=1930" RTINSECONDS=3108.9705
TRUE	TRUE	(F)SGFDVRLL(A)	0.98	49.04	38.1137	19.64		2		453.757	905.499	2	0.001462	1.613	1802.1		73622.6	222	229	0	ABQ51156.1,AAB27108.2,BAK04052.1,ACB41345.1,ACB41346.1	190228_Chymo_alpha_Butte_3.1755.1755.2 File:"190228_Chymo_alpha_Butte_3.raw", NativeID:"controllerType=0 controllerNumber=1 scan=1755"
TRUE	TRUE	(F)SGFDVRLL(A)	0.97	37.17	38.2627	12.2		2		453.756	905.498	2	0.0008521	0.9399	1804.2		97828.4	222	229	0	ABQ51156.1,AAB27108.2,BAK04052.1,ACB41345.1,ACB41346.1	190228_Chymo_alpha_Butte_3.1757.1757.2 File:"190228_Chymo_alpha_Butte_3.raw", NativeID:"controllerType=0 controllerNumber=1 scan=1757"
TRUE	TRUE	(F)DVRLLAEAL(G)	0.99	42.58	36.1542	6.58		2		500.296	998.577	2	0.001196	1.197	1992.69		122904	225	233	0	ABQ51156.1,AAB27108.2,ACB41345.1,ACB41346.1	190228_Chymo_alpha_Butte_3.1913.1913.2 File:"190228_Chymo_alpha_Butte_3.raw", NativeID:"controllerType=0 controllerNumber=1 scan=1913"
TRUE	TRUE	(F)DVRLLAEAL(G)	0.98	40.44	36.1542	7.7		2		500.296	998.578	2	0.001442	1.443	1990.6		83562.5	225	233	0	ABQ51156.1,AAB27108.2,ACB41345.1,ACB41346.1	190228_Chymo_alpha_Butte_3.1911.1911.2 File:"190228_Chymo_alpha_Butte_3.raw", NativeID:"controllerType=0 controllerNumber=1 scan=1911"
TRUE	TRUE	(F)DVRLLAEALGTSGKIAQ(R)	0.95				3.4318	1		581.333	1740.98	3	0.002244	1.288			33634.6	225	241	0	ABQ51156.1,AAB27108.2,ACB41345.1,ACB41346.1	190228_Chymo_alpha_Butte_3.1939.1939.3 File:"190228_Chymo_alpha_Butte_3.raw", NativeID:"controllerType=0 controllerNumber=1 scan=1939" RTINSECONDS=2036.4723
TRUE	TRUE	(R)LLAEALGTSGK(I)	1	60.02	36.6445	37.7	8.46852	2		530.304	1058.59	2	-0.003524	-3.326	3098.1		1021670	228	238	0	ABQ51156.1,AAB27108.2,ACB41345.1,ACB41346.1	190321_trypsin_alpha_Butte_3.1898.1898.2 File:"190321_trypsin_alpha_Butte_3.raw", NativeID:"controllerType=0 controllerNumber=1 scan=1898" RTINSECONDS=3098.1003
TRUE	TRUE	(L)LAEALGTSGKIAQ(R)	1				9.50864	1		629.854	1257.69	2	-0.000591	-0.4695			26466.6	229	241	0	ABQ51156.1,AAB27108.2,ACB41345.1,ACB41346.1	190228_Chymo_alpha_Butte_3.802.802.2 File:"190228_Chymo_alpha_Butte_3.raw", NativeID:"controllerType=0 controllerNumber=1 scan=802" RTINSECONDS=813.0274
TRUE	TRUE	(L)LAEALGTSGKIAQ(R)	1				8.49485	1		629.854	1257.69	2	0.000142	0.1128			25813.2	229	241	0	ABQ51156.1,AAB27108.2,ACB41345.1,ACB41346.1	190228_Chymo_alpha_Butte_3.805.805.2 File:"190228_Chymo_alpha_Butte_3.raw", NativeID:"controllerType=0 controllerNumber=1 scan=805" RTINSECONDS=815.435
TRUE	TRUE	(L)AEALGTSGKIAQ(R)	1				10.3979	1		573.312	1144.61	2	0.000868	0.7577			50914.2	230	241	0	ABQ51156.1,AAB27108.2,ACB41345.1,ACB41346.1	190228_Chymo_alpha_Butte_3.494.494.2 File:"190228_Chymo_alpha_Butte_3.raw", NativeID:"controllerType=0 controllerNumber=1 scan=494" RTINSECONDS=558.7868
TRUE	TRUE	(L)AEALGTSGKIAQ(R)	1				9.79588	1		573.312	1144.61	2	0.000624	0.5447			60140.7	230	241	0	ABQ51156.1,AAB27108.2,ACB41345.1,ACB41346.1	190228_Chymo_alpha_Butte_3.496.496.2 File:"190228_Chymo_alpha_Butte_3.raw", NativeID:"controllerType=0 controllerNumber=1 scan=496" RTINSECONDS=560.8707
TRUE	TRUE	(L)AEALGTSGKIAQRL(Q)	1	74.51	37.2746	52.99	9.18709	2		707.905	1413.79	2	0.0007261	0.5132	861.762		70130	230	243	0	ABQ51156.1,AAB27108.2,ACB41345.1,ACB41346.1	190228_Chymo_alpha_Butte_3.856.856.2 File:"190228_Chymo_alpha_Butte_3.raw", NativeID:"controllerType=0 controllerNumber=1 scan=856" RTINSECONDS=861.7623
TRUE	TRUE	(L)AEALGTSGKIAQRL(Q)	1	69.32	37.3344	56.17	9.08092	2		707.904	1413.79	2	-0.0001279	-0.09043	863.867		56260.4	230	243	0	ABQ51156.1,AAB27108.2,ACB41345.1,ACB41346.1	190228_Chymo_alpha_Butte_3.858.858.2 File:"190228_Chymo_alpha_Butte_3.raw", NativeID:"controllerType=0 controllerNumber=1 scan=858" RTINSECONDS=863.8666
TRUE	TRUE	(L)GTSGKIAQRL(Q)	1	43.84	37.7931	19.63	3.88606	2		515.804	1029.59	2	0.0002101	0.2038	436.673		848870	234	243	0	ABQ51156.1,AAB27108.2,ACB41345.1,ACB41346.1	190228_Chymo_alpha_Butte_3.283.283.2 File:"190228_Chymo_alpha_Butte_3.raw", NativeID:"controllerType=0 controllerNumber=1 scan=283" RTINSECONDS=436.6731
TRUE	TRUE	(F)TQQREPESYPHTQY(E)	1	47.6	41.5036	30.3	4	2		882.403	1762.79	2	0.0006741	0.3822	565.328		64571.6	265	278	0	ABQ51156.1,ACB41345.1,ACB41346.1	190228_Chymo_alpha_Butte_3.501.501.2 File:"190228_Chymo_alpha_Butte_3.raw", NativeID:"controllerType=0 controllerNumber=1 scan=501" RTINSECONDS=565.3282
TRUE	TRUE	(F)TQQREPESYPHTQY(E)	1	52.97	41.4436	33.22	4.85387	2		882.403	1762.79	2	-0.0003019	-0.1712	567.845		136404	265	278	0	ABQ51156.1,ACB41345.1,ACB41346.1	190228_Chymo_alpha_Butte_3.505.505.2 File:"190228_Chymo_alpha_Butte_3.raw", NativeID:"controllerType=0 controllerNumber=1 scan=505" RTINSECONDS=567.8449
TRUE	TRUE	(F)TQQREPESYPHTQY(E)	1	46.89	41.4417	32.5	4.4318	2		588.604	1762.79	3	0.0002951	0.1673	567.331		286863	265	278	0	ABQ51156.1,ACB41345.1,ACB41346.1	190228_Chymo_alpha_Butte_3.503.503.3 File:"190228_Chymo_alpha_Butte_3.raw", NativeID:"controllerType=0 controllerNumber=1 scan=503" RTINSECONDS=567.3309
TRUE	TRUE	(F)TQQREPESYPHTQY(E)	1	36.91	41.5385	21.94	4.03152	2		588.605	1762.79	3	0.001576	0.8936	565.015		120427	265	278	0	ABQ51156.1,ACB41345.1,ACB41346.1	190228_Chymo_alpha_Butte_3.500.500.3 File:"190228_Chymo_alpha_Butte_3.raw", NativeID:"controllerType=0 controllerNumber=1 scan=500" RTINSECONDS=565.0147
TRUE	TRUE	(K)HIQGEQPQmGQSQAK(H)	1	47.38	39.0227	30.27	6.82391	2	Oxidation (+16)	561.6	1681.78	3	-0.005104	-3.033	3094.45		179036	312	326	0		190321_trypsin_alpha_Butte_3.1887.1887.3 File:"190321_trypsin_alpha_Butte_3.raw", NativeID:"controllerType=0 controllerNumber=1 scan=1887" RTINSECONDS=3094.4529
Valid	Assigned	Sequence	Prob	Mascot Ion score	Mascot Identity score	Mascot Delta Ion Score	X! Tandem	NTT	Modifications	Observed	Actual Mass	Charge	Delta Da	Delta PPM	Retention Time	Intensity	TIC	Start	Stop	# Other Proteins	Other Proteins	Spectrum ID
TRUE	TRUE	(F)LQPQQAFPQQPQQPFPQ(T)	0.99				5.63827	1		1004.01	2006	2	-0.0005419	-0.27	1668.01		57875.9	78	94	0	X-Gamma4	190228_Chymo_alpha_Butte_3.1647.1647.2 File:"190228_Chymo_alpha_Butte_3.raw", NativeID:"controllerType=0 controllerNumber=1 scan=1647" RTINSECONDS=1668.0085
TRUE	TRUE	(F)LQPQQAFPQQPQQPFPQ(T)	0.99				6.3098	1		1004.01	2006	2	0.000802	0.3996			20631.8	78	94	0	X-Gamma4	190228_Chymo_alpha_Butte_3.1644.1644.2 File:"190228_Chymo_alpha_Butte_3.raw", NativeID:"controllerType=0 controllerNumber=1 scan=1644" RTINSECONDS=1665.5877
TRUE	TRUE	(F)LQPQQAFPQQPQQPFPQ(T)	0.97				8.00877	1		669.674	2006	3	-0.000798	-0.3976			41159.4	78	94	0	X-Gamma4	190228_Chymo_alpha_Butte_3.1650.1650.3 File:"190228_Chymo_alpha_Butte_3.raw", NativeID:"controllerType=0 controllerNumber=1 scan=1650" RTINSECONDS=1670.4204
TRUE	TRUE	(Q)TQQPQQPFPQFQQPHQPF(H)	0.97				8.79588	1		736.693	2207.06	3	0.001249	0.5657	1818.03		37824.1	157	174	0		190228_Chymo_alpha_Butte_3.1768.1768.3 File:"190228_Chymo_alpha_Butte_3.raw", NativeID:"controllerType=0 controllerNumber=1 scan=1768" RTINSECONDS=1818.0309
TRUE	TRUE	(Q)TQQPQQPFPQFQQPHQPF(H)	0.97				7.92082	1		736.693	2207.06	3	0.002347	1.063	1815.91		34029.2	157	174	0		190228_Chymo_alpha_Butte_3.1766.1766.3 File:"190228_Chymo_alpha_Butte_3.raw", NativeID:"controllerType=0 controllerNumber=1 scan=1766" RTINSECONDS=1815.9111
TRUE	TRUE	(F)HQPQQQFPQPQQPQ(Q)	1				7.79588	1		858.417	1714.82	2	0.000708	0.4126			30204.4	175	188	0		190228_Chymo_alpha_Butte_3.611.611.2 File:"190228_Chymo_alpha_Butte_3.raw", NativeID:"controllerType=0 controllerNumber=1 scan=611" RTINSECONDS=656.5381
TRUE	TRUE	(F)HQPQQQFPQPQQPQ(Q)	1				7.02228	1		858.417	1714.82	2	0.000952	0.5548			27042.9	175	188	0		190228_Chymo_alpha_Butte_3.607.607.2 File:"190228_Chymo_alpha_Butte_3.raw", NativeID:"controllerType=0 controllerNumber=1 scan=607" RTINSECONDS=654.1259
TRUE	TRUE	(Q)QSFPQQQRPF(I)	0.97				4.24413	1		631.817	1261.62	2	-0.000867	-0.6867			40244.4	189	198	0		190228_Chymo_alpha_Butte_3.928.928.2 File:"190228_Chymo_alpha_Butte_3.raw", NativeID:"controllerType=0 controllerNumber=1 scan=928" RTINSECONDS=937.8924
TRUE	TRUE	(L)SQQQQLGQGTL(V)	1	69.87	40.4206	55.97	3.22185	2		594.304	1186.59	2	-1.394e-05	-0.01174	877.324		77115.9	293	303	0	X-Gamma4,AGO17697.1	190228_Chymo_alpha_Butte_3.868.868.2 File:"190228_Chymo_alpha_Butte_3.raw", NativeID:"controllerType=0 controllerNumber=1 scan=868" RTINSECONDS=877.3237
TRUE	TRUE	(L)SQQQQLGQGTL(V)	1	63.51	40.4194	35.92	2.92082	2		594.305	1186.59	2	0.0003541	0.2981	879.348		153958	293	303	0	X-Gamma4,AGO17697.1	190228_Chymo_alpha_Butte_3.870.870.2 File:"190228_Chymo_alpha_Butte_3.raw", NativeID:"controllerType=0 controllerNumber=1 scan=870" RTINSECONDS=879.3481
TRUE	TRUE	(L)GQGTLVQGQGIIQPQQL(A)	1	77.71	38.2125	56.22	6.34679	2		882.984	1763.95	2	0.0002401	0.136	1850.53		38561	299	315	0	X-Gamma4,AGO17697.1	190228_Chymo_alpha_Butte_3.1796.1796.2 File:"190228_Chymo_alpha_Butte_3.raw", NativeID:"controllerType=0 controllerNumber=1 scan=1796" RTINSECONDS=1850.5293
TRUE	TRUE	(L)GQGTLVQGQGIIQPQQL(A)	1	47.19	38.2119	27.32	6.11919	2		882.984	1763.95	2	0.0004841	0.2743	1848.11		26602.6	299	315	0	X-Gamma4,AGO17697.1	190228_Chymo_alpha_Butte_3.1793.1793.2 File:"190228_Chymo_alpha_Butte_3.raw", NativeID:"controllerType=0 controllerNumber=1 scan=1793" RTINSECONDS=1848.1085
TRUE	TRUE	(L)VQGQGIIQPQQL(A)	0.99	47.5	37.328	27.17		2		654.868	1307.72	2	0.001096	0.8375	1446.45		87083.9	304	315	0	X-Gamma4,AGO17697.1	190228_Chymo_alpha_Butte_3.1411.1411.2 File:"190228_Chymo_alpha_Butte_3.raw", NativeID:"controllerType=0 controllerNumber=1 scan=1411"
TRUE	TRUE	(L)VQGQGIIQPQQL(A)	0.98	39.57	37.307	15.43	1.14874	2		654.868	1307.72	2	0.0004861	0.3714	1448.95		107687	304	315	0	X-Gamma4,AGO17697.1	190228_Chymo_alpha_Butte_3.1416.1416.2 File:"190228_Chymo_alpha_Butte_3.raw", NativeID:"controllerType=0 controllerNumber=1 scan=1416" RTINSECONDS=1448.95
TRUE	TRUE	(L)VQGQGIIQPQQLAQL(E)	1	55.27	36.5877	38.96	2.67778	2		810.957	1619.9	2	0.0006181	0.3813	2108.79		40746.5	304	318	0	X-Gamma4,AGO17697.1	190228_Chymo_alpha_Butte_3.1985.1985.2 File:"190228_Chymo_alpha_Butte_3.raw", NativeID:"controllerType=0 controllerNumber=1 scan=1985" RTINSECONDS=2108.7921
TRUE	TRUE	(L)VQGQGIIQPQQLAQL(E)	1	47.09	36.894	37.56	2.31876	2		810.957	1619.9	2	0.0002501	0.1543	2106.68		32152.5	304	318	0	X-Gamma4,AGO17697.1	190228_Chymo_alpha_Butte_3.1983.1983.2 File:"190228_Chymo_alpha_Butte_3.raw", NativeID:"controllerType=0 controllerNumber=1 scan=1983" RTINSECONDS=2106.6767
TRUE	TRUE	(L)AQLEAIRSL(V)	1	58.98	37.6057	31.73	3.29243	2		500.793	999.572	2	0.0005041	0.5038	1207.39		135169	316	324	0	X-Gamma4,AGO17697.1	190228_Chymo_alpha_Butte_3.1183.1183.2 File:"190228_Chymo_alpha_Butte_3.raw", NativeID:"controllerType=0 controllerNumber=1 scan=1183" RTINSECONDS=1207.3916
TRUE	TRUE	(L)AQLEAIRSL(V)	1	56.95	37.6057	31.85	2.60206	2		500.793	999.572	2	0.0004421	0.4418	1205.3		65763.7	316	324	0	X-Gamma4,AGO17697.1	190228_Chymo_alpha_Butte_3.1181.1181.2 File:"190228_Chymo_alpha_Butte_3.raw", NativeID:"controllerType=0 controllerNumber=1 scan=1181" RTINSECONDS=1205.2996
TRUE	TRUE	(Y)VPPEcSIIRAPF(A)	1	62.13	40.2214	48.92	4.63827	2	Carbamidomethyl (+57)	693.367	1384.72	2	0.001411	1.018	1776.49		63826.7	337	348	0	X-Gamma4,AGO17697.1	190228_Chymo_alpha_Butte_3.1734.1734.2 File:"190228_Chymo_alpha_Butte_3.raw", NativeID:"controllerType=0 controllerNumber=1 scan=1734" RTINSECONDS=1776.4928
TRUE	TRUE	(Y)VPPEcSIIRAPF(A)	1	61.44	40.1986	48.92	7	2	Carbamidomethyl (+57)	693.366	1384.72	2	0.001045	0.7539	1778.61		91614.9	337	348	0	X-Gamma4,AGO17697.1	190228_Chymo_alpha_Butte_3.1736.1736.2 File:"190228_Chymo_alpha_Butte_3.raw", NativeID:"controllerType=0 controllerNumber=1 scan=1736" RTINSECONDS=1778.6054
TRUE	TRUE	(R)APFASIVAGIGGQ(-)	1	63.48	38.0387	36.49	4.95861	2		594.323	1186.63	2	-0.003936	-3.314	3098.93		241156	346	358	0	X-Gamma4,AGO17697.1,AAF42989.1,AGO17698.1,AEA30015.1,AGO17694.1,AEA52218.1,CS-Gamma-D2|BU-Gamma2|AEA52221.1,ACM41415.1,AGO17690.1	190321_trypsin_alpha_Butte_3.1902.1902.2 File:"190321_trypsin_alpha_Butte_3.raw", NativeID:"controllerType=0 controllerNumber=1 scan=1902" RTINSECONDS=3098.9274
TRUE	TRUE	(F)ASIVAGIGGQ(-)	0.98	43.47	38.9243	11.81	1.55284	2		436.746	871.477	2	0.0009821	1.126	1115.09		40417.1	349	358	0	X-Gamma4,AGO17697.1,AAF42989.1,AGO17698.1,AEA30015.1,AGO17694.1,AEA52218.1,CS-Gamma-D2|BU-Gamma2|AEA52221.1,ACM41415.1,AGO17690.1	190228_Chymo_alpha_Butte_3.1105.1105.2 File:"190228_Chymo_alpha_Butte_3.raw", NativeID:"controllerType=0 controllerNumber=1 scan=1105" RTINSECONDS=1115.0878
TRUE	TRUE	(F)ASIVAGIGGQ(-)	0.97	34.52	38.8969	8.9	1.67778	2		436.746	871.477	2	0.001044	1.197	1117.54		34024.8	349	358	0	X-Gamma4,AGO17697.1,AAF42989.1,AGO17698.1,AEA30015.1,AGO17694.1,AEA52218.1,CS-Gamma-D2|BU-Gamma2|AEA52221.1,ACM41415.1,AGO17690.1	190228_Chymo_alpha_Butte_3.1109.1109.2 File:"190228_Chymo_alpha_Butte_3.raw", NativeID:"controllerType=0 controllerNumber=1 scan=1109" RTINSECONDS=1117.5434

## Sheet: Butte Spot 4
Valid	Assigned	Sequence	Prob	Mascot Ion score	Mascot Identity score	Mascot Delta Ion Score	X! Tandem	NTT	Modifications	Observed	Actual Mass	Charge	Delta Da	Delta PPM	Retention Time	Intensity	TIC	Start	Stop	# Other Proteins	Other Proteins	Spectrum ID
TRUE	TRUE	(A)NmQVDPSGQVQWPQQQ(L)	1				9.36653	1	Oxidation (+16)	943.432	1884.85	2	0.0058	3.076			23429.1	20	35	0	X-Gamma4	190312_thermo_alpha_Butte_4.2183.2183.2 File:"190312_thermo_alpha_Butte_4.raw", NativeID:"controllerType=0 controllerNumber=1 scan=2183" RTINSECONDS=1350.5983
TRUE	TRUE	(A)NmQVDPSGQVQWPQQQ(L)	1				5.284	1	Oxidation (+16)	943.432	1884.85	2	0.006899	3.658			15902.6	20	35	0	X-Gamma4	190312_thermo_alpha_Butte_4.2181.2181.2 File:"190312_thermo_alpha_Butte_4.raw", NativeID:"controllerType=0 controllerNumber=1 scan=2181" RTINSECONDS=1348.9703
TRUE	TRUE	(L)SQQPQQAFPQPQQTF(P)	0.98				4.20761	1		880.424	1758.83	2	0.001311	0.745			37537.7	45	59	0	X-Gamma4	190228_Chymo_alpha_Butte_4.1799.1799.2 File:"190228_Chymo_alpha_Butte_4.raw", NativeID:"controllerType=0 controllerNumber=1 scan=1799" RTINSECONDS=1536.7058
TRUE	TRUE	(L)SQQPQQAFPQPQQTFPHQPQ(Q)	1				5.85387	1		1174.07	2346.12	2	0.00257	1.095			15459.1	45	64	0	X-Gamma4	190228_Chymo_alpha_Butte_4.1437.1437.2 File:"190228_Chymo_alpha_Butte_4.raw", NativeID:"controllerType=0 controllerNumber=1 scan=1437" RTINSECONDS=1285.1947
TRUE	TRUE	(L)SQQPQQAFPQPQQTFPHQPQ(Q)	0.98				4.4437	1		1174.06	2346.11	2	-0.000116	-0.04942			13360.9	45	64	0	X-Gamma4	190228_Chymo_alpha_Butte_4.1439.1439.2 File:"190228_Chymo_alpha_Butte_4.raw", NativeID:"controllerType=0 controllerNumber=1 scan=1439" RTINSECONDS=1287.2184
TRUE	TRUE	(L)SQQPQQAFPQPQQTFPHQPQ(Q)	0.98				5.34679	1		783.045	2346.11	3	-0.000983	-0.4188			26154.9	45	64	0	X-Gamma4	190228_Chymo_alpha_Butte_4.1422.1422.3 File:"190228_Chymo_alpha_Butte_4.raw", NativeID:"controllerType=0 controllerNumber=1 scan=1422" RTINSECONDS=1269.1112
TRUE	TRUE	(Q)AFPQPQQTFPHQPQQ(Q)	0.96				3.74473	1		889.938	1777.86	2	0.007555	4.247			19970.8	51	65	0	X-Gamma4	190312_thermo_alpha_Butte_4.1931.1931.2 File:"190312_thermo_alpha_Butte_4.raw", NativeID:"controllerType=0 controllerNumber=1 scan=1931" RTINSECONDS=1198.5481
TRUE	TRUE	(Q)QTFPHQPQQQVPQPQQPQQPF(L)	0.96				3.79588	1		1257.12	2512.23	2	0.000512	0.2037			12069.6	57	77	0	X-Gamma4	190228_Chymo_alpha_Butte_4.1518.1518.2 File:"190228_Chymo_alpha_Butte_4.raw", NativeID:"controllerType=0 controllerNumber=1 scan=1518" RTINSECONDS=1363.1
TRUE	TRUE	(F)PHQPQQQVPQPQQPQQPF(L)	0.98				4.29243	1		1069.03	2136.05	2	0.001384	0.6476			25676.7	60	77	0	X-Gamma4	190228_Chymo_alpha_Butte_4.1190.1190.2 File:"190228_Chymo_alpha_Butte_4.raw", NativeID:"controllerType=0 controllerNumber=1 scan=1190" RTINSECONDS=1057.7251
TRUE	TRUE	(Q)QQVPQPQQPQQPF(L)	1				7.22185	1		775.392	1548.77	2	0.000247	0.1594			27512.2	65	77	0	X-Gamma4,AAF42989.1,AGO17698.1,AEA30015.1,AGO17694.1,AEA52218.1,CS-Gamma-D2|BU-Gamma2|AEA52221.1,ACM41415.1,AGO17690.1	190228_Chymo_alpha_Butte_4.1331.1331.2 File:"190228_Chymo_alpha_Butte_4.raw", NativeID:"controllerType=0 controllerNumber=1 scan=1331" RTINSECONDS=1194.5881
TRUE	TRUE	(F)LQPQQAFPQQPQQPF(P)	0.97				3.92082	1		891.453	1780.89	2	0.000996	0.559			26720.7	78	92	0	X-Gamma4	190228_Chymo_alpha_Butte_4.2037.2037.2 File:"190228_Chymo_alpha_Butte_4.raw", NativeID:"controllerType=0 controllerNumber=1 scan=2037" RTINSECONDS=1762.4392
TRUE	TRUE	(F)LQPQQAFPQQPQQPFPQ(T)	1				5.74473	1		1004.01	2006	2	0.000557	0.2775			16901.9	78	94	0	X-Gamma4	190228_Chymo_alpha_Butte_4.1946.1946.2 File:"190228_Chymo_alpha_Butte_4.raw", NativeID:"controllerType=0 controllerNumber=1 scan=1946" RTINSECONDS=1668.3438
TRUE	TRUE	(F)LQPQQAFPQQPQQPFPQ(T)	0.99				4.63827	1		1004.01	2006	2	-0.000419	-0.2088			35520.8	78	94	0	X-Gamma4	190228_Chymo_alpha_Butte_4.1948.1948.2 File:"190228_Chymo_alpha_Butte_4.raw", NativeID:"controllerType=0 controllerNumber=1 scan=1948" RTINSECONDS=1670.3114
TRUE	TRUE	(F)LQPQQAFPQQPQQPFPQ(T)	0.95				4.37675	1		669.674	2006	3	0.000301	0.15			52083.5	78	94	0	X-Gamma4	190228_Chymo_alpha_Butte_4.1950.1950.3 File:"190228_Chymo_alpha_Butte_4.raw", NativeID:"controllerType=0 controllerNumber=1 scan=1950" RTINSECONDS=1670.9006
TRUE	TRUE	(Q)TQQPQQPFPQQPQQPFPQTQQPQQPFPQ(F)	1				9.3098	1		1110.22	3327.62	3	0.0174	5.227			16979.8	139	166	0	X-Gamma4,AAF42989.1,AGO17698.1,AEA30015.1,AGO17694.1,AEA52218.1,CS-Gamma-D2|BU-Gamma2|AEA52221.1,ACM41415.1,AGO17690.1	190312_thermo_alpha_Butte_4.3009.3009.3 File:"190312_thermo_alpha_Butte_4.raw", NativeID:"controllerType=0 controllerNumber=1 scan=3009" RTINSECONDS=1907.4118
TRUE	TRUE	(T)QQPQQPFPQQPQQPFPQTQQPQQPFPQ(F)	1				8.72125	1		1076.53	3226.57	3	0.008457	2.62			11545.7	140	166	0	X-Gamma4,AAF42989.1,AGO17698.1,AEA30015.1,AGO17694.1,AEA52218.1,CS-Gamma-D2|BU-Gamma2|AEA52221.1,ACM41415.1,AGO17690.1	190312_thermo_alpha_Butte_4.3020.3020.3 File:"190312_thermo_alpha_Butte_4.raw", NativeID:"controllerType=0 controllerNumber=1 scan=3020" RTINSECONDS=1917.345
TRUE	TRUE	(T)QQPQQPFPQQPQQPFPQTQQPQQPFPQ(F)	1				7.33724	1		1076.53	3226.57	3	0.01175	3.641			10699.7	140	166	0	X-Gamma4,AAF42989.1,AGO17698.1,AEA30015.1,AGO17694.1,AEA52218.1,CS-Gamma-D2|BU-Gamma2|AEA52221.1,ACM41415.1,AGO17690.1	190312_thermo_alpha_Butte_4.3022.3022.3 File:"190312_thermo_alpha_Butte_4.raw", NativeID:"controllerType=0 controllerNumber=1 scan=3022" RTINSECONDS=1919.0236
TRUE	TRUE	(Q)TQQPQQPFPQFQQPHQPF(H)	1				5.39794	1		1104.54	2207.06	2	0.002299	1.041			53311.1	157	174	0		190228_Chymo_alpha_Butte_4.2110.2110.2 File:"190228_Chymo_alpha_Butte_4.raw", NativeID:"controllerType=0 controllerNumber=1 scan=2110" RTINSECONDS=1825.9599
TRUE	TRUE	(Q)TQQPQQPFPQFQQPHQPF(H)	0.98				5.42022	1		736.692	2207.06	3	0.00015	0.06793			48299.8	157	174	0		190228_Chymo_alpha_Butte_4.2102.2102.3 File:"190228_Chymo_alpha_Butte_4.raw", NativeID:"controllerType=0 controllerNumber=1 scan=2102" RTINSECONDS=1819.6576
TRUE	TRUE	(Q)TQQPQQPFPQFQQPHQPF(H)	0.98				4.14267	1		1104.54	2207.06	2	0.002299	1.041			30062.7	157	174	0		190228_Chymo_alpha_Butte_4.2106.2106.2 File:"190228_Chymo_alpha_Butte_4.raw", NativeID:"controllerType=0 controllerNumber=1 scan=2106" RTINSECONDS=1823.4509
TRUE	TRUE	(P)FHQPQQQFPQPQQPQQ(S)	1				9.08092	1		995.983	1989.95	2	0.007009	3.52			23805.5	174	189	0		190312_thermo_alpha_Butte_4.1453.1453.2 File:"190312_thermo_alpha_Butte_4.raw", NativeID:"controllerType=0 controllerNumber=1 scan=1453" RTINSECONDS=931.7827
TRUE	TRUE	(F)HQPQQQFPQPQQPQ(Q)	1				9.76955	1		858.417	1714.82	2	0.00083	0.4837			237354	175	188	0		190228_Chymo_alpha_Butte_4.633.633.2 File:"190228_Chymo_alpha_Butte_4.raw", NativeID:"controllerType=0 controllerNumber=1 scan=633" RTINSECONDS=670.2497
TRUE	TRUE	(F)HQPQQQFPQPQQPQ(Q)	1				8.06048	1		858.416	1714.82	2	-0.000147	-0.08567			26280	175	188	0		190228_Chymo_alpha_Butte_4.589.589.2 File:"190228_Chymo_alpha_Butte_4.raw", NativeID:"controllerType=0 controllerNumber=1 scan=589" RTINSECONDS=651.2679
TRUE	TRUE	(F)HQPQQQFPQPQQPQQ(S)	0.97				4.07058	1		922.443	1842.87	2	-0.004914	-2.665			21957.9	175	189	0		190228_Chymo_alpha_Butte_4.671.671.2 File:"190228_Chymo_alpha_Butte_4.raw", NativeID:"controllerType=0 controllerNumber=1 scan=671" RTINSECONDS=684.4503
TRUE	TRUE	(F)HQPQQQFPQPQQPQQ(S)	0.96				3.95861	1		922.443	1842.87	2	-0.004547	-2.466			29652.2	175	189	0		190228_Chymo_alpha_Butte_4.683.683.2 File:"190228_Chymo_alpha_Butte_4.raw", NativeID:"controllerType=0 controllerNumber=1 scan=683" RTINSECONDS=688.7191
TRUE	TRUE	(F)HQPQQQFPQPQQPQQSF(P)	1				7.16115	1		1039.5	2076.98	2	0.000277	0.1333			21116.7	175	191	0		190228_Chymo_alpha_Butte_4.1263.1263.2 File:"190228_Chymo_alpha_Butte_4.raw", NativeID:"controllerType=0 controllerNumber=1 scan=1263" RTINSECONDS=1138.0082
TRUE	TRUE	(F)HQPQQQFPQPQQPQQSF(P)	0.99				4.65758	1		1039.5	2076.98	2	3.3e-05	0.01588			15136.5	175	191	0		190228_Chymo_alpha_Butte_4.1261.1261.2 File:"190228_Chymo_alpha_Butte_4.raw", NativeID:"controllerType=0 controllerNumber=1 scan=1261" RTINSECONDS=1136.2407
TRUE	TRUE	(F)HQPQQQFPQPQQPQQSF(P)	0.95				4.42022	1		693.332	2076.97	3	-0.003703	-1.782			36544.4	175	191	0		190228_Chymo_alpha_Butte_4.1270.1270.3 File:"190228_Chymo_alpha_Butte_4.raw", NativeID:"controllerType=0 controllerNumber=1 scan=1270" RTINSECONDS=1141.2821
TRUE	TRUE	(F)HQPQQQFPQPQQPQQSFPQ(Q)	1				8.88606	1		1152.05	2302.09	2	0.001182	0.5132			21005.9	175	193	0		190228_Chymo_alpha_Butte_4.1281.1281.2 File:"190228_Chymo_alpha_Butte_4.raw", NativeID:"controllerType=0 controllerNumber=1 scan=1281" RTINSECONDS=1150.3826
TRUE	TRUE	(F)HQPQQQFPQPQQPQQSFPQ(Q)	0.99				5.00877	1		1152.05	2302.09	2	0.001914	0.8311			16691.9	175	193	0		190228_Chymo_alpha_Butte_4.1278.1278.2 File:"190228_Chymo_alpha_Butte_4.raw", NativeID:"controllerType=0 controllerNumber=1 scan=1278" RTINSECONDS=1148.3011
TRUE	TRUE	(F)HQPQQQFPQPQQPQQSFPQQQRPF(I)	1				14.4089	2		987.149	2958.43	3	-0.001173	-0.3964			30539.5	175	198	0		190228_Chymo_alpha_Butte_4.1481.1481.3 File:"190228_Chymo_alpha_Butte_4.raw", NativeID:"controllerType=0 controllerNumber=1 scan=1481" RTINSECONDS=1336.229
TRUE	TRUE	(F)HQPQQQFPQPQQPQQSFPQQQRPF(I)	1				12.0706	2		987.149	2958.43	3	-0.001722	-0.5819			51711.4	175	198	0		190228_Chymo_alpha_Butte_4.1483.1483.3 File:"190228_Chymo_alpha_Butte_4.raw", NativeID:"controllerType=0 controllerNumber=1 scan=1483" RTINSECONDS=1338.1914
TRUE	TRUE	(F)HQPQQQFPQPQQPQQSFPQQQRPF(I)	0.99	56.04	40.8973	40.21		2		987.149	2958.43	3	-0.001722	-0.5818	1338.19		81450.2	175	198	0		190228_Chymo_alpha_Butte_4.1483.1483.3 File:"190228_Chymo_alpha_Butte_4.raw", NativeID:"controllerType=0 controllerNumber=1 scan=1483"
TRUE	TRUE	(F)HQPQQQFPQPQQPQQSFPQQQRPF(I)	0.95	44.75	40.8664	32.01		2		987.149	2958.43	3	-0.001173	-0.3963	1336.23		48897	175	198	0		190228_Chymo_alpha_Butte_4.1481.1481.3 File:"190228_Chymo_alpha_Butte_4.raw", NativeID:"controllerType=0 controllerNumber=1 scan=1481"
TRUE	TRUE	(Q)QQFPQPQQPQQSFPQQQRPF(I)	1				9.69897	1		823.74	2468.2	3	-0.000361	-0.1462			53968.5	179	198	0		190228_Chymo_alpha_Butte_4.1759.1759.3 File:"190228_Chymo_alpha_Butte_4.raw", NativeID:"controllerType=0 controllerNumber=1 scan=1759" RTINSECONDS=1517.5276
TRUE	TRUE	(Q)QQFPQPQQPQQSFPQQQRPF(I)	1				8.88606	1		823.74	2468.2	3	-0.000178	-0.07209			35644.2	179	198	0		190228_Chymo_alpha_Butte_4.1757.1757.3 File:"190228_Chymo_alpha_Butte_4.raw", NativeID:"controllerType=0 controllerNumber=1 scan=1757" RTINSECONDS=1515.6015
TRUE	TRUE	(Q)QQFPQPQQPQQSFPQQQRPF(I)	0.98				4.284	1		1235.11	2468.2	2	-0.001752	-0.7095			11884.6	179	198	0		190228_Chymo_alpha_Butte_4.1788.1788.2 File:"190228_Chymo_alpha_Butte_4.raw", NativeID:"controllerType=0 controllerNumber=1 scan=1788" RTINSECONDS=1531.1357
TRUE	TRUE	(Q)QPQQSFPQQQRPF(I)	0.97				4.05552	1		808.403	1614.79	2	0.000276	0.1708			27173	186	198	0		190228_Chymo_alpha_Butte_4.1170.1170.2 File:"190228_Chymo_alpha_Butte_4.raw", NativeID:"controllerType=0 controllerNumber=1 scan=1170" RTINSECONDS=1044.2508
TRUE	TRUE	(Q)QSFPQQQRPF(I)	0.97				3.95861	1		631.818	1261.62	2	0.001331	1.054			49330.9	189	198	0		190228_Chymo_alpha_Butte_4.1020.1020.2 File:"190228_Chymo_alpha_Butte_4.raw", NativeID:"controllerType=0 controllerNumber=1 scan=1020" RTINSECONDS=951.1015
TRUE	TRUE	(F)IQPSLQQRL(N)	0.97	39.26	34.1979	17.61		2		541.82	1081.62	2	0.0002821	0.2605	961.701		144055	199	207	0	X-Gamma4	190228_Chymo_alpha_Butte_4.1038.1038.2 File:"190228_Chymo_alpha_Butte_4.raw", NativeID:"controllerType=0 controllerNumber=1 scan=1038"
TRUE	TRUE	(L)LQQcKPASL(V)	0.97	36.95	39.4542	13.84		2	Carbamidomethyl (+57)	522.779	1043.54	2	0.0007508	0.7187	555.669		150500	215	223	0	X-Gamma4,AGO17697.1,AAF42989.1,AGO17698.1,AEA30015.1,AGO17694.1,AEA52218.1,CS-Gamma-D2|BU-Gamma2|AEA52221.1,ACM41415.1,AGO17690.1	190228_Chymo_alpha_Butte_4.480.480.2 File:"190228_Chymo_alpha_Butte_4.raw", NativeID:"controllerType=0 controllerNumber=1 scan=480"
TRUE	TRUE	(L)AQIPQQLQ(C)	0.96				3.76955	1		463.26	924.505	2	0.001482	1.601			37684.5	249	256	0	ACJ03452.1,ACJ03465.1,ACJ03453.1,BU-Gamma7|X-Gamma7,ACI04080.1,X-Gamma4,AGO17697.1,CS-Gamma-D3|AAD30440.1,CS-Gamma-B6|P06659.1,BAN29066.1,ACJ03428.1,ACJ03439.1	190228_Chymo_alpha_Butte_4.932.932.2 File:"190228_Chymo_alpha_Butte_4.raw", NativeID:"controllerType=0 controllerNumber=1 scan=932" RTINSECONDS=883.7552
TRUE	TRUE	(L)AQIPQQLQcAAIH(S)	1				9.92082	1	Carbamidomethyl (+57)	739.382	1476.75	2	-0.001449	-0.9807			26857.5	249	261	0	ACJ03452.1,ACJ03465.1,ACJ03453.1,BU-Gamma7|X-Gamma7,ACI04080.1,X-Gamma4,AGO17697.1,CS-Gamma-D3|AAD30440.1,CS-Gamma-B6|P06659.1,BAN29066.1,ACJ03428.1,ACJ03439.1	190228_Chymo_alpha_Butte_4.1405.1405.2 File:"190228_Chymo_alpha_Butte_4.raw", NativeID:"controllerType=0 controllerNumber=1 scan=1405" RTINSECONDS=1250.112
TRUE	TRUE	(L)AQIPQQLQcAAIH(S)	1				6.55284	1	Carbamidomethyl (+57)	739.382	1476.75	2	-0.001205	-0.8156			27144.5	249	261	0	ACJ03452.1,ACJ03465.1,ACJ03453.1,BU-Gamma7|X-Gamma7,ACI04080.1,X-Gamma4,AGO17697.1,CS-Gamma-D3|AAD30440.1,CS-Gamma-B6|P06659.1,BAN29066.1,ACJ03428.1,ACJ03439.1	190228_Chymo_alpha_Butte_4.1407.1407.2 File:"190228_Chymo_alpha_Butte_4.raw", NativeID:"controllerType=0 controllerNumber=1 scan=1407" RTINSECONDS=1252.0313
TRUE	TRUE	(S)IIVQQQQQQQQ(Q)	0.98				4.26761	1		684.869	1367.72	2	0.006905	5.045			42945.3	267	277	0		190312_thermo_alpha_Butte_4.674.674.2 File:"190312_thermo_alpha_Butte_4.raw", NativeID:"controllerType=0 controllerNumber=1 scan=674" RTINSECONDS=556.2818
TRUE	TRUE	(S)IIVQQQQQQQQQ(Q)	0.97				4.10237	1		748.898	1495.78	2	0.007631	5.098			40636.8	267	278	0		190312_thermo_alpha_Butte_4.683.683.2 File:"190312_thermo_alpha_Butte_4.raw", NativeID:"controllerType=0 controllerNumber=1 scan=683" RTINSECONDS=559.5889
TRUE	TRUE	(S)IIVQQQQQQQQQ(Q)	0.97				4.04576	1		748.897	1495.78	2	0.005556	3.712			40126.7	267	278	0		190312_thermo_alpha_Butte_4.678.678.2 File:"190312_thermo_alpha_Butte_4.raw", NativeID:"controllerType=0 controllerNumber=1 scan=678" RTINSECONDS=557.2572
TRUE	TRUE	(S)IIVQQQQQQQQQQ(Q)	0.99				4.95861	1		812.928	1623.84	2	0.008723	5.368			18853.1	267	279	0		190312_thermo_alpha_Butte_4.704.704.2 File:"190312_thermo_alpha_Butte_4.raw", NativeID:"controllerType=0 controllerNumber=1 scan=704" RTINSECONDS=566.7868
TRUE	TRUE	(S)IIVQQQQQQQQQQQ(Q)	0.98				4.3098	1		876.958	1751.9	2	0.009083	5.182			10336.2	267	280	0		190312_thermo_alpha_Butte_4.714.714.2 File:"190312_thermo_alpha_Butte_4.raw", NativeID:"controllerType=0 controllerNumber=1 scan=714" RTINSECONDS=570.3127
TRUE	TRUE	(S)IIVQQQQQQQQQQQQQQQG(M)	1	58.58	41.8107	37.75		2		774.726	2321.16	3	0.009639	4.151	580.462		813382	267	285	0		190312_thermo_alpha_Butte_4.741.741.3 File:"190312_thermo_alpha_Butte_4.raw", NativeID:"controllerType=0 controllerNumber=1 scan=741"
TRUE	TRUE	(S)IIVQQQQQQQQQQQQQQQG(M)	0.99	53.05	41.7748	32.99		2		774.727	2321.16	3	0.01056	4.546	576.782		170128	267	285	0		190312_thermo_alpha_Butte_4.731.731.3 File:"190312_thermo_alpha_Butte_4.raw", NativeID:"controllerType=0 controllerNumber=1 scan=731"
TRUE	TRUE	(S)IIVQQQQQQQQQQQQQQQGMH(I)	1				14.2441	2		864.093	2589.26	3	0.009605	3.708			72535.7	267	287	0		190312_thermo_alpha_Butte_4.831.831.3 File:"190312_thermo_alpha_Butte_4.raw", NativeID:"controllerType=0 controllerNumber=1 scan=831" RTINSECONDS=619.4613
TRUE	TRUE	(S)IIVQQQQQQQQQQQQQQQGmH(I)	1				13.3565	2	Met->Tyr (+32)	874.755	2621.24	3	-0.02581	-9.843			29544.2	267	287	0		190312_thermo_alpha_Butte_4.637.637.3 File:"190312_thermo_alpha_Butte_4.raw", NativeID:"controllerType=0 controllerNumber=1 scan=637" RTINSECONDS=542.7275
TRUE	TRUE	(S)IIVQQQQQQQQQQQQQQQGMH(I)	1				11.8861	2		864.094	2589.26	3	0.01272	4.91			30043.4	267	287	0		190312_thermo_alpha_Butte_4.827.827.3 File:"190312_thermo_alpha_Butte_4.raw", NativeID:"controllerType=0 controllerNumber=1 scan=827" RTINSECONDS=617.3644
TRUE	TRUE	(S)IIVQQQQQQQQQQQQQQQGmH(I)	1				10.585	2	Oxidation (+16)	869.425	2605.25	3	0.009869	3.787			190068	267	287	0		190312_thermo_alpha_Butte_4.538.538.3 File:"190312_thermo_alpha_Butte_4.raw", NativeID:"controllerType=0 controllerNumber=1 scan=538" RTINSECONDS=506.3457
TRUE	TRUE	(S)IIVQQQQQQQQQQQQQQQGMH(I)	1	76.93	41.4054	52.34		2		864.093	2589.26	3	0.009604	3.708	619.461		148287	267	287	0		190312_thermo_alpha_Butte_4.831.831.3 File:"190312_thermo_alpha_Butte_4.raw", NativeID:"controllerType=0 controllerNumber=1 scan=831"
TRUE	TRUE	(S)IIVQQQQQQQQQQQQQQQGmH(I)	1	57.41	41.1444	45.74		2	Oxidation (+16)	652.321	2605.25	4	0.01212	4.648	513.798		890696	267	287	0		190312_thermo_alpha_Butte_4.560.560.4 File:"190312_thermo_alpha_Butte_4.raw", NativeID:"controllerType=0 controllerNumber=1 scan=560"
TRUE	TRUE	(S)IIVQQQQQQQQQQQQQQQGmH(I)	1				8.92082	2	Met->Tyr (+32)	874.756	2621.25	3	-0.02398	-9.145			18890.2	267	287	0		190312_thermo_alpha_Butte_4.632.632.3 File:"190312_thermo_alpha_Butte_4.raw", NativeID:"controllerType=0 controllerNumber=1 scan=632" RTINSECONDS=540.334
TRUE	TRUE	(S)IIvQQQQQQQQQQQQQQQGmH(I)	1				8.69897	2	Val->Arg (+57), Oxidation (+16)	888.431	2662.27	3	-0.002869	-1.077			49229.3	267	287	0		190312_thermo_alpha_Butte_4.644.644.3 File:"190312_thermo_alpha_Butte_4.raw", NativeID:"controllerType=0 controllerNumber=1 scan=644" RTINSECONDS=545.5543
TRUE	TRUE	(S)IIVQQQQQQQQQQQQQQQGmH(I)	1				8.63827	2	Oxidation (+16)	869.426	2605.26	3	0.01353	5.192			21478.2	267	287	0		190312_thermo_alpha_Butte_4.526.526.3 File:"190312_thermo_alpha_Butte_4.raw", NativeID:"controllerType=0 controllerNumber=1 scan=526" RTINSECONDS=502.3379
TRUE	TRUE	(S)IIVQQQQQQQQQQQQQqQGmH(I)	1	66.03	41.6388	1.05		2	Deamidated (+1), Oxidation (+16)	869.752	2606.23	3	0.008945	3.431	545.802		85155.1	267	287	0		190312_thermo_alpha_Butte_4.645.645.3 File:"190312_thermo_alpha_Butte_4.raw", NativeID:"controllerType=0 controllerNumber=1 scan=645"
TRUE	TRUE	(S)IIvQQQQQQQQQQQQQQQGmH(I)	1				8.30103	2	Val->Arg (+57), Oxidation (+16)	888.432	2662.27	3	-0.001587	-0.5958			44959.3	267	287	0		190312_thermo_alpha_Butte_4.636.636.3 File:"190312_thermo_alpha_Butte_4.raw", NativeID:"controllerType=0 controllerNumber=1 scan=636" RTINSECONDS=542.4772
TRUE	TRUE	(S)IIVQQQQQQQQQQQQQQQGMH(I)	1	63.95	41.3027	32.39		2		864.094	2589.26	3	0.01272	4.91	617.364		60280.7	267	287	0		190312_thermo_alpha_Butte_4.827.827.3 File:"190312_thermo_alpha_Butte_4.raw", NativeID:"controllerType=0 controllerNumber=1 scan=827"
TRUE	TRUE	(S)IIVQQQQQQQQQQQQQQQGmH(I)	1	58.63	41.1247	47.39		2	Oxidation (+16)	869.426	2605.26	3	0.01353	5.191	502.338		47617.7	267	287	0		190312_thermo_alpha_Butte_4.526.526.3 File:"190312_thermo_alpha_Butte_4.raw", NativeID:"controllerType=0 controllerNumber=1 scan=526"
TRUE	TRUE	(S)IIVQQQQQQQQQQQQQQQGmH(I)	1	47.29	41.0333	34.67		2	Oxidation (+16)	652.322	2605.26	4	0.01822	6.99	510.285		360919	267	287	0		190312_thermo_alpha_Butte_4.550.550.4 File:"190312_thermo_alpha_Butte_4.raw", NativeID:"controllerType=0 controllerNumber=1 scan=550"
TRUE	TRUE	(S)IIVQQQQQQQQqQQQQQQGmH(I)	1	56.66	41.6116	0.02		2	Deamidated (+1), Oxidation (+16)	869.753	2606.24	3	0.01041	3.994	549.397		133517	267	287	0		190312_thermo_alpha_Butte_4.655.655.3 File:"190312_thermo_alpha_Butte_4.raw", NativeID:"controllerType=0 controllerNumber=1 scan=655"
TRUE	TRUE	(S)IIVQQQQQQQQQQQQQQQGmH(I)	0.99				4.82391	2	Oxidation (+16)	652.322	2605.26	4	0.01822	6.99			168355	267	287	0		190312_thermo_alpha_Butte_4.550.550.4 File:"190312_thermo_alpha_Butte_4.raw", NativeID:"controllerType=0 controllerNumber=1 scan=550" RTINSECONDS=510.2855
TRUE	TRUE	(S)IIVQQQQQQQQQQQQQQQGmH(I)	0.99	49.66	41.1876	30.4		2	Oxidation (+16)	869.425	2605.25	3	0.00987	3.787	506.346		387365	267	287	0		190312_thermo_alpha_Butte_4.538.538.3 File:"190312_thermo_alpha_Butte_4.raw", NativeID:"controllerType=0 controllerNumber=1 scan=538"
TRUE	TRUE	(S)IIVQQQQQQQQQQQQQQQGmHI(L)	1				14.301	2	Oxidation (+16)	907.119	2718.34	3	0.00896	3.295			229203	267	288	0		190312_thermo_alpha_Butte_4.1156.1156.3 File:"190312_thermo_alpha_Butte_4.raw", NativeID:"controllerType=0 controllerNumber=1 scan=1156" RTINSECONDS=760.2793
TRUE	TRUE	(S)IIVQQQQQQQQQQQQQQQGMHI(L)	1				12.1249	2		901.789	2702.35	3	0.01492	5.52			17427.2	267	288	0		190312_thermo_alpha_Butte_4.1779.1779.3 File:"190312_thermo_alpha_Butte_4.raw", NativeID:"controllerType=0 controllerNumber=1 scan=1779" RTINSECONDS=1080.8571
TRUE	TRUE	(S)IIVQQQQQQQQQQQQQQQGmHI(L)	1				11.8239	2	Oxidation (+16)	907.12	2718.34	3	0.01152	4.237			252286	267	288	0		190312_thermo_alpha_Butte_4.1148.1148.3 File:"190312_thermo_alpha_Butte_4.raw", NativeID:"controllerType=0 controllerNumber=1 scan=1148" RTINSECONDS=757.1729
TRUE	TRUE	(S)IIVQQQQQQQQQQQQQQQGMHI(L)	1				9.76955	2		901.788	2702.34	3	0.01089	4.03			13512.3	267	288	0		190312_thermo_alpha_Butte_4.1782.1782.3 File:"190312_thermo_alpha_Butte_4.raw", NativeID:"controllerType=0 controllerNumber=1 scan=1782" RTINSECONDS=1082.7397
TRUE	TRUE	(S)IIVQQQQQQQQQQQQQQQGMHI(L)	1	66.65	39.1057	45.03		2		901.789	2702.35	3	0.01492	5.52	1080.86		38896.3	267	288	0		190312_thermo_alpha_Butte_4.1779.1779.3 File:"190312_thermo_alpha_Butte_4.raw", NativeID:"controllerType=0 controllerNumber=1 scan=1779"
TRUE	TRUE	(S)IIVQQQQQQQQQQQQQQQGmHI(L)	1	62.85	39.4988	42.38		2	Oxidation (+16)	907.12	2718.34	3	0.01152	4.237	757.173		481028	267	288	0		190312_thermo_alpha_Butte_4.1148.1148.3 File:"190312_thermo_alpha_Butte_4.raw", NativeID:"controllerType=0 controllerNumber=1 scan=1148"
TRUE	TRUE	(S)IIVQQQQQQQQQQQQQQQGmHI(L)	1	61.02	39.5636	43.35		2	Oxidation (+16)	907.119	2718.34	3	0.008961	3.295	760.279		462861	267	288	0		190312_thermo_alpha_Butte_4.1156.1156.3 File:"190312_thermo_alpha_Butte_4.raw", NativeID:"controllerType=0 controllerNumber=1 scan=1156"
TRUE	TRUE	(S)IIVQQQQQQQQQQQQQQQGMHI(L)	1	53.64	39.249	43.63		2		901.788	2702.34	3	0.01089	4.03	1082.74		31914.4	267	288	0		190312_thermo_alpha_Butte_4.1782.1782.3 File:"190312_thermo_alpha_Butte_4.raw", NativeID:"controllerType=0 controllerNumber=1 scan=1782"
TRUE	TRUE	(S)IIVQQQQQQQQQQQQQQQGmHI(L)	0.99	41.46	39.3827	30.24		2	Oxidation (+16)	680.592	2718.34	4	0.01371	5.041	763.689		93052.8	267	288	0		190312_thermo_alpha_Butte_4.1165.1165.4 File:"190312_thermo_alpha_Butte_4.raw", NativeID:"controllerType=0 controllerNumber=1 scan=1165"
TRUE	TRUE	(S)IIVQQQQQqQQQQQQQQQGmHI(L)	0.99	48.22	40.1536	0.11		2	Deamidated (+1), Oxidation (+16)	907.447	2719.32	3	0.007853	2.887	811.886		27615.7	267	288	0		190312_thermo_alpha_Butte_4.1242.1242.3 File:"190312_thermo_alpha_Butte_4.raw", NativeID:"controllerType=0 controllerNumber=1 scan=1242"
TRUE	TRUE	(S)IIVQQQQqQQQQQQQQQQGmHI(L)	0.99	47.58	40.0924	0.02		2	Deamidated (+1), Oxidation (+16)	907.447	2719.32	3	0.01024	3.762	808.041		35877.5	267	288	0		190312_thermo_alpha_Butte_4.1231.1231.3 File:"190312_thermo_alpha_Butte_4.raw", NativeID:"controllerType=0 controllerNumber=1 scan=1231"
TRUE	TRUE	(S)IIVQQQQQQQQQQQQQQQGmHI(L)	0.99	38.96	39.3877	21.09		2	Oxidation (+16)	680.592	2718.34	4	0.01346	4.951	760.774		94724.6	267	288	0		190312_thermo_alpha_Butte_4.1158.1158.4 File:"190312_thermo_alpha_Butte_4.raw", NativeID:"controllerType=0 controllerNumber=1 scan=1158"
TRUE	TRUE	(L)SQQQQLGQGTL(V)	1	66.24	40.4194	48.22		2		594.305	1186.59	2	0.0003541	0.2981	886.033		99606.1	293	303	0	X-Gamma4,AGO17697.1	190228_Chymo_alpha_Butte_4.935.935.2 File:"190228_Chymo_alpha_Butte_4.raw", NativeID:"controllerType=0 controllerNumber=1 scan=935"
TRUE	TRUE	(L)SQQQQLGQGTL(V)	1	57.76	40.5801	39.9		2		594.305	1186.6	2	0.001208	1.017	884.047		52964.2	293	303	0	X-Gamma4,AGO17697.1	190228_Chymo_alpha_Butte_4.933.933.2 File:"190228_Chymo_alpha_Butte_4.raw", NativeID:"controllerType=0 controllerNumber=1 scan=933"
TRUE	TRUE	(L)SQQQQLGQGTLVQGQGIIQPQQL(A)	1				8.42022	2		826.442	2476.3	3	0.000801	0.3233			26645.7	293	315	0	X-Gamma4,AGO17697.1	190228_Chymo_alpha_Butte_4.2313.2313.3 File:"190228_Chymo_alpha_Butte_4.raw", NativeID:"controllerType=0 controllerNumber=1 scan=2313" RTINSECONDS=2051.2896
TRUE	TRUE	(L)SQQQQLGQGTLVQGQGIIQPQQL(A)	1	68.75	38.9812	52.07		2		826.442	2476.3	3	0.0008021	0.3238	2051.29		42575.5	293	315	0	X-Gamma4,AGO17697.1	190228_Chymo_alpha_Butte_4.2313.2313.3 File:"190228_Chymo_alpha_Butte_4.raw", NativeID:"controllerType=0 controllerNumber=1 scan=2313"
TRUE	TRUE	(L)SQQQQLGQGTLVQGQGIIQPQQL(A)	1	60.75	38.9393	49.47		2		826.442	2476.31	3	0.001717	0.6931	2049.16		30778.3	293	315	0	X-Gamma4,AGO17697.1	190228_Chymo_alpha_Butte_4.2311.2311.3 File:"190228_Chymo_alpha_Butte_4.raw", NativeID:"controllerType=0 controllerNumber=1 scan=2311"
TRUE	TRUE	(Q)QLGQGTLVQGQGIIQPQQL(A)	1				6.79588	1		1003.55	2005.09	2	-0.001469	-0.7323			5464.4	297	315	0	X-Gamma4,AGO17697.1	190228_Chymo_alpha_Butte_4.2358.2358.2 File:"190228_Chymo_alpha_Butte_4.raw", NativeID:"controllerType=0 controllerNumber=1 scan=2358" RTINSECONDS=2119.6334
TRUE	TRUE	(L)GQGTLVQGQGIIQPQ(Q)	1				8.49485	1		762.412	1522.81	2	-0.000859	-0.5637			17739.6	299	313	0	X-Gamma4,AGO17697.1	190228_Chymo_alpha_Butte_4.1493.1493.2 File:"190228_Chymo_alpha_Butte_4.raw", NativeID:"controllerType=0 controllerNumber=1 scan=1493" RTINSECONDS=1345.1192
TRUE	TRUE	(L)GQGTLVQGQGIIQPQ(Q)	1				7.25964	1		762.412	1522.81	2	-0.000737	-0.4837			18409.4	299	313	0	X-Gamma4,AGO17697.1	190228_Chymo_alpha_Butte_4.1496.1496.2 File:"190228_Chymo_alpha_Butte_4.raw", NativeID:"controllerType=0 controllerNumber=1 scan=1496" RTINSECONDS=1347.3368
TRUE	TRUE	(L)GQGTLVQGQGIIQPQQL(A)	1				8.63827	2		882.984	1763.95	2	-0.000126	-0.07139			24226.3	299	315	0	X-Gamma4,AGO17697.1	190228_Chymo_alpha_Butte_4.2146.2146.2 File:"190228_Chymo_alpha_Butte_4.raw", NativeID:"controllerType=0 controllerNumber=1 scan=2146" RTINSECONDS=1855.2179
TRUE	TRUE	(L)GQGTLVQGQGIIQPQQL(A)	1	74.97	38.2125	54.24		2		882.984	1763.95	2	-0.0001259	-0.07136	1858.01		73926.1	299	315	0	X-Gamma4,AGO17697.1	190228_Chymo_alpha_Butte_4.2151.2151.2 File:"190228_Chymo_alpha_Butte_4.raw", NativeID:"controllerType=0 controllerNumber=1 scan=2151"
TRUE	TRUE	(L)GQGTLVQGQGIIQPQQL(A)	1	58.74	38.2295	28.42		2		588.991	1763.95	3	-0.0007499	-0.4249	1869.97		37050.1	299	315	0	X-Gamma4,AGO17697.1	190228_Chymo_alpha_Butte_4.2169.2169.3 File:"190228_Chymo_alpha_Butte_4.raw", NativeID:"controllerType=0 controllerNumber=1 scan=2169"
TRUE	TRUE	(L)GQGTLVQGQGIIQPQQL(A)	0.99	56.62	38.1598	23.41		2		588.992	1763.95	3	0.00108	0.6119	1871.94		35695.9	299	315	0	X-Gamma4,AGO17697.1	190228_Chymo_alpha_Butte_4.2171.2171.3 File:"190228_Chymo_alpha_Butte_4.raw", NativeID:"controllerType=0 controllerNumber=1 scan=2171"
TRUE	TRUE	(L)GQGTLVQGQGIIQPQQL(A)	0.99				5.02228	2		882.984	1763.95	2	-0.000126	-0.07139			52652.1	299	315	0	X-Gamma4,AGO17697.1	190228_Chymo_alpha_Butte_4.2151.2151.2 File:"190228_Chymo_alpha_Butte_4.raw", NativeID:"controllerType=0 controllerNumber=1 scan=2151" RTINSECONDS=1858.0123
TRUE	TRUE	(L)GQGTLVQGQGIIQPQQL(A)	0.99	57.14	38.2125	38.33		2		882.984	1763.95	2	-0.0001259	-0.07136	1855.22		34842.1	299	315	0	X-Gamma4,AGO17697.1	190228_Chymo_alpha_Butte_4.2146.2146.2 File:"190228_Chymo_alpha_Butte_4.raw", NativeID:"controllerType=0 controllerNumber=1 scan=2146"
TRUE	TRUE	(L)GQGTLVQGQGIIQPQQLAQL(E)	1				7.12494	2		1039.07	2076.13	2	0.000127	0.06114			13522.9	299	318	0	X-Gamma4,AGO17697.1	190228_Chymo_alpha_Butte_4.2544.2544.2 File:"190228_Chymo_alpha_Butte_4.raw", NativeID:"controllerType=0 controllerNumber=1 scan=2544" RTINSECONDS=2376.2598
TRUE	TRUE	(L)GQGTLVQGQGIIQPQQLAQL(E)	1				6.95861	2		1039.07	2076.13	2	0.000371	0.1786			12845.6	299	318	0	X-Gamma4,AGO17697.1	190228_Chymo_alpha_Butte_4.2542.2542.2 File:"190228_Chymo_alpha_Butte_4.raw", NativeID:"controllerType=0 controllerNumber=1 scan=2542" RTINSECONDS=2374.1802
TRUE	TRUE	(L)GQGTLVQGQGIIQPQQLAQL(E)	0.99	51.42	37.6283	35.57		2		1039.07	2076.13	2	0.0003721	0.1791	2374.18		22995.2	299	318	0	X-Gamma4,AGO17697.1	190228_Chymo_alpha_Butte_4.2542.2542.2 File:"190228_Chymo_alpha_Butte_4.raw", NativeID:"controllerType=0 controllerNumber=1 scan=2542"
TRUE	TRUE	(L)GQGTLVQGQGIIQPQQLAQL(E)	0.98	44.97	37.7093	37.18		2		1039.07	2076.13	2	0.0001281	0.06165	2376.26		24114.5	299	318	0	X-Gamma4,AGO17697.1	190228_Chymo_alpha_Butte_4.2544.2544.2 File:"190228_Chymo_alpha_Butte_4.raw", NativeID:"controllerType=0 controllerNumber=1 scan=2544"
TRUE	TRUE	(L)VQGQGIIQPQQLAQL(E)	1	59.75	36.9055	49.61		2		810.957	1619.9	2	-0.0007259	-0.4479	2114.09		38807.8	304	318	0	X-Gamma4,AGO17697.1	190228_Chymo_alpha_Butte_4.2353.2353.2 File:"190228_Chymo_alpha_Butte_4.raw", NativeID:"controllerType=0 controllerNumber=1 scan=2353"
TRUE	TRUE	(L)VQGQGIIQPQQLAQL(E)	0.99	52.7	36.9037	36.28		2		810.957	1619.9	2	-0.0004819	-0.2973	2112.08		39656.5	304	318	0	X-Gamma4,AGO17697.1	190228_Chymo_alpha_Butte_4.2351.2351.2 File:"190228_Chymo_alpha_Butte_4.raw", NativeID:"controllerType=0 controllerNumber=1 scan=2351"
TRUE	TRUE	(Q)GIIQPQQLAQL(E)	0.99				5.02687	1		604.854	1207.69	2	-0.000413	-0.3417			21542.5	308	318	0	X-Gamma4,AGO17697.1	190228_Chymo_alpha_Butte_4.2356.2356.2 File:"190228_Chymo_alpha_Butte_4.raw", NativeID:"controllerType=0 controllerNumber=1 scan=2356" RTINSECONDS=2117.7483
TRUE	TRUE	(Q)QLAQLEAIRSL(V)	1				8.04096	1		621.364	1240.71	2	1.6e-05	0.01289			31272.9	314	324	0	X-Gamma4,AGO17697.1	190228_Chymo_alpha_Butte_4.2154.2154.2 File:"190228_Chymo_alpha_Butte_4.raw", NativeID:"controllerType=0 controllerNumber=1 scan=2154" RTINSECONDS=1858.9055
TRUE	TRUE	(L)AQLEAIRSL(V)	1	53.56	37.6057	28.97		2		500.793	999.572	2	0.0006861	0.6857	1229.49		128298	316	324	0	X-Gamma4,ACJ03452.1,AGO17697.1,ACJ03465.1,CS-Gamma-D3|AAD30440.1,BAN29066.1,ACI04111.1	190228_Chymo_alpha_Butte_4.1378.1378.2 File:"190228_Chymo_alpha_Butte_4.raw", NativeID:"controllerType=0 controllerNumber=1 scan=1378"
TRUE	TRUE	(L)AQLEAIRSL(V)	0.99	42.63	37.6057	18.11		2		500.793	999.572	2	0.0006861	0.6857	1227.33		90424.6	316	324	0	X-Gamma4,ACJ03452.1,AGO17697.1,ACJ03465.1,CS-Gamma-D3|AAD30440.1,BAN29066.1,ACI04111.1	190228_Chymo_alpha_Butte_4.1375.1375.2 File:"190228_Chymo_alpha_Butte_4.raw", NativeID:"controllerType=0 controllerNumber=1 scan=1375"
TRUE	TRUE	(L)AQLEAIRSLVL(Q)	1	68.7	33.3985	41.95		2		606.869	1211.72	2	0.0003481	0.287	2038.94		74324.2	316	326	0	X-Gamma4,ACJ03452.1,AGO17697.1,ACJ03465.1,CS-Gamma-D3|AAD30440.1,BAN29066.1,ACI04111.1	190228_Chymo_alpha_Butte_4.2302.2302.2 File:"190228_Chymo_alpha_Butte_4.raw", NativeID:"controllerType=0 controllerNumber=1 scan=2302"
TRUE	TRUE	(L)AQLEAIRSLVL(Q)	1	59.09	33.3985	31.67		2		606.87	1211.72	2	0.0008361	0.6894	2041.04		112561	316	326	0	X-Gamma4,ACJ03452.1,AGO17697.1,ACJ03465.1,CS-Gamma-D3|AAD30440.1,BAN29066.1,ACI04111.1	190228_Chymo_alpha_Butte_4.2304.2304.2 File:"190228_Chymo_alpha_Butte_4.raw", NativeID:"controllerType=0 controllerNumber=1 scan=2304"
TRUE	TRUE	(L)EAIRSLVL(Q)	0.95	30.05	36.3124	2.83		2		450.78	899.546	2	0.00162	1.799	1365.32		66554.7	319	326	0	ACJ03452.1,ACJ03465.1,CS-Gamma-D2|BU-Gamma2|AEA52221.1,X-Gamma4,AGO17697.1,AAF42989.1,AGO17698.1,CS-Gamma-D3|AAD30440.1,AEA30015.1,AGO17694.1,BAN29066.1,AEA52218.1,ACI04111.1,AGO17690.1	190228_Chymo_alpha_Butte_4.1521.1521.2 File:"190228_Chymo_alpha_Butte_4.raw", NativeID:"controllerType=0 controllerNumber=1 scan=1521"
TRUE	TRUE	(L)VLQTLPTMcNVY(V)	0.99	47.3	42.1537	0		2	Carbamidomethyl (+57)	719.858	1437.7	2	0.001167	0.811	2009.23		26431.3	325	336	0	ACJ03452.1,ACJ03465.1,ACJ03453.1,BU-Gamma7|X-Gamma7,X-Gamma4,AGO17697.1,CS-Gamma-D3|AAD30440.1,CS-Gamma-B6|P06659.1,BAN29066.1,ACI04111.1,ACJ03428.1,ACJ03439.1	190228_Chymo_alpha_Butte_4.2283.2283.2 File:"190228_Chymo_alpha_Butte_4.raw", NativeID:"controllerType=0 controllerNumber=1 scan=2283"
TRUE	TRUE	(L)VLQTLPTMcNVY(V)	0.98	43.59	42.1537	0		2	Carbamidomethyl (+57)	719.858	1437.7	2	0.001045	0.7262	2007.12		21783.6	325	336	0	ACJ03452.1,ACJ03465.1,ACJ03453.1,BU-Gamma7|X-Gamma7,X-Gamma4,AGO17697.1,CS-Gamma-D3|AAD30440.1,CS-Gamma-B6|P06659.1,BAN29066.1,ACI04111.1,ACJ03428.1,ACJ03439.1	190228_Chymo_alpha_Butte_4.2281.2281.2 File:"190228_Chymo_alpha_Butte_4.raw", NativeID:"controllerType=0 controllerNumber=1 scan=2281"
TRUE	TRUE	(L)VLQTLPTMcNVY(V)	0.97				3.92082	2	Carbamidomethyl (+57)	719.858	1437.7	2	0.001167	0.8109			18591.8	325	336	0	ACJ03452.1,ACJ03465.1,ACJ03453.1,BU-Gamma7|X-Gamma7,X-Gamma4,AGO17697.1,CS-Gamma-D3|AAD30440.1,CS-Gamma-B6|P06659.1,BAN29066.1,ACI04111.1,ACJ03428.1,ACJ03439.1	190228_Chymo_alpha_Butte_4.2283.2283.2 File:"190228_Chymo_alpha_Butte_4.raw", NativeID:"controllerType=0 controllerNumber=1 scan=2283" RTINSECONDS=2009.2282
TRUE	TRUE	(Y)VPPEcSIIRAPF(A)	0.99	60.71	40.7929	46.09		2	Carboxymethyl (+58)	693.857	1385.7	2	-0.0009118	-0.6576	1983.08		36844.7	337	348	0	X-Gamma4,AGO17697.1	190228_Chymo_alpha_Butte_4.2266.2266.2 File:"190228_Chymo_alpha_Butte_4.raw", NativeID:"controllerType=0 controllerNumber=1 scan=2266"
TRUE	TRUE	(Y)VPPEcSIIRAPF(A)	0.99				4.74473	2	Carbamidomethyl (+57)	693.366	1384.72	2	0.0001907	0.1376			41802.9	337	348	0	X-Gamma4,AGO17697.1	190228_Chymo_alpha_Butte_4.2067.2067.2 File:"190228_Chymo_alpha_Butte_4.raw", NativeID:"controllerType=0 controllerNumber=1 scan=2067" RTINSECONDS=1789.418
TRUE	TRUE	(Y)VPPEcSIIRAPF(A)	0.99	53.25	40.8077	38.89		2	Carboxymethyl (+58)	693.858	1385.7	2	-0.0004238	-0.3056	1985.19		45053.9	337	348	0	X-Gamma4,AGO17697.1	190228_Chymo_alpha_Butte_4.2268.2268.2 File:"190228_Chymo_alpha_Butte_4.raw", NativeID:"controllerType=0 controllerNumber=1 scan=2268"
TRUE	TRUE	(Y)VPPEcSIIRAPF(A)	0.97				4.02228	2	Carbamidomethyl (+57)	693.366	1384.72	2	6.87e-05	0.04958			75209	337	348	0	X-Gamma4,AGO17697.1	190228_Chymo_alpha_Butte_4.2069.2069.2 File:"190228_Chymo_alpha_Butte_4.raw", NativeID:"controllerType=0 controllerNumber=1 scan=2069" RTINSECONDS=1791.3134
TRUE	TRUE	(V)PPEcSIIRAPF(A)	0.97				4.02687	1	Carbamidomethyl (+57)	643.832	1285.65	2	-1.33e-05	-0.01034			41839.6	338	348	0	X-Gamma4,AGO17697.1	190228_Chymo_alpha_Butte_4.2094.2094.2 File:"190228_Chymo_alpha_Butte_4.raw", NativeID:"controllerType=0 controllerNumber=1 scan=2094" RTINSECONDS=1809.4917
TRUE	TRUE	(R)APFASIVAGIGGQ(-)	1				8.38722	2		594.323	1186.63	2	-0.003692	-3.109			161783	346	358	0	X-Gamma4,AGO17697.1,AAF42989.1,AGO17698.1,AEA30015.1,AGO17694.1,AEA52218.1,CS-Gamma-D2|BU-Gamma2|AEA52221.1,ACM41415.1,AGO17690.1	190321_trypsin_alpha_Butte_4.1888.1888.2 File:"190321_trypsin_alpha_Butte_4.raw", NativeID:"controllerType=0 controllerNumber=1 scan=1888" RTINSECONDS=3168.7275
TRUE	TRUE	(R)APFASIVAGIGGQ(-)	1				7.82391	2		594.323	1186.63	2	-0.003936	-3.314			32017.9	346	358	0	X-Gamma4,AGO17697.1,AAF42989.1,AGO17698.1,AEA30015.1,AGO17694.1,AEA52218.1,CS-Gamma-D2|BU-Gamma2|AEA52221.1,ACM41415.1,AGO17690.1	190321_trypsin_alpha_Butte_4.1883.1883.2 File:"190321_trypsin_alpha_Butte_4.raw", NativeID:"controllerType=0 controllerNumber=1 scan=1883" RTINSECONDS=3166.3292
TRUE	TRUE	(R)APFASIVAGIGGQ(-)	1	78.51	38.0387	48.51		2		594.323	1186.63	2	-0.003692	-3.109	3168.73		206380	346	358	0	X-Gamma4,AGO17697.1,AAF42989.1,AGO17698.1,AEA30015.1,AGO17694.1,AEA52218.1,CS-Gamma-D2|BU-Gamma2|AEA52221.1,ACM41415.1,AGO17690.1	190321_trypsin_alpha_Butte_4.1888.1888.2 File:"190321_trypsin_alpha_Butte_4.raw", NativeID:"controllerType=0 controllerNumber=1 scan=1888"
TRUE	TRUE	(R)APFASIVAGIGGQ(-)	0.98	59.43	38.0387	34.27		2		594.323	1186.63	2	-0.003936	-3.314	3166.33		48736.7	346	358	0	X-Gamma4,AGO17697.1,AAF42989.1,AGO17698.1,AEA30015.1,AGO17694.1,AEA52218.1,CS-Gamma-D2|BU-Gamma2|AEA52221.1,ACM41415.1,AGO17690.1	190321_trypsin_alpha_Butte_4.1883.1883.2 File:"190321_trypsin_alpha_Butte_4.raw", NativeID:"controllerType=0 controllerNumber=1 scan=1883"
TRUE	TRUE	(F)ASIVAGIGGQ(-)	0.98	39.89	38.9856	6.13		2		436.746	871.477	2	0.0006161	0.7061	1127.7		57975	349	358	0	X-Gamma4,AGO17697.1,AAF42989.1,AGO17698.1,AEA30015.1,AGO17694.1,AEA52218.1,CS-Gamma-D2|BU-Gamma2|AEA52221.1,ACM41415.1,AGO17690.1	190228_Chymo_alpha_Butte_4.1248.1248.2 File:"190228_Chymo_alpha_Butte_4.raw", NativeID:"controllerType=0 controllerNumber=1 scan=1248"
TRUE	TRUE	(F)ASIVAGIGGQ(-)	0.96	34.18	38.9243	9.82		2		436.746	871.477	2	0.0009221	1.057	1125.62		41236	349	358	0	X-Gamma4,AGO17697.1,AAF42989.1,AGO17698.1,AEA30015.1,AGO17694.1,AEA52218.1,CS-Gamma-D2|BU-Gamma2|AEA52221.1,ACM41415.1,AGO17690.1	190228_Chymo_alpha_Butte_4.1245.1245.2 File:"190228_Chymo_alpha_Butte_4.raw", NativeID:"controllerType=0 controllerNumber=1 scan=1245"

## Sheet: Butte Spot 5
Valid	Assigned	Sequence	Prob	Mascot Ion score	Mascot Identity score	Mascot Delta Ion Score	X! Tandem	NTT	Modifications	Observed	Actual Mass	Charge	Delta Da	Delta PPM	Retention Time	Intensity	TIC	Start	Stop	# Other Proteins	Other Proteins	Spectrum ID
TRUE	TRUE	(A)NmQVDPSGQVQWPQQQLVPQPQQPL(S)	1				12.0269	1	Oxidation (+16)	962.815	2885.42	3	0.008596	2.978			904286	20	44	0	X-Gamma4	190228_Chymo_alpha_Butte_5.3645.3645.3 File:"190228_Chymo_alpha_Butte_5.raw", NativeID:"controllerType=0 controllerNumber=1 scan=3645" RTINSECONDS=2222.3819
TRUE	TRUE	(A)NmQVDPSGQVQWPQQQLVPQPQQPL(S)	1				8.69897	1	Oxidation (+16)	962.814	2885.42	3	0.007314	2.534			790050	20	44	0	X-Gamma4	190228_Chymo_alpha_Butte_5.3652.3652.3 File:"190228_Chymo_alpha_Butte_5.raw", NativeID:"controllerType=0 controllerNumber=1 scan=3652" RTINSECONDS=2225.45
TRUE	TRUE	(A)NMQVDPSGQVQWPQQQLVPQPQQPL(S)	1				6.74473	1		957.479	2869.41	3	-0.004668	-1.626			8097.74	20	44	0	X-Gamma4	190228_Chymo_alpha_Butte_5.3810.3810.3 File:"190228_Chymo_alpha_Butte_5.raw", NativeID:"controllerType=0 controllerNumber=1 scan=3810" RTINSECONDS=2329.0524
TRUE	TRUE	(A)NmQVDPSGQVQWPQQQLVPQPQQPL(S)	0.95				3.79588	1	Oxidation (+16)	962.811	2885.41	3	-0.002757	-0.9552			12939.1	20	44	0	X-Gamma4	190228_Chymo_alpha_Butte_5.3863.3863.3 File:"190228_Chymo_alpha_Butte_5.raw", NativeID:"controllerType=0 controllerNumber=1 scan=3863" RTINSECONDS=2365.5912
TRUE	TRUE	(N)mQVDPSGQVQWPQQQLVPQPQQPL(S)	0.95	30.76	40.9142	21.75	1.5376	1	Oxidation (+16)	924.797	2771.37	3	-0.000873	-0.3149	2232.53		32366.4	21	44	0	X-Gamma4	190228_Chymo_alpha_Butte_5.3665.3665.3 File:"190228_Chymo_alpha_Butte_5.raw", NativeID:"controllerType=0 controllerNumber=1 scan=3665" RTINSECONDS=2232.5256
TRUE	TRUE	(D)PSGQVQWPQQQLVPQPQQPL(S)	1				8	1		1142.1	2282.18	2	0.000811	0.3552			15027.6	25	44	0	X-Gamma4	190228_Chymo_alpha_Butte_5.3536.3536.2 File:"190228_Chymo_alpha_Butte_5.raw", NativeID:"controllerType=0 controllerNumber=1 scan=3536" RTINSECONDS=2148.3456
TRUE	TRUE	(Q)LVPQPQQPLSQQPQQ(A)	1	54.1	43.4339	34.14	6.39794	2		858.461	1714.91	2	0.006142	3.579	2106.98		23812.4	36	50	0	X-Gamma4	190312_thermo_alpha_Butte_5.1460.1460.2 File:"190312_thermo_alpha_Butte_5.raw", NativeID:"controllerType=0 controllerNumber=1 scan=1460" RTINSECONDS=2106.9784
TRUE	TRUE	(Q)LVPQPQQPLSQQPQQ(A)	1	62.93	43.4027	43.1	3.46852	2		858.46	1714.91	2	0.00541	3.153	2104.92		24637	36	50	0	X-Gamma4	190312_thermo_alpha_Butte_5.1458.1458.2 File:"190312_thermo_alpha_Butte_5.raw", NativeID:"controllerType=0 controllerNumber=1 scan=1458" RTINSECONDS=2104.9195
TRUE	TRUE	(L)SQQPQQAFPQPQQTF(P)	1				5.3279	1		880.424	1758.83	2	0.0007	0.3978			31886.2	45	59	0	X-Gamma4	190228_Chymo_alpha_Butte_5.2285.2285.2 File:"190228_Chymo_alpha_Butte_5.raw", NativeID:"controllerType=0 controllerNumber=1 scan=2285" RTINSECONDS=1478.8881
TRUE	TRUE	(L)SQQPQQAFPQPQQTFPHQPQ(Q)	1				6.00436	1		1174.07	2346.12	2	0.002082	0.887			19498.9	45	64	0	X-Gamma4	190228_Chymo_alpha_Butte_5.1801.1801.2 File:"190228_Chymo_alpha_Butte_5.raw", NativeID:"controllerType=0 controllerNumber=1 scan=1801" RTINSECONDS=1229.4282
TRUE	TRUE	(L)SQQPQQAFPQPQQTFPHQPQ(Q)	1				6.63827	1		783.045	2346.11	3	0.000299	0.1274			35082.3	45	64	0	X-Gamma4	190228_Chymo_alpha_Butte_5.1788.1788.3 File:"190228_Chymo_alpha_Butte_5.raw", NativeID:"controllerType=0 controllerNumber=1 scan=1788" RTINSECONDS=1214.4659
TRUE	TRUE	(L)SQQPQQAFPQPQQTFPHQPQ(Q)	1				6.35655	1		783.045	2346.11	3	-0.000617	-0.2629			30967.7	45	64	0	X-Gamma4	190228_Chymo_alpha_Butte_5.1785.1785.3 File:"190228_Chymo_alpha_Butte_5.raw", NativeID:"controllerType=0 controllerNumber=1 scan=1785" RTINSECONDS=1212.1993
TRUE	TRUE	(L)SQQPQQAFPQPQQTFPHQPQ(Q)	0.99				4.65758	1		1174.07	2346.12	2	0.003302	1.407			14926.6	45	64	0	X-Gamma4	190228_Chymo_alpha_Butte_5.1798.1798.2 File:"190228_Chymo_alpha_Butte_5.raw", NativeID:"controllerType=0 controllerNumber=1 scan=1798" RTINSECONDS=1227.1054
TRUE	TRUE	(L)SQQPQQAFPQPQQTFPHQPQQQVPQPQQPQQPF(L)	1	28.41	39.2603	20.58	6.50864	2		1293.3	3876.88	3	0.007845	2.023	1716.93		63191.9	45	77	0	X-Gamma4	190228_Chymo_alpha_Butte_5.2748.2748.3 File:"190228_Chymo_alpha_Butte_5.raw", NativeID:"controllerType=0 controllerNumber=1 scan=2748" RTINSECONDS=1716.9324
TRUE	TRUE	(Q)qAFPQPQQTFPHQPQQQVPQPQQPQQPF(L)	0.99				5.37675	1	Ammonia-loss (-17)	1098.2	3291.59	3	0.001293	0.3928			14540.7	50	77	0	X-Gamma4	190228_Chymo_alpha_Butte_5.3386.3386.3 File:"190228_Chymo_alpha_Butte_5.raw", NativeID:"controllerType=0 controllerNumber=1 scan=3386" RTINSECONDS=2058.6108
TRUE	TRUE	(Q)AFPQPQQTFPHQPQQ(Q)	1	58.23	45.9535	46.57	3.76955	1		889.937	1777.86	2	0.005114	2.875	2749.9		102464	51	65	0	X-Gamma4	190312_thermo_alpha_Butte_5.2103.2103.2 File:"190312_thermo_alpha_Butte_5.raw", NativeID:"controllerType=0 controllerNumber=1 scan=2103" RTINSECONDS=2749.8952
TRUE	TRUE	(Q)AFPQPQQTFPHQPQQ(Q)	0.99	52.5	45.9347	40.81	3.49485	1		889.937	1777.86	2	0.005724	3.218	2753.79		48622.7	51	65	0	X-Gamma4	190312_thermo_alpha_Butte_5.2115.2115.2 File:"190312_thermo_alpha_Butte_5.raw", NativeID:"controllerType=0 controllerNumber=1 scan=2115" RTINSECONDS=2753.7885
TRUE	TRUE	(Q)AFPQPQQTFPHQPQQQVPQPQQPQQPF(L)	0.98				4.61979	1		1061.19	3180.55	3	-0.0003479	-0.1094	1708.75		38681.5	51	77	0	X-Gamma4	190228_Chymo_alpha_Butte_5.2736.2736.3 File:"190228_Chymo_alpha_Butte_5.raw", NativeID:"controllerType=0 controllerNumber=1 scan=2736" RTINSECONDS=1708.7456
TRUE	TRUE	(Q)AFPQPQQTFPHQPQQQVPQPQQPQQPF(L)	0.97	24.24	36.1941	11.5	2.23657	2		1061.2	3180.57	3	0.01174	3.69	2766.62		1070330	51	77	0	X-Gamma4	190312_thermo_alpha_Butte_5.2153.2153.3 File:"190312_thermo_alpha_Butte_5.raw", NativeID:"controllerType=0 controllerNumber=1 scan=2153" RTINSECONDS=2766.6183
TRUE	TRUE	(Q)qTFPHQPQQQVPQPQQPQQPF(L)	0.98				4.82391	1	Ammonia-loss (-17)	832.741	2495.2	3	0.002634	1.055	1695.55		34176.6	57	77	0	X-Gamma4	190228_Chymo_alpha_Butte_5.2716.2716.3 File:"190228_Chymo_alpha_Butte_5.raw", NativeID:"controllerType=0 controllerNumber=1 scan=2716" RTINSECONDS=1695.5516
TRUE	TRUE	(Q)QTFPHQPQQQVPQPQQPQQPF(L)	0.98				4.76955	1		838.415	2512.22	3	-0.001148	-0.4568			53648.5	57	77	0	X-Gamma4	190228_Chymo_alpha_Butte_5.1897.1897.3 File:"190228_Chymo_alpha_Butte_5.raw", NativeID:"controllerType=0 controllerNumber=1 scan=1897" RTINSECONDS=1297.33
TRUE	TRUE	(F)PHQPQQQVPQPQQPQQPF(L)	1				5.4318	1		1069.03	2136.05	2	0.00285	1.334	1016.44		55093.6	60	77	0	X-Gamma4	190228_Chymo_alpha_Butte_5.1444.1444.2 File:"190228_Chymo_alpha_Butte_5.raw", NativeID:"controllerType=0 controllerNumber=1 scan=1444" RTINSECONDS=1016.4441
TRUE	TRUE	(F)PHQPQQQVPQPQQPQQPF(L)	1				5.88606	1		713.024	2136.05	3	0.0009441	0.4418	1009.05		46756.8	60	77	0	X-Gamma4	190228_Chymo_alpha_Butte_5.1437.1437.3 File:"190228_Chymo_alpha_Butte_5.raw", NativeID:"controllerType=0 controllerNumber=1 scan=1437" RTINSECONDS=1009.0528
TRUE	TRUE	(F)PHQPQQQVPQPQQPQQPF(L)	0.99				5.16749	1		1069.03	2136.05	2	0.00285	1.334	1018.36		75567.4	60	77	0	X-Gamma4	190228_Chymo_alpha_Butte_5.1446.1446.2 File:"190228_Chymo_alpha_Butte_5.raw", NativeID:"controllerType=0 controllerNumber=1 scan=1446" RTINSECONDS=1018.3617
TRUE	TRUE	(F)LQPQQAFPQQPQQPF(P)	1				5.40894	1		891.453	1780.89	2	0.001484	0.8328			88652.8	78	92	0	X-Gamma4	190228_Chymo_alpha_Butte_5.2756.2756.2 File:"190228_Chymo_alpha_Butte_5.raw", NativeID:"controllerType=0 controllerNumber=1 scan=2756" RTINSECONDS=1720.3831
TRUE	TRUE	(F)LQPQQAFPQQPQQPFPQ(T)	1				8.60206	1		669.675	2006	3	0.001034	0.5152	1630.74		130104	78	94	0	X-Gamma4	190228_Chymo_alpha_Butte_5.2599.2599.3 File:"190228_Chymo_alpha_Butte_5.raw", NativeID:"controllerType=0 controllerNumber=1 scan=2599" RTINSECONDS=1630.7424
TRUE	TRUE	(F)LQPQQAFPQQPQQPFPQ(T)	1				7.58503	1		669.675	2006	3	0.001948	0.9706			259522	78	94	0	X-Gamma4	190228_Chymo_alpha_Butte_5.2603.2603.3 File:"190228_Chymo_alpha_Butte_5.raw", NativeID:"controllerType=0 controllerNumber=1 scan=2603" RTINSECONDS=1633.2085
TRUE	TRUE	(F)LQPQQAFPQQPQQPFPQTQ(Q)	0.99				4.69897	1		1118.56	2235.11	2	0.000337	0.1507			22276.8	78	96	0	X-Gamma4	190228_Chymo_alpha_Butte_5.2559.2559.2 File:"190228_Chymo_alpha_Butte_5.raw", NativeID:"controllerType=0 controllerNumber=1 scan=2559" RTINSECONDS=1602.9249
TRUE	TRUE	(F)LQPQQAFPQQPQQPFPQTQ(Q)	0.99				4.5376	1		1118.56	2235.11	2	0.001557	0.6963			27507.1	78	96	0	X-Gamma4	190228_Chymo_alpha_Butte_5.2566.2566.2 File:"190228_Chymo_alpha_Butte_5.raw", NativeID:"controllerType=0 controllerNumber=1 scan=2566" RTINSECONDS=1606.2888
TRUE	TRUE	(F)LQPQQAFPQQPQQPFPQTQQPQ(Q)	1				7.39794	1		863.766	2588.28	3	-6.094e-05	-0.02354	1591.48		43569.9	78	99	0	X-Gamma4	190228_Chymo_alpha_Butte_5.2533.2533.3 File:"190228_Chymo_alpha_Butte_5.raw", NativeID:"controllerType=0 controllerNumber=1 scan=2533" RTINSECONDS=1591.4783
TRUE	TRUE	(F)LQPQQAFPQQPQQPFPQTQQPQQPF(P)	0.98				4.67778	1		987.828	2960.46	3	0.004711	1.591	2021.61		86038.9	78	102	0	X-Gamma4	190228_Chymo_alpha_Butte_5.3318.3318.3 File:"190228_Chymo_alpha_Butte_5.raw", NativeID:"controllerType=0 controllerNumber=1 scan=3318" RTINSECONDS=2021.6104
TRUE	TRUE	(F)LQPQQAFPQQPQQPFPQTQQPQQPF(P)	0.98				4.48149	1		987.828	2960.46	3	0.005626	1.9	2019.55		70161.9	78	102	0	X-Gamma4	190228_Chymo_alpha_Butte_5.3315.3315.3 File:"190228_Chymo_alpha_Butte_5.raw", NativeID:"controllerType=0 controllerNumber=1 scan=3315" RTINSECONDS=2019.5453
TRUE	TRUE	(F)LQPQQAFPQQPQQPFPQTQQPQQPFPQQPQQPF(P)	1				6.01323	1		1304.65	3910.92	3	0.003349	0.8561	2242.16		16241.3	78	110	0	X-Gamma4	190228_Chymo_alpha_Butte_5.3682.3682.3 File:"190228_Chymo_alpha_Butte_5.raw", NativeID:"controllerType=0 controllerNumber=1 scan=3682" RTINSECONDS=2242.1572
TRUE	TRUE	(F)LQPQQAFPQQPQQPFPQTQQPQQPFPQQPQQPFPQ(T)	1				6.69897	1		1379.68	4136.03	3	0.002545	0.6152			31804.1	78	112	0	X-Gamma4	190228_Chymo_alpha_Butte_5.3532.3532.3 File:"190228_Chymo_alpha_Butte_5.raw", NativeID:"controllerType=0 controllerNumber=1 scan=3532" RTINSECONDS=2147.1735
TRUE	TRUE	(F)PQTQQPQQPFPQQPQQPFPQTQQPQQPFPQFQQPHQPF(H)	1				11.2757	1		1141.56	4562.2	4	0.001212	0.2656			71176.7	137	174	0		190228_Chymo_alpha_Butte_5.3638.3638.4 File:"190228_Chymo_alpha_Butte_5.raw", NativeID:"controllerType=0 controllerNumber=1 scan=3638" RTINSECONDS=2218.1319
TRUE	TRUE	(F)PQTQQPQQPFPQQPQQPFPQTQQPQQPFPQFQQPHQPF(H)	1				10.3768	1		1141.56	4562.19	4	-0.000741	-0.1624			50628.3	137	174	0		190228_Chymo_alpha_Butte_5.3615.3615.4 File:"190228_Chymo_alpha_Butte_5.raw", NativeID:"controllerType=0 controllerNumber=1 scan=3615" RTINSECONDS=2206.7162
TRUE	TRUE	(F)PQTQQPQQPFPQQPQQPFPQTQQPQQPFPQFQQPHQPF(H)	0.99				9.55284	1		1141.56	4562.19	4	-0.000741	-0.1624			67571	137	174	0		190228_Chymo_alpha_Butte_5.3632.3632.4 File:"190228_Chymo_alpha_Butte_5.raw", NativeID:"controllerType=0 controllerNumber=1 scan=3632" RTINSECONDS=2215.2134
TRUE	TRUE	(F)PQTQQPQQPFPQQPQQPFPQTQQPQQPFPQFQQPHQPF(H)	0.99				9.48149	1		1141.56	4562.19	4	-0.004159	-0.9114			22532.1	137	174	0		190228_Chymo_alpha_Butte_5.3611.3611.4 File:"190228_Chymo_alpha_Butte_5.raw", NativeID:"controllerType=0 controllerNumber=1 scan=3611" RTINSECONDS=2203.1752
TRUE	TRUE	(Q)TQQPQQPFPQQPQQPFPQTQQPQQPFPQF(Q)	1				12.1487	1		1159.23	3474.68	3	0.000634	0.1824			5224.89	139	167	0	X-Gamma4	190228_Chymo_alpha_Butte_5.3827.3827.3 File:"190228_Chymo_alpha_Butte_5.raw", NativeID:"controllerType=0 controllerNumber=1 scan=3827" RTINSECONDS=2340.5551
TRUE	TRUE	(Q)TQQPQQPFPQQPQQPFPQTQQPQQPFPQF(Q)	0.96				5.45593	1		869.676	3474.67	4	-0.001393	-0.4008			23147.7	139	167	0	X-Gamma4	190228_Chymo_alpha_Butte_5.3831.3831.4 File:"190228_Chymo_alpha_Butte_5.raw", NativeID:"controllerType=0 controllerNumber=1 scan=3831" RTINSECONDS=2343.0511
TRUE	TRUE	(Q)TQQPQQPFPQQPQQPFPQTQQPQQPFPQFQQPHQPF(H)	1				12.8861	1		1085.28	4337.09	4	0.002262	0.5214	2198.99		137980	139	174	0		190228_Chymo_alpha_Butte_5.3605.3605.4 File:"190228_Chymo_alpha_Butte_5.raw", NativeID:"controllerType=0 controllerNumber=1 scan=3605" RTINSECONDS=2198.9873
TRUE	TRUE	(Q)TQQPQQPFPQQPQQPFPQTQQPQQPFPQFQQPHQPF(H)	0.99				7.95861	1		1085.28	4337.08	4	-0.005554	-1.28	2197.08		49728.6	139	174	0		190228_Chymo_alpha_Butte_5.3603.3603.4 File:"190228_Chymo_alpha_Butte_5.raw", NativeID:"controllerType=0 controllerNumber=1 scan=3603" RTINSECONDS=2197.0833
TRUE	TRUE	(Q)QPQQPFPQQPQQPFPQTQQPQQPFPQFQQPHQPF(H)	0.99				9.76955	1		1028	4107.98	4	0.003578	0.8708	2225.9		78162.9	141	174	0		190228_Chymo_alpha_Butte_5.3654.3654.4 File:"190228_Chymo_alpha_Butte_5.raw", NativeID:"controllerType=0 controllerNumber=1 scan=3654" RTINSECONDS=2225.9027
TRUE	TRUE	(Q)QPQQPFPQQPQQPFPQTQQPQQPFPQFQQPHQPF(H)	0.98				6.85387	1		1028	4107.98	4	0.00407	0.9905	2223.1		53150.7	141	174	0		190228_Chymo_alpha_Butte_5.3648.3648.4 File:"190228_Chymo_alpha_Butte_5.raw", NativeID:"controllerType=0 controllerNumber=1 scan=3648" RTINSECONDS=2223.0958
TRUE	TRUE	(F)PQQPQQPFPQTQQPQQPFPQF(Q)	1				10.2218	1		841.08	2520.22	3	6.806e-05	0.02699	2131.34		36927.8	147	167	0	X-Gamma4	190228_Chymo_alpha_Butte_5.3509.3509.3 File:"190228_Chymo_alpha_Butte_5.raw", NativeID:"controllerType=0 controllerNumber=1 scan=3509" RTINSECONDS=2131.3438
TRUE	TRUE	(F)PQQPQQPFPQTQQPQQPFPQF(Q)	0.99				4.95861	1		841.08	2520.22	3	-0.0004809	-0.1908	2129.12		33266.9	147	167	0	X-Gamma4	190228_Chymo_alpha_Butte_5.3506.3506.3 File:"190228_Chymo_alpha_Butte_5.raw", NativeID:"controllerType=0 controllerNumber=1 scan=3506" RTINSECONDS=2129.1249
TRUE	TRUE	(F)PQQPQQPFPQTQQPQQPFPQFQQPHQPF(H)	1				15	1		1128.55	3382.63	3	0.002379	0.7031	2036.43		87458.9	147	174	0		190228_Chymo_alpha_Butte_5.3345.3345.3 File:"190228_Chymo_alpha_Butte_5.raw", NativeID:"controllerType=0 controllerNumber=1 scan=3345" RTINSECONDS=2036.4257
TRUE	TRUE	(F)PQQPQQPFPQTQQPQQPFPQFQQPHQPF(H)	1				15	1		1128.55	3382.63	3	0.003477	1.028	2034.04		55330.9	147	174	0		190228_Chymo_alpha_Butte_5.3341.3341.3 File:"190228_Chymo_alpha_Butte_5.raw", NativeID:"controllerType=0 controllerNumber=1 scan=3341" RTINSECONDS=2034.0443
TRUE	TRUE	(F)PQQPQQPFPQTQQPQQPFPQFQQPHQPF(H)	0.98				6.72125	1		846.664	3382.63	4	0.0003541	0.1046	2040.05		58868.9	147	174	0		190228_Chymo_alpha_Butte_5.3354.3354.4 File:"190228_Chymo_alpha_Butte_5.raw", NativeID:"controllerType=0 controllerNumber=1 scan=3354" RTINSECONDS=2040.0529
TRUE	TRUE	(F)PQTQQPQQPFPQFQQPHQPF(H)	1				9.10237	1		811.73	2432.17	3	0.000628	0.2581			367416	155	174	0		190228_Chymo_alpha_Butte_5.2900.2900.3 File:"190228_Chymo_alpha_Butte_5.raw", NativeID:"controllerType=0 controllerNumber=1 scan=2900" RTINSECONDS=1777.5015
TRUE	TRUE	(F)PQTQQPQQPFPQFQQPHQPF(H)	0.98				4.39794	1		1217.09	2432.17	2	0.004181	1.718			23640.6	155	174	0		190228_Chymo_alpha_Butte_5.2914.2914.2 File:"190228_Chymo_alpha_Butte_5.raw", NativeID:"controllerType=0 controllerNumber=1 scan=2914" RTINSECONDS=1782.5048
TRUE	TRUE	(F)PQTQQPQQPFPQFQQPHQPF(H)	0.98				4.42022	1		811.73	2432.17	3	7.9e-05	0.03247			195402	155	174	0		190228_Chymo_alpha_Butte_5.2893.2893.3 File:"190228_Chymo_alpha_Butte_5.raw", NativeID:"controllerType=0 controllerNumber=1 scan=2893" RTINSECONDS=1774.4915
TRUE	TRUE	(Q)TQQPQQPFPQFQQPHQPF(H)	1				7.79588	1		1104.54	2207.06	2	0.003276	1.484	1769.29		1236490	157	174	0		190228_Chymo_alpha_Butte_5.2877.2877.2 File:"190228_Chymo_alpha_Butte_5.raw", NativeID:"controllerType=0 controllerNumber=1 scan=2877" RTINSECONDS=1769.2922
TRUE	TRUE	(Q)TQQPQQPFPQFQQPHQPF(H)	1				7.56864	1		736.692	2207.05	3	-0.0007639	-0.346	1759.71		167854	157	174	0		190228_Chymo_alpha_Butte_5.2856.2856.3 File:"190228_Chymo_alpha_Butte_5.raw", NativeID:"controllerType=0 controllerNumber=1 scan=2856" RTINSECONDS=1759.7142
TRUE	TRUE	(Q)TQQPQQPFPQFQQPHQPF(H)	1				5.3279	1		1104.54	2207.06	2	0.003276	1.484	1773.31		2091140	157	174	0		190228_Chymo_alpha_Butte_5.2888.2888.2 File:"190228_Chymo_alpha_Butte_5.raw", NativeID:"controllerType=0 controllerNumber=1 scan=2888" RTINSECONDS=1773.3115
TRUE	TRUE	(Q)TQQPQQPFPQFQQPHQPF(H)	0.97				4.36653	1		736.692	2207.05	3	-0.0002149	-0.09734	1762.69		482620	157	174	0		190228_Chymo_alpha_Butte_5.2862.2862.3 File:"190228_Chymo_alpha_Butte_5.raw", NativeID:"controllerType=0 controllerNumber=1 scan=2862" RTINSECONDS=1762.6857
TRUE	TRUE	(Q)QPQQPFPQFQQPHQPF(H)	1				9.69897	1		660.324	1977.95	3	0.001043	0.527			129661	159	174	0		190228_Chymo_alpha_Butte_5.2886.2886.3 File:"190228_Chymo_alpha_Butte_5.raw", NativeID:"controllerType=0 controllerNumber=1 scan=2886" RTINSECONDS=1771.6171
TRUE	TRUE	(Q)QPQQPFPQFQQPHQPF(H)	1				8.88606	1		660.324	1977.95	3	0.002324	1.174			69707.7	159	174	0		190228_Chymo_alpha_Butte_5.2871.2871.3 File:"190228_Chymo_alpha_Butte_5.raw", NativeID:"controllerType=0 controllerNumber=1 scan=2871" RTINSECONDS=1766.3183
TRUE	TRUE	(Q)FQQPHQPFHQPQQQFPQPQQPQQSFPQQQRP(F)	1	31.71	33.6754	17.01	5.45593	2		956.219	3820.85	4	0.008938	2.339	2780.95		116827	167	197	0		190312_thermo_alpha_Butte_5.2196.2196.4 File:"190312_thermo_alpha_Butte_5.raw", NativeID:"controllerType=0 controllerNumber=1 scan=2196" RTINSECONDS=2780.9532
TRUE	TRUE	(P)FHQPQQQFPQPQQPQQ(S)	1				9.30103	1		995.983	1989.95	2	0.006765	3.398			763190	174	189	0		190312_thermo_alpha_Butte_5.1937.1937.2 File:"190312_thermo_alpha_Butte_5.raw", NativeID:"controllerType=0 controllerNumber=1 scan=1937" RTINSECONDS=2647.4903
TRUE	TRUE	(P)FHQPQQQFPQPQQPQQSFPQQQRP(F)	1	36.24	39.0428	29.28	11.2147	2		987.153	2958.44	3	0.00963	3.254	2767.71		522780	174	197	0		190312_thermo_alpha_Butte_5.2158.2158.3 File:"190312_thermo_alpha_Butte_5.raw", NativeID:"controllerType=0 controllerNumber=1 scan=2158" RTINSECONDS=2767.712
TRUE	TRUE	(P)FHQPQQQFPQPQQPQQSFPQQQRPF(I)	1	35.1	37.5151	28.59	8.19382	2		1036.18	3105.51	3	0.01081	3.48	2777.67		141419	174	198	0		190312_thermo_alpha_Butte_5.2187.2187.3 File:"190312_thermo_alpha_Butte_5.raw", NativeID:"controllerType=0 controllerNumber=1 scan=2187" RTINSECONDS=2777.6718
TRUE	TRUE	(F)HQPQQQFPQPQQPQ(Q)	1				9.74473	1		858.416	1714.82	2	-0.000269	-0.1568			38093.9	175	188	0		190228_Chymo_alpha_Butte_5.666.666.2 File:"190228_Chymo_alpha_Butte_5.raw", NativeID:"controllerType=0 controllerNumber=1 scan=666" RTINSECONDS=619.3933
TRUE	TRUE	(F)HQPQQQFPQPQQPQ(Q)	1				8.52288	1		858.417	1714.82	2	0.000952	0.5548			914010	175	188	0		190228_Chymo_alpha_Butte_5.729.729.2 File:"190228_Chymo_alpha_Butte_5.raw", NativeID:"controllerType=0 controllerNumber=1 scan=729" RTINSECONDS=642.051
TRUE	TRUE	(F)HQPQQQFPQPQQPQ(Q)	1				8.50864	1		858.417	1714.82	2	0.001196	0.697			1718230	175	188	0		190228_Chymo_alpha_Butte_5.740.740.2 File:"190228_Chymo_alpha_Butte_5.raw", NativeID:"controllerType=0 controllerNumber=1 scan=740" RTINSECONDS=645.5266
TRUE	TRUE	(F)HQPQQQFPQPQQPQ(Q)	1				6.5376	1		858.416	1714.82	2	-0.000513	-0.299			23879.3	175	188	0		190228_Chymo_alpha_Butte_5.659.659.2 File:"190228_Chymo_alpha_Butte_5.raw", NativeID:"controllerType=0 controllerNumber=1 scan=659" RTINSECONDS=616.3195
TRUE	TRUE	(F)HQPQQQFPQPQQPQ(Q)	0.95				3.88606	1		572.614	1714.82	3	0.002709	1.579			697405	175	188	0		190228_Chymo_alpha_Butte_5.773.773.3 File:"190228_Chymo_alpha_Butte_5.raw", NativeID:"controllerType=0 controllerNumber=1 scan=773" RTINSECONDS=657.205
TRUE	TRUE	(F)HQPQQQFPQPQQPQQ(S)	1				7.60206	1		922.446	1842.88	2	0.001312	0.7115			74517.7	175	189	0		190228_Chymo_alpha_Butte_5.767.767.2 File:"190228_Chymo_alpha_Butte_5.raw", NativeID:"controllerType=0 controllerNumber=1 scan=767" RTINSECONDS=654.4331
TRUE	TRUE	(F)HQPQQQFPQPQQPQQ(S)	1				6.07058	1		922.446	1842.88	2	9.1e-05	0.04935			58913.7	175	189	0		190228_Chymo_alpha_Butte_5.758.758.2 File:"190228_Chymo_alpha_Butte_5.raw", NativeID:"controllerType=0 controllerNumber=1 scan=758" RTINSECONDS=650.9813
TRUE	TRUE	(F)HQPQQQFPQPQQPQQSF(P)	1				7.3098	1		693.332	2076.97	3	-0.002055	-0.9889			40372.6	175	191	0		190228_Chymo_alpha_Butte_5.1561.1561.3 File:"190228_Chymo_alpha_Butte_5.raw", NativeID:"controllerType=0 controllerNumber=1 scan=1561" RTINSECONDS=1084.6068
TRUE	TRUE	(F)HQPQQQFPQPQQPQQSF(P)	0.98				4.21467	1		1039.49	2076.98	2	-0.001432	-0.6891			21121.2	175	191	0		190228_Chymo_alpha_Butte_5.1549.1549.2 File:"190228_Chymo_alpha_Butte_5.raw", NativeID:"controllerType=0 controllerNumber=1 scan=1549" RTINSECONDS=1080.0749
TRUE	TRUE	(F)HQPQQQFPQPQQPQQSF(P)	0.95				3.92082	1		693.332	2076.97	3	-0.003703	-1.782			58181.7	175	191	0		190228_Chymo_alpha_Butte_5.1566.1566.3 File:"190228_Chymo_alpha_Butte_5.raw", NativeID:"controllerType=0 controllerNumber=1 scan=1566" RTINSECONDS=1087.1528
TRUE	TRUE	(F)HQPQQQFPQPQQPQQSFPQ(Q)	0.97				4.03152	1		1152.05	2302.09	2	0.004844	2.103	1096.78		39293.8	175	193	0		190228_Chymo_alpha_Butte_5.1587.1587.2 File:"190228_Chymo_alpha_Butte_5.raw", NativeID:"controllerType=0 controllerNumber=1 scan=1587" RTINSECONDS=1096.7818
TRUE	TRUE	(F)HQPQQQFPQPQQPQQSFPQQQ(R)	1				7	1		853.743	2558.21	3	0.0007301	0.2853	1042.23		30035.8	175	195	0		190228_Chymo_alpha_Butte_5.1488.1488.3 File:"190228_Chymo_alpha_Butte_5.raw", NativeID:"controllerType=0 controllerNumber=1 scan=1488" RTINSECONDS=1042.2338
TRUE	TRUE	(F)HQPQQQFPQPQQPQQSFPQQQRPF(I)	1	57.43	40.8611	39.37	14.3872	2		987.151	2958.43	3	0.002673	0.9032	1284.58		150297	175	198	0		190228_Chymo_alpha_Butte_5.1870.1870.3 File:"190228_Chymo_alpha_Butte_5.raw", NativeID:"controllerType=0 controllerNumber=1 scan=1870" RTINSECONDS=1284.5772
TRUE	TRUE	(F)HQPQQQFPQPQQPQQSFPQQQRPF(I)	1	44.24	40.9015	28.9	13.5528	2		987.15	2958.43	3	0.0002911	0.09835	1282.09		70355.1	175	198	0		190228_Chymo_alpha_Butte_5.1866.1866.3 File:"190228_Chymo_alpha_Butte_5.raw", NativeID:"controllerType=0 controllerNumber=1 scan=1866" RTINSECONDS=1282.0942
TRUE	TRUE	(F)HQPQQQFPqPQQPQQSFPQQQRPF(I)	1	54.42	40.9698	0.11		2	Deamidated (+1)	987.479	2959.41	3	0.001934	0.6533	1353.67		413785	175	198	0		190228_Chymo_alpha_Butte_5.2013.2013.3 File:"190228_Chymo_alpha_Butte_5.raw", NativeID:"controllerType=0 controllerNumber=1 scan=2013" RTINSECONDS=1353.6684
TRUE	TRUE	(F)HqPQQQFPQPQQPQQSFPQQQRPF(I)	1				9.03621	2	Gln->Arg (+28)	996.482	2986.42	3	-0.04725	-15.82			28895.9	175	198	0		190228_Chymo_alpha_Butte_5.2389.2389.3 File:"190228_Chymo_alpha_Butte_5.raw", NativeID:"controllerType=0 controllerNumber=1 scan=2389" RTINSECONDS=1521.9732
TRUE	TRUE	(F)HqPQQQFPQPQQPQQSFPQQQRPF(I)	1				9.03152	2	Gln->Arg (+28)	996.482	2986.42	3	-0.04615	-15.45			77310.4	175	198	0		190228_Chymo_alpha_Butte_5.2395.2395.3 File:"190228_Chymo_alpha_Butte_5.raw", NativeID:"controllerType=0 controllerNumber=1 scan=2395" RTINSECONDS=1525.015
TRUE	TRUE	(F)HQPQQQFPQPQQPQQSFPQQQRPF(I)	1	46.3	40.7566	36.13	3.63827	2		740.618	2958.44	4	0.01359	4.591	1299.63		471969	175	198	0		190228_Chymo_alpha_Butte_5.1901.1901.4 File:"190228_Chymo_alpha_Butte_5.raw", NativeID:"controllerType=0 controllerNumber=1 scan=1901" RTINSECONDS=1299.6328
TRUE	TRUE	(F)HQPQQQFPQPQQPQQSFPQQQRPF(I)	0.99	33.4	40.8916	24.91	2.35655	2		740.613	2958.42	4	-0.003506	-1.185	1296.53		351924	175	198	0		190228_Chymo_alpha_Butte_5.1894.1894.4 File:"190228_Chymo_alpha_Butte_5.raw", NativeID:"controllerType=0 controllerNumber=1 scan=1894" RTINSECONDS=1296.5339
TRUE	TRUE	(Q)QQFPQPQQPQQSFPQQQRPF(I)	1				10.5229	1		823.74	2468.2	3	-0.000727	-0.2944			70286.4	179	198	0		190228_Chymo_alpha_Butte_5.2253.2253.3 File:"190228_Chymo_alpha_Butte_5.raw", NativeID:"controllerType=0 controllerNumber=1 scan=2253" RTINSECONDS=1460.3138
TRUE	TRUE	(Q)QQFPQPQQPQQSFPQQQRPF(I)	1				7.18709	1		1235.11	2468.2	2	-0.001264	-0.5119	1482.46		108512	179	198	0		190228_Chymo_alpha_Butte_5.2293.2293.2 File:"190228_Chymo_alpha_Butte_5.raw", NativeID:"controllerType=0 controllerNumber=1 scan=2293" RTINSECONDS=1482.4565
TRUE	TRUE	(Q)QQFPQPQQPQQSFPQQQRPF(I)	1				7.07058	1		1235.11	2468.2	2	-0.00102	-0.4131	1486.55		147644	179	198	0		190228_Chymo_alpha_Butte_5.2303.2303.2 File:"190228_Chymo_alpha_Butte_5.raw", NativeID:"controllerType=0 controllerNumber=1 scan=2303" RTINSECONDS=1486.5533
TRUE	TRUE	(Q)QQFPQPQQPQQSFPQQQRPF(I)	1				7.42022	1		823.74	2468.2	3	-0.00091	-0.3685			40872.2	179	198	0		190228_Chymo_alpha_Butte_5.2250.2250.3 File:"190228_Chymo_alpha_Butte_5.raw", NativeID:"controllerType=0 controllerNumber=1 scan=2250" RTINSECONDS=1458.0971
TRUE	TRUE	(Q)qQFPQPQQPQQSFPQQQRPF(I)	0.98				4.45593	1	Ammonia-loss (-17)	818.065	2451.17	3	0.001591	0.649	1844.29		70707.5	179	198	0		190228_Chymo_alpha_Butte_5.3034.3034.3 File:"190228_Chymo_alpha_Butte_5.raw", NativeID:"controllerType=0 controllerNumber=1 scan=3034" RTINSECONDS=1844.285
TRUE	TRUE	(Q)qQFPQPQQPQQSFPQQQRPF(I)	0.97				4.38722	1	Ammonia-loss (-17)	818.065	2451.17	3	0.001956	0.7978			59799.6	179	198	0		190228_Chymo_alpha_Butte_5.3036.3036.3 File:"190228_Chymo_alpha_Butte_5.raw", NativeID:"controllerType=0 controllerNumber=1 scan=3036" RTINSECONDS=1846.2163
TRUE	TRUE	(Q)QFPQPQQPQQSFPQQQRPF(I)	1				10.2757	1		781.054	2340.14	3	-0.001148	-0.4904			53312.5	180	198	0		190228_Chymo_alpha_Butte_5.2374.2374.3 File:"190228_Chymo_alpha_Butte_5.raw", NativeID:"controllerType=0 controllerNumber=1 scan=2374" RTINSECONDS=1515.0796
TRUE	TRUE	(Q)QFPQPQQPQQSFPQQQRPF(I)	1				8.37675	1		781.054	2340.14	3	0.001232	0.5262			39465.8	180	198	0		190228_Chymo_alpha_Butte_5.2366.2366.3 File:"190228_Chymo_alpha_Butte_5.raw", NativeID:"controllerType=0 controllerNumber=1 scan=2366" RTINSECONDS=1511.5663
TRUE	TRUE	(F)PQPQQPQQSFPQQQRPF(I)	1				10.2218	1		689.345	2065.01	3	-0.001285	-0.622			50524.6	182	198	0		190228_Chymo_alpha_Butte_5.1645.1645.3 File:"190228_Chymo_alpha_Butte_5.raw", NativeID:"controllerType=0 controllerNumber=1 scan=1645" RTINSECONDS=1128.622
TRUE	TRUE	(F)PQPQQPQQSFPQQQRPF(I)	1				7.4437	1		689.345	2065.01	3	-0.000186	-0.09003			48117.2	182	198	0		190228_Chymo_alpha_Butte_5.1637.1637.3 File:"190228_Chymo_alpha_Butte_5.raw", NativeID:"controllerType=0 controllerNumber=1 scan=1637" RTINSECONDS=1123.9118
TRUE	TRUE	(F)PQPQQPQQSFPQQQRPF(I)	0.98				4.4437	1		1033.51	2065.01	2	0.000987	0.4777			32387.2	182	198	0		190228_Chymo_alpha_Butte_5.1641.1641.2 File:"190228_Chymo_alpha_Butte_5.raw", NativeID:"controllerType=0 controllerNumber=1 scan=1641" RTINSECONDS=1126.2834
TRUE	TRUE	(Q)QPQQSFPQQQRPF(I)	0.99				4.88606	1		808.403	1614.79	2	0.000154	0.09531			32335.2	186	198	0		190228_Chymo_alpha_Butte_5.1414.1414.2 File:"190228_Chymo_alpha_Butte_5.raw", NativeID:"controllerType=0 controllerNumber=1 scan=1414" RTINSECONDS=992.8832
TRUE	TRUE	(Q)QSFPQQQRPF(I)	0.95				3.74473	1		631.818	1261.62	2	0.001208	0.9567			88690.6	189	198	0		190228_Chymo_alpha_Butte_5.1233.1233.2 File:"190228_Chymo_alpha_Butte_5.raw", NativeID:"controllerType=0 controllerNumber=1 scan=1233" RTINSECONDS=901.7713
TRUE	TRUE	(F)IQPSLQQRL(N)	0.98	36.91	34.1979	20.32		2		541.82	1081.63	2	0.0005261	0.4859	909.393		181264	199	207	0	X-Gamma4	190228_Chymo_alpha_Butte_5.1246.1246.2 File:"190228_Chymo_alpha_Butte_5.raw", NativeID:"controllerType=0 controllerNumber=1 scan=1246"
TRUE	TRUE	(N)ILLQQcKPASL(V)	0.98				4.46852	1	Carbamidomethyl (+57)	635.864	1269.71	2	0.001008	0.793			44078.8	213	223	0	X-Gamma4,AGO17697.1	190228_Chymo_alpha_Butte_5.1694.1694.2 File:"190228_Chymo_alpha_Butte_5.raw", NativeID:"controllerType=0 controllerNumber=1 scan=1694" RTINSECONDS=1160.9095
TRUE	TRUE	(W)SIIWPQSDcQ(V)	0.99				4.67778	1	Carbamidomethyl (+57)	617.282	1232.55	2	0.0004097	0.3321			47198.9	229	238	0	X-Gamma4,AGO17697.1	190228_Chymo_alpha_Butte_5.2356.2356.2 File:"190228_Chymo_alpha_Butte_5.raw", NativeID:"controllerType=0 controllerNumber=1 scan=2356" RTINSECONDS=1507.4098
TRUE	TRUE	(W)SIIWPQSDcQVmQQQ(C)	1				11.8539	1	Carbamidomethyl (+57), Oxidation (+16)	932.422	1862.83	2	0.0007017	0.3765			12456.5	229	243	0	X-Gamma4,AGO17697.1	190228_Chymo_alpha_Butte_5.2429.2429.2 File:"190228_Chymo_alpha_Butte_5.raw", NativeID:"controllerType=0 controllerNumber=1 scan=2429" RTINSECONDS=1542.5487
TRUE	TRUE	(W)SIIWPQSDcQVmQQQ(C)	1				5.60206	1	Carbamidomethyl (+57), Oxidation (+16)	932.422	1862.83	2	-0.0008843	-0.4745			18827.1	229	243	0	X-Gamma4,AGO17697.1	190228_Chymo_alpha_Butte_5.2433.2433.2 File:"190228_Chymo_alpha_Butte_5.raw", NativeID:"controllerType=0 controllerNumber=1 scan=2433" RTINSECONDS=1544.9316
TRUE	TRUE	(L)AQIPQQLQcAAIH(S)	1				11.6383	1	Carbamidomethyl (+57)	739.382	1476.75	2	-0.001571	-1.063			47217	249	261	0	ACJ03452.1,ACJ03496.1,ACJ03453.1,BU-Gamma7|X-Gamma7,ACI04080.1,AHJ60702.1,AHJ60700.1,AHJ60684.1,AHJ60716.1,AHJ60686.1,AHJ60688.1,AHJ60689.1,AHJ60718.1,BU-Gamma1,BU-Gamma8,CS-Gamma-B6|P06659.1,BAN29066.1,CS-Gamma-A1|X-Gamma1|AGJ50340.1,AHJ60680.1,ACJ03439.1,AHJ60682.1,AHJ60683.1,ACJ03465.1,ACI04093.1,X-Gamma10|AEW46790.1,ACI04095.1,AHJ60710.1,X-Gamma4,EMS45054.1,AGO17697.1,AHJ60699.1,CS-Gamma-D3|A…	190228_Chymo_alpha_Butte_5.1756.1756.2 File:"190228_Chymo_alpha_Butte_5.raw", NativeID:"controllerType=0 controllerNumber=1 scan=1756" RTINSECONDS=1193.1513
TRUE	TRUE	(L)qcAAIHSVVH(S)	1				10.1192	1	Ammonia-loss (-17), Carbamidomethyl (+57)	552.766	1103.52	2	-0.0001459	-0.1321			115678	256	265	0	BU-Gamma7|X-Gamma7,ACI04080.1,AHJ60702.1,AHJ60700.1,AHJ60684.1,AHJ60716.1,AHJ60686.1,AHJ60688.1,AHJ60689.1,AHJ60718.1,CS-Gamma-B6|P06659.1,AHJ60680.1,AHJ60682.1,AHJ60683.1,ACJ03422.1,ACI04093.1,X-Gamma10|AEW46790.1,ACI04095.1,AHJ60710.1,X-Gamma4,AGO17697.1,AHJ60699.1,AHJ60708.1,CS-Gamma-D1|BU-Gamma4|XP_020180238.1,ACJ03428.1,AHJ60694.1	190228_Chymo_alpha_Butte_5.1126.1126.2 File:"190228_Chymo_alpha_Butte_5.raw", NativeID:"controllerType=0 controllerNumber=1 scan=1126" RTINSECONDS=852.3971
TRUE	TRUE	(L)qcAAIHSVVH(S)	1				6.69897	1	Ammonia-loss (-17), Carbamidomethyl (+57)	552.766	1103.52	2	0.0003421	0.3097			79126.4	256	265	0	BU-Gamma7|X-Gamma7,ACI04080.1,AHJ60702.1,AHJ60700.1,AHJ60684.1,AHJ60716.1,AHJ60686.1,AHJ60688.1,AHJ60689.1,AHJ60718.1,CS-Gamma-B6|P06659.1,AHJ60680.1,AHJ60682.1,AHJ60683.1,ACJ03422.1,ACI04093.1,X-Gamma10|AEW46790.1,ACI04095.1,AHJ60710.1,X-Gamma4,AGO17697.1,AHJ60699.1,AHJ60708.1,CS-Gamma-D1|BU-Gamma4|XP_020180238.1,ACJ03428.1,AHJ60694.1	190228_Chymo_alpha_Butte_5.1117.1117.2 File:"190228_Chymo_alpha_Butte_5.raw", NativeID:"controllerType=0 controllerNumber=1 scan=1117" RTINSECONDS=848.8938
TRUE	TRUE	(L)qcAAIHSVVH(S)	0.95				3.74473	1	Ammonia-loss (-17), Carbamidomethyl (+57)	552.765	1103.52	2	-0.002466	-2.233			48932.1	256	265	0	BU-Gamma7|X-Gamma7,ACI04080.1,AHJ60702.1,AHJ60700.1,AHJ60684.1,AHJ60716.1,AHJ60686.1,AHJ60688.1,AHJ60689.1,AHJ60718.1,CS-Gamma-B6|P06659.1,AHJ60680.1,AHJ60682.1,AHJ60683.1,ACJ03422.1,ACI04093.1,X-Gamma10|AEW46790.1,ACI04095.1,AHJ60710.1,X-Gamma4,AGO17697.1,AHJ60699.1,AHJ60708.1,CS-Gamma-D1|BU-Gamma4|XP_020180238.1,ACJ03428.1,AHJ60694.1	190228_Chymo_alpha_Butte_5.355.355.2 File:"190228_Chymo_alpha_Butte_5.raw", NativeID:"controllerType=0 controllerNumber=1 scan=355" RTINSECONDS=464.9281
TRUE	TRUE	(H)SIIVQQQQQQQQQQQQQQQGmHIL(L)	1				14.4815	1	Oxidation (+16)	973.822	2918.44	3	0.00205	0.7022	1123		74933.4	266	289	0		190228_Chymo_alpha_Butte_5.1634.1634.3 File:"190228_Chymo_alpha_Butte_5.raw", NativeID:"controllerType=0 controllerNumber=1 scan=1634" RTINSECONDS=1122.9953
TRUE	TRUE	(H)SIIVQQQQQQQQQQQQQQQGmHIL(L)	1				9.42022	1	Oxidation (+16)	973.821	2918.44	3	-0.001061	-0.3634	1120.89		44047.4	266	289	0		190228_Chymo_alpha_Butte_5.1631.1631.3 File:"190228_Chymo_alpha_Butte_5.raw", NativeID:"controllerType=0 controllerNumber=1 scan=1631" RTINSECONDS=1120.8932
TRUE	TRUE	(S)IIVQQQQQQQQQQQQQQQG(M)	1	57.01	41.9723	30.4	2.17393	2		774.725	2321.15	3	0.006345	2.732	1377.07		39529.9	267	285	0		190312_thermo_alpha_Butte_5.919.919.3 File:"190312_thermo_alpha_Butte_5.raw", NativeID:"controllerType=0 controllerNumber=1 scan=919" RTINSECONDS=1377.0656
TRUE	TRUE	(S)IIVQQQQQQQQQQQQQQQG(M)	1	40.67	41.9714	18.89	3.58503	2		774.725	2321.15	3	0.005613	2.417	1374.9		36308.1	267	285	0		190312_thermo_alpha_Butte_5.915.915.3 File:"190312_thermo_alpha_Butte_5.raw", NativeID:"controllerType=0 controllerNumber=1 scan=915" RTINSECONDS=1374.8985
TRUE	TRUE	(S)IIVQQQQQQQQQQQQQQQGmH(I)	1	71.13	41.1988	48.7	11.1675	2	Oxidation (+16)	869.424	2605.25	3	0.009501	3.645	2419.51		38601.8	267	287	0		190312_thermo_alpha_Butte_5.1694.1694.3 File:"190312_thermo_alpha_Butte_5.raw", NativeID:"controllerType=0 controllerNumber=1 scan=1694" RTINSECONDS=2419.5058
TRUE	TRUE	(S)IIVQQQQQQQQQQQQQQQGmH(I)	1	60.03	41.1886	37.16	10.3979	2	Oxidation (+16)	869.425	2605.25	3	0.01005	3.857	2417.71		39289.1	267	287	0		190312_thermo_alpha_Butte_5.1692.1692.3 File:"190312_thermo_alpha_Butte_5.raw", NativeID:"controllerType=0 controllerNumber=1 scan=1692" RTINSECONDS=2417.7099
TRUE	TRUE	(M)HILLPLSQQQQLGQGTL(V)	1				12.0177	1		937.528	1873.04	2	-0.000237	-0.1265			35392.6	287	303	0		190228_Chymo_alpha_Butte_5.3131.3131.2 File:"190228_Chymo_alpha_Butte_5.raw", NativeID:"controllerType=0 controllerNumber=1 scan=3131" RTINSECONDS=1902.9431
TRUE	TRUE	(M)HILLPLSQQQQLGQGTL(V)	1				10.2366	1		937.528	1873.04	2	-0.000237	-0.1265			35956.8	287	303	0		190228_Chymo_alpha_Butte_5.3133.3133.2 File:"190228_Chymo_alpha_Butte_5.raw", NativeID:"controllerType=0 controllerNumber=1 scan=3133" RTINSECONDS=1904.8635
TRUE	TRUE	(H)ILLPLSQQQQLGQGTL(V)	1				9.72125	1		868.999	1735.98	2	-0.000908	-0.5227			28956	288	303	0		190228_Chymo_alpha_Butte_5.3726.3726.2 File:"190228_Chymo_alpha_Butte_5.raw", NativeID:"controllerType=0 controllerNumber=1 scan=3726" RTINSECONDS=2268.1194
TRUE	TRUE	(H)ILLPLSQQQQLGQGTL(V)	1				9	1		868.999	1735.98	2	-0.000785	-0.4519			47790.1	288	303	0		190228_Chymo_alpha_Butte_5.3728.3728.2 File:"190228_Chymo_alpha_Butte_5.raw", NativeID:"controllerType=0 controllerNumber=1 scan=3728" RTINSECONDS=2269.8927
TRUE	TRUE	(L)SQQQQLGQGTL(V)	1	64.22	40.4155	45.19	3.56864	2		594.305	1186.59	2	0.0004761	0.4009	845.376		447389	293	303	0	X-Gamma4,AGO17697.1	190228_Chymo_alpha_Butte_5.1108.1108.2 File:"190228_Chymo_alpha_Butte_5.raw", NativeID:"controllerType=0 controllerNumber=1 scan=1108" RTINSECONDS=845.3763
TRUE	TRUE	(L)SQQQQLGQGTL(V)	1	81.38	40.5881	60.66	2.48149	2		594.306	1186.6	2	0.002428	2.045	848.124		1540800	293	303	0	X-Gamma4,AGO17697.1	190228_Chymo_alpha_Butte_5.1114.1114.2 File:"190228_Chymo_alpha_Butte_5.raw", NativeID:"controllerType=0 controllerNumber=1 scan=1114" RTINSECONDS=848.1237
TRUE	TRUE	(L)SQQqQLGQGTL(V)	1	59.72	40.8838	9.37		2	Deamidated (+1)	594.797	1187.58	2	0.0004681	0.3938	930.473		96454.1	293	303	0	X-Gamma4,AGO17697.1	190228_Chymo_alpha_Butte_5.1298.1298.2 File:"190228_Chymo_alpha_Butte_5.raw", NativeID:"controllerType=0 controllerNumber=1 scan=1298"
TRUE	TRUE	(L)SQQqQLGQGTL(V)	0.99	64.47	40.975	0.04		2	Deamidated (+1)	594.797	1187.58	2	0.0012	1.01	926.976		81009.8	293	303	0	X-Gamma4,AGO17697.1	190228_Chymo_alpha_Butte_5.1290.1290.2 File:"190228_Chymo_alpha_Butte_5.raw", NativeID:"controllerType=0 controllerNumber=1 scan=1290"
TRUE	TRUE	(L)SQQQQLGQGTLVQ(G)	1				6.21467	1		707.868	1413.72	2	-6e-05	-0.04241			45716.1	293	305	0	X-Gamma4,AGO17697.1	190228_Chymo_alpha_Butte_5.1340.1340.2 File:"190228_Chymo_alpha_Butte_5.raw", NativeID:"controllerType=0 controllerNumber=1 scan=1340" RTINSECONDS=945.8206
TRUE	TRUE	(L)SQQQQLGQGTLVQ(G)	0.96				3.79588	1		707.868	1413.72	2	-0.000548	-0.3874			47027.1	293	305	0	X-Gamma4,AGO17697.1	190228_Chymo_alpha_Butte_5.1335.1335.2 File:"190228_Chymo_alpha_Butte_5.raw", NativeID:"controllerType=0 controllerNumber=1 scan=1335" RTINSECONDS=943.4159
TRUE	TRUE	(L)SQQQQLGQGTLVQGQ(G)	1				10.2147	1		800.408	1598.8	2	0.000773	0.4832			43272.9	293	307	0	X-Gamma4,AGO17697.1	190228_Chymo_alpha_Butte_5.1296.1296.2 File:"190228_Chymo_alpha_Butte_5.raw", NativeID:"controllerType=0 controllerNumber=1 scan=1296" RTINSECONDS=929.8975
TRUE	TRUE	(L)SQQQQLGQGTLVQGQ(G)	1				10.1805	1		800.409	1598.8	2	0.001261	0.7882			31688.2	293	307	0	X-Gamma4,AGO17697.1	190228_Chymo_alpha_Butte_5.1289.1289.2 File:"190228_Chymo_alpha_Butte_5.raw", NativeID:"controllerType=0 controllerNumber=1 scan=1289" RTINSECONDS=926.6675
TRUE	TRUE	(L)SQQQQLGQGTLVQGQGIIQPQ(Q)	1				12.2757	1		1118.59	2235.16	2	0.000448	0.2003			14953.9	293	313	0	X-Gamma4,AGO17697.1	190228_Chymo_alpha_Butte_5.2596.2596.2 File:"190228_Chymo_alpha_Butte_5.raw", NativeID:"controllerType=0 controllerNumber=1 scan=2596" RTINSECONDS=1628.5115
TRUE	TRUE	(L)SQQQQLGQGTLVQGQGIIQPQ(Q)	1				11.4948	1		1118.59	2235.16	2	0.00118	0.5277	1631.03		28021.8	293	313	0	X-Gamma4,AGO17697.1	190228_Chymo_alpha_Butte_5.2600.2600.2 File:"190228_Chymo_alpha_Butte_5.raw", NativeID:"controllerType=0 controllerNumber=1 scan=2600" RTINSECONDS=1631.0253
TRUE	TRUE	(L)SQQQQLGQGTLVQGQGIIQPQQL(A)	1	59.24	39.0249	44.97	10.1739	2		826.442	2476.3	3	7.006e-05	0.02828	2012.16		288154	293	315	0	X-Gamma4,AGO17697.1	190228_Chymo_alpha_Butte_5.3298.3298.3 File:"190228_Chymo_alpha_Butte_5.raw", NativeID:"controllerType=0 controllerNumber=1 scan=3298" RTINSECONDS=2012.1611
TRUE	TRUE	(L)SQQQQLGQGTLVQGQGIIQPQQL(A)	1	52.7	39.0298	40.84	8.45593	2		826.442	2476.3	3	-0.0006649	-0.2684	2009.49		104802	293	315	0	X-Gamma4,AGO17697.1	190228_Chymo_alpha_Butte_5.3293.3293.3 File:"190228_Chymo_alpha_Butte_5.raw", NativeID:"controllerType=0 controllerNumber=1 scan=3293" RTINSECONDS=2009.4853
TRUE	TRUE	(L)SQQQQLGqGTLVQGQGIIQPQQL(A)	1	61.76	39.7095	9.13		2	Deamidated (+1)	826.77	2477.29	3	0.0007951	0.3208	2105.34		48135.1	293	315	0	X-Gamma4,AGO17697.1	190228_Chymo_alpha_Butte_5.3470.3470.3 File:"190228_Chymo_alpha_Butte_5.raw", NativeID:"controllerType=0 controllerNumber=1 scan=3470"
TRUE	TRUE	(L)SQQQQLGQGTLVQGQGIIQPQQL(A)	1	53.49	39.0677	47.47	4.4437	2		1239.16	2476.3	2	-0.001872	-0.7556	2015.42		16201.2	293	315	0	X-Gamma4,AGO17697.1	190228_Chymo_alpha_Butte_5.3305.3305.2 File:"190228_Chymo_alpha_Butte_5.raw", NativeID:"controllerType=0 controllerNumber=1 scan=3305" RTINSECONDS=2015.4183
TRUE	TRUE	(L)SQQQQLGqGTLVQGQGIIQPQQL(A)	1	50.9	39.741	7.52		2	Deamidated (+1)	826.77	2477.29	3	-0.0001229	-0.04961	2102.44		73200	293	315	0	X-Gamma4,AGO17697.1	190228_Chymo_alpha_Butte_5.3464.3464.3 File:"190228_Chymo_alpha_Butte_5.raw", NativeID:"controllerType=0 controllerNumber=1 scan=3464" RTINSECONDS=2102.4376
TRUE	TRUE	(L)SQqQQLGQGTLVQGQGIIQPQQL(A)	1	44.29	39.7095	0		2	Deamidated (+1)	826.77	2477.29	3	0.0007951	0.3208	2076.18		38898.5	293	315	0	X-Gamma4,AGO17697.1	190228_Chymo_alpha_Butte_5.3416.3416.3 File:"190228_Chymo_alpha_Butte_5.raw", NativeID:"controllerType=0 controllerNumber=1 scan=3416"
TRUE	TRUE	(L)SQQQqLGQGTLVQGQGIIQPQQL(A)	0.99	37.33	39.6308	0		2	Deamidated (+1)	826.771	2477.29	3	0.002076	0.8377	2074.03		48201.8	293	315	0	X-Gamma4,AGO17697.1	190228_Chymo_alpha_Butte_5.3413.3413.3 File:"190228_Chymo_alpha_Butte_5.raw", NativeID:"controllerType=0 controllerNumber=1 scan=3413" RTINSECONDS=2074.0288
TRUE	TRUE	(L)SQQQQLGQGTLVQGQGIIQPQQL(A)	0.99	45.03	39.0298	39.87	1.72125	2		1239.16	2476.3	2	-0.0006499	-0.2624	2019.03		38501.4	293	315	0	X-Gamma4,AGO17697.1	190228_Chymo_alpha_Butte_5.3313.3313.2 File:"190228_Chymo_alpha_Butte_5.raw", NativeID:"controllerType=0 controllerNumber=1 scan=3313" RTINSECONDS=2019.0336
TRUE	TRUE	(Q)qLGQGTLVQGQGIIQPQQL(A)	1				9	1	Ammonia-loss (-17)	995.042	1988.07	2	-0.0009216	-0.4633			10824.4	297	315	0	X-Gamma4,AGO17697.1	190228_Chymo_alpha_Butte_5.4111.4111.2 File:"190228_Chymo_alpha_Butte_5.raw", NativeID:"controllerType=0 controllerNumber=1 scan=4111" RTINSECONDS=2628.5002
TRUE	TRUE	(Q)QLGQGTLVQGQGIIQPQQL(A)	1				10.7447	1		669.371	2005.09	3	-0.005632	-2.807			53038.3	297	315	0	X-Gamma4,AGO17697.1	190228_Chymo_alpha_Butte_5.3398.3398.3 File:"190228_Chymo_alpha_Butte_5.raw", NativeID:"controllerType=0 controllerNumber=1 scan=3398" RTINSECONDS=2064.6304
TRUE	TRUE	(Q)QLGQGTLVQGQGIIQPQQL(A)	1				10.6778	1		669.372	2005.1	3	-0.001055	-0.5259			57440.9	297	315	0	X-Gamma4,AGO17697.1	190228_Chymo_alpha_Butte_5.3403.3403.3 File:"190228_Chymo_alpha_Butte_5.raw", NativeID:"controllerType=0 controllerNumber=1 scan=3403" RTINSECONDS=2067.2972
TRUE	TRUE	(Q)QLGQGTLVQGQGIIQPQQL(A)	1				7.12494	1		1003.55	2005.09	2	-0.001713	-0.8539			13799.2	297	315	0	X-Gamma4,AGO17697.1	190228_Chymo_alpha_Butte_5.3385.3385.2 File:"190228_Chymo_alpha_Butte_5.raw", NativeID:"controllerType=0 controllerNumber=1 scan=3385" RTINSECONDS=2058.3019
TRUE	TRUE	(Q)qLGQGTLVQGQGIIQPQQL(A)	0.99				5.06048	1	Ammonia-loss (-17)	995.042	1988.07	2	-0.0001896	-0.09533			9668.54	297	315	0	X-Gamma4,AGO17697.1	190228_Chymo_alpha_Butte_5.4109.4109.2 File:"190228_Chymo_alpha_Butte_5.raw", NativeID:"controllerType=0 controllerNumber=1 scan=4109" RTINSECONDS=2626.3813
TRUE	TRUE	(Q)QLGQGTLVQGQGIIQPQQL(A)	0.99				5.00436	1		1003.56	2005.1	2	-0.00037	-0.1844			7397.67	297	315	0	X-Gamma4,AGO17697.1	190228_Chymo_alpha_Butte_5.3380.3380.2 File:"190228_Chymo_alpha_Butte_5.raw", NativeID:"controllerType=0 controllerNumber=1 scan=3380" RTINSECONDS=2055.6782
TRUE	TRUE	(Q)QLGQGTLVQGQGIIQPQQLAQL(E)	1				14.8539	1		773.433	2317.28	3	0.000237	0.1022			52963.1	297	318	0	X-Gamma4,AGO17697.1	190228_Chymo_alpha_Butte_5.4008.4008.3 File:"190228_Chymo_alpha_Butte_5.raw", NativeID:"controllerType=0 controllerNumber=1 scan=4008" RTINSECONDS=2501.9553
TRUE	TRUE	(Q)QLGQGTLVQGQGIIQPQQLAQL(E)	1				11.9208	1		773.432	2317.27	3	-0.001961	-0.8459			29967.2	297	318	0	X-Gamma4,AGO17697.1	190228_Chymo_alpha_Butte_5.4005.4005.3 File:"190228_Chymo_alpha_Butte_5.raw", NativeID:"controllerType=0 controllerNumber=1 scan=4005" RTINSECONDS=2499.6861
TRUE	TRUE	(Q)LGQGTLVQGQGIIQPQQL(A)	1				8.60206	1		939.526	1877.04	2	-0.00073	-0.3887			28620.5	298	315	0	X-Gamma4,AGO17697.1	190228_Chymo_alpha_Butte_5.3283.3283.2 File:"190228_Chymo_alpha_Butte_5.raw", NativeID:"controllerType=0 controllerNumber=1 scan=3283" RTINSECONDS=2004.0072
TRUE	TRUE	(Q)LGQGTLVQGQGIIQPQQL(A)	1				8.10791	1		939.526	1877.04	2	0.000124	0.06603			30154.9	298	315	0	X-Gamma4,AGO17697.1	190228_Chymo_alpha_Butte_5.3288.3288.2 File:"190228_Chymo_alpha_Butte_5.raw", NativeID:"controllerType=0 controllerNumber=1 scan=3288" RTINSECONDS=2006.7379
TRUE	TRUE	(L)GQGTLVQGQGIIQPQQL(A)	1	66.4	38.2119	28.03	6.02228	2		588.992	1763.95	3	0.0008971	0.5083	1816.13		65211.3	299	315	0	X-Gamma4,AGO17697.1	190228_Chymo_alpha_Butte_5.2986.2986.3 File:"190228_Chymo_alpha_Butte_5.raw", NativeID:"controllerType=0 controllerNumber=1 scan=2986" RTINSECONDS=1816.1326
TRUE	TRUE	(L)GQGTLVQGQGIIQPQQL(A)	1	46.65	38.2119	30.97	7.19382	2		882.984	1763.95	2	0.0003621	0.2051	1798.84		31160.8	299	315	0	X-Gamma4,AGO17697.1	190228_Chymo_alpha_Butte_5.2957.2957.2 File:"190228_Chymo_alpha_Butte_5.raw", NativeID:"controllerType=0 controllerNumber=1 scan=2957" RTINSECONDS=1798.8436
TRUE	TRUE	(L)GQGTLVQGQGIIQPQQL(A)	1	54.57	38.2119	24.89	2.79588	2		588.992	1763.95	3	0.0005311	0.3009	1813.68		43884.4	299	315	0	X-Gamma4,AGO17697.1	190228_Chymo_alpha_Butte_5.2982.2982.3 File:"190228_Chymo_alpha_Butte_5.raw", NativeID:"controllerType=0 controllerNumber=1 scan=2982" RTINSECONDS=1813.6813
TRUE	TRUE	(L)GQGTLVQGQGIIQPQQL(A)	1	47.54	38.2125	27.35	4.50864	2		882.984	1763.95	2	-3.942e-06	-0.002233	1801.56		53322.1	299	315	0	X-Gamma4,AGO17697.1	190228_Chymo_alpha_Butte_5.2962.2962.2 File:"190228_Chymo_alpha_Butte_5.raw", NativeID:"controllerType=0 controllerNumber=1 scan=2962" RTINSECONDS=1801.5624
TRUE	TRUE	(L)GQGTLVQGQGIIQPQQLAQL(E)	1	50.89	37.7656	39.82	7.17393	2		1039.07	2076.13	2	-0.001338	-0.6441	2321.93		64400.7	299	318	0	X-Gamma4,AGO17697.1	190228_Chymo_alpha_Butte_5.3798.3798.2 File:"190228_Chymo_alpha_Butte_5.raw", NativeID:"controllerType=0 controllerNumber=1 scan=3798" RTINSECONDS=2321.9257
TRUE	TRUE	(L)GQGTLVQGQGIIQPQQLAQL(E)	1	42.32	37.7699	23.71	2.00436	2		693.052	2076.13	3	-0.0005559	-0.2676	2326.66		74259.3	299	318	0	X-Gamma4,AGO17697.1	190228_Chymo_alpha_Butte_5.3806.3806.3 File:"190228_Chymo_alpha_Butte_5.raw", NativeID:"controllerType=0 controllerNumber=1 scan=3806" RTINSECONDS=2326.6596
TRUE	TRUE	(L)GQGTLVQGQGIIQPQQLAQL(E)	1	47.31	37.8319	31.5	5.88606	2		693.051	2076.13	3	-0.002389	-1.15	2323.67		51731.5	299	318	0	X-Gamma4,AGO17697.1	190228_Chymo_alpha_Butte_5.3800.3800.3 File:"190228_Chymo_alpha_Butte_5.raw", NativeID:"controllerType=0 controllerNumber=1 scan=3800" RTINSECONDS=2323.6712
TRUE	TRUE	(L)GQGTLVQGQGIIQPQQLAQL(E)	1	41.35	37.7656	30.05	3	2		1039.07	2076.13	2	-0.001338	-0.6441	2319.86		42798	299	318	0	X-Gamma4,AGO17697.1	190228_Chymo_alpha_Butte_5.3795.3795.2 File:"190228_Chymo_alpha_Butte_5.raw", NativeID:"controllerType=0 controllerNumber=1 scan=3795" RTINSECONDS=2319.8612
TRUE	TRUE	(L)GQGTLVQGQGIIQPQQLAQLEAIRSL(V)	1				10.4202	2		916.179	2745.52	3	0.001683	0.6128			16653.8	299	324	0	X-Gamma4,AGO17697.1	190228_Chymo_alpha_Butte_5.4147.4147.3 File:"190228_Chymo_alpha_Butte_5.raw", NativeID:"controllerType=0 controllerNumber=1 scan=4147" RTINSECONDS=2675.3904
TRUE	TRUE	(L)GQGTLVQGQGIIQPQQLAQLEAIRSL(V)	1				9.63827	2		916.179	2745.52	3	0.0015	0.5461			14349.5	299	324	0	X-Gamma4,AGO17697.1	190228_Chymo_alpha_Butte_5.4145.4145.3 File:"190228_Chymo_alpha_Butte_5.raw", NativeID:"controllerType=0 controllerNumber=1 scan=4145" RTINSECONDS=2673.2512
TRUE	TRUE	(L)VQGQGIIQPQQL(A)	0.98	46.87	37.3191	25	1.38722	2		654.868	1307.72	2	0.001462	1.117	1405.97		948605	304	315	0	X-Gamma4,AGO17697.1	190228_Chymo_alpha_Butte_5.2128.2128.2 File:"190228_Chymo_alpha_Butte_5.raw", NativeID:"controllerType=0 controllerNumber=1 scan=2128" RTINSECONDS=1405.9674
TRUE	TRUE	(L)VQGQGIIQPQQLAQL(E)	1	45.22	36.894	33.94	7.10237	2		810.957	1619.9	2	0.0004941	0.3048	2105.11		351223	304	318	0	X-Gamma4,AGO17697.1	190228_Chymo_alpha_Butte_5.3469.3469.2 File:"190228_Chymo_alpha_Butte_5.raw", NativeID:"controllerType=0 controllerNumber=1 scan=3469" RTINSECONDS=2105.1133
TRUE	TRUE	(L)VQGQGIIQPQQLAQL(E)	1	67.72	36.3357	55.28	6.85387	2		810.959	1619.9	2	0.00428	2.641	2099.86		1403710	304	318	0	X-Gamma4,AGO17697.1	190228_Chymo_alpha_Butte_5.3459.3459.2 File:"190228_Chymo_alpha_Butte_5.raw", NativeID:"controllerType=0 controllerNumber=1 scan=3459" RTINSECONDS=2099.8619
TRUE	TRUE	(L)VQGQGIIQPQQLAQL(E)	1	53.94	36.9037	43.09	4.46852	2		810.957	1619.9	2	-0.0002379	-0.1468	2063.71		62829.7	304	318	0	X-Gamma4,AGO17697.1	190228_Chymo_alpha_Butte_5.3395.3395.2 File:"190228_Chymo_alpha_Butte_5.raw", NativeID:"controllerType=0 controllerNumber=1 scan=3395" RTINSECONDS=2063.7076
TRUE	TRUE	(L)VQGQGIIQPQQLAQL(E)	1	47.4	36.9082	37.24	2.09691	2		810.957	1619.9	2	-0.0008479	-0.5231	2061.62		48566.1	304	318	0	X-Gamma4,AGO17697.1	190228_Chymo_alpha_Butte_5.3392.3392.2 File:"190228_Chymo_alpha_Butte_5.raw", NativeID:"controllerType=0 controllerNumber=1 scan=3392" RTINSECONDS=2061.6202
TRUE	TRUE	(L)VQGQGIIQPQQLAQLEAIRSL(V)	1	77.24	34.707	46.21	15	2		1145.65	2289.28	2	-0.0004999	-0.2183	2534.39		51174	304	324	0	X-Gamma4,AGO17697.1	190228_Chymo_alpha_Butte_5.4032.4032.2 File:"190228_Chymo_alpha_Butte_5.raw", NativeID:"controllerType=0 controllerNumber=1 scan=4032" RTINSECONDS=2534.3911
TRUE	TRUE	(L)VQGQGIIQPQQLAQLEAIRSL(V)	1	78.17	34.4669	48.46	15	2		1145.65	2289.28	2	0.002186	0.9545	2536.49		62020.3	304	324	0	X-Gamma4,AGO17697.1	190228_Chymo_alpha_Butte_5.4034.4034.2 File:"190228_Chymo_alpha_Butte_5.raw", NativeID:"controllerType=0 controllerNumber=1 scan=4034" RTINSECONDS=2536.4857
TRUE	TRUE	(L)VQGQGIIQPQQLAQLEAIRSL(V)	1	58.4	34.5621	32.31	9.23657	2		764.101	2289.28	3	0.0008901	0.3886	2528.69		49807.3	304	324	0	X-Gamma4,AGO17697.1	190228_Chymo_alpha_Butte_5.4028.4028.3 File:"190228_Chymo_alpha_Butte_5.raw", NativeID:"controllerType=0 controllerNumber=1 scan=4028" RTINSECONDS=2528.686
TRUE	TRUE	(L)VQGQGIIQPQQLAQLEAIRSL(V)	1	55.77	34.4669	20.55	6.3279	2		764.102	2289.28	3	0.001991	0.8693	2526.56		36208.5	304	324	0	X-Gamma4,AGO17697.1	190228_Chymo_alpha_Butte_5.4026.4026.3 File:"190228_Chymo_alpha_Butte_5.raw", NativeID:"controllerType=0 controllerNumber=1 scan=4026" RTINSECONDS=2526.5616
TRUE	TRUE	(Q)GQGIIQPQQLAQL(E)	0.97				4.07058	1		697.393	1392.77	2	-0.001778	-1.276	2045.51		41715.1	306	318	0	X-Gamma4,AGO17697.1	190228_Chymo_alpha_Butte_5.3361.3361.2 File:"190228_Chymo_alpha_Butte_5.raw", NativeID:"controllerType=0 controllerNumber=1 scan=3361" RTINSECONDS=2045.5114
TRUE	TRUE	(Q)GIIQPQQLAQLEAIR(S)	1				13.4685	1		839.484	1676.95	2	-0.004204	-2.505			8618.97	308	322	0	X-Gamma4,AGO17697.1	190321_trypsin_alpha_Butte_5.1798.1798.2 File:"190321_trypsin_alpha_Butte_5.raw", NativeID:"controllerType=0 controllerNumber=1 scan=1798" RTINSECONDS=2956.8991
TRUE	TRUE	(Q)QLAQLEAIRSL(V)	1				5.67778	1		621.364	1240.71	2	-0.000473	-0.3809			114375	314	324	0	X-Gamma4,AGO17697.1	190228_Chymo_alpha_Butte_5.2912.2912.2 File:"190228_Chymo_alpha_Butte_5.raw", NativeID:"controllerType=0 controllerNumber=1 scan=2912" RTINSECONDS=1781.9576
TRUE	TRUE	(Q)QLAQLEAIRSL(V)	0.97				4.02228	1		621.365	1240.72	2	0.0009921	0.7989	1785.96		292800	314	324	0	X-Gamma4,AGO17697.1	190228_Chymo_alpha_Butte_5.2922.2922.2 File:"190228_Chymo_alpha_Butte_5.raw", NativeID:"controllerType=0 controllerNumber=1 scan=2922" RTINSECONDS=1785.9566
TRUE	TRUE	(L)AQLEAIRSL(V)	1	59.2	37.3846	31.29	2.33724	2		500.793	999.572	2	0.001054	1.053	1165.79		269888	316	324	0	X-Gamma4,ACJ03452.1,AGO17697.1,ACJ03465.1,CS-Gamma-D3|AAD30440.1,BAN29066.1,ACI04111.1	190228_Chymo_alpha_Butte_5.1702.1702.2 File:"190228_Chymo_alpha_Butte_5.raw", NativeID:"controllerType=0 controllerNumber=1 scan=1702" RTINSECONDS=1165.7928
TRUE	TRUE	(L)AQLEAIRSL(V)	1	47.44	37.2304	27.21	2.56864	2		500.794	999.573	2	0.001602	1.601	1168.71		1234960	316	324	0	X-Gamma4,ACJ03452.1,AGO17697.1,ACJ03465.1,CS-Gamma-D3|AAD30440.1,BAN29066.1,ACI04111.1	190228_Chymo_alpha_Butte_5.1708.1708.2 File:"190228_Chymo_alpha_Butte_5.raw", NativeID:"controllerType=0 controllerNumber=1 scan=1708" RTINSECONDS=1168.7147
TRUE	TRUE	(L)AQLEAIRSLVL(Q)	1	74.04	33.3985	45.53	1.95861	2		606.869	1211.72	2	0.0004701	0.3876	1977.68		99311	316	326	0	X-Gamma4,ACJ03452.1,AGO17697.1,ACJ03465.1,CS-Gamma-D3|AAD30440.1,BAN29066.1,ACI04111.1	190228_Chymo_alpha_Butte_5.3239.3239.2 File:"190228_Chymo_alpha_Butte_5.raw", NativeID:"controllerType=0 controllerNumber=1 scan=3239" RTINSECONDS=1977.6833
TRUE	TRUE	(L)AQLEAIRSLVL(Q)	1	71.21	33.3985	36.25	1.65758	2		606.87	1211.72	2	0.0007141	0.5888	1979.58		171297	316	326	0	X-Gamma4,ACJ03452.1,AGO17697.1,ACJ03465.1,CS-Gamma-D3|AAD30440.1,BAN29066.1,ACI04111.1	190228_Chymo_alpha_Butte_5.3241.3241.2 File:"190228_Chymo_alpha_Butte_5.raw", NativeID:"controllerType=0 controllerNumber=1 scan=3241" RTINSECONDS=1979.5773
TRUE	TRUE	(S)LVLQTLPTmcN(V)	0.96	42.66	46.9997	0	2.46852	2	Oxidation (+16), Carbamidomethyl (+57)	653.333	1304.65	2	0.005268	4.035	2629.44		99197.4	324	334	0	ACJ03452.1,ACJ03465.1,ACJ03453.1,BU-Gamma7|X-Gamma7,X-Gamma4,AGO17697.1,CS-Gamma-D3|AAD30440.1,CS-Gamma-B6|P06659.1,BAN29066.1,ACI04111.1,ACJ03428.1,ACJ03439.1	190312_thermo_alpha_Butte_5.1883.1883.2 File:"190312_thermo_alpha_Butte_5.raw", NativeID:"controllerType=0 controllerNumber=1 scan=1883" RTINSECONDS=2629.4355
TRUE	TRUE	(L)QTLPTmcNVY(V)	1	41.18	40.4867	0	2.56864	2	Oxidation (+16), Carbamidomethyl (+57)	621.778	1241.54	2	-0.0006723	-0.541	1078.66		90287.1	327	336	0	ACJ03452.1,ACJ03465.1,ACJ03453.1,BU-Gamma7|X-Gamma7,X-Gamma4,AGO17697.1,CS-Gamma-D3|AAD30440.1,CS-Gamma-B6|P06659.1,BAN29066.1,ACI04111.1,ACJ03428.1,ACJ03439.1	190228_Chymo_alpha_Butte_5.1544.1544.2 File:"190228_Chymo_alpha_Butte_5.raw", NativeID:"controllerType=0 controllerNumber=1 scan=1544" RTINSECONDS=1078.6563
TRUE	TRUE	(L)QTLPTmcNVY(V)	0.99	33.48	40.4867	0	2.16115	2	Oxidation (+16), Carbamidomethyl (+57)	621.778	1241.54	2	-0.0006723	-0.541	1075.88		50221.7	327	336	0	ACJ03452.1,ACJ03465.1,ACJ03453.1,BU-Gamma7|X-Gamma7,X-Gamma4,AGO17697.1,CS-Gamma-D3|AAD30440.1,CS-Gamma-B6|P06659.1,BAN29066.1,ACI04111.1,ACJ03428.1,ACJ03439.1	190228_Chymo_alpha_Butte_5.1538.1538.2 File:"190228_Chymo_alpha_Butte_5.raw", NativeID:"controllerType=0 controllerNumber=1 scan=1538" RTINSECONDS=1075.8775
TRUE	TRUE	(Y)VPPEcSIIRAPF(A)	1	74.92	40.304	61.9	4.67778	2	Carbamidomethyl (+57)	693.366	1384.72	2	0.0008008	0.5779	1736.41		303643	337	348	0	X-Gamma4,AGO17697.1	190228_Chymo_alpha_Butte_5.2796.2796.2 File:"190228_Chymo_alpha_Butte_5.raw", NativeID:"controllerType=0 controllerNumber=1 scan=2796" RTINSECONDS=1736.4051
TRUE	TRUE	(Y)VPPEcSIIRAPF(A)	1	47.84	40.3214	35.71	5.29243	2	Carbamidomethyl (+57)	693.366	1384.72	2	6.876e-05	0.04962	1732.84		122364	337	348	0	X-Gamma4,AGO17697.1	190228_Chymo_alpha_Butte_5.2788.2788.2 File:"190228_Chymo_alpha_Butte_5.raw", NativeID:"controllerType=0 controllerNumber=1 scan=2788" RTINSECONDS=1732.8355
TRUE	TRUE	(Y)VPPEcSIIRAPF(A)	1	43.33	40.1986	32.11	4.76955	2	Carbamidomethyl (+57)	693.366	1384.72	2	0.001045	0.7539	1807.86		60984.1	337	348	0	X-Gamma4,AGO17697.1	190228_Chymo_alpha_Butte_5.2971.2971.2 File:"190228_Chymo_alpha_Butte_5.raw", NativeID:"controllerType=0 controllerNumber=1 scan=2971" RTINSECONDS=1807.8584
TRUE	TRUE	(Y)VPPEcSIIRAPF(A)	1	34.13	40.2102	20.8	3	2	Carbamidomethyl (+57)	462.581	1384.72	3	0.002801	2.021	1750.32		105052	337	348	0	X-Gamma4,AGO17697.1	190228_Chymo_alpha_Butte_5.2835.2835.3 File:"190228_Chymo_alpha_Butte_5.raw", NativeID:"controllerType=0 controllerNumber=1 scan=2835" RTINSECONDS=1750.3245
TRUE	TRUE	(Y)VPPEcSIIRAPF(A)	0.99	52.95	40.7951	45.82		2	Carboxymethyl (+58)	693.858	1385.7	2	-0.0006678	-0.4816	1916.31		70970.9	337	348	0	X-Gamma4,AGO17697.1	190228_Chymo_alpha_Butte_5.3150.3150.2 File:"190228_Chymo_alpha_Butte_5.raw", NativeID:"controllerType=0 controllerNumber=1 scan=3150"
TRUE	TRUE	(Y)VPPEcSIIRAPF(A)	0.99	26.21	40.2102	10.27	2.92082	2	Carbamidomethyl (+57)	462.581	1384.72	3	0.00326	2.352	1753.65		124177	337	348	0	X-Gamma4,AGO17697.1	190228_Chymo_alpha_Butte_5.2843.2843.3 File:"190228_Chymo_alpha_Butte_5.raw", NativeID:"controllerType=0 controllerNumber=1 scan=2843" RTINSECONDS=1753.653
TRUE	TRUE	(V)PPEcSIIRAPF(A)	0.97				4.03621	1	Carbamidomethyl (+57)	643.833	1285.65	2	0.001696	1.318			135290	338	348	0	X-Gamma4,AGO17697.1	190228_Chymo_alpha_Butte_5.2822.2822.2 File:"190228_Chymo_alpha_Butte_5.raw", NativeID:"controllerType=0 controllerNumber=1 scan=2822" RTINSECONDS=1745.8412
TRUE	TRUE	(R)APFASIVAGIGGQ(-)	1	75.34	38.0058	50.18	6.25181	2		594.323	1186.63	2	-0.00357	-3.006	2942.82		441580	346	358	0	X-Gamma4,AGO17697.1,AAF42989.1,AGO17698.1,AEA30015.1,AGO17694.1,AEA52218.1,CS-Gamma-D2|BU-Gamma2|AEA52221.1,ACM41415.1,AGO17690.1	190321_trypsin_alpha_Butte_5.1759.1759.2 File:"190321_trypsin_alpha_Butte_5.raw", NativeID:"controllerType=0 controllerNumber=1 scan=1759" RTINSECONDS=2942.8241
TRUE	TRUE	(R)APFASIVAGIGGQ(-)	1	58.91	38.0808	26.62	5.82391	2		594.325	1186.63	2	-2.994e-05	-0.02521	2946.32		439326	346	358	0	X-Gamma4,AGO17697.1,AAF42989.1,AGO17698.1,AEA30015.1,AGO17694.1,AEA52218.1,CS-Gamma-D2|BU-Gamma2|AEA52221.1,ACM41415.1,AGO17690.1	190321_trypsin_alpha_Butte_5.1769.1769.2 File:"190321_trypsin_alpha_Butte_5.raw", NativeID:"controllerType=0 controllerNumber=1 scan=1769" RTINSECONDS=2946.3193
TRUE	TRUE	(F)ASIVAGIGGQ(-)	0.97	47.31	38.9856	17.62	1.50864	2		436.746	871.477	2	0.0008001	0.917	1070.27		51980.3	349	358	0	X-Gamma4,AGO17697.1,AAF42989.1,AGO17698.1,AEA30015.1,AGO17694.1,AEA52218.1,CS-Gamma-D2|BU-Gamma2|AEA52221.1,ACM41415.1,AGO17690.1	190228_Chymo_alpha_Butte_5.1526.1526.2 File:"190228_Chymo_alpha_Butte_5.raw", NativeID:"controllerType=0 controllerNumber=1 scan=1526" RTINSECONDS=1070.2697

## Sheet: Butte Spot 6
Valid	Assigned	Sequence	Prob	Mascot Ion score	Mascot Identity score	Mascot Delta Ion Score	X! Tandem	NTT	Modifications	Observed	Actual Mass	Charge	Delta Da	Delta PPM	Retention Time	Intensity	TIC	Start	Stop	# Other Proteins	Other Proteins	Spectrum ID
TRUE	TRUE	(A)qmENSHIPGLEKPSQQQPLP(L)	0.98				3.4437	1	Ammonia-loss (-17), Oxidation (+16)	1129.05	2256.09	2	0.005103	2.261			67217.6	20	39	0	BU-LMW-PCR52,AEI00668.1	190312_thermo_alpha_Butte_6.2343.2343.2 File:"190312_thermo_alpha_Butte_6.raw", NativeID:"controllerType=0 controllerNumber=1 scan=2343" RTINSECONDS=1487.9999
TRUE	TRUE	(N)SHIPGLEKPSQQQPLPL(Q)	0.99				4	1		935.016	1868.02	2	0.000606	0.3242			33923	24	40	0	ACY08820.1,AEI00668.1,AEI00697.1,ABE77188.1,ABI21861.1,ABY58135.1,CS-LMW-D8|ABY58134.1,ACV32579.1,AAT37861.1,ALN96403.1,BU-LMW-PCR52,AVY03617.1,ACZ59828.1,ALN96402.1,AGK83315.1,BAB78737.1,ACY08828.1	190228_Chymo_alpha_Butte_6.1532.1532.2 File:"190228_Chymo_alpha_Butte_6.raw", NativeID:"controllerType=0 controllerNumber=1 scan=1532" RTINSECONDS=1447.1742
TRUE	TRUE	(G)LEKPSQQQPLPLQQT(L)	0.99				4.00436	2		867.976	1733.94	2	0.004806	2.77			19716.5	29	43	0	BU-LMW-PCR52,AEI00668.1	190312_thermo_alpha_Butte_6.1665.1665.2 File:"190312_thermo_alpha_Butte_6.raw", NativeID:"controllerType=0 controllerNumber=1 scan=1665" RTINSECONDS=1039.1527
TRUE	TRUE	(L)SHQQQQQPVQQQPQPF(P)	1				9.52288	1		966.97	1931.92	2	0.000831	0.4299			45510.3	45	60	0	BU-LMW-PCR52,AEI00668.1,AEI00680.1	190228_Chymo_alpha_Butte_6.715.715.2 File:"190228_Chymo_alpha_Butte_6.raw", NativeID:"controllerType=0 controllerNumber=1 scan=715" RTINSECONDS=751.6297
TRUE	TRUE	(L)SHQQQQQPVQQQPQPF(P)	1				7.52288	1		966.97	1931.92	2	0.000709	0.3668			24119.2	45	60	0	BU-LMW-PCR52,AEI00668.1,AEI00680.1	190228_Chymo_alpha_Butte_6.711.711.2 File:"190228_Chymo_alpha_Butte_6.raw", NativeID:"controllerType=0 controllerNumber=1 scan=711" RTINSECONDS=749.0828
TRUE	TRUE	(L)SHQQQQQPVQQQPQPFPQ(Q)	1				8	1		720.019	2157.04	3	0.000197	0.09129			41764	45	62	0	BU-LMW-PCR52,AEI00668.1,AEI00680.1	190228_Chymo_alpha_Butte_6.728.728.3 File:"190228_Chymo_alpha_Butte_6.raw", NativeID:"controllerType=0 controllerNumber=1 scan=728" RTINSECONDS=762.4223
TRUE	TRUE	(L)SHQQQQQPVQQQPQPFPQ(Q)	0.99				3.82391	1		1079.53	2157.04	2	0.000271	0.1256			25785.6	45	62	0	BU-LMW-PCR52,AEI00668.1,AEI00680.1	190228_Chymo_alpha_Butte_6.732.732.2 File:"190228_Chymo_alpha_Butte_6.raw", NativeID:"controllerType=0 controllerNumber=1 scan=732" RTINSECONDS=764.9435
TRUE	TRUE	(L)SHQQQQQPVQQQPQPFPQ(Q)	0.97				3.38722	1		1079.53	2157.04	2	0.001492	0.6914			22081.2	45	62	0	BU-LMW-PCR52,AEI00668.1,AEI00680.1	190228_Chymo_alpha_Butte_6.729.729.2 File:"190228_Chymo_alpha_Butte_6.raw", NativeID:"controllerType=0 controllerNumber=1 scan=729" RTINSECONDS=762.7187
TRUE	TRUE	(L)SHQQQQQPVQQQPQPFPQQQPc(S)	1				9.74473	1	Carbamidomethyl (+57)	891.084	2670.23	3	-0.005827	-2.181			53543.1	45	66	0	BU-LMW-PCR52,AEI00668.1,AEI00680.1	190228_Chymo_alpha_Butte_6.826.826.3 File:"190228_Chymo_alpha_Butte_6.raw", NativeID:"controllerType=0 controllerNumber=1 scan=826" RTINSECONDS=827.5548
TRUE	TRUE	(L)SHQQQQQPVQQQPQPFPQQQPc(S)	1				8.05061	1	Carbamidomethyl (+57)	891.083	2670.23	3	-0.00839	-3.141			26869	45	66	0	BU-LMW-PCR52,AEI00668.1,AEI00680.1	190228_Chymo_alpha_Butte_6.823.823.3 File:"190228_Chymo_alpha_Butte_6.raw", NativeID:"controllerType=0 controllerNumber=1 scan=823" RTINSECONDS=825.2601
TRUE	TRUE	(P)VQQQPQPFPQQQP(C)	0.95				3	1		775.394	1548.77	2	0.004032	2.602			49041.1	53	65	0	BU-LMW-PCR52,AEI00668.1,AEI00680.1	190312_thermo_alpha_Butte_6.1545.1545.2 File:"190312_thermo_alpha_Butte_6.raw", NativeID:"controllerType=0 controllerNumber=1 scan=1545" RTINSECONDS=982.2064
TRUE	TRUE	(C)SQQQQPPLSQQQQPPF(S)	1				9.45593	1		933.461	1864.91	2	-0.000601	-0.3221			12205.9	67	82	0	AGK83246.1,AEI00662.1,ABV49594.1,AEI00668.1,AHN55188.1,AID62104.1,ABI21861.1,ACZ59821.1,ACV32579.1,AGK83399.1,AAT37861.1,ABM66829.1,ABM66827.1,AGK83144.1,AVY03617.1,AAT36483.1,AGK83315.1,BAB78738.1,AEI00660.1,ACZ51337.1,AEI00674.1,AEI00657.1,AEI00697.1,CS-LMW-B4|ACA63876.1,AEI00659.1,ABY58135.1,ABM91084.1,ACJ76983.1,CAA59339.1,ALN96403.1,ACP27643.1,ACZ59829.1,ALN96383.1,ACZ59827.1,AEI00672.1,ACR5…	190228_Chymo_alpha_Butte_6.1393.1393.2 File:"190228_Chymo_alpha_Butte_6.raw", NativeID:"controllerType=0 controllerNumber=1 scan=1393" RTINSECONDS=1344.0383
TRUE	TRUE	(C)SQQQQPPLSQQQQPPF(S)	1				8.85387	1		933.461	1864.91	2	-0.000357	-0.1913			13637.8	67	82	0	AGK83246.1,AEI00662.1,ABV49594.1,AEI00668.1,AHN55188.1,AID62104.1,ABI21861.1,ACZ59821.1,ACV32579.1,AGK83399.1,AAT37861.1,ABM66829.1,ABM66827.1,AGK83144.1,AVY03617.1,AAT36483.1,AGK83315.1,BAB78738.1,AEI00660.1,ACZ51337.1,AEI00674.1,AEI00657.1,AEI00697.1,CS-LMW-B4|ACA63876.1,AEI00659.1,ABY58135.1,ABM91084.1,ACJ76983.1,CAA59339.1,ALN96403.1,ACP27643.1,ACZ59829.1,ALN96383.1,ACZ59827.1,AEI00672.1,ACR5…	190228_Chymo_alpha_Butte_6.1395.1395.2 File:"190228_Chymo_alpha_Butte_6.raw", NativeID:"controllerType=0 controllerNumber=1 scan=1395" RTINSECONDS=1346.1449
TRUE	TRUE	(C)SQQQQPPLSQQQQPPFSQQQPPF(S)	0.99				6.95861	1		893.436	2677.29	3	-0.001494	-0.5578			14803.7	67	89	0	AGK83246.1,AEI00662.1,ABV49594.1,AEI00668.1,AHN55188.1,ABI21861.1,ACZ59821.1,ACV32579.1,AGK83399.1,AAT37861.1,ABM66829.1,AGK83144.1,AVY03617.1,AAT36483.1,AGK83315.1,BAB78738.1,ACZ51337.1,AEI00674.1,AEI00657.1,AEI00697.1,CS-LMW-B4|ACA63876.1,AEI00659.1,ABY58135.1,ACJ76983.1,CAA59339.1,ALN96403.1,ACP27643.1,ACZ59829.1,ALN96383.1,AEI00672.1,ACR56002.1,ACY08812.1,AEI00669.1,AHN55189.1,AVI69508.1,ABY5…	190228_Chymo_alpha_Butte_6.1945.1945.3 File:"190228_Chymo_alpha_Butte_6.raw", NativeID:"controllerType=0 controllerNumber=1 scan=1945" RTINSECONDS=1855.515
TRUE	TRUE	(Q)QQPPLSQQQQPPF(S)	0.99				3.72125	1		761.886	1521.76	2	-0.000205	-0.1346			13784.8	70	82	0	AGK83246.1,AEI00662.1,ABV49594.1,AEI00668.1,AHN55188.1,AID62104.1,ABI21861.1,ACZ59821.1,ACV32579.1,AGK83399.1,AAT37861.1,ABM66829.1,ABM66827.1,AGK83144.1,AVY03617.1,AAT36483.1,AGK83315.1,BAB78738.1,ALS92762.1,AEI00660.1,AGO31299.1,ACZ51337.1,AGO17742.1,AEI00674.1,AEI00657.1,AEI00697.1,CS-LMW-B4|ACA63876.1,AEI00659.1,ABY58135.1,ABM91084.1,ACJ76983.1,CAA59339.1,ALN96387.1,ALN96403.1,AAS10192.1,ACP2…	190228_Chymo_alpha_Butte_6.1390.1390.2 File:"190228_Chymo_alpha_Butte_6.raw", NativeID:"controllerType=0 controllerNumber=1 scan=1390" RTINSECONDS=1341.6382
TRUE	TRUE	(L)SQQQQPPFSQQQPPF(S)	0.99	62.98	41.986	29.77		2		886.423	1770.83	2	-0.002108	-1.19	1607.33		25609	75	89	0	AGK83246.1,AEI00662.1,ABV49594.1,AEI00668.1,AHN55188.1,ABI21861.1,ACZ59821.1,ACV32579.1,AGK83399.1,AAT37861.1,ABM66829.1,ALS92747.1,AGK83144.1,AVY03617.1,AAT36483.1,AGK83315.1,BAB78738.1,ACZ51337.1,AEI00674.1,AEI00657.1,AEI00697.1,CS-LMW-B4|ACA63876.1,AEI00659.1,ABY58135.1,ACJ76983.1,CAA59339.1,ALN96403.1,ACP27643.1,ACZ59829.1,ALN96383.1,AEI00672.1,ACR56002.1,AEI00663.1,ACY08812.1,AEI00669.1,AHN5…	190228_Chymo_alpha_Butte_6.1733.1733.2 File:"190228_Chymo_alpha_Butte_6.raw", NativeID:"controllerType=0 controllerNumber=1 scan=1733"
TRUE	TRUE	(L)SQQQQPPFSQQQPPF(S)	0.97				3.21467	2		886.421	1770.83	2	-0.004793	-2.705			19146.8	75	89	0	AGK83246.1,AEI00662.1,ABV49594.1,AEI00668.1,AHN55188.1,ABI21861.1,ACZ59821.1,ACV32579.1,AGK83399.1,AAT37861.1,ABM66829.1,ALS92747.1,AGK83144.1,AVY03617.1,AAT36483.1,AGK83315.1,BAB78738.1,ACZ51337.1,AEI00674.1,AEI00657.1,AEI00697.1,CS-LMW-B4|ACA63876.1,AEI00659.1,ABY58135.1,ACJ76983.1,CAA59339.1,ALN96403.1,ACP27643.1,ACZ59829.1,ALN96383.1,AEI00672.1,ACR56002.1,AEI00663.1,ACY08812.1,AEI00669.1,AHN5…	190228_Chymo_alpha_Butte_6.1735.1735.2 File:"190228_Chymo_alpha_Butte_6.raw", NativeID:"controllerType=0 controllerNumber=1 scan=1735" RTINSECONDS=1609.4326
TRUE	TRUE	(L)SQQQQPPFSQQQPPFSQQ(Q)	1				6.69897	1		1058	2113.98	2	6e-05	0.02837			10633.3	75	92	0	AGK83246.1,AEI00668.1,AHN55188.1,ABI21861.1,ACZ59821.1,ACV32579.1,AGK83399.1,AAT37861.1,ABM66829.1,ALS92747.1,AVY03617.1,AAT36483.1,BAB78738.1,AEI00697.1,CS-LMW-B4|ACA63876.1,ABY58135.1,ACJ76983.1,CAA59339.1,ALN96403.1,ACP27643.1,ACZ59829.1,ACY08812.1,AHN55189.1,AVI69508.1,ABY58127.1,ABE77188.1,ACZ59822.1,BAD69626.1,CAA59340.1,ABM66826.1,CDI40248.1,ACV32581.1,AEI00680.1,AGU91663.1,BAB78737.1,AGK8…	190228_Chymo_alpha_Butte_6.1455.1455.2 File:"190228_Chymo_alpha_Butte_6.raw", NativeID:"controllerType=0 controllerNumber=1 scan=1455" RTINSECONDS=1402.4678
TRUE	TRUE	(L)SQQQQPPFSQQQPPFSQQ(Q)	1				6.63827	1		1058	2113.98	2	0.000792	0.3745			11463.6	75	92	0	AGK83246.1,AEI00668.1,AHN55188.1,ABI21861.1,ACZ59821.1,ACV32579.1,AGK83399.1,AAT37861.1,ABM66829.1,ALS92747.1,AVY03617.1,AAT36483.1,BAB78738.1,AEI00697.1,CS-LMW-B4|ACA63876.1,ABY58135.1,ACJ76983.1,CAA59339.1,ALN96403.1,ACP27643.1,ACZ59829.1,ACY08812.1,AHN55189.1,AVI69508.1,ABY58127.1,ABE77188.1,ACZ59822.1,BAD69626.1,CAA59340.1,ABM66826.1,CDI40248.1,ACV32581.1,AEI00680.1,AGU91663.1,BAB78737.1,AGK8…	190228_Chymo_alpha_Butte_6.1458.1458.2 File:"190228_Chymo_alpha_Butte_6.raw", NativeID:"controllerType=0 controllerNumber=1 scan=1458" RTINSECONDS=1404.7499
TRUE	TRUE	(Q)QQQPPFSQQQPPF(S)	1				7.40894	1		778.878	1555.74	2	-0.000741	-0.476			16117.1	77	89	0	AGK83246.1,AEI00662.1,ABV49594.1,AEI00668.1,AHN55188.1,ABI21861.1,ACZ59821.1,ACV32579.1,AGK83399.1,BAD69625.1,AAT37861.1,ABM66829.1,ALS92747.1,AGK83144.1,AVY03617.1,AAT36483.1,AGK83315.1,BAB78738.1,ACZ51337.1,AEI00674.1,AEI00657.1,AEI00697.1,CS-LMW-B4|ACA63876.1,AEI00659.1,ABY58135.1,ACJ76983.1,CAA59339.1,BAE45625.1,ALN96403.1,ACP27643.1,ACZ59829.1,ALN96383.1,AGK83153.1,ACA63872.1,AEI00672.1,AGK8…	190228_Chymo_alpha_Butte_6.1757.1757.2 File:"190228_Chymo_alpha_Butte_6.raw", NativeID:"controllerType=0 controllerNumber=1 scan=1757" RTINSECONDS=1631.6978
TRUE	TRUE	(Q)QQQPPFSQQQPPF(S)	0.99				3.76955	1		778.878	1555.74	2	-0.000863	-0.5544			14158.2	77	89	0	AGK83246.1,AEI00662.1,ABV49594.1,AEI00668.1,AHN55188.1,ABI21861.1,ACZ59821.1,ACV32579.1,AGK83399.1,BAD69625.1,AAT37861.1,ABM66829.1,ALS92747.1,AGK83144.1,AVY03617.1,AAT36483.1,AGK83315.1,BAB78738.1,ACZ51337.1,AEI00674.1,AEI00657.1,AEI00697.1,CS-LMW-B4|ACA63876.1,AEI00659.1,ABY58135.1,ACJ76983.1,CAA59339.1,BAE45625.1,ALN96403.1,ACP27643.1,ACZ59829.1,ALN96383.1,AGK83153.1,ACA63872.1,AEI00672.1,AGK8…	190228_Chymo_alpha_Butte_6.1759.1759.2 File:"190228_Chymo_alpha_Butte_6.raw", NativeID:"controllerType=0 controllerNumber=1 scan=1759" RTINSECONDS=1633.7016
TRUE	TRUE	(P)FSQQQPPFSQQQQPS(F)	1				7.52288	2		881.416	1760.82	2	0.005753	3.265			26414	82	96	0	ACY08824.1,ABG23188.1,AEI00668.1,AFX69654.1	190312_thermo_alpha_Butte_6.1682.1682.2 File:"190312_thermo_alpha_Butte_6.raw", NativeID:"controllerType=0 controllerNumber=1 scan=1682" RTINSECONDS=1050.1963
TRUE	TRUE	(P)FSQQQPPFSQQQQPS(F)	0.98				3.55284	2		881.415	1760.82	2	0.004533	2.573			32017.5	82	96	0	ACY08824.1,ABG23188.1,AEI00668.1,AFX69654.1	190312_thermo_alpha_Butte_6.1686.1686.2 File:"190312_thermo_alpha_Butte_6.raw", NativeID:"controllerType=0 controllerNumber=1 scan=1686" RTINSECONDS=1052.381
TRUE	TRUE	(P)FSQQQPPFSQQQQPS(F)	0.97	53.41	46.3195	34.51		2		881.415	1760.82	2	0.004532	2.572	1052.38		51700.1	82	96	0	ACY08824.1,ABG23188.1,AEI00668.1,AFX69654.1	190312_thermo_alpha_Butte_6.1686.1686.2 File:"190312_thermo_alpha_Butte_6.raw", NativeID:"controllerType=0 controllerNumber=1 scan=1686"
TRUE	TRUE	(P)FSQQQPPFSQQQQPS(F)	0.95	49.32	46.2912	32.85		2		881.416	1760.82	2	0.005754	3.266	1050.2		42387.6	82	96	0	ACY08824.1,ABG23188.1,AEI00668.1,AFX69654.1	190312_thermo_alpha_Butte_6.1682.1682.2 File:"190312_thermo_alpha_Butte_6.raw", NativeID:"controllerType=0 controllerNumber=1 scan=1682"
TRUE	TRUE	(F)SQQQPPFSQQQQPSF(S)	1				4.30103	2		881.413	1760.81	2	0.00026	0.1476			17844.4	83	97	0	AEI00668.1	190228_Chymo_alpha_Butte_6.1461.1461.2 File:"190228_Chymo_alpha_Butte_6.raw", NativeID:"controllerType=0 controllerNumber=1 scan=1461" RTINSECONDS=1407.0218
TRUE	TRUE	(F)SQQQPPFSQQQQPSF(S)	0.99	44.04	41.7061	15.85		2		881.413	1760.81	2	0.0002601	0.1476	1407.02		25178.9	83	97	0	AEI00668.1	190228_Chymo_alpha_Butte_6.1461.1461.2 File:"190228_Chymo_alpha_Butte_6.raw", NativeID:"controllerType=0 controllerNumber=1 scan=1461"
TRUE	TRUE	(F)SQQQPPFSQQQQPSF(S)	0.98				3.27572	2		881.413	1760.81	2	-0.000838	-0.4756			11900.2	83	97	0	AEI00668.1	190228_Chymo_alpha_Butte_6.1457.1457.2 File:"190228_Chymo_alpha_Butte_6.raw", NativeID:"controllerType=0 controllerNumber=1 scan=1457" RTINSECONDS=1404.4356
TRUE	TRUE	(S)FSQQQQPPFSQQQPPFSQQQQPVLPQQPS(F)	0.95				4.65758	2		1122.22	3363.64	3	0.008949	2.66			8937.82	97	125	0	AEI00668.1,AEI00680.1	190312_thermo_alpha_Butte_6.2870.2870.3 File:"190312_thermo_alpha_Butte_6.raw", NativeID:"controllerType=0 controllerNumber=1 scan=2870" RTINSECONDS=1965.1106
TRUE	TRUE	(S)FSQQQQPPFSQQQPPFSQQQQPVLPQQPS(F)	0.95	24.93	36.3165	0		2		1122.22	3363.64	3	0.008948	2.659	1965.11		16748.4	97	125	0	AEI00668.1,AEI00680.1	190312_thermo_alpha_Butte_6.2870.2870.3 File:"190312_thermo_alpha_Butte_6.raw", NativeID:"controllerType=0 controllerNumber=1 scan=2870"
TRUE	TRUE	(P)FSQQQPPFSQQQQP(V)	0.98	60.88	46.3238	10.38		2		837.9	1673.78	2	0.004916	2.935	1139.16		76824.4	105	118	0	AGK83246.1,AHN55186.1,AEI00668.1,AHN55188.1,ACZ59821.1,AGK83399.1,BAD69625.1,ABM66829.1,ALS92747.1,BAB78738.1,ALS92762.1,CS-LMW-B4|ACA63876.1,ABY58135.1,ACJ76983.1,CAA59339.1,BAE45625.1,ACP27643.1,ACZ59829.1,AGK83153.1,ACA63872.1,AGK83155.1,ACY08812.1,ABG23188.1,AHN55189.1,AVI69508.1,ABY58127.1,AVI69506.1,ACZ59822.1,BAD69626.1,ABM66826.1,CDI40248.1,ACV32581.1,AEI00680.1,AGU91663.1,AGK83335.1,BAI3…	190312_thermo_alpha_Butte_6.1828.1828.2 File:"190312_thermo_alpha_Butte_6.raw", NativeID:"controllerType=0 controllerNumber=1 scan=1828"
TRUE	TRUE	(P)FSQQQPPFSQQQQP(V)	0.95				3.06048	2		837.9	1673.79	2	0.005405	3.227			119572	105	118	0	AGK83246.1,AHN55186.1,AEI00668.1,AHN55188.1,ACZ59821.1,AGK83399.1,BAD69625.1,ABM66829.1,ALS92747.1,BAB78738.1,ALS92762.1,CS-LMW-B4|ACA63876.1,ABY58135.1,ACJ76983.1,CAA59339.1,BAE45625.1,ACP27643.1,ACZ59829.1,AGK83153.1,ACA63872.1,AGK83155.1,ACY08812.1,ABG23188.1,AHN55189.1,AVI69508.1,ABY58127.1,AVI69506.1,ACZ59822.1,BAD69626.1,ABM66826.1,CDI40248.1,ACV32581.1,AEI00680.1,AGU91663.1,AGK83335.1,BAI3…	190312_thermo_alpha_Butte_6.1833.1833.2 File:"190312_thermo_alpha_Butte_6.raw", NativeID:"controllerType=0 controllerNumber=1 scan=1833" RTINSECONDS=1141.5576
TRUE	TRUE	(F)SQQQQPVLPQQPSF(S)	0.97	35.73	41.1341	0		2		806.411	1610.81	2	0.001268	0.7867	1572.71		39167.4	113	126	0	AGO17742.1,AEI00668.1,AEI00680.1,BAD12055.1,ACA63866.1	190228_Chymo_alpha_Butte_6.1698.1698.2 File:"190228_Chymo_alpha_Butte_6.raw", NativeID:"controllerType=0 controllerNumber=1 scan=1698"
TRUE	TRUE	(F)SQQQQPVLPQQPSF(S)	0.97				3.10791	2		806.41	1610.81	2	0.001023	0.6347			35796	113	126	0	AGO17742.1,AEI00668.1,AEI00680.1,BAD12055.1,ACA63866.1	190228_Chymo_alpha_Butte_6.1700.1700.2 File:"190228_Chymo_alpha_Butte_6.raw", NativeID:"controllerType=0 controllerNumber=1 scan=1700" RTINSECONDS=1574.6312
TRUE	TRUE	(F)SQQQQPVLPQQPSF(S)	0.96	33.36	41.1438	0		2		806.41	1610.81	2	0.001022	0.6341	1574.63		49691.6	113	126	0	AGO17742.1,AEI00668.1,AEI00680.1,BAD12055.1,ACA63866.1	190228_Chymo_alpha_Butte_6.1700.1700.2 File:"190228_Chymo_alpha_Butte_6.raw", NativeID:"controllerType=0 controllerNumber=1 scan=1700"
TRUE	TRUE	(F)SQQQQPVLPQQPSFSQQ(Q)	1				5.20761	1		977.985	1953.96	2	0.000627	0.3207			19769.1	113	129	0	AGO17742.1,AEI00668.1,AEI00680.1,BAD12055.1,ACA63866.1	190228_Chymo_alpha_Butte_6.1414.1414.2 File:"190228_Chymo_alpha_Butte_6.raw", NativeID:"controllerType=0 controllerNumber=1 scan=1414" RTINSECONDS=1371.0611
TRUE	TRUE	(F)SQQQQPVLPQQPSFSQQ(Q)	0.99				3.95861	1		977.985	1953.96	2	0.000382	0.1954			39356.7	113	129	0	AGO17742.1,AEI00668.1,AEI00680.1,BAD12055.1,ACA63866.1	190228_Chymo_alpha_Butte_6.1417.1417.2 File:"190228_Chymo_alpha_Butte_6.raw", NativeID:"controllerType=0 controllerNumber=1 scan=1417" RTINSECONDS=1373.3676
TRUE	TRUE	(Q)QQPVLPQQPSF(S)	0.95				2.85387	1		634.836	1267.66	2	0.000443	0.3492			42956.8	116	126	0	ACN93756.1,ACN93766.1,AGO17742.1,ACN93757.1,ACN93758.1,ACN93763.1,ACN93762.1,AEI00668.1,ACN93764.1,ACN93759.1,BAD12055.1,AEI00680.1,ACN93783.1,ACN93761.1,ACN93772.1,ACN93760.1,ABY61036.1,ACA63866.1	190228_Chymo_alpha_Butte_6.1718.1718.2 File:"190228_Chymo_alpha_Butte_6.raw", NativeID:"controllerType=0 controllerNumber=1 scan=1718" RTINSECONDS=1592.5391
TRUE	TRUE	(F)SQQQLPPFSQQQPPF(S)	0.99				4.02228	2		878.937	1755.86	2	0.001812	1.031			16238.9	127	141	0	AEI00668.1,AEI00680.1	190228_Chymo_alpha_Butte_6.2054.2054.2 File:"190228_Chymo_alpha_Butte_6.raw", NativeID:"controllerType=0 controllerNumber=1 scan=2054" RTINSECONDS=1980.4424
TRUE	TRUE	(F)SQQQLPPFSQQQPPF(S)	0.99	43.37	41.5827	11.93		2		878.937	1755.86	2	0.001202	0.6842	1982.56		30186.6	127	141	0	AEI00668.1,AEI00680.1	190228_Chymo_alpha_Butte_6.2056.2056.2 File:"190228_Chymo_alpha_Butte_6.raw", NativeID:"controllerType=0 controllerNumber=1 scan=2056"
TRUE	TRUE	(F)SQQQLPPFSQQQPPF(S)	0.98				3.67778	2		878.937	1755.86	2	0.001201	0.6836			18575.1	127	141	0	AEI00668.1,AEI00680.1	190228_Chymo_alpha_Butte_6.2056.2056.2 File:"190228_Chymo_alpha_Butte_6.raw", NativeID:"controllerType=0 controllerNumber=1 scan=2056" RTINSECONDS=1982.558
TRUE	TRUE	(F)SQQQLPPFSQQQPPF(S)	0.97	44.37	41.5158	15		2		878.937	1755.86	2	0.001812	1.031	1980.44		27409.8	127	141	0	AEI00668.1,AEI00680.1	190228_Chymo_alpha_Butte_6.2054.2054.2 File:"190228_Chymo_alpha_Butte_6.raw", NativeID:"controllerType=0 controllerNumber=1 scan=2054"
TRUE	TRUE	(F)SQQQQPVLPQQPPF(S)	1	57.6	41.4117	0		2		811.42	1620.83	2	-1.942e-06	-0.001197	1733.46		31348.3	142	155	0	AAV91994.1,AEI00689.1,BU-LMW13,AGU91668.1,BU-LMW14,AGO17757.1,ALN96390.1,ACZ59821.1,BAB78751.1,BAD69625.1,ABM66829.1,AHN55171.1,AGO17742.1,AGO17765.1,AGO17746.1,AGO17769.1,AGU91675.1,AGU91698.1,ACZ59832.1,AGO17761.1,ALN96387.1,CS-LMW-D6|BU-LMW7|ABC84361.1,AVY03606.1,AGK83153.1,BU-LMW5,AAW28853.1,AFK29758.1,AGU91669.1,AAV91995.1,ACX46513.1,ABG23188.1,AHN55187.1,AGO17756.1,AGU91665.1,ACX46517.1,AVI…	190228_Chymo_alpha_Butte_6.1834.1834.2 File:"190228_Chymo_alpha_Butte_6.raw", NativeID:"controllerType=0 controllerNumber=1 scan=1834"
TRUE	TRUE	(F)SQQQQPVLPQQPPF(S)	0.97	49.7	41.4136	0		2		811.42	1620.83	2	-0.0011	-0.6782	1731.35		26603.4	142	155	0	AAV91994.1,AEI00689.1,BU-LMW13,AGU91668.1,BU-LMW14,AGO17757.1,ALN96390.1,ACZ59821.1,BAB78751.1,BAD69625.1,ABM66829.1,AHN55171.1,AGO17742.1,AGO17765.1,AGO17746.1,AGO17769.1,AGU91675.1,AGU91698.1,ACZ59832.1,AGO17761.1,ALN96387.1,CS-LMW-D6|BU-LMW7|ABC84361.1,AVY03606.1,AGK83153.1,BU-LMW5,AAW28853.1,AFK29758.1,AGU91669.1,AAV91995.1,ACX46513.1,ABG23188.1,AHN55187.1,AGO17756.1,AGU91665.1,ACX46517.1,AVI…	190228_Chymo_alpha_Butte_6.1832.1832.2 File:"190228_Chymo_alpha_Butte_6.raw", NativeID:"controllerType=0 controllerNumber=1 scan=1832"
TRUE	TRUE	(F)SQQQQPILPQQPPF(S)	0.99				4.09152	2		818.429	1634.84	2	0.001144	0.6993			21269.7	156	169	0	AGK83246.1,BU-LMW13,ACY08812.1,AHN55186.1,ACZ59831.1,ACZ59832.1,CS-LMW-B4|ACA63876.1,ACZ59822.1,CAA59339.1,AGK83399.1,BAD69625.1,BAE45625.1,BAD69626.1,ACP27642.1,BU-LMW-PCR52,ACP27643.1,AGU91702.1,AEI00680.1,AGU91663.1,AGK83153.1,ACA63872.1	190228_Chymo_alpha_Butte_6.1951.1951.2 File:"190228_Chymo_alpha_Butte_6.raw", NativeID:"controllerType=0 controllerNumber=1 scan=1951" RTINSECONDS=1860.3989
TRUE	TRUE	(F)SQQQQPILPQQPPF(S)	0.99	42.82	40.7918	0		2		818.429	1634.84	2	0.001144	0.6994	1860.4		31230.8	156	169	0	AGK83246.1,BU-LMW13,ACY08812.1,AHN55186.1,ACZ59831.1,ACZ59832.1,CS-LMW-B4|ACA63876.1,ACZ59822.1,CAA59339.1,AGK83399.1,BAD69625.1,BAE45625.1,BAD69626.1,ACP27642.1,BU-LMW-PCR52,ACP27643.1,AGU91702.1,AEI00680.1,AGU91663.1,AGK83153.1,ACA63872.1	190228_Chymo_alpha_Butte_6.1951.1951.2 File:"190228_Chymo_alpha_Butte_6.raw", NativeID:"controllerType=0 controllerNumber=1 scan=1951"
TRUE	TRUE	(F)SQQQQPILPQQPPF(S)	0.97	43.42	40.8146	0		2		818.429	1634.84	2	0.001754	1.072	1862.51		20012.7	156	169	0	AGK83246.1,BU-LMW13,ACY08812.1,AHN55186.1,ACZ59831.1,ACZ59832.1,CS-LMW-B4|ACA63876.1,ACZ59822.1,CAA59339.1,AGK83399.1,BAD69625.1,BAE45625.1,BAD69626.1,ACP27642.1,BU-LMW-PCR52,ACP27643.1,AGU91702.1,AEI00680.1,AGU91663.1,AGK83153.1,ACA63872.1	190228_Chymo_alpha_Butte_6.1953.1953.2 File:"190228_Chymo_alpha_Butte_6.raw", NativeID:"controllerType=0 controllerNumber=1 scan=1953"
TRUE	TRUE	(P)ILPQQPPFSQQQQQPVLPQQQ(I)	0.98	31.64	37.6462	22.1		2		819.77	2456.29	3	0.005827	2.371	1756.61		51445.4	162	182	0	BU-LMW13,BU-LMW-PCR52,AEI00680.1,BU-LMW-PCR28	190312_thermo_alpha_Butte_6.2690.2690.3 File:"190312_thermo_alpha_Butte_6.raw", NativeID:"controllerType=0 controllerNumber=1 scan=2690"
TRUE	TRUE	(P)FSQQQQQPVLPQQQ(I)	1				5.74473	2		842.429	1682.84	2	0.004756	2.824			29878.8	169	182	0	AGO17742.1,BU-LMW13,AEI00668.1,BU-LMW-PCR28,ALS92747.1,ABM66826.1,ABY40382.1,BU-LMW-PCR52,ACZ59829.1,AEI00680.1	190312_thermo_alpha_Butte_6.1520.1520.2 File:"190312_thermo_alpha_Butte_6.raw", NativeID:"controllerType=0 controllerNumber=1 scan=1520" RTINSECONDS=969.2067
TRUE	TRUE	(P)FSQQQQQPVLPQQQ(I)	0.99				3.79588	2		842.428	1682.84	2	0.004267	2.534			28665.9	169	182	0	AGO17742.1,BU-LMW13,AEI00668.1,BU-LMW-PCR28,ALS92747.1,ABM66826.1,ABY40382.1,BU-LMW-PCR52,ACZ59829.1,AEI00680.1	190312_thermo_alpha_Butte_6.1523.1523.2 File:"190312_thermo_alpha_Butte_6.raw", NativeID:"controllerType=0 controllerNumber=1 scan=1523" RTINSECONDS=971.0845
TRUE	TRUE	(P)FSQQQQQPVLPQQQ(I)	0.95	47.6	45.0424	30.03		2		842.428	1682.84	2	0.004268	2.535	971.084		40908.1	169	182	0	AGO17742.1,BU-LMW13,AEI00668.1,BU-LMW-PCR28,ALS92747.1,ABM66826.1,ABY40382.1,BU-LMW-PCR52,ACZ59829.1,AEI00680.1	190312_thermo_alpha_Butte_6.1523.1523.2 File:"190312_thermo_alpha_Butte_6.raw", NativeID:"controllerType=0 controllerNumber=1 scan=1523"
TRUE	TRUE	(F)SQQQQQPVLPQQQIL(F)	1	61.23	39.5371	32.02		2		881.977	1761.94	2	0.00127	0.7204	1644.11		50231.7	170	184	0	AGO17742.1,BU-LMW13,BU-LMW-PCR52,AEI00668.1,AEI00680.1,BU-LMW-PCR28	190228_Chymo_alpha_Butte_6.1769.1769.2 File:"190228_Chymo_alpha_Butte_6.raw", NativeID:"controllerType=0 controllerNumber=1 scan=1769"
TRUE	TRUE	(F)SQQQQQPVLPQQQIL(F)	0.99	40.78	39.5828	14.08		2		881.976	1761.94	2	0.0007801	0.4425	1641.99		28133	170	184	0	AGO17742.1,BU-LMW13,BU-LMW-PCR52,AEI00668.1,AEI00680.1,BU-LMW-PCR28	190228_Chymo_alpha_Butte_6.1767.1767.2 File:"190228_Chymo_alpha_Butte_6.raw", NativeID:"controllerType=0 controllerNumber=1 scan=1767"
TRUE	TRUE	(F)SQQQQQPVLPQQQILF(V)	1	54.64	39.937	39.94		2		955.51	1909.01	2	0.0001301	0.06809	2174.08		23648.7	170	185	0	AGO17742.1,BU-LMW13,BU-LMW-PCR52,AEI00668.1,AEI00680.1,BU-LMW-PCR28	190228_Chymo_alpha_Butte_6.2179.2179.2 File:"190228_Chymo_alpha_Butte_6.raw", NativeID:"controllerType=0 controllerNumber=1 scan=2179"
TRUE	TRUE	(F)SQQQQQPVLPQQQILF(V)	0.99				3.58503	2		955.51	1909.01	2	0.00013	0.06806			17995.9	170	185	0	AGO17742.1,BU-LMW13,BU-LMW-PCR52,AEI00668.1,AEI00680.1,BU-LMW-PCR28	190228_Chymo_alpha_Butte_6.2179.2179.2 File:"190228_Chymo_alpha_Butte_6.raw", NativeID:"controllerType=0 controllerNumber=1 scan=2179" RTINSECONDS=2174.0808
TRUE	TRUE	(F)SQQQQQPVLPQQQILF(V)	0.98	36.07	39.9344	25.13		2		955.511	1909.01	2	0.0006181	0.3236	2176.2		70121.4	170	185	0	AGO17742.1,BU-LMW13,BU-LMW-PCR52,AEI00668.1,AEI00680.1,BU-LMW-PCR28	190228_Chymo_alpha_Butte_6.2181.2181.2 File:"190228_Chymo_alpha_Butte_6.raw", NativeID:"controllerType=0 controllerNumber=1 scan=2181"
TRUE	TRUE	(Q)QQQPVLPQQQILF(V)	0.95				3.00436	1		783.937	1565.86	2	0.001625	1.037			44105.6	173	185	0	AGO17742.1,BU-LMW13,BU-LMW-PCR52,AEI00668.1,AEI00680.1,BU-LMW-PCR28	190228_Chymo_alpha_Butte_6.2208.2208.2 File:"190228_Chymo_alpha_Butte_6.raw", NativeID:"controllerType=0 controllerNumber=1 scan=2208" RTINSECONDS=2208.2272
TRUE	TRUE	(L)QQLNPcKVF(L)	0.98	40.23	41.2707	0		2	Carbamidomethyl (+57)	567.292	1132.57	2	-0.0002372	-0.2093	1150.27		79738.7	192	200	0	ACN93777.1,ACC60292.1,BU-LMW13,AAZ76360.1,AEI00662.1,AGU91668.1,AHN55186.1,BU-LMW14,ACX46516.1,AGO17757.1,AID62104.1,CAC05403.1,ACN93754.1,ACY08830.1,ALN96390.1,ACX46117.1,ACV32577.1,AVY03595.1,AFX69647.1,AGK83399.1,BAB78751.1,ABV72244.1,AFX69650.1,CS-LMW-D7|BAB78758.1,AVY03617.1,ABG45899.1,AAT36483.1,AGK83315.1,ADH51278.1,ACN93788.1,AEI00674.1,AGO17746.1,ACN93765.1,AEI00697.1,AGO17769.1,AEI00659…	190228_Chymo_alpha_Butte_6.1169.1169.2 File:"190228_Chymo_alpha_Butte_6.raw", NativeID:"controllerType=0 controllerNumber=1 scan=1169"
TRUE	TRUE	(L)QQLNPcKVF(L)	0.97	34.36	41.208	0		2	Carbamidomethyl (+57)	567.292	1132.57	2	6.757e-06	0.00596	1153.02		117942	192	200	0	ACN93777.1,ACC60292.1,BU-LMW13,AAZ76360.1,AEI00662.1,AGU91668.1,AHN55186.1,BU-LMW14,ACX46516.1,AGO17757.1,AID62104.1,CAC05403.1,ACN93754.1,ACY08830.1,ALN96390.1,ACX46117.1,ACV32577.1,AVY03595.1,AFX69647.1,AGK83399.1,BAB78751.1,ABV72244.1,AFX69650.1,CS-LMW-D7|BAB78758.1,AVY03617.1,ABG45899.1,AAT36483.1,AGK83315.1,ADH51278.1,ACN93788.1,AEI00674.1,AGO17746.1,ACN93765.1,AEI00697.1,AGO17769.1,AEI00659…	190228_Chymo_alpha_Butte_6.1174.1174.2 File:"190228_Chymo_alpha_Butte_6.raw", NativeID:"controllerType=0 controllerNumber=1 scan=1174"
TRUE	TRUE	(F)LQQQcSPVAMPQ(S)	0.97				3.10791	1	Carbamidomethyl (+57)	693.829	1385.64	2	0.0003157	0.2277			16580.4	201	212	0	BU-LMW13,AAZ76360.1,AEI00662.1,AHN55186.1,ACX46516.1,ACY08830.1,ACX46117.1,ACV32577.1,AVY03595.1,AGK83399.1,AFK13673.1,AAV75994.1,ABV72244.1,AFX69650.1,CS-LMW-D7|BAB78758.1,AVY03617.1,AAT36483.1,AGK83315.1,ADH51278.1,AEI00674.1,AEI00697.1,AEI00659.1,ACP27641.1,BU-LMW-PCR52,ACT98429.1,AFX69662.1,ALN96401.1,ACR56002.1,XP_020160681.1,AEI00663.1,AVI69506.1,ABY40387.1,AFX69669.1,ABV03149.1,P04729.1,AF…	190228_Chymo_alpha_Butte_6.1048.1048.2 File:"190228_Chymo_alpha_Butte_6.raw", NativeID:"controllerType=0 controllerNumber=1 scan=1048" RTINSECONDS=1030.1013
TRUE	TRUE	(F)LQQQcSPVAmPQSL(A)	0.99				3.85387	2	Carbamidomethyl (+57), Oxidation (+16)	801.884	1601.75	2	-0.0007143	-0.4457			15404.9	201	214	0	BU-LMW13,AEI00662.1,AHN55186.1,ACZ59821.1,AGK83399.1,BAD69625.1,ABM66829.1,AVY03617.1,AAT36483.1,AGK83315.1,AGO17742.1,AEI00674.1,AEI00697.1,ACZ59832.1,AEI00659.1,ACP27641.1,BU-LMW-PCR52,ALN96383.1,AGK83153.1,ACR56002.1,AEI00663.1,AVI69506.1,ACZ59822.1,CAA59340.1,CDI40248.1,ACV32581.1,AGK83335.1,BAI39601.1,ACA63866.1,CAD61021.1,AEI00656.1,CAA74550.1,CS-LMW-D8|ABY58134.1,ACP27642.1,ABY40383.1,AGK8…	190228_Chymo_alpha_Butte_6.1143.1143.2 File:"190228_Chymo_alpha_Butte_6.raw", NativeID:"controllerType=0 controllerNumber=1 scan=1143" RTINSECONDS=1128.6032
TRUE	TRUE	(F)LQQQcSPVAmPQSL(A)	0.98	55.88	41.7981	24.17		2	Carbamidomethyl (+57), Oxidation (+16)	801.884	1601.75	2	-0.0007143	-0.4456	1128.6		24211.8	201	214	0	BU-LMW13,AEI00662.1,AHN55186.1,ACZ59821.1,AGK83399.1,BAD69625.1,ABM66829.1,AVY03617.1,AAT36483.1,AGK83315.1,AGO17742.1,AEI00674.1,AEI00697.1,ACZ59832.1,AEI00659.1,ACP27641.1,BU-LMW-PCR52,ALN96383.1,AGK83153.1,ACR56002.1,AEI00663.1,AVI69506.1,ACZ59822.1,CAA59340.1,CDI40248.1,ACV32581.1,AGK83335.1,BAI39601.1,ACA63866.1,CAD61021.1,AEI00656.1,CAA74550.1,CS-LMW-D8|ABY58134.1,ACP27642.1,ABY40383.1,AGK8…	190228_Chymo_alpha_Butte_6.1143.1143.2 File:"190228_Chymo_alpha_Butte_6.raw", NativeID:"controllerType=0 controllerNumber=1 scan=1143"
TRUE	TRUE	(Q)LLQIPQQSRY(E)	0.99				4.11919	1		623.351	1244.69	2	0.000215	0.1726			74332	236	245	0	AGO17742.1,BU-LMW13,BU-LMW-PCR52,AEI00668.1,AEI00680.1	190228_Chymo_alpha_Butte_6.1231.1231.2 File:"190228_Chymo_alpha_Butte_6.raw", NativeID:"controllerType=0 controllerNumber=1 scan=1231" RTINSECONDS=1198.6313
TRUE	TRUE	(Q)LLQIPQQSRY(E)	0.99				4	1		623.351	1244.69	2	0.000215	0.1726			61078	236	245	0	AGO17742.1,BU-LMW13,BU-LMW-PCR52,AEI00668.1,AEI00680.1	190228_Chymo_alpha_Butte_6.1227.1227.2 File:"190228_Chymo_alpha_Butte_6.raw", NativeID:"controllerType=0 controllerNumber=1 scan=1227" RTINSECONDS=1196.2006
TRUE	TRUE	(Q)LLQIPQQSRY(E)	0.98				3.60206	1		623.353	1244.69	2	0.004243	3.406			73370.1	236	245	0	AGO17742.1,BU-LMW13,BU-LMW-PCR52,AEI00668.1,AEI00680.1	190312_thermo_alpha_Butte_6.1965.1965.2 File:"190312_thermo_alpha_Butte_6.raw", NativeID:"controllerType=0 controllerNumber=1 scan=1965" RTINSECONDS=1230.783
TRUE	TRUE	(Q)LLQIPQQSRYE(A)	0.98	57.36	44.8954	32.38		2		687.875	1373.73	2	0.004002	2.911	1251.37		98590.2	236	246	0	AGO17742.1,BU-LMW13,BU-LMW-PCR52,AEI00668.1,AEI00680.1	190312_thermo_alpha_Butte_6.2011.2011.2 File:"190312_thermo_alpha_Butte_6.raw", NativeID:"controllerType=0 controllerNumber=1 scan=2011"
TRUE	TRUE	(Q)LLQIPQQSRYEA(I)	1				7.58503	2		723.393	1444.77	2	0.004133	2.859			107642	236	247	0	AGO17742.1,BU-LMW13,BU-LMW-PCR52,AEI00668.1,AEI00680.1	190312_thermo_alpha_Butte_6.2046.2046.2 File:"190312_thermo_alpha_Butte_6.raw", NativeID:"controllerType=0 controllerNumber=1 scan=2046" RTINSECONDS=1285.9433
TRUE	TRUE	(Q)LLQIPQQSRYEA(I)	1				6.63827	2		723.393	1444.77	2	0.003523	2.437			209142	236	247	0	AGO17742.1,BU-LMW13,BU-LMW-PCR52,AEI00668.1,AEI00680.1	190312_thermo_alpha_Butte_6.2048.2048.2 File:"190312_thermo_alpha_Butte_6.raw", NativeID:"controllerType=0 controllerNumber=1 scan=2048" RTINSECONDS=1287.5751
TRUE	TRUE	(L)LQIPQQSRY(E)	0.99	48.3	39.8367	30.31		2		566.809	1131.6	2	8.606e-05	0.07598	885.081		308806	237	245	0	AGO17742.1,BU-LMW13,BU-LMW-PCR52,AEI00668.1,AEI00680.1	190228_Chymo_alpha_Butte_6.880.880.2 File:"190228_Chymo_alpha_Butte_6.raw", NativeID:"controllerType=0 controllerNumber=1 scan=880"
TRUE	TRUE	(L)LQIPQQSRY(E)	0.97	34.2	39.8336	19.52		2		566.809	1131.6	2	0.0006961	0.6146	883.266		176354	237	245	0	AGO17742.1,BU-LMW13,BU-LMW-PCR52,AEI00668.1,AEI00680.1	190228_Chymo_alpha_Butte_6.878.878.2 File:"190228_Chymo_alpha_Butte_6.raw", NativeID:"controllerType=0 controllerNumber=1 scan=878"
TRUE	TRUE	(L)qIPQQSRY(E)	0.97	33.23	40.4143	19.06		2	Gln->pyro-Glu (-17)	501.754	1001.49	2	0.0008704	0.8683	903.505		67616.5	238	245	0	AGO17742.1,BU-LMW13,BU-LMW-PCR52,AEI00668.1,AEI00680.1	190228_Chymo_alpha_Butte_6.902.902.2 File:"190228_Chymo_alpha_Butte_6.raw", NativeID:"controllerType=0 controllerNumber=1 scan=902"
TRUE	TRUE	(L)qIPQQSRY(E)	0.96	32.16	40.4143	19.32		2	Gln->pyro-Glu (-17)	501.754	1001.49	2	0.0006264	0.6249	905.326		65954.2	238	245	0	AGO17742.1,BU-LMW13,BU-LMW-PCR52,AEI00668.1,AEI00680.1	190228_Chymo_alpha_Butte_6.904.904.2 File:"190228_Chymo_alpha_Butte_6.raw", NativeID:"controllerType=0 controllerNumber=1 scan=904"
TRUE	TRUE	(Y)SIILQEQQQVQ(G)	0.99				3.82391	1		657.357	1312.7	2	-4.3e-05	-0.03273			44481.7	254	264	0	AGO17742.1,BU-LMW13,AEI00668.1,AFX69644.1,AFX69658.1,BAD12055.1,AAX98172.1,BU-LMW-PCR52,AEI00680.1,AAX98171.1,ACA63866.1	190228_Chymo_alpha_Butte_6.1149.1149.2 File:"190228_Chymo_alpha_Butte_6.raw", NativeID:"controllerType=0 controllerNumber=1 scan=1149" RTINSECONDS=1137.7426
TRUE	TRUE	(Y)SIILQEQQQVQ(G)	0.98				3.5376	1		657.357	1312.7	2	0.000445	0.3387			89552.4	254	264	0	AGO17742.1,BU-LMW13,AEI00668.1,AFX69644.1,AFX69658.1,BAD12055.1,AAX98172.1,BU-LMW-PCR52,AEI00680.1,AAX98171.1,ACA63866.1	190228_Chymo_alpha_Butte_6.1151.1151.2 File:"190228_Chymo_alpha_Butte_6.raw", NativeID:"controllerType=0 controllerNumber=1 scan=1151" RTINSECONDS=1139.8068
TRUE	TRUE	(S)IILQEQQQVQGS(I)	1				4.49485	2		685.869	1369.72	2	0.003237	2.362			76635.3	255	266	0	AGO17742.1,BU-LMW13,AEI00668.1,AFX69644.1,AFX69658.1,BAD12055.1,AAX98172.1,BU-LMW-PCR52,AEI00680.1,AAX98171.1,ACA63866.1	190312_thermo_alpha_Butte_6.1530.1530.2 File:"190312_thermo_alpha_Butte_6.raw", NativeID:"controllerType=0 controllerNumber=1 scan=1530" RTINSECONDS=975.0779
TRUE	TRUE	(S)IILQEQQQVQGS(I)	0.99				3.82391	2		685.869	1369.72	2	0.003481	2.54			93061.4	255	266	0	AGO17742.1,BU-LMW13,AEI00668.1,AFX69644.1,AFX69658.1,BAD12055.1,AAX98172.1,BU-LMW-PCR52,AEI00680.1,AAX98171.1,ACA63866.1	190312_thermo_alpha_Butte_6.1525.1525.2 File:"190312_thermo_alpha_Butte_6.raw", NativeID:"controllerType=0 controllerNumber=1 scan=1525" RTINSECONDS=972.7092
TRUE	TRUE	(S)IILQEQQQVQGS(I)	0.98	61.69	44.5346	25.71		2		685.869	1369.72	2	0.003238	2.362	975.078		130811	255	266	0	AGO17742.1,BU-LMW13,AEI00668.1,AFX69644.1,AFX69658.1,BAD12055.1,AAX98172.1,BU-LMW-PCR52,AEI00680.1,AAX98171.1,ACA63866.1	190312_thermo_alpha_Butte_6.1530.1530.2 File:"190312_thermo_alpha_Butte_6.raw", NativeID:"controllerType=0 controllerNumber=1 scan=1530"
TRUE	TRUE	(S)IILQEQQQVQGS(I)	0.98	60.76	44.5332	26.72		2		685.869	1369.72	2	0.003482	2.54	972.709		164355	255	266	0	AGO17742.1,BU-LMW13,AEI00668.1,AFX69644.1,AFX69658.1,BAD12055.1,AAX98172.1,BU-LMW-PCR52,AEI00680.1,AAX98171.1,ACA63866.1	190312_thermo_alpha_Butte_6.1525.1525.2 File:"190312_thermo_alpha_Butte_6.raw", NativeID:"controllerType=0 controllerNumber=1 scan=1525"
TRUE	TRUE	(S)IILQEQQQVQGSIQTQQQQPQE(L)	1				11.5686	2		860.443	2578.31	3	0.007798	3.023			25426.6	255	276	0	BU-LMW13,BU-LMW-PCR52,AEI00668.1,AEI00680.1	190312_thermo_alpha_Butte_6.2193.2193.3 File:"190312_thermo_alpha_Butte_6.raw", NativeID:"controllerType=0 controllerNumber=1 scan=2193" RTINSECONDS=1376.9744
TRUE	TRUE	(S)IILQEQQQVQGSIQTQQQQPQE(L)	1	42.72	38.9426	0		2		860.443	2578.31	3	0.009262	3.591	1375.06		33046.5	255	276	0	BU-LMW13,BU-LMW-PCR52,AEI00668.1,AEI00680.1	190312_thermo_alpha_Butte_6.2190.2190.3 File:"190312_thermo_alpha_Butte_6.raw", NativeID:"controllerType=0 controllerNumber=1 scan=2190"
TRUE	TRUE	(S)IILQEQQQVQGSIQTQQQQPQE(L)	0.98				5.58503	2		860.443	2578.31	3	0.009263	3.591			17126.2	255	276	0	BU-LMW13,BU-LMW-PCR52,AEI00668.1,AEI00680.1	190312_thermo_alpha_Butte_6.2190.2190.3 File:"190312_thermo_alpha_Butte_6.raw", NativeID:"controllerType=0 controllerNumber=1 scan=2190" RTINSECONDS=1375.0567
TRUE	TRUE	(Q)VQGSIQTQQQQPQE(L)	0.99	77.92	46.1489	0		2		799.895	1597.77	2	0.005006	3.131	555.007		592336	263	276	0	BU-LMW13,BU-LMW-PCR52,AEI00668.1,AEI00680.1	190312_thermo_alpha_Butte_6.696.696.2 File:"190312_thermo_alpha_Butte_6.raw", NativeID:"controllerType=0 controllerNumber=1 scan=696"
TRUE	TRUE	(Q)VQGSIQTQQQQPQE(L)	0.97	53.05	46.2034	0		2		799.894	1597.77	2	0.004274	2.673	552.187		186764	263	276	0	BU-LMW13,BU-LMW-PCR52,AEI00668.1,AEI00680.1	190312_thermo_alpha_Butte_6.689.689.2 File:"190312_thermo_alpha_Butte_6.raw", NativeID:"controllerType=0 controllerNumber=1 scan=689"
TRUE	TRUE	(S)IQTQQQQPQE(L)	0.98	59.9	46.0055	0		2		614.304	1226.59	2	0.004232	3.447	427.897		7572890	267	276	0	BU-LMW13,BU-LMW-PCR52,AEI00668.1,AEI00680.1	190312_thermo_alpha_Butte_6.346.346.2 File:"190312_thermo_alpha_Butte_6.raw", NativeID:"controllerType=0 controllerNumber=1 scan=346"
TRUE	TRUE	(L)GQcVSQPQQQSQQQL(G)	1				6.85387	2	Carbamidomethyl (+57)	872.407	1742.8	2	-0.001056	-0.6057			52861.3	278	292	0	AGO17742.1,BU-LMW13,AEI00668.1,AFX69644.1,AFX69658.1,BAD12055.1,ABD72601.1,AAX98172.1,BU-LMW-PCR52,AEI00680.1,AAX98171.1,ACA63866.1	190228_Chymo_alpha_Butte_6.618.618.2 File:"190228_Chymo_alpha_Butte_6.raw", NativeID:"controllerType=0 controllerNumber=1 scan=618" RTINSECONDS=665.728
TRUE	TRUE	(L)GQcVSQPQQQSQQQL(G)	1				6.60206	2	Carbamidomethyl (+57)	872.406	1742.8	2	-0.003009	-1.726			70913.6	278	292	0	AGO17742.1,BU-LMW13,AEI00668.1,AFX69644.1,AFX69658.1,BAD12055.1,ABD72601.1,AAX98172.1,BU-LMW-PCR52,AEI00680.1,AAX98171.1,ACA63866.1	190228_Chymo_alpha_Butte_6.614.614.2 File:"190228_Chymo_alpha_Butte_6.raw", NativeID:"controllerType=0 controllerNumber=1 scan=614" RTINSECONDS=663.3077
TRUE	TRUE	(L)GQcVSQPQQQSQQQL(G)	0.99	61.94	41.6056	46.37		2	Carbamidomethyl (+57)	872.407	1742.8	2	-0.001055	-0.6051	665.728		83962.3	278	292	0	AGO17742.1,BU-LMW13,AEI00668.1,AFX69644.1,AFX69658.1,BAD12055.1,ABD72601.1,AAX98172.1,BU-LMW-PCR52,AEI00680.1,AAX98171.1,ACA63866.1	190228_Chymo_alpha_Butte_6.618.618.2 File:"190228_Chymo_alpha_Butte_6.raw", NativeID:"controllerType=0 controllerNumber=1 scan=618"
TRUE	TRUE	(L)GQcVSQPQQQSQQQL(G)	0.97	65.32	41.5634	49.25		2	Carbamidomethyl (+57)	872.406	1742.8	2	-0.003009	-1.726	663.308		110166	278	292	0	AGO17742.1,BU-LMW13,AEI00668.1,AFX69644.1,AFX69658.1,BAD12055.1,ABD72601.1,AAX98172.1,BU-LMW-PCR52,AEI00680.1,AAX98171.1,ACA63866.1	190228_Chymo_alpha_Butte_6.614.614.2 File:"190228_Chymo_alpha_Butte_6.raw", NativeID:"controllerType=0 controllerNumber=1 scan=614"
TRUE	TRUE	(L)GQcVSQPQQQSQQQLGQQPQQQQL(A)	1				9.11919	2	Carbamidomethyl (+57)	927.111	2778.31	3	0.0005887	0.2118			17556.6	278	301	0	AGO17742.1,BU-LMW13,AEI00668.1,AFX69644.1,AFX69658.1,BAD12055.1,ABD72601.1,AAX98172.1,BU-LMW-PCR52,AEI00680.1,AAX98171.1,ACA63866.1	190228_Chymo_alpha_Butte_6.1009.1009.3 File:"190228_Chymo_alpha_Butte_6.raw", NativeID:"controllerType=0 controllerNumber=1 scan=1009" RTINSECONDS=991.3609
TRUE	TRUE	(L)GQcVSQPQQQSQQQLGQQPQQQQL(A)	1	49.27	41.6944	26.45		2	Carbamidomethyl (+57)	927.111	2778.31	3	0.0005888	0.2118	991.361		33331.7	278	301	0	AGO17742.1,BU-LMW13,AEI00668.1,AFX69644.1,AFX69658.1,BAD12055.1,ABD72601.1,AAX98172.1,BU-LMW-PCR52,AEI00680.1,AAX98171.1,ACA63866.1	190228_Chymo_alpha_Butte_6.1009.1009.3 File:"190228_Chymo_alpha_Butte_6.raw", NativeID:"controllerType=0 controllerNumber=1 scan=1009"
TRUE	TRUE	(L)GQcVSQPQQQSQQQLGQQPQQQQL(A)	0.99	41.76	41.6938	23.29		2	Carbamidomethyl (+57)	927.111	2778.31	3	0.001687	0.6069	993.726		25426.2	278	301	0	AGO17742.1,BU-LMW13,AEI00668.1,AFX69644.1,AFX69658.1,BAD12055.1,ABD72601.1,AAX98172.1,BU-LMW-PCR52,AEI00680.1,AAX98171.1,ACA63866.1	190228_Chymo_alpha_Butte_6.1012.1012.3 File:"190228_Chymo_alpha_Butte_6.raw", NativeID:"controllerType=0 controllerNumber=1 scan=1012"
TRUE	TRUE	(L)GQcVSQPQQQSQQQLGQQPQQQQL(A)	0.98				5.55284	2	Carbamidomethyl (+57)	927.111	2778.31	3	0.001688	0.6072			12719.4	278	301	0	AGO17742.1,BU-LMW13,AEI00668.1,AFX69644.1,AFX69658.1,BAD12055.1,ABD72601.1,AAX98172.1,BU-LMW-PCR52,AEI00680.1,AAX98171.1,ACA63866.1	190228_Chymo_alpha_Butte_6.1012.1012.3 File:"190228_Chymo_alpha_Butte_6.raw", NativeID:"controllerType=0 controllerNumber=1 scan=1012" RTINSECONDS=993.7256
TRUE	TRUE	(C)VSQPQQQSQQQL(G)	0.95				2.82391	1		699.852	1397.69	2	-0.000765	-0.5469			40892.8	281	292	0	AGO17742.1,BU-LMW13,AEI00668.1,AFX69644.1,AFX69658.1,BAD12055.1,ABD72601.1,AAX98172.1,BU-LMW-PCR52,AEI00680.1,AAX98171.1,ACA63866.1	190228_Chymo_alpha_Butte_6.506.506.2 File:"190228_Chymo_alpha_Butte_6.raw", NativeID:"controllerType=0 controllerNumber=1 scan=506" RTINSECONDS=579.5342
TRUE	TRUE	(Q)QQSQQQLGQQPQQQQL(A)	1				7.65758	1		947.972	1893.93	2	0.000236	0.1245			32197	286	301	0	AGO17742.1,BU-LMW13,AEI00668.1,AFX69644.1,AFX69658.1,BAD12055.1,ABD72601.1,AAX98172.1,BU-LMW-PCR52,AEI00680.1,AAX98171.1,ACA63866.1	190228_Chymo_alpha_Butte_6.797.797.2 File:"190228_Chymo_alpha_Butte_6.raw", NativeID:"controllerType=0 controllerNumber=1 scan=797" RTINSECONDS=809.5628
TRUE	TRUE	(Q)QQSQQQLGQQPQQQQL(A)	0.99				4.08092	1		947.972	1893.93	2	0.000724	0.3821			45354.8	286	301	0	AGO17742.1,BU-LMW13,AEI00668.1,AFX69644.1,AFX69658.1,BAD12055.1,ABD72601.1,AAX98172.1,BU-LMW-PCR52,AEI00680.1,AAX98171.1,ACA63866.1	190228_Chymo_alpha_Butte_6.804.804.2 File:"190228_Chymo_alpha_Butte_6.raw", NativeID:"controllerType=0 controllerNumber=1 scan=804" RTINSECONDS=814.2703
TRUE	TRUE	(Q)SQQQLGQQPQQQQL(A)	0.99				4.23657	1		819.914	1637.81	2	0.000371	0.2264			39248.2	288	301	0	AGO17742.1,BU-LMW13,AEI00668.1,AFX69644.1,AFX69658.1,BAD12055.1,ABD72601.1,AAX98172.1,BU-LMW-PCR52,AEI00680.1,AAX98171.1,ACA63866.1	190228_Chymo_alpha_Butte_6.791.791.2 File:"190228_Chymo_alpha_Butte_6.raw", NativeID:"controllerType=0 controllerNumber=1 scan=791" RTINSECONDS=805.0642
TRUE	TRUE	(L)GQQPQQQQLAQGTF(L)	1	56.39	41.8253	45.78		2		779.885	1557.75	2	0.0008661	0.5556	1096.43		43206	293	306	0	AGO17742.1,BU-LMW13,AEI00668.1,AFX69644.1,AFX69658.1,BAD12055.1,ABD72601.1,AAX98172.1,BU-LMW-PCR52,AEI00680.1,AAX98171.1,ACA63866.1	190228_Chymo_alpha_Butte_6.1109.1109.2 File:"190228_Chymo_alpha_Butte_6.raw", NativeID:"controllerType=0 controllerNumber=1 scan=1109"
TRUE	TRUE	(L)GQQPQQQQLAQGTF(L)	1				4.36653	2		779.885	1557.75	2	0.000865	0.5549			26856.8	293	306	0	AGO17742.1,BU-LMW13,AEI00668.1,AFX69644.1,AFX69658.1,BAD12055.1,ABD72601.1,AAX98172.1,BU-LMW-PCR52,AEI00680.1,AAX98171.1,ACA63866.1	190228_Chymo_alpha_Butte_6.1109.1109.2 File:"190228_Chymo_alpha_Butte_6.raw", NativeID:"controllerType=0 controllerNumber=1 scan=1109" RTINSECONDS=1096.4305
TRUE	TRUE	(L)GQQPQQQQLAQGTF(L)	1	52.65	41.7791	41.03		2		779.884	1557.75	2	-0.0003559	-0.2283	1098.92		67938.8	293	306	0	AGO17742.1,BU-LMW13,AEI00668.1,AFX69644.1,AFX69658.1,BAD12055.1,ABD72601.1,AAX98172.1,BU-LMW-PCR52,AEI00680.1,AAX98171.1,ACA63866.1	190228_Chymo_alpha_Butte_6.1113.1113.2 File:"190228_Chymo_alpha_Butte_6.raw", NativeID:"controllerType=0 controllerNumber=1 scan=1113"
TRUE	TRUE	(L)GQQPQQQQLAQGTF(L)	0.99				4.20066	2		779.884	1557.75	2	-0.000356	-0.2284			44979.9	293	306	0	AGO17742.1,BU-LMW13,AEI00668.1,AFX69644.1,AFX69658.1,BAD12055.1,ABD72601.1,AAX98172.1,BU-LMW-PCR52,AEI00680.1,AAX98171.1,ACA63866.1	190228_Chymo_alpha_Butte_6.1113.1113.2 File:"190228_Chymo_alpha_Butte_6.raw", NativeID:"controllerType=0 controllerNumber=1 scan=1113" RTINSECONDS=1098.9245
TRUE	TRUE	(F)LQPHQIAQL(E)	0.99	40.46	37.9379	0		2		524.301	1046.59	2	0.0007621	0.7274	944.967		262057	307	315	0	BU-LMW13,AEI00662.1,AHN55186.1,ACZ59821.1,AGK83399.1,ABM66829.1,AVY03617.1,AAT36483.1,AGK83315.1,AGO17742.1,AEI00674.1,AEI00697.1,ACZ59832.1,AEI00659.1,ACP27641.1,BU-LMW-PCR52,ACZ59829.1,ALN96383.1,AGK83153.1,ACR56002.1,AEI00663.1,AVI69506.1,ACZ59822.1,ABM66826.1,CDI40248.1,ACV32581.1,AGK83335.1,ADH51279.1,BAI39601.1,ACA63866.1,CAD61021.1,AEI00656.1,CAA74550.1,AFX69658.1,CS-LMW-D8|ABY58134.1,ACP2…	190228_Chymo_alpha_Butte_6.941.941.2 File:"190228_Chymo_alpha_Butte_6.raw", NativeID:"controllerType=0 controllerNumber=1 scan=941"
TRUE	TRUE	(F)LQPHQIAQL(E)	0.99	38.06	37.9365	0		2		524.301	1046.59	2	0.0006401	0.611	942.719		124646	307	315	0	BU-LMW13,AEI00662.1,AHN55186.1,ACZ59821.1,AGK83399.1,ABM66829.1,AVY03617.1,AAT36483.1,AGK83315.1,AGO17742.1,AEI00674.1,AEI00697.1,ACZ59832.1,AEI00659.1,ACP27641.1,BU-LMW-PCR52,ACZ59829.1,ALN96383.1,AGK83153.1,ACR56002.1,AEI00663.1,AVI69506.1,ACZ59822.1,ABM66826.1,CDI40248.1,ACV32581.1,AGK83335.1,ADH51279.1,BAI39601.1,ACA63866.1,CAD61021.1,AEI00656.1,CAA74550.1,AFX69658.1,CS-LMW-D8|ABY58134.1,ACP2…	190228_Chymo_alpha_Butte_6.938.938.2 File:"190228_Chymo_alpha_Butte_6.raw", NativeID:"controllerType=0 controllerNumber=1 scan=938"
TRUE	TRUE	(F)LQPHQIAQLEVm(T)	1				6.29243	1	Oxidation (+16)	711.874	1421.73	2	-0.000146	-0.1026			49584.7	307	318	0	AGK83246.1,BU-LMW13,AEI00662.1,AHN55186.1,ABV49594.1,AEI00668.1,AHN55188.1,BU-LMW-PCR28,ACZ59821.1,AGK83399.1,ABM66829.1,ALS92747.1,ABM66827.1,AGK83144.1,AAX98172.1,BAB78738.1,ALS92762.1,AEI00660.1,ACZ51337.1,AGO17742.1,AEI00674.1,AEI00657.1,ACZ59832.1,CS-LMW-B4|ACA63876.1,AEI00659.1,ABY58135.1,ABM91084.1,ACJ76983.1,ACP27641.1,ABY40382.1,BU-LMW-PCR52,ACP27643.1,ACZ59829.1,ALN96383.1,ACZ59827.1,AF…	190228_Chymo_alpha_Butte_6.1225.1225.2 File:"190228_Chymo_alpha_Butte_6.raw", NativeID:"controllerType=0 controllerNumber=1 scan=1225" RTINSECONDS=1195.5953
TRUE	TRUE	(F)LQPHQIAQLEVm(T)	0.99				3.60206	1	Oxidation (+16)	711.875	1421.73	2	0.000464	0.3261			104371	307	318	0	AGK83246.1,BU-LMW13,AEI00662.1,AHN55186.1,ABV49594.1,AEI00668.1,AHN55188.1,BU-LMW-PCR28,ACZ59821.1,AGK83399.1,ABM66829.1,ALS92747.1,ABM66827.1,AGK83144.1,AAX98172.1,BAB78738.1,ALS92762.1,AEI00660.1,ACZ51337.1,AGO17742.1,AEI00674.1,AEI00657.1,ACZ59832.1,CS-LMW-B4|ACA63876.1,AEI00659.1,ABY58135.1,ABM91084.1,ACJ76983.1,ACP27641.1,ABY40382.1,BU-LMW-PCR52,ACP27643.1,ACZ59829.1,ALN96383.1,ACZ59827.1,AF…	190228_Chymo_alpha_Butte_6.1230.1230.2 File:"190228_Chymo_alpha_Butte_6.raw", NativeID:"controllerType=0 controllerNumber=1 scan=1230" RTINSECONDS=1198.3773
TRUE	TRUE	(F)LQPHQIAQLEVm(T)	0.99				3.60206	1	Oxidation (+16)	711.875	1421.73	2	0.000586	0.4119			46035.2	307	318	0	AGK83246.1,BU-LMW13,AEI00662.1,AHN55186.1,ABV49594.1,AEI00668.1,AHN55188.1,BU-LMW-PCR28,ACZ59821.1,AGK83399.1,ABM66829.1,ALS92747.1,ABM66827.1,AGK83144.1,AAX98172.1,BAB78738.1,ALS92762.1,AEI00660.1,ACZ51337.1,AGO17742.1,AEI00674.1,AEI00657.1,ACZ59832.1,CS-LMW-B4|ACA63876.1,AEI00659.1,ABY58135.1,ABM91084.1,ACJ76983.1,ACP27641.1,ABY40382.1,BU-LMW-PCR52,ACP27643.1,ACZ59829.1,ALN96383.1,ACZ59827.1,AF…	190228_Chymo_alpha_Butte_6.1686.1686.2 File:"190228_Chymo_alpha_Butte_6.raw", NativeID:"controllerType=0 controllerNumber=1 scan=1686" RTINSECONDS=1563.9077
TRUE	TRUE	(F)LQPHQIAQLEVm(T)	0.98				3.65758	1	Oxidation (+16)	711.875	1421.73	2	0.000953	0.6698			90112	307	318	0	AGK83246.1,BU-LMW13,AEI00662.1,AHN55186.1,ABV49594.1,AEI00668.1,AHN55188.1,BU-LMW-PCR28,ACZ59821.1,AGK83399.1,ABM66829.1,ALS92747.1,ABM66827.1,AGK83144.1,AAX98172.1,BAB78738.1,ALS92762.1,AEI00660.1,ACZ51337.1,AGO17742.1,AEI00674.1,AEI00657.1,ACZ59832.1,CS-LMW-B4|ACA63876.1,AEI00659.1,ABY58135.1,ABM91084.1,ACJ76983.1,ACP27641.1,ABY40382.1,BU-LMW-PCR52,ACP27643.1,ACZ59829.1,ALN96383.1,ACZ59827.1,AF…	190228_Chymo_alpha_Butte_6.1688.1688.2 File:"190228_Chymo_alpha_Butte_6.raw", NativeID:"controllerType=0 controllerNumber=1 scan=1688" RTINSECONDS=1565.8417
TRUE	TRUE	(F)LQPHQIAQLEVM(T)	0.98				3.25181	1		703.877	1405.74	2	0.000262	0.1862			81285.7	307	318	0	AGK83246.1,BU-LMW13,AEI00662.1,AHN55186.1,ABV49594.1,AEI00668.1,AHN55188.1,BU-LMW-PCR28,ACZ59821.1,AGK83399.1,ABM66829.1,ALS92747.1,ABM66827.1,AGK83144.1,AAX98172.1,BAB78738.1,ALS92762.1,AEI00660.1,ACZ51337.1,AGO17742.1,AEI00674.1,AEI00657.1,ACZ59832.1,CS-LMW-B4|ACA63876.1,AEI00659.1,ABY58135.1,ABM91084.1,ACJ76983.1,ACP27641.1,ABY40382.1,BU-LMW-PCR52,ACP27643.1,ACZ59829.1,ALN96383.1,ACZ59827.1,AF…	190228_Chymo_alpha_Butte_6.1683.1683.2 File:"190228_Chymo_alpha_Butte_6.raw", NativeID:"controllerType=0 controllerNumber=1 scan=1683" RTINSECONDS=1561.6927
TRUE	TRUE	(F)LQPHQIAQLEVM(T)	0.96				2.92082	1		703.877	1405.74	2	0.00075	0.5331			241310	307	318	0	AGK83246.1,BU-LMW13,AEI00662.1,AHN55186.1,ABV49594.1,AEI00668.1,AHN55188.1,BU-LMW-PCR28,ACZ59821.1,AGK83399.1,ABM66829.1,ALS92747.1,ABM66827.1,AGK83144.1,AAX98172.1,BAB78738.1,ALS92762.1,AEI00660.1,ACZ51337.1,AGO17742.1,AEI00674.1,AEI00657.1,ACZ59832.1,CS-LMW-B4|ACA63876.1,AEI00659.1,ABY58135.1,ABM91084.1,ACJ76983.1,ACP27641.1,ABY40382.1,BU-LMW-PCR52,ACP27643.1,ACZ59829.1,ALN96383.1,ACZ59827.1,AF…	190228_Chymo_alpha_Butte_6.1685.1685.2 File:"190228_Chymo_alpha_Butte_6.raw", NativeID:"controllerType=0 controllerNumber=1 scan=1685" RTINSECONDS=1563.6554
TRUE	TRUE	(F)LQPHQIAQLEVmTS(I)	0.97				3.20761	1	Oxidation (+16)	805.914	1609.81	2	0.000354	0.2198			16473.7	307	320	0	AGK83246.1,BU-LMW13,AEI00662.1,AHN55186.1,ABV49594.1,AEI00668.1,AHN55188.1,BU-LMW-PCR28,ACZ59821.1,AGK83399.1,ABM66829.1,ALS92747.1,ABM66827.1,AGK83144.1,AAX98172.1,BAB78738.1,ALS92762.1,AEI00660.1,ACZ51337.1,AGO17742.1,AEI00674.1,AEI00657.1,ACZ59832.1,CS-LMW-B4|ACA63876.1,AEI00659.1,ABY58135.1,ABM91084.1,ACJ76983.1,ACP27641.1,ABY40382.1,BU-LMW-PCR52,ACP27643.1,ACZ59829.1,ALN96383.1,ACZ59827.1,AF…	190228_Chymo_alpha_Butte_6.1287.1287.2 File:"190228_Chymo_alpha_Butte_6.raw", NativeID:"controllerType=0 controllerNumber=1 scan=1287" RTINSECONDS=1230.9194

## Sheet: Butte Spot 7
Valid	Assigned	Sequence	Prob	Mascot Ion score	Mascot Identity score	Mascot Delta Ion Score	X! Tandem	NTT	Modifications	Observed	Actual Mass	Charge	Delta Da	Delta PPM	Retention Time	Intensity	TIC	Start	Stop	# Other Proteins	Other Proteins	Spectrum ID
TRUE	TRUE	(A)qMETSRVPGLEKPW(Q)	0.99				4.50864	1	Ammonia-loss (-17)	820.909	1639.8	2	0.001152	0.7023			56048.6	20	33	0	AAV91994.1,ACN93758.1,AGU91668.1,BU-LMW14,AGO17757.1,ABG23189.1,ALN96390.1,BAB78751.1,AGO31299.1,ABY61036.1,AHN55171.1,AGO17765.1,AGO17746.1,AGO17769.1,AGU91675.1,AGU91698.1,AGO17761.1,ALN96387.1,AVY03606.1,ACN93761.1,BU-LMW5,AAW28853.1,AFK29758.1,ACN93757.1,AGU91669.1,AAV91995.1,ACX46513.1,ABG23188.1,AHN55187.1,AGO17756.1,AGU91665.1,AAV91999.1,ACX46517.1,ALN96391.1,AAV86084.1,ACN93772.1,AVG70974…	190228_Chymo_alpha_Butte_7.2577.2577.2 File:"190228_Chymo_alpha_Butte_7.raw", NativeID:"controllerType=0 controllerNumber=1 scan=2577" RTINSECONDS=1809.2667
TRUE	TRUE	(A)qMETSRVPGLEKPW(Q)	0.98				3.92082	1	Ammonia-loss (-17)	820.91	1639.8	2	0.00164	0.9997			32239.2	20	33	0	AAV91994.1,ACN93758.1,AGU91668.1,BU-LMW14,AGO17757.1,ABG23189.1,ALN96390.1,BAB78751.1,AGO31299.1,ABY61036.1,AHN55171.1,AGO17765.1,AGO17746.1,AGO17769.1,AGU91675.1,AGU91698.1,AGO17761.1,ALN96387.1,AVY03606.1,ACN93761.1,BU-LMW5,AAW28853.1,AFK29758.1,ACN93757.1,AGU91669.1,AAV91995.1,ACX46513.1,ABG23188.1,AHN55187.1,AGO17756.1,AGU91665.1,AAV91999.1,ACX46517.1,ALN96391.1,AAV86084.1,ACN93772.1,AVG70974…	190228_Chymo_alpha_Butte_7.2572.2572.2 File:"190228_Chymo_alpha_Butte_7.raw", NativeID:"controllerType=0 controllerNumber=1 scan=2572" RTINSECONDS=1806.4966
TRUE	TRUE	(G)LEKPWQQQPLPPQQQPPcSQQQQPFPQQQQP(I)	0.99				7.60206	2	Carbamidomethyl (+57)	937.968	3747.84	4	0.02112	5.634			25928.7	29	59	0	AAV91994.1,AEI00664.1,ACX46514.1,AGU91668.1,AGO17757.1,ABG23187.1,ABX89060.1,ALN96390.1,BU-LMW-PCR2,AAV91992.1,AAV86085.1,BAB78751.1,ACV32582.1,BAB78753.1,AHN55169.1,AGU91662.1,XP_020160667.1,ACY08829.1,AGO31299.1,AVG70973.1,AVY03611.1,ACH92775.1,AHN55171.1,AAO53259.1,AEM45618.1,AGK83211.1,AGO17763.1,AGO17765.1,AGO17746.1,AGO17767.1,AGO17769.1,AGU91675.1,AGU91698.1,AGO17761.1,ALN96387.1,AGO31300.…	190312_thermo_alpha_Butte_7.3429.3429.4 File:"190312_thermo_alpha_Butte_7.raw", NativeID:"controllerType=0 controllerNumber=1 scan=3429" RTINSECONDS=1621.5181
TRUE	TRUE	(G)LEKPWQQQPLPPQQQPPcSQQQQPFPQQQQP(I)	0.99				6.79588	2	Carbamidomethyl (+57)	937.969	3747.85	4	0.0238	6.35			37150.8	29	59	0	AAV91994.1,AEI00664.1,ACX46514.1,AGU91668.1,AGO17757.1,ABG23187.1,ABX89060.1,ALN96390.1,BU-LMW-PCR2,AAV91992.1,AAV86085.1,BAB78751.1,ACV32582.1,BAB78753.1,AHN55169.1,AGU91662.1,XP_020160667.1,ACY08829.1,AGO31299.1,AVG70973.1,AVY03611.1,ACH92775.1,AHN55171.1,AAO53259.1,AEM45618.1,AGK83211.1,AGO17763.1,AGO17765.1,AGO17746.1,AGO17767.1,AGO17769.1,AGU91675.1,AGU91698.1,AGO17761.1,ALN96387.1,AGO31300.…	190312_thermo_alpha_Butte_7.3404.3404.4 File:"190312_thermo_alpha_Butte_7.raw", NativeID:"controllerType=0 controllerNumber=1 scan=3404" RTINSECONDS=1611.6017
TRUE	TRUE	(G)LEKPWQQQPLPPQQQPPcSQQQQPFPQQQQP(I)	0.98				6.46852	2	Carbamidomethyl (+57)	937.967	3747.84	4	0.01502	4.005			32982.8	29	59	0	AAV91994.1,AEI00664.1,ACX46514.1,AGU91668.1,AGO17757.1,ABG23187.1,ABX89060.1,ALN96390.1,BU-LMW-PCR2,AAV91992.1,AAV86085.1,BAB78751.1,ACV32582.1,BAB78753.1,AHN55169.1,AGU91662.1,XP_020160667.1,ACY08829.1,AGO31299.1,AVG70973.1,AVY03611.1,ACH92775.1,AHN55171.1,AAO53259.1,AEM45618.1,AGK83211.1,AGO17763.1,AGO17765.1,AGO17746.1,AGO17767.1,AGO17769.1,AGU91675.1,AGU91698.1,AGO17761.1,ALN96387.1,AGO31300.…	190312_thermo_alpha_Butte_7.3334.3334.4 File:"190312_thermo_alpha_Butte_7.raw", NativeID:"controllerType=0 controllerNumber=1 scan=3334" RTINSECONDS=1585.5918
TRUE	TRUE	(G)LEKPWQQQPLPPQQQPPcsQQQQPFPQQQQP(I)	0.97				5.09152	2	Carbamidomethyl (+57), Methyl (+14)	941.471	3761.86	4	0.01792	4.763			67031.7	29	59	0	AAV91994.1,AEI00664.1,ACX46514.1,AGU91668.1,AGO17757.1,ABG23187.1,ABX89060.1,ALN96390.1,BU-LMW-PCR2,AAV91992.1,AAV86085.1,BAB78751.1,ACV32582.1,BAB78753.1,AHN55169.1,AGU91662.1,XP_020160667.1,ACY08829.1,AGO31299.1,AVG70973.1,AVY03611.1,ACH92775.1,AHN55171.1,AAO53259.1,AEM45618.1,AGK83211.1,AGO17763.1,AGO17765.1,AGO17746.1,AGO17767.1,AGO17769.1,AGU91675.1,AGU91698.1,AGO17761.1,ALN96387.1,AGO31300.…	190312_thermo_alpha_Butte_7.3344.3344.4 File:"190312_thermo_alpha_Butte_7.raw", NativeID:"controllerType=0 controllerNumber=1 scan=3344" RTINSECONDS=1589.3324
TRUE	TRUE	(G)LEKPWQQQPLPPQQQPPcSQQQQPFPQQQQP(I)	0.97				4.92082	2	Carbamidomethyl (+57)	937.968	3747.84	4	0.01965	5.243			20143	29	59	0	AAV91994.1,AEI00664.1,ACX46514.1,AGU91668.1,AGO17757.1,ABG23187.1,ABX89060.1,ALN96390.1,BU-LMW-PCR2,AAV91992.1,AAV86085.1,BAB78751.1,ACV32582.1,BAB78753.1,AHN55169.1,AGU91662.1,XP_020160667.1,ACY08829.1,AGO31299.1,AVG70973.1,AVY03611.1,ACH92775.1,AHN55171.1,AAO53259.1,AEM45618.1,AGK83211.1,AGO17763.1,AGO17765.1,AGO17746.1,AGO17767.1,AGO17769.1,AGU91675.1,AGU91698.1,AGO17761.1,ALN96387.1,AGO31300.…	190312_thermo_alpha_Butte_7.3494.3494.4 File:"190312_thermo_alpha_Butte_7.raw", NativeID:"controllerType=0 controllerNumber=1 scan=3494" RTINSECONDS=1646.4096
TRUE	TRUE	(Q)QQQPFPQQQQPIIIL(Q)	0.95				3.42022	1		903.5	1804.99	2	0.001478	0.8184			30505.5	49	63	0	AAV91994.1,AEI00664.1,AEI00689.1,ACX46514.1,AGU91668.1,AGO17757.1,ABG23187.1,ABX89060.1,ALN96390.1,BU-LMW-PCR2,AAV91992.1,AGO17770.1,AAV86085.1,BAB78751.1,ACV32582.1,BAB78753.1,AHN55169.1,AGU91662.1,XP_020160667.1,ACY08829.1,AGO31299.1,AVG70973.1,AVY03611.1,ACH92775.1,AHN55171.1,AAO53259.1,AEM45618.1,AGK83211.1,AGO17763.1,AGO17765.1,AGO17746.1,AGO17767.1,AGO17769.1,AGU91675.1,AGU91698.1,AGO17761.…	190228_Chymo_alpha_Butte_7.3260.3260.2 File:"190228_Chymo_alpha_Butte_7.raw", NativeID:"controllerType=0 controllerNumber=1 scan=3260" RTINSECONDS=2359.139
TRUE	TRUE	(Q)QQPFPQQQQPIIILQQSPF(S)	1				11.8539	1		755.739	2264.2	3	0.000542	0.2393			18803.4	50	68	0	AAV91994.1,AEI00664.1,AEI00689.1,ACX46514.1,AGU91668.1,AGO17757.1,ABG23187.1,ABX89060.1,ALN96390.1,BU-LMW-PCR2,AAV91992.1,AGO17770.1,AAV86085.1,BAB78751.1,ACV32582.1,BAB78753.1,AHN55169.1,AGU91662.1,XP_020160667.1,ACY08829.1,AGO31299.1,AVG70973.1,AVY03611.1,ACH92775.1,AHN55171.1,AAO53259.1,AEM45618.1,AGK83211.1,AGO17763.1,AGO17765.1,AGO17746.1,AGO17767.1,AGO17769.1,AGU91675.1,AGU91698.1,AGO17761.…	190228_Chymo_alpha_Butte_7.3526.3526.3 File:"190228_Chymo_alpha_Butte_7.raw", NativeID:"controllerType=0 controllerNumber=1 scan=3526" RTINSECONDS=2710.3133
TRUE	TRUE	(Q)QQPFPQQQQPIIILQQSPF(S)	1				9.58503	1		755.74	2264.2	3	0.001091	0.4816			19692.5	50	68	0	AAV91994.1,AEI00664.1,AEI00689.1,ACX46514.1,AGU91668.1,AGO17757.1,ABG23187.1,ABX89060.1,ALN96390.1,BU-LMW-PCR2,AAV91992.1,AGO17770.1,AAV86085.1,BAB78751.1,ACV32582.1,BAB78753.1,AHN55169.1,AGU91662.1,XP_020160667.1,ACY08829.1,AGO31299.1,AVG70973.1,AVY03611.1,ACH92775.1,AHN55171.1,AAO53259.1,AEM45618.1,AGK83211.1,AGO17763.1,AGO17765.1,AGO17746.1,AGO17767.1,AGO17769.1,AGU91675.1,AGU91698.1,AGO17761.…	190228_Chymo_alpha_Butte_7.3528.3528.3 File:"190228_Chymo_alpha_Butte_7.raw", NativeID:"controllerType=0 controllerNumber=1 scan=3528" RTINSECONDS=2712.434
TRUE	TRUE	(F)PQQQQPIIILQQSPF(S)	1				8.58503	1		882.986	1763.96	2	0.000612	0.3467			19183.1	54	68	0	AAV91994.1,AEI00664.1,AEI00689.1,ACX46514.1,AGU91668.1,AGO17757.1,ABG23187.1,ABX89060.1,ALN96390.1,BU-LMW-PCR2,AAV91992.1,AGO17770.1,AAV86085.1,BAB78751.1,ACV32582.1,BAB78753.1,AHN55169.1,AGU91662.1,XP_020160667.1,ACY08829.1,AGO31299.1,AVG70973.1,AVY03611.1,ACH92775.1,AHN55171.1,AAO53259.1,AEM45618.1,AGK83211.1,AGO17763.1,AGO17765.1,AGO17746.1,AGO17767.1,AGO17769.1,AGU91675.1,AGU91698.1,AGO17761.…	190228_Chymo_alpha_Butte_7.3367.3367.2 File:"190228_Chymo_alpha_Butte_7.raw", NativeID:"controllerType=0 controllerNumber=1 scan=3367" RTINSECONDS=2459.3881
TRUE	TRUE	(F)PQQQQPIIILQQSPF(S)	1				7.10791	1		882.986	1763.96	2	-0.000364	-0.2062			28162.3	54	68	0	AAV91994.1,AEI00664.1,AEI00689.1,ACX46514.1,AGU91668.1,AGO17757.1,ABG23187.1,ABX89060.1,ALN96390.1,BU-LMW-PCR2,AAV91992.1,AGO17770.1,AAV86085.1,BAB78751.1,ACV32582.1,BAB78753.1,AHN55169.1,AGU91662.1,XP_020160667.1,ACY08829.1,AGO31299.1,AVG70973.1,AVY03611.1,ACH92775.1,AHN55171.1,AAO53259.1,AEM45618.1,AGK83211.1,AGO17763.1,AGO17765.1,AGO17746.1,AGO17767.1,AGO17769.1,AGU91675.1,AGU91698.1,AGO17761.…	190228_Chymo_alpha_Butte_7.3370.3370.2 File:"190228_Chymo_alpha_Butte_7.raw", NativeID:"controllerType=0 controllerNumber=1 scan=3370" RTINSECONDS=2461.6087
TRUE	TRUE	(P)IIILQQSP(F)	0.95	42.68	37.724	21.54		2		456.284	910.554	2	0.005326	5.843	1472.31		6153620	60	67	0	AAV91994.1,AEI00664.1,AEI00689.1,ACX46514.1,AGU91668.1,AGO17757.1,ABG23187.1,ABX89060.1,ALN96390.1,BU-LMW-PCR2,AAV91992.1,AGO17770.1,AAV86085.1,BAB78751.1,ACV32582.1,BAB78753.1,AHN55169.1,AGU91662.1,XP_020160667.1,ACY08829.1,AGO31299.1,AVG70973.1,AVY03611.1,ACH92775.1,AHN55171.1,AAO53259.1,AEM45618.1,AGK83211.1,AGO17763.1,AGO17765.1,AGO17746.1,AGO17767.1,AGO17769.1,AGU91675.1,AGU91698.1,AGO17761.…	190312_thermo_alpha_Butte_7.3028.3028.2 File:"190312_thermo_alpha_Butte_7.raw", NativeID:"controllerType=0 controllerNumber=1 scan=3028"
TRUE	TRUE	(P)IIILQQSP(F)	0.95	42.49	37.724	20.06		2		456.284	910.554	2	0.005082	5.575	1468.7		5103330	60	67	0	AAV91994.1,AEI00664.1,AEI00689.1,ACX46514.1,AGU91668.1,AGO17757.1,ABG23187.1,ABX89060.1,ALN96390.1,BU-LMW-PCR2,AAV91992.1,AGO17770.1,AAV86085.1,BAB78751.1,ACV32582.1,BAB78753.1,AHN55169.1,AGU91662.1,XP_020160667.1,ACY08829.1,AGO31299.1,AVG70973.1,AVY03611.1,ACH92775.1,AHN55171.1,AAO53259.1,AEM45618.1,AGK83211.1,AGO17763.1,AGO17765.1,AGO17746.1,AGO17767.1,AGO17769.1,AGU91675.1,AGU91698.1,AGO17761.…	190312_thermo_alpha_Butte_7.3017.3017.2 File:"190312_thermo_alpha_Butte_7.raw", NativeID:"controllerType=0 controllerNumber=1 scan=3017"
TRUE	TRUE	(F)SQQqQPVLPQQQPVIIL(Q)	0.98	43.58	37.246	0		2	Deamidated (+1)	973.043	1944.07	2	0.003	1.542	2279.96		18516.8	69	85	0	AAV91994.1,AEI00664.1,AEI00689.1,ACX46514.1,AGU91668.1,AGO17757.1,ABG23187.1,ABX89060.1,BU-LMW-PCR2,AAV91992.1,AGO17770.1,BAB78751.1,ACV32582.1,BAB78753.1,AHN55169.1,AGU91662.1,XP_020160667.1,ACY08829.1,AGO31299.1,AVG70973.1,AVY03611.1,ACH92775.1,AHN55171.1,AAO53259.1,AEM45618.1,AGK83211.1,AGO17763.1,AGO17765.1,AGO17746.1,AGO17767.1,AGU91698.1,AGO17761.1,ALN96387.1,AGO31300.1,ALN96389.1,AVY03606.…	190228_Chymo_alpha_Butte_7.3205.3205.2 File:"190228_Chymo_alpha_Butte_7.raw", NativeID:"controllerType=0 controllerNumber=1 scan=3205"
TRUE	TRUE	(F)SQQQQPVLPQQQPVIIL(Q)	0.97	23.85	36.1405	11.26		2		648.702	1943.08	3	-0.0003029	-0.1558	2225.07		28564.9	69	85	0	AAV91994.1,AEI00664.1,AEI00689.1,ACX46514.1,AGU91668.1,AGO17757.1,ABG23187.1,ABX89060.1,BU-LMW-PCR2,AAV91992.1,AGO17770.1,BAB78751.1,ACV32582.1,BAB78753.1,AHN55169.1,AGU91662.1,XP_020160667.1,ACY08829.1,AGO31299.1,AVG70973.1,AVY03611.1,ACH92775.1,AHN55171.1,AAO53259.1,AEM45618.1,AGK83211.1,AGO17763.1,AGO17765.1,AGO17746.1,AGO17767.1,AGU91698.1,AGO17761.1,ALN96387.1,AGO31300.1,ALN96389.1,AVY03606.…	190228_Chymo_alpha_Butte_7.3119.3119.3 File:"190228_Chymo_alpha_Butte_7.raw", NativeID:"controllerType=0 controllerNumber=1 scan=3119"
TRUE	TRUE	(F)SQQQQPVLPQQQPVIIL(Q)	0.97	23.55	36.026	13.99		2		648.702	1943.08	3	6.306e-05	0.03244	2227.04		49118.4	69	85	0	AAV91994.1,AEI00664.1,AEI00689.1,ACX46514.1,AGU91668.1,AGO17757.1,ABG23187.1,ABX89060.1,BU-LMW-PCR2,AAV91992.1,AGO17770.1,BAB78751.1,ACV32582.1,BAB78753.1,AHN55169.1,AGU91662.1,XP_020160667.1,ACY08829.1,AGO31299.1,AVG70973.1,AVY03611.1,ACH92775.1,AHN55171.1,AAO53259.1,AEM45618.1,AGK83211.1,AGO17763.1,AGO17765.1,AGO17746.1,AGO17767.1,AGU91698.1,AGO17761.1,ALN96387.1,AGO31300.1,ALN96389.1,AVY03606.…	190228_Chymo_alpha_Butte_7.3121.3121.3 File:"190228_Chymo_alpha_Butte_7.raw", NativeID:"controllerType=0 controllerNumber=1 scan=3121"
TRUE	TRUE	(F)SQQQQPVLPQQQPVIIL(Q)	0.97	35.59	36.0347	21.55		2		972.55	1943.08	2	0.0004441	0.2284	2220.59		21778.7	69	85	0	AAV91994.1,AEI00664.1,AEI00689.1,ACX46514.1,AGU91668.1,AGO17757.1,ABG23187.1,ABX89060.1,BU-LMW-PCR2,AAV91992.1,AGO17770.1,BAB78751.1,ACV32582.1,BAB78753.1,AHN55169.1,AGU91662.1,XP_020160667.1,ACY08829.1,AGO31299.1,AVG70973.1,AVY03611.1,ACH92775.1,AHN55171.1,AAO53259.1,AEM45618.1,AGK83211.1,AGO17763.1,AGO17765.1,AGO17746.1,AGO17767.1,AGU91698.1,AGO17761.1,ALN96387.1,AGO31300.1,ALN96389.1,AVY03606.…	190228_Chymo_alpha_Butte_7.3113.3113.2 File:"190228_Chymo_alpha_Butte_7.raw", NativeID:"controllerType=0 controllerNumber=1 scan=3113"
TRUE	TRUE	(F)SQQqQPVLPQQQPVIIL(Q)	0.95	34.02	37.2444	0		2	Deamidated (+1)	973.043	1944.07	2	0.002634	1.354	2282.09		21199.6	69	85	0	AAV91994.1,AEI00664.1,AEI00689.1,ACX46514.1,AGU91668.1,AGO17757.1,ABG23187.1,ABX89060.1,BU-LMW-PCR2,AAV91992.1,AGO17770.1,BAB78751.1,ACV32582.1,BAB78753.1,AHN55169.1,AGU91662.1,XP_020160667.1,ACY08829.1,AGO31299.1,AVG70973.1,AVY03611.1,ACH92775.1,AHN55171.1,AAO53259.1,AEM45618.1,AGK83211.1,AGO17763.1,AGO17765.1,AGO17746.1,AGO17767.1,AGU91698.1,AGO17761.1,ALN96387.1,AGO31300.1,ALN96389.1,AVY03606.…	190228_Chymo_alpha_Butte_7.3207.3207.2 File:"190228_Chymo_alpha_Butte_7.raw", NativeID:"controllerType=0 controllerNumber=1 scan=3207"
TRUE	TRUE	(F)SQQQQPVLPQQQPVIILQQPPF(S)	0.99	30.77	37.2016	28.84		2		847.8	2540.38	3	0.002566	1.01	2625.6		15740.4	69	90	0	AAV91994.1,AEI00664.1,AEI00689.1,ACX46514.1,AGU91668.1,AGO17757.1,ABG23187.1,ABX89060.1,BU-LMW-PCR2,AAV91992.1,AGO17770.1,BAB78751.1,ACV32582.1,BAB78753.1,AHN55169.1,AGU91662.1,XP_020160667.1,ACY08829.1,AGO31299.1,AVG70973.1,AVY03611.1,ACH92775.1,AHN55171.1,AAO53259.1,AEM45618.1,AGK83211.1,AGO17763.1,AGO17765.1,AGO17746.1,AGU91698.1,AGO17761.1,ALN96387.1,AGO31300.1,ALN96389.1,AVY03606.1,AGU91696.…	190228_Chymo_alpha_Butte_7.3474.3474.3 File:"190228_Chymo_alpha_Butte_7.raw", NativeID:"controllerType=0 controllerNumber=1 scan=3474"
TRUE	TRUE	(F)SQQQQPVLPQQQPVIILQQPPF(S)	0.99	28.7	37.264	21.98		2		847.8	2540.38	3	0.001834	0.7217	2627.72		15037.5	69	90	0	AAV91994.1,AEI00664.1,AEI00689.1,ACX46514.1,AGU91668.1,AGO17757.1,ABG23187.1,ABX89060.1,BU-LMW-PCR2,AAV91992.1,AGO17770.1,BAB78751.1,ACV32582.1,BAB78753.1,AHN55169.1,AGU91662.1,XP_020160667.1,ACY08829.1,AGO31299.1,AVG70973.1,AVY03611.1,ACH92775.1,AHN55171.1,AAO53259.1,AEM45618.1,AGK83211.1,AGO17763.1,AGO17765.1,AGO17746.1,AGU91698.1,AGO17761.1,ALN96387.1,AGO31300.1,ALN96389.1,AVY03606.1,AGU91696.…	190228_Chymo_alpha_Butte_7.3476.3476.3 File:"190228_Chymo_alpha_Butte_7.raw", NativeID:"controllerType=0 controllerNumber=1 scan=3476"
TRUE	TRUE	(Q)QQQPVLPQQQPVIIL(Q)	1				5.39794	1		865.004	1727.99	2	0.000223	0.129			31029.3	71	85	0	AAV91994.1,AEI00664.1,AEI00689.1,ACX46514.1,AGU91668.1,AGO17757.1,ABG23187.1,ABX89060.1,BU-LMW-PCR2,AAV91992.1,AGO17770.1,BAB78751.1,ACV32582.1,BAB78753.1,AHN55169.1,AGU91662.1,XP_020160667.1,ACY08829.1,AGO31299.1,AVG70973.1,AVY03611.1,ACH92775.1,AHN55171.1,AAO53259.1,AEM45618.1,AGK83211.1,AGO17763.1,AGO17765.1,AGO17746.1,AGO17767.1,AGU91698.1,AGO17761.1,ALN96387.1,AGO31300.1,ALN96389.1,AVY03606.…	190228_Chymo_alpha_Butte_7.3186.3186.2 File:"190228_Chymo_alpha_Butte_7.raw", NativeID:"controllerType=0 controllerNumber=1 scan=3186" RTINSECONDS=2257.9899
TRUE	TRUE	(Q)QQQPVLPQQQPVIIL(Q)	0.97				3.61979	1		865.004	1727.99	2	-0.00051	-0.295			21230.4	71	85	0	AAV91994.1,AEI00664.1,AEI00689.1,ACX46514.1,AGU91668.1,AGO17757.1,ABG23187.1,ABX89060.1,BU-LMW-PCR2,AAV91992.1,AGO17770.1,BAB78751.1,ACV32582.1,BAB78753.1,AHN55169.1,AGU91662.1,XP_020160667.1,ACY08829.1,AGO31299.1,AVG70973.1,AVY03611.1,ACH92775.1,AHN55171.1,AAO53259.1,AEM45618.1,AGK83211.1,AGO17763.1,AGO17765.1,AGO17746.1,AGO17767.1,AGU91698.1,AGO17761.1,ALN96387.1,AGO31300.1,ALN96389.1,AVY03606.…	190228_Chymo_alpha_Butte_7.3182.3182.2 File:"190228_Chymo_alpha_Butte_7.raw", NativeID:"controllerType=0 controllerNumber=1 scan=3182" RTINSECONDS=2255.6357
TRUE	TRUE	(P)VIILQQPP(F)	0.98	47.11	34.7217	4.19		2		454.286	906.558	2	0.003522	3.881	1435.25		131578	82	89	0	AAV91994.1,ACN93756.1,AEI00664.1,AEI00689.1,ACX46514.1,ACN93758.1,AGU91668.1,AGO17757.1,ABG23187.1,ABX89060.1,ALN96390.1,BU-LMW-PCR2,AAV91992.1,AGO17770.1,BAB78751.1,ACV32582.1,BAB78753.1,AHN55169.1,AGU91662.1,XP_020160667.1,ACY08829.1,AGO31299.1,ABY61036.1,AVG70973.1,AVY03611.1,ACH92775.1,AHN55171.1,AAO53259.1,AEM45618.1,AGK83211.1,AGO17763.1,AGO17765.1,ACN93763.1,AGO17746.1,AGO17769.1,AGU91675.…	190312_thermo_alpha_Butte_7.2922.2922.2 File:"190312_thermo_alpha_Butte_7.raw", NativeID:"controllerType=0 controllerNumber=1 scan=2922"
TRUE	TRUE	(P)VIILQQPPFSQQQQP(V)	1				8.30103	2		875.982	1749.95	2	0.007401	4.227			229518	82	96	0	AAV91994.1,AEI00664.1,AEI00689.1,ACX46514.1,AGU91668.1,AGO17757.1,ABG23187.1,ABX89060.1,ALN96390.1,BU-LMW-PCR2,AAV91992.1,AGO17770.1,BAB78751.1,ACV32582.1,BAB78753.1,AHN55169.1,AGU91662.1,XP_020160667.1,ACY08829.1,AVG70973.1,AVY03611.1,ACH92775.1,AHN55171.1,AAO53259.1,AEM45618.1,AGK83211.1,AGO17763.1,AGO17765.1,AGO17746.1,AGO17769.1,AGU91675.1,AGU91698.1,AGO17761.1,ALN96387.1,AGO31300.1,ALN96389.…	190312_thermo_alpha_Butte_7.4094.4094.2 File:"190312_thermo_alpha_Butte_7.raw", NativeID:"controllerType=0 controllerNumber=1 scan=4094" RTINSECONDS=2033.0111
TRUE	TRUE	(P)VIILQQPPFSQQQQP(V)	0.99	62.76	41.1441	34.11		2		875.982	1749.95	2	0.007402	4.227	2033.01		304319	82	96	0	AAV91994.1,AEI00664.1,AEI00689.1,ACX46514.1,AGU91668.1,AGO17757.1,ABG23187.1,ABX89060.1,ALN96390.1,BU-LMW-PCR2,AAV91992.1,AGO17770.1,BAB78751.1,ACV32582.1,BAB78753.1,AHN55169.1,AGU91662.1,XP_020160667.1,ACY08829.1,AVG70973.1,AVY03611.1,ACH92775.1,AHN55171.1,AAO53259.1,AEM45618.1,AGK83211.1,AGO17763.1,AGO17765.1,AGO17746.1,AGO17769.1,AGU91675.1,AGU91698.1,AGO17761.1,ALN96387.1,AGO31300.1,ALN96389.…	190312_thermo_alpha_Butte_7.4094.4094.2 File:"190312_thermo_alpha_Butte_7.raw", NativeID:"controllerType=0 controllerNumber=1 scan=4094"
TRUE	TRUE	(P)VIILQQPPFSQQQQP(V)	0.99	35.72	41.1674	22.42		2		584.323	1749.95	3	0.005313	3.034	1956.25		50666.8	82	96	0	AAV91994.1,AEI00664.1,AEI00689.1,ACX46514.1,AGU91668.1,AGO17757.1,ABG23187.1,ABX89060.1,ALN96390.1,BU-LMW-PCR2,AAV91992.1,AGO17770.1,BAB78751.1,ACV32582.1,BAB78753.1,AHN55169.1,AGU91662.1,XP_020160667.1,ACY08829.1,AVG70973.1,AVY03611.1,ACH92775.1,AHN55171.1,AAO53259.1,AEM45618.1,AGK83211.1,AGO17763.1,AGO17765.1,AGO17746.1,AGO17769.1,AGU91675.1,AGU91698.1,AGO17761.1,ALN96387.1,AGO31300.1,ALN96389.…	190312_thermo_alpha_Butte_7.3984.3984.3 File:"190312_thermo_alpha_Butte_7.raw", NativeID:"controllerType=0 controllerNumber=1 scan=3984"
TRUE	TRUE	(P)VIILQQPPFSQQQQP(V)	0.98	50.32	41.1441	35.04		2		875.982	1749.95	2	0.007278	4.157	2034.71		369673	82	96	0	AAV91994.1,AEI00664.1,AEI00689.1,ACX46514.1,AGU91668.1,AGO17757.1,ABG23187.1,ABX89060.1,ALN96390.1,BU-LMW-PCR2,AAV91992.1,AGO17770.1,BAB78751.1,ACV32582.1,BAB78753.1,AHN55169.1,AGU91662.1,XP_020160667.1,ACY08829.1,AVG70973.1,AVY03611.1,ACH92775.1,AHN55171.1,AAO53259.1,AEM45618.1,AGK83211.1,AGO17763.1,AGO17765.1,AGO17746.1,AGO17769.1,AGU91675.1,AGU91698.1,AGO17761.1,ALN96387.1,AGO31300.1,ALN96389.…	190312_thermo_alpha_Butte_7.4096.4096.2 File:"190312_thermo_alpha_Butte_7.raw", NativeID:"controllerType=0 controllerNumber=1 scan=4096"
TRUE	TRUE	(V)IILQQPPFSQQQQP(V)	0.96	47.22	42.6252	28.62		2		826.447	1650.88	2	0.007198	4.357	1742.8		26197	83	96	0	AAV91994.1,ACN93756.1,AEI00664.1,AEI00689.1,ACX46514.1,ACN93758.1,AGU91668.1,AGO17757.1,ABG23187.1,ABX89060.1,ALN96390.1,BU-LMW-PCR2,AAV91992.1,AGO17770.1,BAB78751.1,ACV32582.1,BAB78753.1,AHN55169.1,AGU91662.1,XP_020160667.1,ACY08829.1,ABY61036.1,AVG70973.1,AVY03611.1,ACH92775.1,AHN55171.1,AAO53259.1,AEM45618.1,AGK83211.1,AGO17763.1,AGO17765.1,ACN93763.1,AGO17746.1,AGO17769.1,AGU91675.1,AGU91698.…	190312_thermo_alpha_Butte_7.3701.3701.2 File:"190312_thermo_alpha_Butte_7.raw", NativeID:"controllerType=0 controllerNumber=1 scan=3701"
TRUE	TRUE	(V)IILQQPPFSQQQQP(V)	0.96	46.26	42.6309	32.65		2		826.447	1650.88	2	0.006832	4.136	1744.97		27700.4	83	96	0	AAV91994.1,ACN93756.1,AEI00664.1,AEI00689.1,ACX46514.1,ACN93758.1,AGU91668.1,AGO17757.1,ABG23187.1,ABX89060.1,ALN96390.1,BU-LMW-PCR2,AAV91992.1,AGO17770.1,BAB78751.1,ACV32582.1,BAB78753.1,AHN55169.1,AGU91662.1,XP_020160667.1,ACY08829.1,ABY61036.1,AVG70973.1,AVY03611.1,ACH92775.1,AHN55171.1,AAO53259.1,AEM45618.1,AGK83211.1,AGO17763.1,AGO17765.1,ACN93763.1,AGO17746.1,AGO17769.1,AGU91675.1,AGU91698.…	190312_thermo_alpha_Butte_7.3705.3705.2 File:"190312_thermo_alpha_Butte_7.raw", NativeID:"controllerType=0 controllerNumber=1 scan=3705"
TRUE	TRUE	(V)IILQQPPFSQQQQP(V)	0.95				3.5376	2		826.447	1650.88	2	0.006831	4.135			15323.9	83	96	0	AAV91994.1,ACN93756.1,AEI00664.1,AEI00689.1,ACX46514.1,ACN93758.1,AGU91668.1,AGO17757.1,ABG23187.1,ABX89060.1,ALN96390.1,BU-LMW-PCR2,AAV91992.1,AGO17770.1,BAB78751.1,ACV32582.1,BAB78753.1,AHN55169.1,AGU91662.1,XP_020160667.1,ACY08829.1,ABY61036.1,AVG70973.1,AVY03611.1,ACH92775.1,AHN55171.1,AAO53259.1,AEM45618.1,AGK83211.1,AGO17763.1,AGO17765.1,ACN93763.1,AGO17746.1,AGO17769.1,AGU91675.1,AGU91698.…	190312_thermo_alpha_Butte_7.3705.3705.2 File:"190312_thermo_alpha_Butte_7.raw", NativeID:"controllerType=0 controllerNumber=1 scan=3705" RTINSECONDS=1744.9681
TRUE	TRUE	(L)QQPPFSQQQQPVLPQQPPF(S)	1				10.5086	2		740.38	2218.12	3	-1.6e-05	-0.00721			20499.5	86	104	0	AAV91994.1,AEI00689.1,AGU91668.1,BU-LMW14,AGO17757.1,ALN96390.1,ACZ59821.1,BAB78751.1,BAD69625.1,ABM66829.1,AHN55171.1,AGO17765.1,AGO17746.1,AEI00678.1,AGO17769.1,AGU91675.1,AGU91698.1,ACZ59832.1,AGO17761.1,ALN96387.1,AVY03606.1,AGK83153.1,AAW28853.1,AGU91669.1,AAV91995.1,ACX46513.1,ABG23188.1,AHN55187.1,AGO17756.1,AGU91665.1,ACX46517.1,AVI69506.1,ALN96391.1,CDI40248.1,AAV86084.1,AGK83335.1,AVG70…	190228_Chymo_alpha_Butte_7.2968.2968.3 File:"190228_Chymo_alpha_Butte_7.raw", NativeID:"controllerType=0 controllerNumber=1 scan=2968" RTINSECONDS=2096.158
TRUE	TRUE	(L)QQPPFSQQQQPVLPQQPPF(S)	1				9.13077	2		1110.07	2218.12	2	0.001035	0.4664			16074.9	86	104	0	AAV91994.1,AEI00689.1,AGU91668.1,BU-LMW14,AGO17757.1,ALN96390.1,ACZ59821.1,BAB78751.1,BAD69625.1,ABM66829.1,AHN55171.1,AGO17765.1,AGO17746.1,AEI00678.1,AGO17769.1,AGU91675.1,AGU91698.1,ACZ59832.1,AGO17761.1,ALN96387.1,AVY03606.1,AGK83153.1,AAW28853.1,AGU91669.1,AAV91995.1,ACX46513.1,ABG23188.1,AHN55187.1,AGO17756.1,AGU91665.1,ACX46517.1,AVI69506.1,ALN96391.1,CDI40248.1,AAV86084.1,AGK83335.1,AVG70…	190228_Chymo_alpha_Butte_7.2975.2975.2 File:"190228_Chymo_alpha_Butte_7.raw", NativeID:"controllerType=0 controllerNumber=1 scan=2975" RTINSECONDS=2100.8983
TRUE	TRUE	(L)QQPPFSQQQQPVLPQQPPF(S)	1				8.85387	2		740.38	2218.12	3	-0.000931	-0.4195			32365.6	86	104	0	AAV91994.1,AEI00689.1,AGU91668.1,BU-LMW14,AGO17757.1,ALN96390.1,ACZ59821.1,BAB78751.1,BAD69625.1,ABM66829.1,AHN55171.1,AGO17765.1,AGO17746.1,AEI00678.1,AGO17769.1,AGU91675.1,AGU91698.1,ACZ59832.1,AGO17761.1,ALN96387.1,AVY03606.1,AGK83153.1,AAW28853.1,AGU91669.1,AAV91995.1,ACX46513.1,ABG23188.1,AHN55187.1,AGO17756.1,AGU91665.1,ACX46517.1,AVI69506.1,ALN96391.1,CDI40248.1,AAV86084.1,AGK83335.1,AVG70…	190228_Chymo_alpha_Butte_7.2970.2970.3 File:"190228_Chymo_alpha_Butte_7.raw", NativeID:"controllerType=0 controllerNumber=1 scan=2970" RTINSECONDS=2098.0547
TRUE	TRUE	(L)QQPPFSQQQQPVLPQQPPF(S)	1	58.02	41.6331	8.89		2		740.38	2218.12	3	-0.0009299	-0.4191	2098.05		51571	86	104	0	AAV91994.1,AEI00689.1,AGU91668.1,BU-LMW14,AGO17757.1,ALN96390.1,ACZ59821.1,BAB78751.1,BAD69625.1,ABM66829.1,AHN55171.1,AGO17765.1,AGO17746.1,AEI00678.1,AGO17769.1,AGU91675.1,AGU91698.1,ACZ59832.1,AGO17761.1,ALN96387.1,AVY03606.1,AGK83153.1,AAW28853.1,AGU91669.1,AAV91995.1,ACX46513.1,ABG23188.1,AHN55187.1,AGO17756.1,AGU91665.1,ACX46517.1,AVI69506.1,ALN96391.1,CDI40248.1,AAV86084.1,AGK83335.1,AVG70…	190228_Chymo_alpha_Butte_7.2970.2970.3 File:"190228_Chymo_alpha_Butte_7.raw", NativeID:"controllerType=0 controllerNumber=1 scan=2970"
TRUE	TRUE	(L)QQPPFSQQQQPVLPQQPPF(S)	1	56.98	41.6158	8.39		2		740.38	2218.12	3	-1.494e-05	-0.006733	2096.16		33094.1	86	104	0	AAV91994.1,AEI00689.1,AGU91668.1,BU-LMW14,AGO17757.1,ALN96390.1,ACZ59821.1,BAB78751.1,BAD69625.1,ABM66829.1,AHN55171.1,AGO17765.1,AGO17746.1,AEI00678.1,AGO17769.1,AGU91675.1,AGU91698.1,ACZ59832.1,AGO17761.1,ALN96387.1,AVY03606.1,AGK83153.1,AAW28853.1,AGU91669.1,AAV91995.1,ACX46513.1,ABG23188.1,AHN55187.1,AGO17756.1,AGU91665.1,ACX46517.1,AVI69506.1,ALN96391.1,CDI40248.1,AAV86084.1,AGK83335.1,AVG70…	190228_Chymo_alpha_Butte_7.2968.2968.3 File:"190228_Chymo_alpha_Butte_7.raw", NativeID:"controllerType=0 controllerNumber=1 scan=2968"
TRUE	TRUE	(L)QQPPFSQQQQPVLPQQPPF(S)	0.98	46.4	41.5375	0		2		1110.07	2218.12	2	0.001034	0.466	2100.9		24219.5	86	104	0	AAV91994.1,AEI00689.1,AGU91668.1,BU-LMW14,AGO17757.1,ALN96390.1,ACZ59821.1,BAB78751.1,BAD69625.1,ABM66829.1,AHN55171.1,AGO17765.1,AGO17746.1,AEI00678.1,AGO17769.1,AGU91675.1,AGU91698.1,ACZ59832.1,AGO17761.1,ALN96387.1,AVY03606.1,AGK83153.1,AAW28853.1,AGU91669.1,AAV91995.1,ACX46513.1,ABG23188.1,AHN55187.1,AGO17756.1,AGU91665.1,ACX46517.1,AVI69506.1,ALN96391.1,CDI40248.1,AAV86084.1,AGK83335.1,AVG70…	190228_Chymo_alpha_Butte_7.2975.2975.2 File:"190228_Chymo_alpha_Butte_7.raw", NativeID:"controllerType=0 controllerNumber=1 scan=2975"
TRUE	TRUE	(L)QQPPFSQQQQPVLPQQPPFSQQ(Q)	1				9.38722	1		854.763	2561.27	3	0.001785	0.6966			17965	86	107	0	AAV91994.1,AEI00664.1,AEI00689.1,ACX46514.1,AGU91668.1,AGO17757.1,ABG23187.1,ABX89060.1,ALN96390.1,BU-LMW-PCR2,AAV91992.1,AGO17770.1,BAB78751.1,ACV32582.1,BAB78753.1,AHN55169.1,AGU91662.1,XP_020160667.1,ACY08829.1,AVG70973.1,AVY03611.1,ACH92775.1,AHN55171.1,AAO53259.1,AGK83211.1,AGO17763.1,AGO17765.1,AGO17769.1,AGU91675.1,AGU91698.1,ALN96387.1,AGO31300.1,ALN96389.1,AVY03606.1,AGU91696.1,AVY03608.…	190228_Chymo_alpha_Butte_7.2719.2719.3 File:"190228_Chymo_alpha_Butte_7.raw", NativeID:"controllerType=0 controllerNumber=1 scan=2719" RTINSECONDS=1876.6995
TRUE	TRUE	(L)QQPPFSQQQQPVLPQQPPFSQQ(Q)	1				8	1		854.764	2561.27	3	0.002701	1.054			13770.7	86	107	0	AAV91994.1,AEI00664.1,AEI00689.1,ACX46514.1,AGU91668.1,AGO17757.1,ABG23187.1,ABX89060.1,ALN96390.1,BU-LMW-PCR2,AAV91992.1,AGO17770.1,BAB78751.1,ACV32582.1,BAB78753.1,AHN55169.1,AGU91662.1,XP_020160667.1,ACY08829.1,AVG70973.1,AVY03611.1,ACH92775.1,AHN55171.1,AAO53259.1,AGK83211.1,AGO17763.1,AGO17765.1,AGO17769.1,AGU91675.1,AGU91698.1,ALN96387.1,AGO31300.1,ALN96389.1,AVY03606.1,AGU91696.1,AVY03608.…	190228_Chymo_alpha_Butte_7.2716.2716.3 File:"190228_Chymo_alpha_Butte_7.raw", NativeID:"controllerType=0 controllerNumber=1 scan=2716" RTINSECONDS=1874.5296
TRUE	TRUE	(L)QQPPFSQQQQPVLPQQPPFSQQ(Q)	1				5.284	1		854.763	2561.27	3	0.00087	0.3395			34730.1	86	107	0	AAV91994.1,AEI00664.1,AEI00689.1,ACX46514.1,AGU91668.1,AGO17757.1,ABG23187.1,ABX89060.1,ALN96390.1,BU-LMW-PCR2,AAV91992.1,AGO17770.1,BAB78751.1,ACV32582.1,BAB78753.1,AHN55169.1,AGU91662.1,XP_020160667.1,ACY08829.1,AVG70973.1,AVY03611.1,ACH92775.1,AHN55171.1,AAO53259.1,AGK83211.1,AGO17763.1,AGO17765.1,AGO17769.1,AGU91675.1,AGU91698.1,ALN96387.1,AGO31300.1,ALN96389.1,AVY03606.1,AGU91696.1,AVY03608.…	190228_Chymo_alpha_Butte_7.2783.2783.3 File:"190228_Chymo_alpha_Butte_7.raw", NativeID:"controllerType=0 controllerNumber=1 scan=2783" RTINSECONDS=1924.2487
TRUE	TRUE	(L)QQPPFSQQQQPVLPQQPPFSQQ(Q)	1				5.0655	1		854.763	2561.27	3	0.00087	0.3395			22590	86	107	0	AAV91994.1,AEI00664.1,AEI00689.1,ACX46514.1,AGU91668.1,AGO17757.1,ABG23187.1,ABX89060.1,ALN96390.1,BU-LMW-PCR2,AAV91992.1,AGO17770.1,BAB78751.1,ACV32582.1,BAB78753.1,AHN55169.1,AGU91662.1,XP_020160667.1,ACY08829.1,AVG70973.1,AVY03611.1,ACH92775.1,AHN55171.1,AAO53259.1,AGK83211.1,AGO17763.1,AGO17765.1,AGO17769.1,AGU91675.1,AGU91698.1,ALN96387.1,AGO31300.1,ALN96389.1,AVY03606.1,AGU91696.1,AVY03608.…	190228_Chymo_alpha_Butte_7.2790.2790.3 File:"190228_Chymo_alpha_Butte_7.raw", NativeID:"controllerType=0 controllerNumber=1 scan=2790" RTINSECONDS=1927.4993
TRUE	TRUE	(L)QQPPFSQQQQPVLPQQPPFSQQQ(Q)	1				5.65758	1		897.448	2689.32	3	-0.002738	-1.018			16605.1	86	108	0	AAV91994.1,AEI00664.1,AEI00689.1,ACX46514.1,AGU91668.1,AGO17757.1,ABG23187.1,ABX89060.1,ALN96390.1,BU-LMW-PCR2,AAV91992.1,AGO17770.1,BAB78751.1,ACV32582.1,BAB78753.1,AHN55169.1,AGU91662.1,XP_020160667.1,ACY08829.1,AVG70973.1,AVY03611.1,ACH92775.1,AHN55171.1,AAO53259.1,AGK83211.1,AGO17763.1,AGO17765.1,AGO17769.1,AGU91675.1,AGU91698.1,ALN96387.1,AGO31300.1,ALN96389.1,AVY03606.1,AGU91696.1,AVY03608.…	190228_Chymo_alpha_Butte_7.2680.2680.3 File:"190228_Chymo_alpha_Butte_7.raw", NativeID:"controllerType=0 controllerNumber=1 scan=2680" RTINSECONDS=1853.8629
TRUE	TRUE	(L)QQPPFSQQQQPVLPQQPPFSQQQ(Q)	1				5.20761	1		897.448	2689.32	3	-0.001822	-0.6772			21284.1	86	108	0	AAV91994.1,AEI00664.1,AEI00689.1,ACX46514.1,AGU91668.1,AGO17757.1,ABG23187.1,ABX89060.1,ALN96390.1,BU-LMW-PCR2,AAV91992.1,AGO17770.1,BAB78751.1,ACV32582.1,BAB78753.1,AHN55169.1,AGU91662.1,XP_020160667.1,ACY08829.1,AVG70973.1,AVY03611.1,ACH92775.1,AHN55171.1,AAO53259.1,AGK83211.1,AGO17763.1,AGO17765.1,AGO17769.1,AGU91675.1,AGU91698.1,ALN96387.1,AGO31300.1,ALN96389.1,AVY03606.1,AGU91696.1,AVY03608.…	190228_Chymo_alpha_Butte_7.2686.2686.3 File:"190228_Chymo_alpha_Butte_7.raw", NativeID:"controllerType=0 controllerNumber=1 scan=2686" RTINSECONDS=1856.6739
TRUE	TRUE	(L)QQPPFSQQQQPVLPQQPPFSQQQQ(Q)	1				7.27572	1		940.136	2817.39	3	0.002261	0.8022			16659.9	86	109	0	AAV91994.1,AEI00664.1,AEI00689.1,ACX46514.1,AGU91668.1,AGO17757.1,ABG23187.1,ABX89060.1,ALN96390.1,BU-LMW-PCR2,AAV91992.1,AGO17770.1,BAB78751.1,ACV32582.1,BAB78753.1,AHN55169.1,AGU91662.1,XP_020160667.1,ACY08829.1,AVG70973.1,AVY03611.1,ACH92775.1,AHN55171.1,AAO53259.1,AGK83211.1,AGO17763.1,AGO17765.1,AGO17769.1,AGU91675.1,AGU91698.1,ALN96387.1,AGO31300.1,ALN96389.1,AVY03606.1,AGU91696.1,AVY03608.…	190228_Chymo_alpha_Butte_7.2627.2627.3 File:"190228_Chymo_alpha_Butte_7.raw", NativeID:"controllerType=0 controllerNumber=1 scan=2627" RTINSECONDS=1832.5893
TRUE	TRUE	(L)QQPPFSQQQQPVLPQQPPFSQQQQQ(Q)	1				10.3665	1		982.822	2945.44	3	0.001034	0.3509			19411.3	86	110	0	AAV91994.1,AEI00664.1,AEI00689.1,AGU91668.1,AGO17757.1,ABG23187.1,ABX89060.1,ALN96390.1,BU-LMW-PCR2,AAV91992.1,AGO17770.1,BAB78751.1,ACV32582.1,AHN55169.1,AGU91662.1,XP_020160667.1,AVG70973.1,AVY03611.1,ACH92775.1,AAO53259.1,AGK83211.1,AGO17763.1,AGO17765.1,AGO17769.1,AGU91675.1,AGU91698.1,ALN96387.1,AGO31300.1,ALN96389.1,AGU91696.1,AVY03608.1,AGU91669.1,AAV91995.1,ACX46513.1,ABG23188.1,AGU91667.…	190228_Chymo_alpha_Butte_7.2614.2614.3 File:"190228_Chymo_alpha_Butte_7.raw", NativeID:"controllerType=0 controllerNumber=1 scan=2614" RTINSECONDS=1827.6144
TRUE	TRUE	(L)QQPPFSQQQQPVLPQQPPFSQQQQQ(Q)	1				8.92082	1		982.821	2945.44	3	-6.5e-05	-0.02206			13619.7	86	110	0	AAV91994.1,AEI00664.1,AEI00689.1,AGU91668.1,AGO17757.1,ABG23187.1,ABX89060.1,ALN96390.1,BU-LMW-PCR2,AAV91992.1,AGO17770.1,BAB78751.1,ACV32582.1,AHN55169.1,AGU91662.1,XP_020160667.1,AVG70973.1,AVY03611.1,ACH92775.1,AAO53259.1,AGK83211.1,AGO17763.1,AGO17765.1,AGO17769.1,AGU91675.1,AGU91698.1,ALN96387.1,AGO31300.1,ALN96389.1,AGU91696.1,AVY03608.1,AGU91669.1,AAV91995.1,ACX46513.1,ABG23188.1,AGU91667.…	190228_Chymo_alpha_Butte_7.2604.2604.3 File:"190228_Chymo_alpha_Butte_7.raw", NativeID:"controllerType=0 controllerNumber=1 scan=2604" RTINSECONDS=1823.5062
TRUE	TRUE	(L)QQPPFSQQQQPVLPQQPPFSQQQQQQ(Q)	0.95				3.58503	1		1025.51	3073.5	3	0.003835	1.247			9739.91	86	111	0	AAV91994.1,AEI00664.1,AEI00689.1,AGU91668.1,AGO17757.1,ABG23187.1,ABX89060.1,ALN96390.1,BU-LMW-PCR2,AAV91992.1,AGO17770.1,BAB78751.1,ACV32582.1,AHN55169.1,AGU91662.1,XP_020160667.1,AVG70973.1,AVY03611.1,ACH92775.1,AAO53259.1,AGK83211.1,AGO17763.1,AGO17765.1,AGO17769.1,AGU91675.1,AGU91698.1,ALN96387.1,AGO31300.1,ALN96389.1,AGU91696.1,AVY03608.1,AGU91669.1,AAV91995.1,ACX46513.1,ABG23188.1,AGU91667.…	190228_Chymo_alpha_Butte_7.2558.2558.3 File:"190228_Chymo_alpha_Butte_7.raw", NativeID:"controllerType=0 controllerNumber=1 scan=2558" RTINSECONDS=1798.4608
TRUE	TRUE	(L)QQPPFSQQQQPVLPQQPPFSQQQQQQQ(Q)	1				5.42022	1		1068.2	3201.56	3	0.004806	1.501			8575.89	86	112	0	AAV91994.1,AEI00664.1,AEI00689.1,AGU91668.1,AGO17757.1,ABG23187.1,ABX89060.1,ALN96390.1,BU-LMW-PCR2,AAV91992.1,AGO17770.1,BAB78751.1,ACV32582.1,AHN55169.1,AGU91662.1,XP_020160667.1,AVG70973.1,AVY03611.1,ACH92775.1,AAO53259.1,AGK83211.1,AGO17763.1,AGO17765.1,AGO17769.1,AGU91675.1,AGU91698.1,ALN96387.1,AGO31300.1,ALN96389.1,AGU91696.1,AGU91669.1,AAV91995.1,ACX46513.1,ABG23188.1,AGU91667.1,AHN55187.…	190228_Chymo_alpha_Butte_7.2541.2541.3 File:"190228_Chymo_alpha_Butte_7.raw", NativeID:"controllerType=0 controllerNumber=1 scan=2541" RTINSECONDS=1784.7552
TRUE	TRUE	(L)QQPPFSQQQQPVLPQQPPFSQQQQQQQ(Q)	0.99				4.50864	1		1068.19	3201.56	3	4.5e-05	0.01405			10575.5	86	112	0	AAV91994.1,AEI00664.1,AEI00689.1,AGU91668.1,AGO17757.1,ABG23187.1,ABX89060.1,ALN96390.1,BU-LMW-PCR2,AAV91992.1,AGO17770.1,BAB78751.1,ACV32582.1,AHN55169.1,AGU91662.1,XP_020160667.1,AVG70973.1,AVY03611.1,ACH92775.1,AAO53259.1,AGK83211.1,AGO17763.1,AGO17765.1,AGO17769.1,AGU91675.1,AGU91698.1,ALN96387.1,AGO31300.1,ALN96389.1,AGU91696.1,AGU91669.1,AAV91995.1,ACX46513.1,ABG23188.1,AGU91667.1,AHN55187.…	190228_Chymo_alpha_Butte_7.2535.2535.3 File:"190228_Chymo_alpha_Butte_7.raw", NativeID:"controllerType=0 controllerNumber=1 scan=2535" RTINSECONDS=1781.7904
TRUE	TRUE	(L)QQPPFSQQQQPVLPQQPPFSQQQQQQQQ(Q)	1				7.61979	1		1110.88	3329.62	3	0.005776	1.734			12217.1	86	113	0	AAV91994.1,AEI00664.1,AEI00689.1,AGU91668.1,AGO17757.1,ABG23187.1,ABX89060.1,ALN96390.1,BU-LMW-PCR2,AAV91992.1,AGO17770.1,BAB78751.1,ACV32582.1,AHN55169.1,AGU91662.1,XP_020160667.1,AVG70973.1,AVY03611.1,ACH92775.1,AAO53259.1,AGK83211.1,AGO17763.1,AGO17765.1,AGO17769.1,AGU91675.1,AGU91698.1,ALN96387.1,AGO31300.1,ALN96389.1,AGU91696.1,AGU91669.1,AAV91995.1,ACX46513.1,ABG23188.1,AGU91667.1,AHN55187.…	190228_Chymo_alpha_Butte_7.2550.2550.3 File:"190228_Chymo_alpha_Butte_7.raw", NativeID:"controllerType=0 controllerNumber=1 scan=2550" RTINSECONDS=1791.1224
TRUE	TRUE	(F)SQQQQPVLPQQPPFSQQ(Q)	1				6.40894	1		982.996	1963.98	2	0.001921	0.9776			13013.6	91	107	0	AAV91994.1,AEI00689.1,AGU91668.1,BU-LMW14,AGO17757.1,ALN96390.1,ACZ59821.1,BAB78751.1,BAD69625.1,ABM66829.1,AHN55171.1,AGO17742.1,AGO17765.1,AGO17746.1,AEI00678.1,AGO17769.1,AGU91675.1,AGU91698.1,ACZ59832.1,AGO17761.1,ALN96387.1,AVY03606.1,AGK83153.1,BU-LMW5,AAW28853.1,AFK29758.1,AGU91669.1,AAV91995.1,ACX46513.1,ABG23188.1,AHN55187.1,AGO17756.1,AGU91665.1,ACX46517.1,AVI69506.1,ALN96391.1,CDI40248…	190228_Chymo_alpha_Butte_7.2104.2104.2 File:"190228_Chymo_alpha_Butte_7.raw", NativeID:"controllerType=0 controllerNumber=1 scan=2104" RTINSECONDS=1500.5149
TRUE	TRUE	(F)SQQQQPVLPQQPPFSQQQ(Q)	0.99				4.09152	1		1047.02	2092.03	2	0.000206	0.09842			21990.1	91	108	0	AAV91994.1,AEI00689.1,AGU91668.1,BU-LMW14,AGO17757.1,ALN96390.1,ACZ59821.1,BAB78751.1,BAD69625.1,ABM66829.1,AHN55171.1,AGO17742.1,AGO17765.1,AGO17746.1,AEI00678.1,AGO17769.1,AGU91675.1,AGU91698.1,ACZ59832.1,AGO17761.1,ALN96387.1,AVY03606.1,AGK83153.1,BU-LMW5,AAW28853.1,AFK29758.1,AGU91669.1,AAV91995.1,ACX46513.1,ABG23188.1,AHN55187.1,AGO17756.1,AGU91665.1,ACX46517.1,AVI69506.1,ALN96391.1,CDI40248…	190228_Chymo_alpha_Butte_7.2103.2103.2 File:"190228_Chymo_alpha_Butte_7.raw", NativeID:"controllerType=0 controllerNumber=1 scan=2103" RTINSECONDS=1500.2143
TRUE	TRUE	(F)SQQQQPVLPQQPPFSQQQQQQ(Q)	1				5.79588	1		826.411	2476.21	3	0.000236	0.09527			16688.3	91	111	0	AAV91994.1,AEI00664.1,AEI00689.1,AGU91668.1,AGO17757.1,ABG23187.1,ABX89060.1,ALN96390.1,BU-LMW-PCR2,AAV91992.1,AGO17770.1,BAB78751.1,ACV32582.1,AHN55169.1,AGU91662.1,XP_020160667.1,AVG70973.1,AVY03611.1,ACH92775.1,AAO53259.1,AGK83211.1,AGO17763.1,AGO17765.1,AGO17769.1,AGU91675.1,AGU91698.1,ALN96387.1,AGO31300.1,ALN96389.1,AGU91696.1,AVY03608.1,AGU91669.1,AAV91995.1,ACX46513.1,ABG23188.1,AGU91667.…	190228_Chymo_alpha_Butte_7.1954.1954.3 File:"190228_Chymo_alpha_Butte_7.raw", NativeID:"controllerType=0 controllerNumber=1 scan=1954" RTINSECONDS=1438.7252
TRUE	TRUE	(Q)qQPVLPQQPPF(S)	1				5.60206	1	Ammonia-loss (-17)	631.333	1260.65	2	0.0006974	0.5528			18752.7	94	104	0	AAV91994.1,AEI00689.1,BU-LMW13,AEI00662.1,AGU91668.1,BU-LMW14,AGO17757.1,ALN96390.1,ACZ59821.1,BAB78751.1,BAD69625.1,ABM66829.1,AVY03617.1,AAT36483.1,AGK83315.1,AHN55171.1,AGO17742.1,AEI00674.1,AGO17765.1,AGO17746.1,AEI00678.1,AEI00697.1,AGO17769.1,AGU91675.1,AGU91698.1,ACZ59832.1,AEI00659.1,AGO17761.1,ALN96387.1,ALN96383.1,AVY03606.1,AGK83153.1,BU-LMW5,AAW28853.1,ACR56002.1,AFK29758.1,AEI00663.1…	190228_Chymo_alpha_Butte_7.3241.3241.2 File:"190228_Chymo_alpha_Butte_7.raw", NativeID:"controllerType=0 controllerNumber=1 scan=3241" RTINSECONDS=2337.3517
TRUE	TRUE	(Q)qQPVLPQQPPF(S)	1				4.85387	1	Ammonia-loss (-17)	631.333	1260.65	2	0.0008204	0.6502			20843.1	94	104	0	AAV91994.1,AEI00689.1,BU-LMW13,AEI00662.1,AGU91668.1,BU-LMW14,AGO17757.1,ALN96390.1,ACZ59821.1,BAB78751.1,BAD69625.1,ABM66829.1,AVY03617.1,AAT36483.1,AGK83315.1,AHN55171.1,AGO17742.1,AEI00674.1,AGO17765.1,AGO17746.1,AEI00678.1,AEI00697.1,AGO17769.1,AGU91675.1,AGU91698.1,ACZ59832.1,AEI00659.1,AGO17761.1,ALN96387.1,ALN96383.1,AVY03606.1,AGK83153.1,BU-LMW5,AAW28853.1,ACR56002.1,AFK29758.1,AEI00663.1…	190228_Chymo_alpha_Butte_7.3243.3243.2 File:"190228_Chymo_alpha_Butte_7.raw", NativeID:"controllerType=0 controllerNumber=1 scan=3243" RTINSECONDS=2339.4402
TRUE	TRUE	(P)VLPQQPPFSQQQQQ(Q)	0.98				4.03621	1		826.925	1651.84	2	0.004086	2.472			25133.4	97	110	0	AAV91994.1,AEI00689.1,AEI00662.1,AGU91668.1,AGO17757.1,ALN96390.1,ACZ59821.1,BAB78751.1,ABM66829.1,AVY03617.1,AAT36483.1,AGK83315.1,AGO17742.1,AEI00674.1,AGO17765.1,AEI00697.1,AGO17769.1,AGU91675.1,AGU91698.1,AEI00659.1,ALN96387.1,ALN96383.1,ACR56002.1,AEI00663.1,AGU91669.1,AAV91995.1,ACX46513.1,ABG23188.1,AHN55187.1,AGO17756.1,AGU91665.1,ACX46517.1,AVI69506.1,ALN96391.1,CAA59340.1,CDI40248.1,AAV…	190312_thermo_alpha_Butte_7.2374.2374.2 File:"190312_thermo_alpha_Butte_7.raw", NativeID:"controllerType=0 controllerNumber=1 scan=2374" RTINSECONDS=1215.4622
TRUE	TRUE	(P)VLPQQPPFSQQQQQQQQQQPPFSQQQQP(V)	1				5.09691	2		1110.89	3329.64	3	0.01676	5.033			250401	97	124	0	AEI00664.1,AEI00689.1,AGU91669.1,AGU91668.1,ABG23188.1,AGU91667.1,AHN55187.1,AAP44991.1,ABG23187.1,AGU91665.1,ALN96390.1,ALN96391.1,BU-LMW-PCR2,AFX69667.1,AGO17770.1,AHN55181.1,BAB78751.1,ABV72241.1,AGU91682.1,AHN55169.1,AGU91662.1,AVG70974.1,AVG70972.1,AVG70973.1,ACY08824.1,AGU91659.1,AAO53259.1,AGO17743.1,AGO17766.1,AGO17765.1,AGO17768.1,AEI00696.1,AGO17767.1,AGU91675.1,AFX69654.1,AGU91698.1,AG…	190312_thermo_alpha_Butte_7.3496.3496.3 File:"190312_thermo_alpha_Butte_7.raw", NativeID:"controllerType=0 controllerNumber=1 scan=3496" RTINSECONDS=1648.0678
TRUE	TRUE	(P)VLPQQPPFSQQQQQQQQQQPPFSQQQQP(V)	1				5	2		1110.88	3329.63	3	0.0131	3.933			171081	97	124	0	AEI00664.1,AEI00689.1,AGU91669.1,AGU91668.1,ABG23188.1,AGU91667.1,AHN55187.1,AAP44991.1,ABG23187.1,AGU91665.1,ALN96390.1,ALN96391.1,BU-LMW-PCR2,AFX69667.1,AGO17770.1,AHN55181.1,BAB78751.1,ABV72241.1,AGU91682.1,AHN55169.1,AGU91662.1,AVG70974.1,AVG70972.1,AVG70973.1,ACY08824.1,AGU91659.1,AAO53259.1,AGO17743.1,AGO17766.1,AGO17765.1,AGO17768.1,AEI00696.1,AGO17767.1,AGU91675.1,AFX69654.1,AGU91698.1,AG…	190312_thermo_alpha_Butte_7.3489.3489.3 File:"190312_thermo_alpha_Butte_7.raw", NativeID:"controllerType=0 controllerNumber=1 scan=3489" RTINSECONDS=1645.1347
TRUE	TRUE	(P)VLPQQPPFSQQQQQQQQQQPPFSQQQQP(V)	0.99	35.49	36.1899	23.93		2		1110.88	3329.63	3	0.0131	3.933	1645.13		318639	97	124	0	AEI00664.1,AEI00689.1,AGU91669.1,AGU91668.1,ABG23188.1,AGU91667.1,AHN55187.1,AAP44991.1,ABG23187.1,AGU91665.1,ALN96390.1,ALN96391.1,BU-LMW-PCR2,AFX69667.1,AGO17770.1,AHN55181.1,BAB78751.1,ABV72241.1,AGU91682.1,AHN55169.1,AGU91662.1,AVG70974.1,AVG70972.1,AVG70973.1,ACY08824.1,AGU91659.1,AAO53259.1,AGO17743.1,AGO17766.1,AGO17765.1,AGO17768.1,AEI00696.1,AGO17767.1,AGU91675.1,AFX69654.1,AGU91698.1,AG…	190312_thermo_alpha_Butte_7.3489.3489.3 File:"190312_thermo_alpha_Butte_7.raw", NativeID:"controllerType=0 controllerNumber=1 scan=3489"
TRUE	TRUE	(P)VLPQQPPFSQQQQQQQQQQPPFSQQQQP(V)	0.95	27.71	36.0788	19.27		2		1110.89	3329.64	3	0.01676	5.033	1648.07		476678	97	124	0	AEI00664.1,AEI00689.1,AGU91669.1,AGU91668.1,ABG23188.1,AGU91667.1,AHN55187.1,AAP44991.1,ABG23187.1,AGU91665.1,ALN96390.1,ALN96391.1,BU-LMW-PCR2,AFX69667.1,AGO17770.1,AHN55181.1,BAB78751.1,ABV72241.1,AGU91682.1,AHN55169.1,AGU91662.1,AVG70974.1,AVG70972.1,AVG70973.1,ACY08824.1,AGU91659.1,AAO53259.1,AGO17743.1,AGO17766.1,AGO17765.1,AGO17768.1,AEI00696.1,AGO17767.1,AGU91675.1,AFX69654.1,AGU91698.1,AG…	190312_thermo_alpha_Butte_7.3496.3496.3 File:"190312_thermo_alpha_Butte_7.raw", NativeID:"controllerType=0 controllerNumber=1 scan=3496"
TRUE	TRUE	(P)FSQQQQQQQQQQPP(F)	1				7.34679	2		864.411	1726.81	2	0.005266	3.048			136656	104	117	0	AEI00664.1,AEI00689.1,AGU91669.1,AGU91668.1,ABG23188.1,AGU91667.1,AHN55187.1,AAP44991.1,ABG23187.1,ABX89060.1,AGU91665.1,ALN96390.1,ALN96391.1,BU-LMW-PCR2,AFX69667.1,AGO17770.1,AHN55181.1,BAB78751.1,ABV72241.1,AGU91682.1,AHN55169.1,AGU91662.1,AVG70974.1,AVG70972.1,AVG70973.1,ACH92775.1,ACY08824.1,AGU91659.1,AAO53259.1,AGO17743.1,AGO17766.1,AGO17765.1,AGO17768.1,AEI00696.1,AGO17767.1,AGU91675.1,AF…	190312_thermo_alpha_Butte_7.576.576.2 File:"190312_thermo_alpha_Butte_7.raw", NativeID:"controllerType=0 controllerNumber=1 scan=576" RTINSECONDS=522.4871
TRUE	TRUE	(P)FSQQQQQQQQQQPP(F)	1				6.55284	2		864.412	1726.81	2	0.007219	4.178			33362.6	104	117	0	AEI00664.1,AEI00689.1,AGU91669.1,AGU91668.1,ABG23188.1,AGU91667.1,AHN55187.1,AAP44991.1,ABG23187.1,ABX89060.1,AGU91665.1,ALN96390.1,ALN96391.1,BU-LMW-PCR2,AFX69667.1,AGO17770.1,AHN55181.1,BAB78751.1,ABV72241.1,AGU91682.1,AHN55169.1,AGU91662.1,AVG70974.1,AVG70972.1,AVG70973.1,ACH92775.1,ACY08824.1,AGU91659.1,AAO53259.1,AGO17743.1,AGO17766.1,AGO17765.1,AGO17768.1,AEI00696.1,AGO17767.1,AGU91675.1,AF…	190312_thermo_alpha_Butte_7.567.567.2 File:"190312_thermo_alpha_Butte_7.raw", NativeID:"controllerType=0 controllerNumber=1 scan=567" RTINSECONDS=519.1744
TRUE	TRUE	(P)FSQQQQQQQQQQPP(F)	1	81.83	46.2963	52.16		2		864.412	1726.81	2	0.007218	4.178	519.174		58069.9	104	117	0	AEI00664.1,AEI00689.1,AGU91669.1,AGU91668.1,ABG23188.1,AGU91667.1,AHN55187.1,AAP44991.1,ABG23187.1,ABX89060.1,AGU91665.1,ALN96390.1,ALN96391.1,BU-LMW-PCR2,AFX69667.1,AGO17770.1,AHN55181.1,BAB78751.1,ABV72241.1,AGU91682.1,AHN55169.1,AGU91662.1,AVG70974.1,AVG70972.1,AVG70973.1,ACH92775.1,ACY08824.1,AGU91659.1,AAO53259.1,AGO17743.1,AGO17766.1,AGO17765.1,AGO17768.1,AEI00696.1,AGO17767.1,AGU91675.1,AF…	190312_thermo_alpha_Butte_7.567.567.2 File:"190312_thermo_alpha_Butte_7.raw", NativeID:"controllerType=0 controllerNumber=1 scan=567"
TRUE	TRUE	(P)FSQQQQQQQQQQPP(F)	1	69.17	46.229	42.46		2		864.411	1726.81	2	0.005266	3.048	522.487		222907	104	117	0	AEI00664.1,AEI00689.1,AGU91669.1,AGU91668.1,ABG23188.1,AGU91667.1,AHN55187.1,AAP44991.1,ABG23187.1,ABX89060.1,AGU91665.1,ALN96390.1,ALN96391.1,BU-LMW-PCR2,AFX69667.1,AGO17770.1,AHN55181.1,BAB78751.1,ABV72241.1,AGU91682.1,AHN55169.1,AGU91662.1,AVG70974.1,AVG70972.1,AVG70973.1,ACH92775.1,ACY08824.1,AGU91659.1,AAO53259.1,AGO17743.1,AGO17766.1,AGO17765.1,AGO17768.1,AEI00696.1,AGO17767.1,AGU91675.1,AF…	190312_thermo_alpha_Butte_7.576.576.2 File:"190312_thermo_alpha_Butte_7.raw", NativeID:"controllerType=0 controllerNumber=1 scan=576"
TRUE	TRUE	(P)FSQQQQQQQQQQPP(F)	0.99	39.81	46.2792	9.24		2		576.61	1726.81	3	0.005923	3.428	523.656		229740	104	117	0	AEI00664.1,AEI00689.1,AGU91669.1,AGU91668.1,ABG23188.1,AGU91667.1,AHN55187.1,AAP44991.1,ABG23187.1,ABX89060.1,AGU91665.1,ALN96390.1,ALN96391.1,BU-LMW-PCR2,AFX69667.1,AGO17770.1,AHN55181.1,BAB78751.1,ABV72241.1,AGU91682.1,AHN55169.1,AGU91662.1,AVG70974.1,AVG70972.1,AVG70973.1,ACH92775.1,ACY08824.1,AGU91659.1,AAO53259.1,AGO17743.1,AGO17766.1,AGO17765.1,AGO17768.1,AEI00696.1,AGO17767.1,AGU91675.1,AF…	190312_thermo_alpha_Butte_7.581.581.3 File:"190312_thermo_alpha_Butte_7.raw", NativeID:"controllerType=0 controllerNumber=1 scan=581"
TRUE	TRUE	(P)FSQQQQQQQQQQPPFSQQQQP(V)	0.99	42.69	42.5777	23.85		2		857.741	2570.2	3	0.01182	4.596	984.013		27761.5	104	124	0	AEI00664.1,AEI00689.1,AGU91669.1,AGU91668.1,ABG23188.1,AGU91667.1,AHN55187.1,AAP44991.1,ABG23187.1,AGU91665.1,ALN96390.1,ALN96391.1,BU-LMW-PCR2,AFX69667.1,AGO17770.1,AHN55181.1,BAB78751.1,ABV72241.1,AGU91682.1,AHN55169.1,AGU91662.1,AVG70974.1,AVG70972.1,AVG70973.1,ACY08824.1,AGU91659.1,AAO53259.1,AGO17743.1,AGO17766.1,AGO17765.1,AGO17768.1,AEI00696.1,AGO17767.1,AGU91675.1,AFX69654.1,AGU91698.1,AG…	190312_thermo_alpha_Butte_7.1801.1801.3 File:"190312_thermo_alpha_Butte_7.raw", NativeID:"controllerType=0 controllerNumber=1 scan=1801"
TRUE	TRUE	(F)SQQQQQQQQQQPPF(S)	0.98	54.38	41.6539	37.17		2		864.408	1726.8	2	-0.001936	-1.12	816.382		43701.4	105	118	0	AEI00664.1,AEI00689.1,AGU91669.1,AGU91668.1,ABG23188.1,AGU91667.1,AHN55187.1,AAP44991.1,ABG23187.1,AGU91665.1,ALN96390.1,ALN96391.1,BU-LMW-PCR2,AFX69667.1,AGO17770.1,AHN55181.1,BAB78751.1,ABV72241.1,AGU91682.1,AHN55169.1,AGU91662.1,AVG70974.1,AVG70972.1,AVG70973.1,ACY08824.1,AGU91659.1,AAO53259.1,AGO17743.1,AGO17766.1,AGO17765.1,AGO17768.1,AEI00696.1,AGO17767.1,AGU91675.1,AFX69654.1,AGU91698.1,AG…	190228_Chymo_alpha_Butte_7.993.993.2 File:"190228_Chymo_alpha_Butte_7.raw", NativeID:"controllerType=0 controllerNumber=1 scan=993"
TRUE	TRUE	(F)SQQQQQQQQQQPPF(S)	0.97				3.34679	2		864.408	1726.8	2	-0.001936	-1.12			26421.4	105	118	0	AEI00664.1,AEI00689.1,AGU91669.1,AGU91668.1,ABG23188.1,AGU91667.1,AHN55187.1,AAP44991.1,ABG23187.1,AGU91665.1,ALN96390.1,ALN96391.1,BU-LMW-PCR2,AFX69667.1,AGO17770.1,AHN55181.1,BAB78751.1,ABV72241.1,AGU91682.1,AHN55169.1,AGU91662.1,AVG70974.1,AVG70972.1,AVG70973.1,ACY08824.1,AGU91659.1,AAO53259.1,AGO17743.1,AGO17766.1,AGO17765.1,AGO17768.1,AEI00696.1,AGO17767.1,AGU91675.1,AFX69654.1,AGU91698.1,AG…	190228_Chymo_alpha_Butte_7.993.993.2 File:"190228_Chymo_alpha_Butte_7.raw", NativeID:"controllerType=0 controllerNumber=1 scan=993" RTINSECONDS=816.3823
TRUE	TRUE	(F)SQQQQQQQQQQPPFSQQ(Q)	1				4.92082	1		1035.98	2069.95	2	0.000719	0.3472			10484.7	105	121	0	AEI00664.1,AEI00689.1,AGU91669.1,AGU91668.1,ABG23188.1,AGU91667.1,AHN55187.1,AAP44991.1,ABG23187.1,AGU91665.1,ALN96390.1,ALN96391.1,BU-LMW-PCR2,AFX69667.1,AGO17770.1,AHN55181.1,BAB78751.1,ABV72241.1,AGU91682.1,AHN55169.1,AGU91662.1,AVG70974.1,AVG70972.1,AVG70973.1,ACY08824.1,AGU91659.1,AAO53259.1,AGO17743.1,AGO17766.1,AGO17765.1,AGO17768.1,AEI00696.1,AGO17767.1,AGU91675.1,AFX69654.1,AGU91698.1,AG…	190228_Chymo_alpha_Butte_7.815.815.2 File:"190228_Chymo_alpha_Butte_7.raw", NativeID:"controllerType=0 controllerNumber=1 scan=815" RTINSECONDS=696.5627
TRUE	TRUE	(Q)QQQQQQQQPPF(S)	0.98				3.76955	1		692.834	1383.65	2	4.7e-05	0.03394			33118.7	108	118	0	AAV91994.1,AEI00664.1,AEI00689.1,AGU91668.1,BU-LMW14,AGO17757.1,ABG23187.1,ALN96390.1,BU-LMW-PCR2,AAV91992.1,AGO17770.1,BAB78751.1,ACV32582.1,AHN55169.1,AGU91662.1,AVG70973.1,AVY03611.1,AAO53259.1,AGK83211.1,AGO17763.1,AGO17765.1,AGO17746.1,AGO17767.1,AGO17769.1,AGU91675.1,AGU91698.1,AGO17761.1,ALN96387.1,AGO31300.1,ALN96389.1,AGU91696.1,AGU91669.1,AAV91995.1,ACX46513.1,ABG23188.1,AGU91667.1,AHN5…	190228_Chymo_alpha_Butte_7.986.986.2 File:"190228_Chymo_alpha_Butte_7.raw", NativeID:"controllerType=0 controllerNumber=1 scan=986" RTINSECONDS=813.1288
TRUE	TRUE	(Q)QQQQQQQQPPFSQQQQP(V)	1				9.4318	1		1041	2079.98	2	0.007263	3.49			68263.5	108	124	0	AAV91994.1,AEI00664.1,AEI00689.1,AGU91668.1,BU-LMW14,AGO17757.1,ABG23187.1,ALN96390.1,BU-LMW-PCR2,AAV91992.1,AGO17770.1,BAB78751.1,AHN55169.1,AGU91662.1,AVG70973.1,AVY03611.1,AAO53259.1,AGK83211.1,AGO17763.1,AGO17765.1,AGO17746.1,AGO17767.1,AGO17769.1,AGU91675.1,AGU91698.1,AGO17761.1,ALN96387.1,AGO31300.1,ALN96389.1,AGU91696.1,AGU91669.1,AAV91995.1,ACX46513.1,ABG23188.1,AGU91667.1,AHN55187.1,AAP4…	190312_thermo_alpha_Butte_7.1486.1486.2 File:"190312_thermo_alpha_Butte_7.raw", NativeID:"controllerType=0 controllerNumber=1 scan=1486" RTINSECONDS=859.8718
TRUE	TRUE	(Q)QQQQQQQQPPFSQQQQP(V)	1				8.88606	1		1041	2079.98	2	0.005798	2.786			67801.4	108	124	0	AAV91994.1,AEI00664.1,AEI00689.1,AGU91668.1,BU-LMW14,AGO17757.1,ABG23187.1,ALN96390.1,BU-LMW-PCR2,AAV91992.1,AGO17770.1,BAB78751.1,AHN55169.1,AGU91662.1,AVG70973.1,AVY03611.1,AAO53259.1,AGK83211.1,AGO17763.1,AGO17765.1,AGO17746.1,AGO17767.1,AGO17769.1,AGU91675.1,AGU91698.1,AGO17761.1,ALN96387.1,AGO31300.1,ALN96389.1,AGU91696.1,AGU91669.1,AAV91995.1,ACX46513.1,ABG23188.1,AGU91667.1,AHN55187.1,AAP4…	190312_thermo_alpha_Butte_7.1475.1475.2 File:"190312_thermo_alpha_Butte_7.raw", NativeID:"controllerType=0 controllerNumber=1 scan=1475" RTINSECONDS=855.9892
TRUE	TRUE	(Q)qQQQQQQQPPFSQQQQP(V)	0.97				3.74473	1	Ammonia-loss (-17)	1032.48	2062.96	2	0.009397	4.553			12551.7	108	124	0	AAV91994.1,AEI00664.1,AEI00689.1,AGU91668.1,BU-LMW14,AGO17757.1,ABG23187.1,ALN96390.1,BU-LMW-PCR2,AAV91992.1,AGO17770.1,BAB78751.1,AHN55169.1,AGU91662.1,AVG70973.1,AVY03611.1,AAO53259.1,AGK83211.1,AGO17763.1,AGO17765.1,AGO17746.1,AGO17767.1,AGO17769.1,AGU91675.1,AGU91698.1,AGO17761.1,ALN96387.1,AGO31300.1,ALN96389.1,AGU91696.1,AGU91669.1,AAV91995.1,ACX46513.1,ABG23188.1,AGU91667.1,AHN55187.1,AAP4…	190312_thermo_alpha_Butte_7.2249.2249.2 File:"190312_thermo_alpha_Butte_7.raw", NativeID:"controllerType=0 controllerNumber=1 scan=2249" RTINSECONDS=1167.4243
TRUE	TRUE	(Q)QQQQQQQPPFSQQQQP(V)	1				7.33724	1		976.967	1951.92	2	0.006537	3.347			20318.7	109	124	0	AAV91994.1,AEI00664.1,AEI00689.1,AGU91668.1,BU-LMW14,AGO17757.1,ABG23187.1,ALN96390.1,BU-LMW-PCR2,AAV91992.1,AGO17770.1,BAB78751.1,AHN55169.1,AGU91662.1,AVG70973.1,AVY03611.1,AAO53259.1,AGK83211.1,AGO17763.1,AGO17765.1,AGO17746.1,AGO17767.1,AGO17769.1,AGU91675.1,AGU91698.1,AGO17761.1,ALN96387.1,AGO31300.1,ALN96389.1,AGU91696.1,AGU91669.1,AAV91995.1,ACX46513.1,ABG23188.1,AGU91667.1,AHN55187.1,AAP4…	190312_thermo_alpha_Butte_7.1467.1467.2 File:"190312_thermo_alpha_Butte_7.raw", NativeID:"controllerType=0 controllerNumber=1 scan=1467" RTINSECONDS=852.8356
TRUE	TRUE	(Q)QQQQQQPPFSQQQQPVLPQQPPF(S)	0.98				4	1		911.125	2730.35	3	0.002034	0.7447			17704.3	110	132	0	AAV91994.1,AEI00664.1,AEI00689.1,AGU91668.1,BU-LMW14,AGO17757.1,ABG23187.1,ALN96390.1,BU-LMW-PCR2,AAV91992.1,AGO17770.1,BAB78751.1,AHN55169.1,AGU91662.1,AVG70973.1,AVY03611.1,AHN55171.1,AAO53259.1,AGK83211.1,AGO17763.1,AGO17765.1,AGO17746.1,AGO17767.1,AGO17769.1,AGU91675.1,AGU91698.1,AGO17761.1,AGO31300.1,ALN96389.1,AGU91696.1,AVY03608.1,AGU91669.1,AAV91995.1,ACX46513.1,ABG23188.1,AGU91667.1,AHN5…	190228_Chymo_alpha_Butte_7.2951.2951.3 File:"190228_Chymo_alpha_Butte_7.raw", NativeID:"controllerType=0 controllerNumber=1 scan=2951" RTINSECONDS=2084.0912
TRUE	TRUE	(Q)QQQQQPPFSQQQQPVLPQQPPF(S)	1				7.37675	1		868.441	2602.3	3	0.008388	3.222			36458.3	111	132	0	AAV91994.1,AEI00664.1,AEI00689.1,AGU91668.1,BU-LMW14,AGO17757.1,ABG23187.1,ALN96390.1,BU-LMW-PCR2,AAV91992.1,AGO17770.1,BAB78751.1,AHN55169.1,AGU91662.1,AVG70973.1,AVY03611.1,AHN55171.1,AAO53259.1,AGK83211.1,AGO17763.1,AGO17765.1,AGO17746.1,AGO17767.1,AGO17769.1,AGU91675.1,AGU91698.1,AGO17761.1,AGO31300.1,ALN96389.1,AGU91696.1,AVY03608.1,AGU91669.1,AAV91995.1,ACX46513.1,ABG23188.1,AGU91667.1,AHN5…	190228_Chymo_alpha_Butte_7.2965.2965.3 File:"190228_Chymo_alpha_Butte_7.raw", NativeID:"controllerType=0 controllerNumber=1 scan=2965" RTINSECONDS=2095.2337
TRUE	TRUE	(Q)QQQQPPFSQQQQPVLPQQPPF(S)	0.99				4.55284	1		825.753	2474.24	3	0.001925	0.7777			13331.1	112	132	0	AAV91994.1,AEI00664.1,AEI00689.1,AGU91668.1,BU-LMW14,AGO17757.1,ABG23187.1,ALN96390.1,BU-LMW-PCR2,AAV91992.1,AGO17770.1,BAB78751.1,AHN55169.1,AGU91662.1,ACY08829.1,AVG70973.1,AVY03611.1,AHN55171.1,AAO53259.1,AGK83211.1,AGO17763.1,AGO17765.1,AGO17746.1,AGO17767.1,AGO17769.1,AGU91675.1,AGU91698.1,AGO17761.1,AGO31300.1,ALN96389.1,AVY03606.1,AGU91696.1,AVY03608.1,AGU91669.1,AAV91995.1,ACX46513.1,ABG2…	190228_Chymo_alpha_Butte_7.2962.2962.3 File:"190228_Chymo_alpha_Butte_7.raw", NativeID:"controllerType=0 controllerNumber=1 scan=2962" RTINSECONDS=2093.0387
TRUE	TRUE	(Q)QQQPPFSQQQQPVLPQQPPF(S)	1				8.79588	1		783.066	2346.18	3	-0.00106	-0.4516			24628.6	113	132	0	AAV91994.1,AEI00689.1,AGU91668.1,BU-LMW14,AGO17757.1,ALN96390.1,ACZ59821.1,BAB78751.1,BAD69625.1,ABM66829.1,AHN55171.1,AGO17765.1,AGO17746.1,AEI00678.1,AGO17769.1,AGU91675.1,AGU91698.1,ACZ59832.1,AGO17761.1,AVY03606.1,AGK83153.1,AGU91669.1,AAV91995.1,ACX46513.1,ABG23188.1,AHN55187.1,AGO17756.1,AGU91665.1,ACX46517.1,AVI69506.1,ALN96391.1,CDI40248.1,AAV86084.1,AGK83335.1,AVG70974.1,BAI39601.1,AVY03…	190228_Chymo_alpha_Butte_7.2971.2971.3 File:"190228_Chymo_alpha_Butte_7.raw", NativeID:"controllerType=0 controllerNumber=1 scan=2971" RTINSECONDS=2098.3639
TRUE	TRUE	(F)SQQQQPVLPQQPPFSQQQQPPF(S)	1				8.48149	2		854.763	2561.27	3	0.001785	0.6966			11492.6	119	140	0	AAV91994.1,AEI00664.1,AEI00689.1,ACX46514.1,AGU91668.1,BU-LMW14,AGO17757.1,ABG23187.1,ABX89060.1,ALN96390.1,BU-LMW-PCR2,AAV91992.1,AGO17770.1,BAB78751.1,BAB78753.1,AHN55169.1,AGU91662.1,XP_020160667.1,ACY08829.1,AVG70973.1,AVY03611.1,ACH92775.1,AHN55171.1,AAO53259.1,AGK83211.1,AGO17763.1,AGO17765.1,AGO17746.1,AGO17767.1,AGO17769.1,AGU91675.1,AGU91698.1,AGO17761.1,AGO31300.1,ALN96389.1,AVY03606.1,…	190228_Chymo_alpha_Butte_7.2939.2939.3 File:"190228_Chymo_alpha_Butte_7.raw", NativeID:"controllerType=0 controllerNumber=1 scan=2939" RTINSECONDS=2068.6322
TRUE	TRUE	(F)SQQQQPVLPQQPPFSQQQQPPF(S)	0.99	36.92	41.175	21.78		2		854.763	2561.27	3	0.001786	0.6971	2068.63		19325.8	119	140	0	AAV91994.1,AEI00664.1,AEI00689.1,ACX46514.1,AGU91668.1,BU-LMW14,AGO17757.1,ABG23187.1,ABX89060.1,ALN96390.1,BU-LMW-PCR2,AAV91992.1,AGO17770.1,BAB78751.1,BAB78753.1,AHN55169.1,AGU91662.1,XP_020160667.1,ACY08829.1,AVG70973.1,AVY03611.1,ACH92775.1,AHN55171.1,AAO53259.1,AGK83211.1,AGO17763.1,AGO17765.1,AGO17746.1,AGO17767.1,AGO17769.1,AGU91675.1,AGU91698.1,AGO17761.1,AGO31300.1,ALN96389.1,AVY03606.1,…	190228_Chymo_alpha_Butte_7.2939.2939.3 File:"190228_Chymo_alpha_Butte_7.raw", NativeID:"controllerType=0 controllerNumber=1 scan=2939"
TRUE	TRUE	(F)SQQQQPVLPQQPPFSQQQQPPFSQQQQPS(S)	0.97				3.76955	1		1115.88	3344.62	3	0.001781	0.5323			11748.1	119	147	0	AAV91994.1,AEI00664.1,AEI00689.1,ACX46514.1,AGU91668.1,BU-LMW14,AGO17757.1,ABG23187.1,ABX89060.1,ALN96390.1,BU-LMW-PCR2,AGO17770.1,BAB78751.1,AHN55169.1,AGU91662.1,XP_020160667.1,ACY08829.1,AVG70973.1,AVY03611.1,AHN55171.1,AAO53259.1,AGK83211.1,AGO17763.1,AGO17765.1,AGO17746.1,AGO17767.1,AGO17769.1,AGU91675.1,AGU91698.1,AGO17761.1,AGO31300.1,ALN96389.1,AVY03606.1,AGU91696.1,AVY03608.1,BU-LMW5,AAW…	190228_Chymo_alpha_Butte_7.2641.2641.3 File:"190228_Chymo_alpha_Butte_7.raw", NativeID:"controllerType=0 controllerNumber=1 scan=2641" RTINSECONDS=1837.778
TRUE	TRUE	(F)SQQQQPVLPQQPPFSQQQQPPFSQQQQPS(S)	0.95				3.55284	1		1115.88	3344.62	3	0.000683	0.2041			13432.5	119	147	0	AAV91994.1,AEI00664.1,AEI00689.1,ACX46514.1,AGU91668.1,BU-LMW14,AGO17757.1,ABG23187.1,ABX89060.1,ALN96390.1,BU-LMW-PCR2,AGO17770.1,BAB78751.1,AHN55169.1,AGU91662.1,XP_020160667.1,ACY08829.1,AVG70973.1,AVY03611.1,AHN55171.1,AAO53259.1,AGK83211.1,AGO17763.1,AGO17765.1,AGO17746.1,AGO17767.1,AGO17769.1,AGU91675.1,AGU91698.1,AGO17761.1,AGO31300.1,ALN96389.1,AVY03606.1,AGU91696.1,AVY03608.1,BU-LMW5,AAW…	190228_Chymo_alpha_Butte_7.2647.2647.3 File:"190228_Chymo_alpha_Butte_7.raw", NativeID:"controllerType=0 controllerNumber=1 scan=2647" RTINSECONDS=1840.6573
TRUE	TRUE	(P)VLPQQPPFSQQQQPP(F)	0.98	53.64	44.5915	35.59		2		859.95	1717.88	2	0.00567	3.299	1457.48		353260	125	139	0	AAV91994.1,AEI00664.1,AEI00689.1,ACX46514.1,AGU91668.1,BU-LMW14,AGO17757.1,ABG23187.1,ABX89060.1,ALN96390.1,BU-LMW-PCR2,AAV91992.1,AGO17770.1,BAB78751.1,ACV32582.1,BAB78753.1,AHN55169.1,AGU91662.1,XP_020160667.1,ACY08829.1,AVG70973.1,AVY03611.1,ACH92775.1,AHN55171.1,AAO53259.1,AGK83211.1,AGO17763.1,AGO17765.1,AGO17746.1,AGO17767.1,AGO17769.1,AGU91675.1,AGU91698.1,AGO17761.1,AGO31300.1,ALN96389.1,…	190312_thermo_alpha_Butte_7.2984.2984.2 File:"190312_thermo_alpha_Butte_7.raw", NativeID:"controllerType=0 controllerNumber=1 scan=2984"
TRUE	TRUE	(P)VLPQQPPFSQQQQPP(F)	0.98	50.33	44.5425	30.95		2		859.949	1717.88	2	0.00506	2.944	1461.28		220449	125	139	0	AAV91994.1,AEI00664.1,AEI00689.1,ACX46514.1,AGU91668.1,BU-LMW14,AGO17757.1,ABG23187.1,ABX89060.1,ALN96390.1,BU-LMW-PCR2,AAV91992.1,AGO17770.1,BAB78751.1,ACV32582.1,BAB78753.1,AHN55169.1,AGU91662.1,XP_020160667.1,ACY08829.1,AVG70973.1,AVY03611.1,ACH92775.1,AHN55171.1,AAO53259.1,AGK83211.1,AGO17763.1,AGO17765.1,AGO17746.1,AGO17767.1,AGO17769.1,AGU91675.1,AGU91698.1,AGO17761.1,AGO31300.1,ALN96389.1,…	190312_thermo_alpha_Butte_7.2995.2995.2 File:"190312_thermo_alpha_Butte_7.raw", NativeID:"controllerType=0 controllerNumber=1 scan=2995"
TRUE	TRUE	(P)VLPQQPPFSQQQQPPFSQQ(Q)	1				8.88606	1		1105.06	2208.1	2	0.004257	1.927			16061	125	143	0	AAV91994.1,AEI00664.1,AEI00689.1,ACX46514.1,AGU91668.1,BU-LMW14,AGO17757.1,ABG23187.1,ABX89060.1,ALN96390.1,BU-LMW-PCR2,AAV91992.1,AGO17770.1,BAB78751.1,ACV32582.1,AHN55169.1,AGU91662.1,XP_020160667.1,ACY08829.1,AVG70973.1,AVY03611.1,ACH92775.1,AHN55171.1,AAO53259.1,AGK83211.1,AGO17763.1,AGO17765.1,AGO17746.1,AGO17767.1,AGO17769.1,AGU91675.1,AGU91698.1,AGO17761.1,AGO31300.1,ALN96389.1,AVY03606.1,…	190312_thermo_alpha_Butte_7.3739.3739.2 File:"190312_thermo_alpha_Butte_7.raw", NativeID:"controllerType=0 controllerNumber=1 scan=3739" RTINSECONDS=1758.0816
TRUE	TRUE	(P)FSQQQQPPFSQQQQPSSQQPPFPQQHQ(Q)	1				11.4559	1		1064.84	3191.49	3	0.01241	3.886			24811.6	132	158	0	AAV91994.1,AEI00664.1,AEI00689.1,ACX46514.1,AGU91668.1,BU-LMW14,AGO17757.1,ABG23187.1,ABX89060.1,ALN96390.1,BU-LMW-PCR2,AGO17770.1,AHN55169.1,AGU91662.1,XP_020160667.1,ACY08829.1,AVG70973.1,AVY03611.1,ACH92775.1,AHN55171.1,AAO53259.1,AGK83211.1,AGO17763.1,AGO17765.1,AGO17746.1,AGO17767.1,AGO17769.1,AGU91675.1,AGU91698.1,AGO17761.1,AGO31300.1,ALN96389.1,AVY03606.1,AGU91696.1,AVY03608.1,BU-LMW5,AAW…	190312_thermo_alpha_Butte_7.2737.2737.3 File:"190312_thermo_alpha_Butte_7.raw", NativeID:"controllerType=0 controllerNumber=1 scan=2737" RTINSECONDS=1355.0753
TRUE	TRUE	(P)FSQQQQPPFSQQQQPSSQQPPFPQQHQ(Q)	1				10.5376	1		1064.84	3191.49	3	0.01167	3.656			22331.7	132	158	0	AAV91994.1,AEI00664.1,AEI00689.1,ACX46514.1,AGU91668.1,BU-LMW14,AGO17757.1,ABG23187.1,ABX89060.1,ALN96390.1,BU-LMW-PCR2,AGO17770.1,AHN55169.1,AGU91662.1,XP_020160667.1,ACY08829.1,AVG70973.1,AVY03611.1,ACH92775.1,AHN55171.1,AAO53259.1,AGK83211.1,AGO17763.1,AGO17765.1,AGO17746.1,AGO17767.1,AGO17769.1,AGU91675.1,AGU91698.1,AGO17761.1,AGO31300.1,ALN96389.1,AVY03606.1,AGU91696.1,AVY03608.1,BU-LMW5,AAW…	190312_thermo_alpha_Butte_7.2731.2731.3 File:"190312_thermo_alpha_Butte_7.raw", NativeID:"controllerType=0 controllerNumber=1 scan=2731" RTINSECONDS=1352.3965
TRUE	TRUE	(F)SQQQQPPFSQQQQPS(S)	0.99				4.11919	1		871.908	1741.8	2	-7.2e-05	-0.04131			13829.6	133	147	0	AAV91994.1,AEI00664.1,AEI00689.1,ACX46514.1,AGU91668.1,BU-LMW14,AGO17757.1,ABG23187.1,ABX89060.1,ALN96390.1,BU-LMW-PCR2,AGO17770.1,BAB78751.1,AHN55169.1,AGU91662.1,XP_020160667.1,ACY08829.1,AVG70973.1,AVY03611.1,ACH92775.1,AHN55171.1,AAO53259.1,AGK83211.1,AGO17763.1,AGO17765.1,AGO17746.1,AGO17767.1,AGO17769.1,AGU91675.1,AGU91698.1,AGO17761.1,ALN96387.1,AGO31300.1,ALN96389.1,AVY03606.1,AGU91696.1,…	190228_Chymo_alpha_Butte_7.843.843.2 File:"190228_Chymo_alpha_Butte_7.raw", NativeID:"controllerType=0 controllerNumber=1 scan=843" RTINSECONDS=714.1932
TRUE	TRUE	(F)SQQQQPPFSQQQQPSSQQPPFPQQH(Q)	1				10.3098	1		973.126	2916.36	3	0.002381	0.8161			21414.6	133	157	0	AAV91994.1,AEI00664.1,AEI00689.1,ACX46514.1,AGU91668.1,BU-LMW14,AGO17757.1,ABG23187.1,ABX89060.1,ALN96390.1,BU-LMW-PCR2,AGO17770.1,AHN55169.1,AGU91662.1,XP_020160667.1,ACY08829.1,AVG70973.1,AVY03611.1,ACH92775.1,AHN55171.1,AAO53259.1,AGK83211.1,AGO17763.1,AGO17765.1,AGO17746.1,AGO17767.1,AGO17769.1,AGU91675.1,AGU91698.1,AGO17761.1,ALN96387.1,AGO31300.1,ALN96389.1,AVY03606.1,AGU91696.1,AVY03608.1,…	190228_Chymo_alpha_Butte_7.1587.1587.3 File:"190228_Chymo_alpha_Butte_7.raw", NativeID:"controllerType=0 controllerNumber=1 scan=1587" RTINSECONDS=1174.5219
TRUE	TRUE	(F)SQQQQPPFSQQQQPSSQQPPFPQQH(Q)	1				8.56864	1		973.126	2916.36	3	0.00348	1.193			17660.1	133	157	0	AAV91994.1,AEI00664.1,AEI00689.1,ACX46514.1,AGU91668.1,BU-LMW14,AGO17757.1,ABG23187.1,ABX89060.1,ALN96390.1,BU-LMW-PCR2,AGO17770.1,AHN55169.1,AGU91662.1,XP_020160667.1,ACY08829.1,AVG70973.1,AVY03611.1,ACH92775.1,AHN55171.1,AAO53259.1,AGK83211.1,AGO17763.1,AGO17765.1,AGO17746.1,AGO17767.1,AGO17769.1,AGU91675.1,AGU91698.1,AGO17761.1,ALN96387.1,AGO31300.1,ALN96389.1,AVY03606.1,AGU91696.1,AVY03608.1,…	190228_Chymo_alpha_Butte_7.1584.1584.3 File:"190228_Chymo_alpha_Butte_7.raw", NativeID:"controllerType=0 controllerNumber=1 scan=1584" RTINSECONDS=1172.3759
TRUE	TRUE	(P)FSQQQQPSSQQPPFPQQHQQFPQQ(Q)	1				7.09691	1		960.79	2879.35	3	0.0106	3.681			14228	140	163	0	AAV91994.1,AEI00664.1,AEI00689.1,ACX46514.1,AGU91668.1,BU-LMW14,AGO17757.1,ABG23187.1,ABX89060.1,ABG23189.1,ALN96390.1,BU-LMW-PCR2,AGO17770.1,AAV86085.1,AHN55169.1,AGU91662.1,XP_020160667.1,ACY08829.1,AVG70973.1,AVY03611.1,ACH92775.1,AHN55171.1,AAO53259.1,AGK83211.1,AGO17763.1,AGO17765.1,AGO17746.1,AGO17767.1,AGO17769.1,AGU91675.1,AGU91698.1,AGO17761.1,ALN96387.1,AGO31300.1,ALN96389.1,AVY03606.1,…	190312_thermo_alpha_Butte_7.2389.2389.3 File:"190312_thermo_alpha_Butte_7.raw", NativeID:"controllerType=0 controllerNumber=1 scan=2389" RTINSECONDS=1222.6946
TRUE	TRUE	(P)FSQQQQPSSQQPPFPQQHQQFPQQQIP(V)	1				6.30103	2		1073.52	3217.54	3	0.01145	3.558			186013	140	166	0	AAV91994.1,AEI00664.1,AEI00689.1,ACX46514.1,AGU91668.1,BU-LMW14,AGO17757.1,ABG23187.1,ABX89060.1,ABG23189.1,ALN96390.1,BU-LMW-PCR2,AGO17770.1,AAV86085.1,AHN55169.1,AGU91662.1,XP_020160667.1,ACY08829.1,AVG70973.1,AVY03611.1,ACH92775.1,AHN55171.1,AAO53259.1,AGK83211.1,AGO17763.1,AGO17765.1,AGO17746.1,AGO17767.1,AGO17769.1,AGU91675.1,AGU91698.1,AGO17761.1,ALN96387.1,AGO31300.1,ALN96389.1,AVY03606.1,…	190312_thermo_alpha_Butte_7.3529.3529.3 File:"190312_thermo_alpha_Butte_7.raw", NativeID:"controllerType=0 controllerNumber=1 scan=3529" RTINSECONDS=1660.0865
TRUE	TRUE	(P)FSQQQQPSSQQPPFPQQHQQFPQQQIP(V)	1	43.33	37.5213	33.78		2		1073.52	3217.54	3	0.005594	1.738	1565.47		96288.7	140	166	0	AAV91994.1,AEI00664.1,AEI00689.1,ACX46514.1,AGU91668.1,BU-LMW14,AGO17757.1,ABG23187.1,ABX89060.1,ABG23189.1,ALN96390.1,BU-LMW-PCR2,AGO17770.1,AAV86085.1,AHN55169.1,AGU91662.1,XP_020160667.1,ACY08829.1,AVG70973.1,AVY03611.1,ACH92775.1,AHN55171.1,AAO53259.1,AGK83211.1,AGO17763.1,AGO17765.1,AGO17746.1,AGO17767.1,AGO17769.1,AGU91675.1,AGU91698.1,AGO17761.1,ALN96387.1,AGO31300.1,ALN96389.1,AVY03606.1,…	190312_thermo_alpha_Butte_7.3278.3278.3 File:"190312_thermo_alpha_Butte_7.raw", NativeID:"controllerType=0 controllerNumber=1 scan=3278"
TRUE	TRUE	(P)FSQQQQPSSQQPPFPQQHQQFPQQQIP(V)	0.99				4.74473	2		1073.52	3217.54	3	0.005593	1.738			62882.5	140	166	0	AAV91994.1,AEI00664.1,AEI00689.1,ACX46514.1,AGU91668.1,BU-LMW14,AGO17757.1,ABG23187.1,ABX89060.1,ABG23189.1,ALN96390.1,BU-LMW-PCR2,AGO17770.1,AAV86085.1,AHN55169.1,AGU91662.1,XP_020160667.1,ACY08829.1,AVG70973.1,AVY03611.1,ACH92775.1,AHN55171.1,AAO53259.1,AGK83211.1,AGO17763.1,AGO17765.1,AGO17746.1,AGO17767.1,AGO17769.1,AGU91675.1,AGU91698.1,AGO17761.1,ALN96387.1,AGO31300.1,ALN96389.1,AVY03606.1,…	190312_thermo_alpha_Butte_7.3278.3278.3 File:"190312_thermo_alpha_Butte_7.raw", NativeID:"controllerType=0 controllerNumber=1 scan=3278" RTINSECONDS=1565.4701
TRUE	TRUE	(P)FSQQQQPSSQQPPFPQQHQQFPQQQIP(V)	0.96	30.14	37.4296	23.07		2		1073.52	3217.55	3	0.01255	3.9	1569.44		385070	140	166	0	AAV91994.1,AEI00664.1,AEI00689.1,ACX46514.1,AGU91668.1,BU-LMW14,AGO17757.1,ABG23187.1,ABX89060.1,ABG23189.1,ALN96390.1,BU-LMW-PCR2,AGO17770.1,AAV86085.1,AHN55169.1,AGU91662.1,XP_020160667.1,ACY08829.1,AVG70973.1,AVY03611.1,ACH92775.1,AHN55171.1,AAO53259.1,AGK83211.1,AGO17763.1,AGO17765.1,AGO17746.1,AGO17767.1,AGO17769.1,AGU91675.1,AGU91698.1,AGO17761.1,ALN96387.1,AGO31300.1,ALN96389.1,AVY03606.1,…	190312_thermo_alpha_Butte_7.3289.3289.3 File:"190312_thermo_alpha_Butte_7.raw", NativeID:"controllerType=0 controllerNumber=1 scan=3289"
TRUE	TRUE	(P)FSQQQQPSSQQPPFPQQHQQFPQQQIP(V)	0.96				3.67778	2		1073.52	3217.55	3	0.01255	3.9			260097	140	166	0	AAV91994.1,AEI00664.1,AEI00689.1,ACX46514.1,AGU91668.1,BU-LMW14,AGO17757.1,ABG23187.1,ABX89060.1,ABG23189.1,ALN96390.1,BU-LMW-PCR2,AGO17770.1,AAV86085.1,AHN55169.1,AGU91662.1,XP_020160667.1,ACY08829.1,AVG70973.1,AVY03611.1,ACH92775.1,AHN55171.1,AAO53259.1,AGK83211.1,AGO17763.1,AGO17765.1,AGO17746.1,AGO17767.1,AGO17769.1,AGU91675.1,AGU91698.1,AGO17761.1,ALN96387.1,AGO31300.1,ALN96389.1,AVY03606.1,…	190312_thermo_alpha_Butte_7.3289.3289.3 File:"190312_thermo_alpha_Butte_7.raw", NativeID:"controllerType=0 controllerNumber=1 scan=3289" RTINSECONDS=1569.4352
TRUE	TRUE	(F)SQQQQPSSQQPPFPQ(Q)	1				6.27572	1		856.405	1710.8	2	0.000113	0.06601			15878.7	141	155	0	AAV91994.1,AEI00664.1,AEI00689.1,ACX46514.1,AGU91668.1,BU-LMW14,AGO17757.1,ABG23187.1,ABX89060.1,ABG23189.1,ALN96390.1,BU-LMW-PCR2,AGO17770.1,AAV86085.1,AHN55169.1,AGU91662.1,XP_020160667.1,ACY08829.1,AVG70973.1,AVY03611.1,ACH92775.1,AHN55171.1,AAO53259.1,AEM45618.1,AGK83211.1,AGO17763.1,AGO17765.1,AGO17746.1,AGO17767.1,AGO17769.1,AGU91675.1,AGU91698.1,AGO17761.1,ALN96387.1,AGO31300.1,ALN96389.1,…	190228_Chymo_alpha_Butte_7.1122.1122.2 File:"190228_Chymo_alpha_Butte_7.raw", NativeID:"controllerType=0 controllerNumber=1 scan=1122" RTINSECONDS=899.2371
TRUE	TRUE	(F)SQQQQPSSQQPPFPQQH(Q)	1				11.4202	1		988.965	1975.92	2	0.001265	0.6399			20499.9	141	157	0	AAV91994.1,AEI00664.1,AEI00689.1,ACX46514.1,AGU91668.1,BU-LMW14,AGO17757.1,ABG23187.1,ABX89060.1,ABG23189.1,ALN96390.1,BU-LMW-PCR2,AGO17770.1,AAV86085.1,AHN55169.1,AGU91662.1,XP_020160667.1,ACY08829.1,AVG70973.1,AVY03611.1,ACH92775.1,AHN55171.1,AAO53259.1,AEM45618.1,AGK83211.1,AGO17763.1,AGO17765.1,AGO17746.1,AGO17767.1,AGO17769.1,AGU91675.1,AGU91698.1,AGO17761.1,ALN96387.1,AGO31300.1,ALN96389.1,…	190228_Chymo_alpha_Butte_7.756.756.2 File:"190228_Chymo_alpha_Butte_7.raw", NativeID:"controllerType=0 controllerNumber=1 scan=756" RTINSECONDS=671.2288
TRUE	TRUE	(F)SQQQQPSSQQPPFPQQH(Q)	1				9.46852	1		988.964	1975.91	2	-0.000199	-0.1007			22658.1	141	157	0	AAV91994.1,AEI00664.1,AEI00689.1,ACX46514.1,AGU91668.1,BU-LMW14,AGO17757.1,ABG23187.1,ABX89060.1,ABG23189.1,ALN96390.1,BU-LMW-PCR2,AGO17770.1,AAV86085.1,AHN55169.1,AGU91662.1,XP_020160667.1,ACY08829.1,AVG70973.1,AVY03611.1,ACH92775.1,AHN55171.1,AAO53259.1,AEM45618.1,AGK83211.1,AGO17763.1,AGO17765.1,AGO17746.1,AGO17767.1,AGO17769.1,AGU91675.1,AGU91698.1,AGO17761.1,ALN96387.1,AGO31300.1,ALN96389.1,…	190228_Chymo_alpha_Butte_7.760.760.2 File:"190228_Chymo_alpha_Butte_7.raw", NativeID:"controllerType=0 controllerNumber=1 scan=760" RTINSECONDS=673.4728
TRUE	TRUE	(F)SQQQQPSSQQPPFPQQH(Q)	1				5.16115	1		659.645	1975.91	3	-0.000639	-0.3232			487394	141	157	0	AAV91994.1,AEI00664.1,AEI00689.1,ACX46514.1,AGU91668.1,BU-LMW14,AGO17757.1,ABG23187.1,ABX89060.1,ABG23189.1,ALN96390.1,BU-LMW-PCR2,AGO17770.1,AAV86085.1,AHN55169.1,AGU91662.1,XP_020160667.1,ACY08829.1,AVG70973.1,AVY03611.1,ACH92775.1,AHN55171.1,AAO53259.1,AEM45618.1,AGK83211.1,AGO17763.1,AGO17765.1,AGO17746.1,AGO17767.1,AGO17769.1,AGU91675.1,AGU91698.1,AGO17761.1,ALN96387.1,AGO31300.1,ALN96389.1,…	190228_Chymo_alpha_Butte_7.799.799.3 File:"190228_Chymo_alpha_Butte_7.raw", NativeID:"controllerType=0 controllerNumber=1 scan=799" RTINSECONDS=690.7309
TRUE	TRUE	(F)SQQQQPSSQQPPFPQQHQ(Q)	1				9.74473	1		1052.99	2103.97	2	-0.003135	-1.489			18334.7	141	158	0	AAV91994.1,AEI00664.1,AEI00689.1,ACX46514.1,AGU91668.1,BU-LMW14,AGO17757.1,ABG23187.1,ABX89060.1,ABG23189.1,ALN96390.1,BU-LMW-PCR2,AGO17770.1,AAV86085.1,AHN55169.1,AGU91662.1,XP_020160667.1,ACY08829.1,AVG70973.1,AVY03611.1,ACH92775.1,AHN55171.1,AAO53259.1,AGK83211.1,AGO17763.1,AGO17765.1,AGO17746.1,AGO17767.1,AGO17769.1,AGU91675.1,AGU91698.1,AGO17761.1,ALN96387.1,AGO31300.1,ALN96389.1,AVY03606.1,…	190228_Chymo_alpha_Butte_7.782.782.2 File:"190228_Chymo_alpha_Butte_7.raw", NativeID:"controllerType=0 controllerNumber=1 scan=782" RTINSECONDS=683.3865
TRUE	TRUE	(F)SQQQQPSSQQPPFPQQHQ(Q)	1				7.67778	1		1052.99	2103.97	2	-0.000938	-0.4456			16710.5	141	158	0	AAV91994.1,AEI00664.1,AEI00689.1,ACX46514.1,AGU91668.1,BU-LMW14,AGO17757.1,ABG23187.1,ABX89060.1,ABG23189.1,ALN96390.1,BU-LMW-PCR2,AGO17770.1,AAV86085.1,AHN55169.1,AGU91662.1,XP_020160667.1,ACY08829.1,AVG70973.1,AVY03611.1,ACH92775.1,AHN55171.1,AAO53259.1,AGK83211.1,AGO17763.1,AGO17765.1,AGO17746.1,AGO17767.1,AGO17769.1,AGU91675.1,AGU91698.1,AGO17761.1,ALN96387.1,AGO31300.1,ALN96389.1,AVY03606.1,…	190228_Chymo_alpha_Butte_7.774.774.2 File:"190228_Chymo_alpha_Butte_7.raw", NativeID:"controllerType=0 controllerNumber=1 scan=774" RTINSECONDS=679.8245
TRUE	TRUE	(F)SQQQQPSSQQPPFPQQHQQFPQ(Q)	1				10.284	1		869.078	2604.21	3	0.001128	0.433			42759.1	141	162	0	AAV91994.1,AEI00664.1,AEI00689.1,ACX46514.1,AGU91668.1,BU-LMW14,AGO17757.1,ABG23187.1,ABX89060.1,ABG23189.1,ALN96390.1,BU-LMW-PCR2,AGO17770.1,AAV86085.1,AHN55169.1,AGU91662.1,XP_020160667.1,ACY08829.1,AVG70973.1,AVY03611.1,ACH92775.1,AHN55171.1,AAO53259.1,AGK83211.1,AGO17763.1,AGO17765.1,AGO17746.1,AGO17767.1,AGO17769.1,AGU91675.1,AGU91698.1,AGO17761.1,ALN96387.1,AGO31300.1,ALN96389.1,AVY03606.1,…	190228_Chymo_alpha_Butte_7.1469.1469.3 File:"190228_Chymo_alpha_Butte_7.raw", NativeID:"controllerType=0 controllerNumber=1 scan=1469" RTINSECONDS=1098.7986
TRUE	TRUE	(F)SQQQQPSSQQPPFPQQHQQFPQ(Q)	1				6.19382	1		869.078	2604.21	3	0.001677	0.6437			30183.7	141	162	0	AAV91994.1,AEI00664.1,AEI00689.1,ACX46514.1,AGU91668.1,BU-LMW14,AGO17757.1,ABG23187.1,ABX89060.1,ABG23189.1,ALN96390.1,BU-LMW-PCR2,AGO17770.1,AAV86085.1,AHN55169.1,AGU91662.1,XP_020160667.1,ACY08829.1,AVG70973.1,AVY03611.1,ACH92775.1,AHN55171.1,AAO53259.1,AGK83211.1,AGO17763.1,AGO17765.1,AGO17746.1,AGO17767.1,AGO17769.1,AGU91675.1,AGU91698.1,AGO17761.1,ALN96387.1,AGO31300.1,ALN96389.1,AVY03606.1,…	190228_Chymo_alpha_Butte_7.1465.1465.3 File:"190228_Chymo_alpha_Butte_7.raw", NativeID:"controllerType=0 controllerNumber=1 scan=1465" RTINSECONDS=1096.3675
TRUE	TRUE	(S)SQQPPFPQQHQQFPQQQIPVVQPSVL(Q)	1				6.50864	1		1004.19	3009.55	3	0.000244	0.08105			29200.2	148	173	0	AAV91994.1,AEI00664.1,AEI00689.1,ACX46514.1,AGU91668.1,BU-LMW14,AGO17757.1,ABG23187.1,ABX89060.1,ABG23189.1,ALN96390.1,BU-LMW-PCR2,AAV91992.1,AAV86085.1,ACV32582.1,BAB78753.1,AHN55169.1,AGU91662.1,XP_020160667.1,ACY08829.1,AVG70973.1,AVY03611.1,ACH92775.1,AHN55171.1,AAO53259.1,AGK83211.1,AGO17763.1,AGO17765.1,AGO17746.1,AGO17767.1,AGO17769.1,AGU91675.1,AGU91698.1,AGO17761.1,ALN96387.1,AGO31300.1,…	190228_Chymo_alpha_Butte_7.2964.2964.3 File:"190228_Chymo_alpha_Butte_7.raw", NativeID:"controllerType=0 controllerNumber=1 scan=2964" RTINSECONDS=2094.9456
TRUE	TRUE	(S)SQQPPFPQQHQQFPQQQIPVVQPSVL(Q)	0.98				3.95861	1		1004.19	3009.55	3	0.002442	0.8111			18746.3	148	173	0	AAV91994.1,AEI00664.1,AEI00689.1,ACX46514.1,AGU91668.1,BU-LMW14,AGO17757.1,ABG23187.1,ABX89060.1,ABG23189.1,ALN96390.1,BU-LMW-PCR2,AAV91992.1,AAV86085.1,ACV32582.1,BAB78753.1,AHN55169.1,AGU91662.1,XP_020160667.1,ACY08829.1,AVG70973.1,AVY03611.1,ACH92775.1,AHN55171.1,AAO53259.1,AGK83211.1,AGO17763.1,AGO17765.1,AGO17746.1,AGO17767.1,AGO17769.1,AGU91675.1,AGU91698.1,AGO17761.1,ALN96387.1,AGO31300.1,…	190228_Chymo_alpha_Butte_7.2961.2961.3 File:"190228_Chymo_alpha_Butte_7.raw", NativeID:"controllerType=0 controllerNumber=1 scan=2961" RTINSECONDS=2092.7177
TRUE	TRUE	(Q)QHQQFPQQQIPVVQPSVL(Q)	0.98				3.79588	1		1051.06	2100.11	2	0.00224	1.066			23602.4	156	173	0	AAV91994.1,AEI00664.1,AEI00689.1,ACX46514.1,AGU91668.1,BU-LMW14,AGO17757.1,ABG23187.1,ABX89060.1,ABG23189.1,ALN96390.1,BU-LMW-PCR2,AAV91992.1,AAV86085.1,BAB78751.1,ACV32582.1,BAB78753.1,AHN55169.1,AGU91662.1,XP_020160667.1,ACY08829.1,AVG70973.1,AVY03611.1,ACH92775.1,AHN55171.1,AAO53259.1,AGK83211.1,AGO17763.1,AGO17765.1,AGO17746.1,AGO17767.1,AGO17769.1,AGU91675.1,AGU91698.1,AGO17761.1,ALN96387.1,…	190228_Chymo_alpha_Butte_7.2668.2668.2 File:"190228_Chymo_alpha_Butte_7.raw", NativeID:"controllerType=0 controllerNumber=1 scan=2668" RTINSECONDS=1849.2514
TRUE	TRUE	(H)QQFPQQQIPVVQPSVL(Q)	1				6.72125	1		918.505	1834.99	2	0.000355	0.1934			23481.9	158	173	0	AAV91994.1,AEI00664.1,AEI00689.1,ACX46514.1,AGU91668.1,BU-LMW14,AGO17757.1,ABG23187.1,ABX89060.1,ABG23189.1,ALN96390.1,BU-LMW-PCR2,AAV91992.1,AAV86085.1,BAB78751.1,ACV32582.1,BAB78753.1,AHN55169.1,AGU91662.1,XP_020160667.1,ACY08829.1,AVG70973.1,AVY03611.1,ACH92775.1,AHN55171.1,AAO53259.1,AGK83211.1,AGO17763.1,AGO17765.1,AGO17746.1,AGO17767.1,AGO17769.1,AGU91675.1,AGU91698.1,AGO17761.1,ALN96387.1,…	190228_Chymo_alpha_Butte_7.3044.3044.2 File:"190228_Chymo_alpha_Butte_7.raw", NativeID:"controllerType=0 controllerNumber=1 scan=3044" RTINSECONDS=2156.4945
TRUE	TRUE	(H)qQFPQQQIPVVQPSVL(Q)	1				6.30103	1	Ammonia-loss (-17)	909.992	1817.97	2	0.0007804	0.429			13084.9	158	173	0	AAV91994.1,AEI00664.1,AEI00689.1,ACX46514.1,AGU91668.1,BU-LMW14,AGO17757.1,ABG23187.1,ABX89060.1,ABG23189.1,ALN96390.1,BU-LMW-PCR2,AAV91992.1,AAV86085.1,BAB78751.1,ACV32582.1,BAB78753.1,AHN55169.1,AGU91662.1,XP_020160667.1,ACY08829.1,AVG70973.1,AVY03611.1,ACH92775.1,AHN55171.1,AAO53259.1,AGK83211.1,AGO17763.1,AGO17765.1,AGO17746.1,AGO17767.1,AGO17769.1,AGU91675.1,AGU91698.1,AGO17761.1,ALN96387.1,…	190228_Chymo_alpha_Butte_7.3525.3525.2 File:"190228_Chymo_alpha_Butte_7.raw", NativeID:"controllerType=0 controllerNumber=1 scan=3525" RTINSECONDS=2709.9957
TRUE	TRUE	(H)QQFPQQQIPVVQPSVL(Q)	0.99				4.25964	1		918.505	1835	2	0.000844	0.4597			48836.4	158	173	0	AAV91994.1,AEI00664.1,AEI00689.1,ACX46514.1,AGU91668.1,BU-LMW14,AGO17757.1,ABG23187.1,ABX89060.1,ABG23189.1,ALN96390.1,BU-LMW-PCR2,AAV91992.1,AAV86085.1,BAB78751.1,ACV32582.1,BAB78753.1,AHN55169.1,AGU91662.1,XP_020160667.1,ACY08829.1,AVG70973.1,AVY03611.1,ACH92775.1,AHN55171.1,AAO53259.1,AGK83211.1,AGO17763.1,AGO17765.1,AGO17746.1,AGO17767.1,AGO17769.1,AGU91675.1,AGU91698.1,AGO17761.1,ALN96387.1,…	190228_Chymo_alpha_Butte_7.3046.3046.2 File:"190228_Chymo_alpha_Butte_7.raw", NativeID:"controllerType=0 controllerNumber=1 scan=3046" RTINSECONDS=2158.3522
TRUE	TRUE	(F)LQQQcSHVAM(S)	0.99				4.55284	1	Carbamidomethyl (+57)	601.277	1200.54	2	0.001246	1.037			469181	183	192	0	AAV91994.1,AEI00689.1,ACN93758.1,AGU91668.1,BU-LMW14,AGO17757.1,ABG23189.1,ALN96390.1,BAB78751.1,ABG45899.1,AHN55171.1,AGO17765.1,AGO17746.1,AGO17769.1,AGU91675.1,AGU91698.1,AGO17761.1,ALN96387.1,AVY03606.1,ACN93761.1,AGU91671.1,BU-LMW5,AAW28853.1,AFK29758.1,ACN93757.1,AGU91669.1,AAV91995.1,ACX46513.1,ABG23188.1,AHN55187.1,AGO17756.1,AGU91665.1,AAV91999.1,ACX46517.1,ALN96391.1,AAV86084.1,ACN93772…	190228_Chymo_alpha_Butte_7.493.493.2 File:"190228_Chymo_alpha_Butte_7.raw", NativeID:"controllerType=0 controllerNumber=1 scan=493" RTINSECONDS=522.7968
TRUE	TRUE	(F)LQQQcSHVAm(S)	0.99				4.31876	1	Carbamidomethyl (+57), Oxidation (+16)	609.274	1216.53	2	0.0005937	0.4876			103957	183	192	0	AAV91994.1,AEI00689.1,ACN93758.1,AGU91668.1,BU-LMW14,AGO17757.1,ABG23189.1,ALN96390.1,BAB78751.1,ABG45899.1,AHN55171.1,AGO17765.1,AGO17746.1,AGO17769.1,AGU91675.1,AGU91698.1,AGO17761.1,ALN96387.1,AVY03606.1,ACN93761.1,AGU91671.1,BU-LMW5,AAW28853.1,AFK29758.1,ACN93757.1,AGU91669.1,AAV91995.1,ACX46513.1,ABG23188.1,AHN55187.1,AGO17756.1,AGU91665.1,AAV91999.1,ACX46517.1,ALN96391.1,AAV86084.1,ACN93772…	190228_Chymo_alpha_Butte_7.499.499.2 File:"190228_Chymo_alpha_Butte_7.raw", NativeID:"controllerType=0 controllerNumber=1 scan=499" RTINSECONDS=525.4441
TRUE	TRUE	(F)LQQQcSHVAM(S)	0.99				4.27572	1	Carbamidomethyl (+57)	601.277	1200.54	2	0.0007577	0.6306			451941	183	192	0	AAV91994.1,AEI00689.1,ACN93758.1,AGU91668.1,BU-LMW14,AGO17757.1,ABG23189.1,ALN96390.1,BAB78751.1,ABG45899.1,AHN55171.1,AGO17765.1,AGO17746.1,AGO17769.1,AGU91675.1,AGU91698.1,AGO17761.1,ALN96387.1,AVY03606.1,ACN93761.1,AGU91671.1,BU-LMW5,AAW28853.1,AFK29758.1,ACN93757.1,AGU91669.1,AAV91995.1,ACX46513.1,ABG23188.1,AHN55187.1,AGO17756.1,AGU91665.1,AAV91999.1,ACX46517.1,ALN96391.1,AAV86084.1,ACN93772…	190228_Chymo_alpha_Butte_7.498.498.2 File:"190228_Chymo_alpha_Butte_7.raw", NativeID:"controllerType=0 controllerNumber=1 scan=498" RTINSECONDS=525.234
TRUE	TRUE	(F)LQQQcSHVAm(S)	0.99				4.09152	1	Carbamidomethyl (+57), Oxidation (+16)	609.274	1216.53	2	0.001204	0.9886			85206	183	192	0	AAV91994.1,AEI00689.1,ACN93758.1,AGU91668.1,BU-LMW14,AGO17757.1,ABG23189.1,ALN96390.1,BAB78751.1,ABG45899.1,AHN55171.1,AGO17765.1,AGO17746.1,AGO17769.1,AGU91675.1,AGU91698.1,AGO17761.1,ALN96387.1,AVY03606.1,ACN93761.1,AGU91671.1,BU-LMW5,AAW28853.1,AFK29758.1,ACN93757.1,AGU91669.1,AAV91995.1,ACX46513.1,ABG23188.1,AHN55187.1,AGO17756.1,AGU91665.1,AAV91999.1,ACX46517.1,ALN96391.1,AAV86084.1,ACN93772…	190228_Chymo_alpha_Butte_7.495.495.2 File:"190228_Chymo_alpha_Butte_7.raw", NativeID:"controllerType=0 controllerNumber=1 scan=495" RTINSECONDS=523.2668
TRUE	TRUE	(H)vMQQQccQQLPQIPEQSRSEA(I)	1				10.7959	2	Val->Glu (+30), Carbamidomethyl (+57), Carbamidomethyl (+57)	859.065	2574.17	3	0.0479	18.6			361859	209	229	0	AAV91994.1,AEI00664.1,AEI00689.1,ACX46514.1,AGU91668.1,BU-LMW14,AGO17757.1,ABG23187.1,ABX89060.1,ABG23189.1,ALN96390.1,BU-LMW-PCR2,AAV91992.1,AGO17770.1,AAV86085.1,BAB78751.1,ABG45899.1,ACV32582.1,BAB78753.1,AGU91662.1,XP_020160667.1,AGO31299.1,AVG70973.1,AVY03611.1,ACH92775.1,AHN55171.1,AAO53259.1,AEM45618.1,AGK83211.1,AGO17763.1,AGO17765.1,AGO17746.1,AGO17767.1,AGO17769.1,AGU91675.1,AGU91698.1,…	190312_thermo_alpha_Butte_7.2209.2209.3 File:"190312_thermo_alpha_Butte_7.raw", NativeID:"controllerType=0 controllerNumber=1 scan=2209" RTINSECONDS=1153.7046
TRUE	TRUE	(H)VMQQQccqQLPQIPEQSRSEA(I)	1				10.7959	2	Carbamidomethyl (+57), Carbamidomethyl (+57), Gln->Arg (+28)	858.405	2572.19	3	-0.0005595	-0.2174			514496	209	229	0	AAV91994.1,AEI00664.1,AEI00689.1,ACX46514.1,AGU91668.1,BU-LMW14,AGO17757.1,ABG23187.1,ABX89060.1,ABG23189.1,ALN96390.1,BU-LMW-PCR2,AAV91992.1,AGO17770.1,AAV86085.1,BAB78751.1,ABG45899.1,ACV32582.1,BAB78753.1,AGU91662.1,XP_020160667.1,AGO31299.1,AVG70973.1,AVY03611.1,ACH92775.1,AHN55171.1,AAO53259.1,AEM45618.1,AGK83211.1,AGO17763.1,AGO17765.1,AGO17746.1,AGO17767.1,AGO17769.1,AGU91675.1,AGU91698.1,…	190312_thermo_alpha_Butte_7.2533.2533.3 File:"190312_thermo_alpha_Butte_7.raw", NativeID:"controllerType=0 controllerNumber=1 scan=2533" RTINSECONDS=1277.2637
TRUE	TRUE	(H)vMQQQccQQLPQIPEQSRSEA(I)	1				8.56864	2	Val->Glu (+30), Carbamidomethyl (+57), Carbamidomethyl (+57)	859.065	2574.17	3	0.04643	18.03			154433	209	229	0	AAV91994.1,AEI00664.1,AEI00689.1,ACX46514.1,AGU91668.1,BU-LMW14,AGO17757.1,ABG23187.1,ABX89060.1,ABG23189.1,ALN96390.1,BU-LMW-PCR2,AAV91992.1,AGO17770.1,AAV86085.1,BAB78751.1,ABG45899.1,ACV32582.1,BAB78753.1,AGU91662.1,XP_020160667.1,AGO31299.1,AVG70973.1,AVY03611.1,ACH92775.1,AHN55171.1,AAO53259.1,AEM45618.1,AGK83211.1,AGO17763.1,AGO17765.1,AGO17746.1,AGO17767.1,AGO17769.1,AGU91675.1,AGU91698.1,…	190312_thermo_alpha_Butte_7.2200.2200.3 File:"190312_thermo_alpha_Butte_7.raw", NativeID:"controllerType=0 controllerNumber=1 scan=2200" RTINSECONDS=1150.2806
TRUE	TRUE	(H)VmQQQccQQLPQIPEQSRSEA(I)	1				9.76955	2	Oxidation (+16), Carbamidomethyl (+57), Carbamidomethyl (+57)	854.394	2560.16	3	0.01245	4.862			42165.2	209	229	0	AAV91994.1,AEI00664.1,AEI00689.1,ACX46514.1,AGU91668.1,BU-LMW14,AGO17757.1,ABG23187.1,ABX89060.1,ABG23189.1,ALN96390.1,BU-LMW-PCR2,AAV91992.1,AGO17770.1,AAV86085.1,BAB78751.1,ABG45899.1,ACV32582.1,BAB78753.1,AGU91662.1,XP_020160667.1,AGO31299.1,AVG70973.1,AVY03611.1,ACH92775.1,AHN55171.1,AAO53259.1,AEM45618.1,AGK83211.1,AGO17763.1,AGO17765.1,AGO17746.1,AGO17767.1,AGO17769.1,AGU91675.1,AGU91698.1,…	190312_thermo_alpha_Butte_7.2159.2159.3 File:"190312_thermo_alpha_Butte_7.raw", NativeID:"controllerType=0 controllerNumber=1 scan=2159" RTINSECONDS=1133.9417
TRUE	TRUE	(H)VMQQQccQQLPQIPEQSRSEA(I)	1				9.76955	2	Carbamidomethyl (+57), Carbamidomethyl (+57)	849.062	2544.16	3	0.01054	4.142			42173.4	209	229	0	AAV91994.1,AEI00664.1,AEI00689.1,ACX46514.1,AGU91668.1,BU-LMW14,AGO17757.1,ABG23187.1,ABX89060.1,ABG23189.1,ALN96390.1,BU-LMW-PCR2,AAV91992.1,AGO17770.1,AAV86085.1,BAB78751.1,ABG45899.1,ACV32582.1,BAB78753.1,AGU91662.1,XP_020160667.1,AGO31299.1,AVG70973.1,AVY03611.1,ACH92775.1,AHN55171.1,AAO53259.1,AEM45618.1,AGK83211.1,AGO17763.1,AGO17765.1,AGO17746.1,AGO17767.1,AGO17769.1,AGU91675.1,AGU91698.1,…	190312_thermo_alpha_Butte_7.2427.2427.3 File:"190312_thermo_alpha_Butte_7.raw", NativeID:"controllerType=0 controllerNumber=1 scan=2427" RTINSECONDS=1239.2402
TRUE	TRUE	(H)VmQQQccqQLPQIPEQSRSEA(I)	1				9.38722	2	Oxidation (+16), Carbamidomethyl (+57), Carbamidomethyl (+57), Gln->Arg (+28)	863.738	2588.19	3	0.001719	0.6637			1268160	209	229	0	AAV91994.1,AEI00664.1,AEI00689.1,ACX46514.1,AGU91668.1,BU-LMW14,AGO17757.1,ABG23187.1,ABX89060.1,ABG23189.1,ALN96390.1,BU-LMW-PCR2,AAV91992.1,AGO17770.1,AAV86085.1,BAB78751.1,ABG45899.1,ACV32582.1,BAB78753.1,AGU91662.1,XP_020160667.1,AGO31299.1,AVG70973.1,AVY03611.1,ACH92775.1,AHN55171.1,AAO53259.1,AEM45618.1,AGK83211.1,AGO17763.1,AGO17765.1,AGO17746.1,AGO17767.1,AGO17769.1,AGU91675.1,AGU91698.1,…	190312_thermo_alpha_Butte_7.2273.2273.3 File:"190312_thermo_alpha_Butte_7.raw", NativeID:"controllerType=0 controllerNumber=1 scan=2273" RTINSECONDS=1176.9984
TRUE	TRUE	(H)VMQQQccqQLPQIPEQSRSEA(I)	1				8.35655	2	Carbamidomethyl (+57), Carbamidomethyl (+57), Gln->Arg (+28)	858.405	2572.19	3	-0.0007425	-0.2885			380948	209	229	0	AAV91994.1,AEI00664.1,AEI00689.1,ACX46514.1,AGU91668.1,BU-LMW14,AGO17757.1,ABG23187.1,ABX89060.1,ABG23189.1,ALN96390.1,BU-LMW-PCR2,AAV91992.1,AGO17770.1,AAV86085.1,BAB78751.1,ABG45899.1,ACV32582.1,BAB78753.1,AGU91662.1,XP_020160667.1,AGO31299.1,AVG70973.1,AVY03611.1,ACH92775.1,AHN55171.1,AAO53259.1,AEM45618.1,AGK83211.1,AGO17763.1,AGO17765.1,AGO17746.1,AGO17767.1,AGO17769.1,AGU91675.1,AGU91698.1,…	190312_thermo_alpha_Butte_7.2522.2522.3 File:"190312_thermo_alpha_Butte_7.raw", NativeID:"controllerType=0 controllerNumber=1 scan=2522" RTINSECONDS=1273.3778
TRUE	TRUE	(H)VmQQQccqQLPQIPEQSRSEA(I)	1				8.31876	2	Oxidation (+16), Carbamidomethyl (+57), Carbamidomethyl (+57), Gln->Arg (+28)	863.737	2588.19	3	-0.0004785	-0.1848			681047	209	229	0	AAV91994.1,AEI00664.1,AEI00689.1,ACX46514.1,AGU91668.1,BU-LMW14,AGO17757.1,ABG23187.1,ABX89060.1,ABG23189.1,ALN96390.1,BU-LMW-PCR2,AAV91992.1,AGO17770.1,AAV86085.1,BAB78751.1,ABG45899.1,ACV32582.1,BAB78753.1,AGU91662.1,XP_020160667.1,AGO31299.1,AVG70973.1,AVY03611.1,ACH92775.1,AHN55171.1,AAO53259.1,AEM45618.1,AGK83211.1,AGO17763.1,AGO17765.1,AGO17746.1,AGO17767.1,AGO17769.1,AGU91675.1,AGU91698.1,…	190312_thermo_alpha_Butte_7.2264.2264.3 File:"190312_thermo_alpha_Butte_7.raw", NativeID:"controllerType=0 controllerNumber=1 scan=2264" RTINSECONDS=1173.5318
TRUE	TRUE	(H)VMQQQccQQLPQIPEQSRSEA(I)	1				7.07058	2	Carbamidomethyl (+57), Carbamidomethyl (+57)	849.06	2544.16	3	0.007245	2.847			21590.3	209	229	0	AAV91994.1,AEI00664.1,AEI00689.1,ACX46514.1,AGU91668.1,BU-LMW14,AGO17757.1,ABG23187.1,ABX89060.1,ABG23189.1,ALN96390.1,BU-LMW-PCR2,AAV91992.1,AGO17770.1,AAV86085.1,BAB78751.1,ABG45899.1,ACV32582.1,BAB78753.1,AGU91662.1,XP_020160667.1,AGO31299.1,AVG70973.1,AVY03611.1,ACH92775.1,AHN55171.1,AAO53259.1,AEM45618.1,AGK83211.1,AGO17763.1,AGO17765.1,AGO17746.1,AGO17767.1,AGO17769.1,AGU91675.1,AGU91698.1,…	190312_thermo_alpha_Butte_7.2409.2409.3 File:"190312_thermo_alpha_Butte_7.raw", NativeID:"controllerType=0 controllerNumber=1 scan=2409" RTINSECONDS=1231.185
TRUE	TRUE	(H)vmQQQccQQLPQIPEQSRSEA(I)	1				5.25181	2	Val->Asn (+15), Oxidation (+16), Carbamidomethyl (+57), Carbamidomethyl (+57)	859.396	2575.17	3	0.04508	17.5			99053.6	209	229	0	AAV91994.1,AEI00664.1,AEI00689.1,ACX46514.1,AGU91668.1,BU-LMW14,AGO17757.1,ABG23187.1,ABX89060.1,ABG23189.1,ALN96390.1,BU-LMW-PCR2,AAV91992.1,AGO17770.1,AAV86085.1,BAB78751.1,ABG45899.1,ACV32582.1,BAB78753.1,AGU91662.1,XP_020160667.1,AGO31299.1,AVG70973.1,AVY03611.1,ACH92775.1,AHN55171.1,AAO53259.1,AEM45618.1,AGK83211.1,AGO17763.1,AGO17765.1,AGO17746.1,AGO17767.1,AGO17769.1,AGU91675.1,AGU91698.1,…	190312_thermo_alpha_Butte_7.2468.2468.3 File:"190312_thermo_alpha_Butte_7.raw", NativeID:"controllerType=0 controllerNumber=1 scan=2468" RTINSECONDS=1254.1227
TRUE	TRUE	(H)vmQQQccQQLPQIPEQSRSEA(I)	1				4.55284	2	Val->Glu (+30), Oxidation (+16), Carbamidomethyl (+57), Carbamidomethyl (+57)	864.397	2590.17	3	0.0467	18.02			119942	209	229	0	AAV91994.1,AEI00664.1,AEI00689.1,ACX46514.1,AGU91668.1,BU-LMW14,AGO17757.1,ABG23187.1,ABX89060.1,ABG23189.1,ALN96390.1,BU-LMW-PCR2,AAV91992.1,AGO17770.1,AAV86085.1,BAB78751.1,ABG45899.1,ACV32582.1,BAB78753.1,AGU91662.1,XP_020160667.1,AGO31299.1,AVG70973.1,AVY03611.1,ACH92775.1,AHN55171.1,AAO53259.1,AEM45618.1,AGK83211.1,AGO17763.1,AGO17765.1,AGO17746.1,AGO17767.1,AGO17769.1,AGU91675.1,AGU91698.1,…	190312_thermo_alpha_Butte_7.2480.2480.3 File:"190312_thermo_alpha_Butte_7.raw", NativeID:"controllerType=0 controllerNumber=1 scan=2480" RTINSECONDS=1258.1999
TRUE	TRUE	(H)vMQQQccQQLPQIPEQSRSEA(I)	1				4.25181	2	Val->Glu (+30), Carbamidomethyl (+57), Carbamidomethyl (+57)	859.066	2574.18	3	0.05083	19.74			158005	209	229	0	AAV91994.1,AEI00664.1,AEI00689.1,ACX46514.1,AGU91668.1,BU-LMW14,AGO17757.1,ABG23187.1,ABX89060.1,ABG23189.1,ALN96390.1,BU-LMW-PCR2,AAV91992.1,AGO17770.1,AAV86085.1,BAB78751.1,ABG45899.1,ACV32582.1,BAB78753.1,AGU91662.1,XP_020160667.1,AGO31299.1,AVG70973.1,AVY03611.1,ACH92775.1,AHN55171.1,AAO53259.1,AEM45618.1,AGK83211.1,AGO17763.1,AGO17765.1,AGO17746.1,AGO17767.1,AGO17769.1,AGU91675.1,AGU91698.1,…	190312_thermo_alpha_Butte_7.2490.2490.3 File:"190312_thermo_alpha_Butte_7.raw", NativeID:"controllerType=0 controllerNumber=1 scan=2490" RTINSECONDS=1261.825
TRUE	TRUE	(H)VmQQQccQQLPQIPEQSRSEA(I)	1				5.31876	2	Oxidation (+16), Carbamidomethyl (+57), Carbamidomethyl (+57)	854.392	2560.15	3	0.007142	2.789			56479.6	209	229	0	AAV91994.1,AEI00664.1,AEI00689.1,ACX46514.1,AGU91668.1,BU-LMW14,AGO17757.1,ABG23187.1,ABX89060.1,ABG23189.1,ALN96390.1,BU-LMW-PCR2,AAV91992.1,AGO17770.1,AAV86085.1,BAB78751.1,ABG45899.1,ACV32582.1,BAB78753.1,AGU91662.1,XP_020160667.1,AGO31299.1,AVG70973.1,AVY03611.1,ACH92775.1,AHN55171.1,AAO53259.1,AEM45618.1,AGK83211.1,AGO17763.1,AGO17765.1,AGO17746.1,AGO17767.1,AGO17769.1,AGU91675.1,AGU91698.1,…	190312_thermo_alpha_Butte_7.2168.2168.3 File:"190312_thermo_alpha_Butte_7.raw", NativeID:"controllerType=0 controllerNumber=1 scan=2168" RTINSECONDS=1137.4415
TRUE	TRUE	(H)vMQQQccQQLPQIPEQSRSEA(I)	0.99				3.24413	2	Val->Glu (+30), Carbamidomethyl (+57), Carbamidomethyl (+57)	859.065	2574.17	3	0.04808	18.67			45306.1	209	229	0	AAV91994.1,AEI00664.1,AEI00689.1,ACX46514.1,AGU91668.1,BU-LMW14,AGO17757.1,ABG23187.1,ABX89060.1,ABG23189.1,ALN96390.1,BU-LMW-PCR2,AAV91992.1,AGO17770.1,AAV86085.1,BAB78751.1,ABG45899.1,ACV32582.1,BAB78753.1,AGU91662.1,XP_020160667.1,AGO31299.1,AVG70973.1,AVY03611.1,ACH92775.1,AHN55171.1,AAO53259.1,AEM45618.1,AGK83211.1,AGO17763.1,AGO17765.1,AGO17746.1,AGO17767.1,AGO17769.1,AGU91675.1,AGU91698.1,…	190312_thermo_alpha_Butte_7.2345.2345.3 File:"190312_thermo_alpha_Butte_7.raw", NativeID:"controllerType=0 controllerNumber=1 scan=2345" RTINSECONDS=1204.584
TRUE	TRUE	(H)vmQQQccQQLPQIPEQSRSEA(I)	0.99				3.22915	2	Val->Asn (+15), Oxidation (+16), Carbamidomethyl (+57), Carbamidomethyl (+57)	859.394	2575.16	3	0.0394	15.3			22795.4	209	229	0	AAV91994.1,AEI00664.1,AEI00689.1,ACX46514.1,AGU91668.1,BU-LMW14,AGO17757.1,ABG23187.1,ABX89060.1,ABG23189.1,ALN96390.1,BU-LMW-PCR2,AAV91992.1,AGO17770.1,AAV86085.1,BAB78751.1,ABG45899.1,ACV32582.1,BAB78753.1,AGU91662.1,XP_020160667.1,AGO31299.1,AVG70973.1,AVY03611.1,ACH92775.1,AHN55171.1,AAO53259.1,AEM45618.1,AGK83211.1,AGO17763.1,AGO17765.1,AGO17746.1,AGO17767.1,AGO17769.1,AGU91675.1,AGU91698.1,…	190312_thermo_alpha_Butte_7.2429.2429.3 File:"190312_thermo_alpha_Butte_7.raw", NativeID:"controllerType=0 controllerNumber=1 scan=2429" RTINSECONDS=1239.7565
TRUE	TRUE	(H)VMQQQccQQLPQIPEQSRSEA(I)	0.98	36.07	42.8625	20.16		2	Carbamidomethyl (+57), Carbamidomethyl (+57)	849.06	2544.16	3	0.007246	2.847	1231.19		44029.7	209	229	0	AAV91994.1,AEI00664.1,AEI00689.1,ACX46514.1,AGU91668.1,BU-LMW14,AGO17757.1,ABG23187.1,ABX89060.1,ABG23189.1,ALN96390.1,BU-LMW-PCR2,AAV91992.1,AGO17770.1,AAV86085.1,BAB78751.1,ABG45899.1,ACV32582.1,BAB78753.1,AGU91662.1,XP_020160667.1,AGO31299.1,AVG70973.1,AVY03611.1,ACH92775.1,AHN55171.1,AAO53259.1,AEM45618.1,AGK83211.1,AGO17763.1,AGO17765.1,AGO17746.1,AGO17767.1,AGO17769.1,AGU91675.1,AGU91698.1,…	190312_thermo_alpha_Butte_7.2409.2409.3 File:"190312_thermo_alpha_Butte_7.raw", NativeID:"controllerType=0 controllerNumber=1 scan=2409"
TRUE	TRUE	(H)VmQQQccQQLPQIPEQSRSEA(I)	0.97	32.85	42.8827	5.2		2	Oxidation (+16), Carbamidomethyl (+57), Carbamidomethyl (+57)	854.392	2560.15	3	0.007143	2.789	1137.44		105056	209	229	0	AAV91994.1,AEI00664.1,AEI00689.1,ACX46514.1,AGU91668.1,BU-LMW14,AGO17757.1,ABG23187.1,ABX89060.1,ABG23189.1,ALN96390.1,BU-LMW-PCR2,AAV91992.1,AGO17770.1,AAV86085.1,BAB78751.1,ABG45899.1,ACV32582.1,BAB78753.1,AGU91662.1,XP_020160667.1,AGO31299.1,AVG70973.1,AVY03611.1,ACH92775.1,AHN55171.1,AAO53259.1,AEM45618.1,AGK83211.1,AGO17763.1,AGO17765.1,AGO17746.1,AGO17767.1,AGO17769.1,AGU91675.1,AGU91698.1,…	190312_thermo_alpha_Butte_7.2168.2168.3 File:"190312_thermo_alpha_Butte_7.raw", NativeID:"controllerType=0 controllerNumber=1 scan=2168"
TRUE	TRUE	(Q)QLPQIPEQSRSEAIRAIVY(S)	0.95				3.36653	1		1099.6	2197.19	2	0.00095	0.4322			22715	217	235	0	AAV91994.1,AEI00664.1,AEI00689.1,ACX46514.1,AGU91668.1,BU-LMW14,AGO17757.1,ABG23187.1,ABX89060.1,ABG23189.1,ALN96390.1,BU-LMW-PCR2,AAV91992.1,AGO17770.1,AAV86085.1,BAB78751.1,ABG45899.1,ACV32582.1,BAB78753.1,AGU91662.1,XP_020160667.1,AGO31299.1,AVG70973.1,AVY03611.1,ACH92775.1,AHN55171.1,AAO53259.1,AEM45618.1,AGK83211.1,AGO17763.1,AGO17765.1,AGO17746.1,AGO17767.1,AGO17769.1,AGU91675.1,AGU91698.1,…	190228_Chymo_alpha_Butte_7.2565.2565.2 File:"190228_Chymo_alpha_Butte_7.raw", NativeID:"controllerType=0 controllerNumber=1 scan=2565" RTINSECONDS=1801.8769
TRUE	TRUE	(Y)SIILQEQQQGF(V)	1	85.34	41.3599	0		2		645.838	1289.66	2	7.006e-05	0.05428	1625.55		55442.7	236	246	0	ACN93777.1,ACC60292.1,AAZ76360.1,AGU91668.1,BU-LMW14,ACX46516.1,AGO17757.1,AID62104.1,CAC05403.1,ACN93754.1,ACY08830.1,ALN96390.1,ACX46117.1,ACV32577.1,AVY03595.1,AFX69647.1,BAB78751.1,AFK13673.1,AAV75994.1,ABV72244.1,AFX69650.1,CS-LMW-D7|BAB78758.1,ABG45899.1,ADH51278.1,ABY61036.1,ACN93788.1,AGO17746.1,ACN93765.1,AGO17769.1,AGO17761.1,ALN96387.1,ACT98429.1,AFX69662.1,AVY03606.1,ALN96401.1,AGU916…	190228_Chymo_alpha_Butte_7.2299.2299.2 File:"190228_Chymo_alpha_Butte_7.raw", NativeID:"controllerType=0 controllerNumber=1 scan=2299"
TRUE	TRUE	(Y)SIILQEQqQGF(V)	1	77.02	41.5564	16.3		2	Deamidated (+1)	646.33	1290.65	2	0.0001841	0.1425	1723.59		45086.8	236	246	0	ACN93777.1,ACC60292.1,AAZ76360.1,AGU91668.1,BU-LMW14,ACX46516.1,AGO17757.1,AID62104.1,CAC05403.1,ACN93754.1,ACY08830.1,ALN96390.1,ACX46117.1,ACV32577.1,AVY03595.1,AFX69647.1,BAB78751.1,AFK13673.1,AAV75994.1,ABV72244.1,AFX69650.1,CS-LMW-D7|BAB78758.1,ABG45899.1,ADH51278.1,ABY61036.1,ACN93788.1,AGO17746.1,ACN93765.1,AGO17769.1,AGO17761.1,ALN96387.1,ACT98429.1,AFX69662.1,AVY03606.1,ALN96401.1,AGU916…	190228_Chymo_alpha_Butte_7.2432.2432.2 File:"190228_Chymo_alpha_Butte_7.raw", NativeID:"controllerType=0 controllerNumber=1 scan=2432"
TRUE	TRUE	(Y)SIILQEQQQGF(V)	1				5.52288	2		645.839	1289.66	2	0.000802	0.6214			174294	236	246	0	ACN93777.1,ACC60292.1,AAZ76360.1,AGU91668.1,BU-LMW14,ACX46516.1,AGO17757.1,AID62104.1,CAC05403.1,ACN93754.1,ACY08830.1,ALN96390.1,ACX46117.1,ACV32577.1,AVY03595.1,AFX69647.1,BAB78751.1,AFK13673.1,AAV75994.1,ABV72244.1,AFX69650.1,CS-LMW-D7|BAB78758.1,ABG45899.1,ADH51278.1,ABY61036.1,ACN93788.1,AGO17746.1,ACN93765.1,AGO17769.1,AGO17761.1,ALN96387.1,ACT98429.1,AFX69662.1,AVY03606.1,ALN96401.1,AGU916…	190228_Chymo_alpha_Butte_7.2303.2303.2 File:"190228_Chymo_alpha_Butte_7.raw", NativeID:"controllerType=0 controllerNumber=1 scan=2303" RTINSECONDS=1628.0484
TRUE	TRUE	(Y)SIILQEQQQGF(V)	1	72.75	41.3567	0		2		645.839	1289.66	2	0.0008021	0.6214	1628.05		226781	236	246	0	ACN93777.1,ACC60292.1,AAZ76360.1,AGU91668.1,BU-LMW14,ACX46516.1,AGO17757.1,AID62104.1,CAC05403.1,ACN93754.1,ACY08830.1,ALN96390.1,ACX46117.1,ACV32577.1,AVY03595.1,AFX69647.1,BAB78751.1,AFK13673.1,AAV75994.1,ABV72244.1,AFX69650.1,CS-LMW-D7|BAB78758.1,ABG45899.1,ADH51278.1,ABY61036.1,ACN93788.1,AGO17746.1,ACN93765.1,AGO17769.1,AGO17761.1,ALN96387.1,ACT98429.1,AFX69662.1,AVY03606.1,ALN96401.1,AGU916…	190228_Chymo_alpha_Butte_7.2303.2303.2 File:"190228_Chymo_alpha_Butte_7.raw", NativeID:"controllerType=0 controllerNumber=1 scan=2303"
TRUE	TRUE	(Y)SIILQEQqQGF(V)	1	65.3	41.5543	0.08		2	Deamidated (+1)	646.33	1290.65	2	0.0003061	0.2369	1726.09		64910.5	236	246	0	ACN93777.1,ACC60292.1,AAZ76360.1,AGU91668.1,BU-LMW14,ACX46516.1,AGO17757.1,AID62104.1,CAC05403.1,ACN93754.1,ACY08830.1,ALN96390.1,ACX46117.1,ACV32577.1,AVY03595.1,AFX69647.1,BAB78751.1,AFK13673.1,AAV75994.1,ABV72244.1,AFX69650.1,CS-LMW-D7|BAB78758.1,ABG45899.1,ADH51278.1,ABY61036.1,ACN93788.1,AGO17746.1,ACN93765.1,AGO17769.1,AGO17761.1,ALN96387.1,ACT98429.1,AFX69662.1,AVY03606.1,ALN96401.1,AGU916…	190228_Chymo_alpha_Butte_7.2436.2436.2 File:"190228_Chymo_alpha_Butte_7.raw", NativeID:"controllerType=0 controllerNumber=1 scan=2436"
TRUE	TRUE	(Y)SIILQEQQQGF(V)	1				5.04096	2		645.838	1289.66	2	7e-05	0.05424			40064.8	236	246	0	ACN93777.1,ACC60292.1,AAZ76360.1,AGU91668.1,BU-LMW14,ACX46516.1,AGO17757.1,AID62104.1,CAC05403.1,ACN93754.1,ACY08830.1,ALN96390.1,ACX46117.1,ACV32577.1,AVY03595.1,AFX69647.1,BAB78751.1,AFK13673.1,AAV75994.1,ABV72244.1,AFX69650.1,CS-LMW-D7|BAB78758.1,ABG45899.1,ADH51278.1,ABY61036.1,ACN93788.1,AGO17746.1,ACN93765.1,AGO17769.1,AGO17761.1,ALN96387.1,ACT98429.1,AFX69662.1,AVY03606.1,ALN96401.1,AGU916…	190228_Chymo_alpha_Butte_7.2299.2299.2 File:"190228_Chymo_alpha_Butte_7.raw", NativeID:"controllerType=0 controllerNumber=1 scan=2299" RTINSECONDS=1625.55
TRUE	TRUE	(S)IILQEQQQG(F)	0.99	68.4	44.1145	12.8		2		528.79	1055.57	2	0.004034	3.818	786.167		1473230	237	245	0	ACN93777.1,ACC60292.1,AAZ76360.1,AGU91668.1,BU-LMW14,ACX46516.1,AGO17757.1,AID62104.1,CAC05403.1,ACN93754.1,ACY08830.1,ALN96390.1,ACX46117.1,ACV32577.1,AVY03595.1,AFX69647.1,BAB78751.1,AFK13673.1,AAV75994.1,ABV72244.1,AFX69650.1,CS-LMW-D7|BAB78758.1,ABG45899.1,ADH51278.1,ABY61036.1,ACN93788.1,AGO17746.1,ACN93765.1,AGO17769.1,AGO17761.1,ALN96387.1,ACT98429.1,AFX69662.1,AVY03606.1,ALN96401.1,AGU916…	190312_thermo_alpha_Butte_7.1286.1286.2 File:"190312_thermo_alpha_Butte_7.raw", NativeID:"controllerType=0 controllerNumber=1 scan=1286"
TRUE	TRUE	(S)IILQEQQQG(F)	0.96	47.59	44.1145	12.67		2		528.79	1055.57	2	0.003912	3.703	783.13		541322	237	245	0	ACN93777.1,ACC60292.1,AAZ76360.1,AGU91668.1,BU-LMW14,ACX46516.1,AGO17757.1,AID62104.1,CAC05403.1,ACN93754.1,ACY08830.1,ALN96390.1,ACX46117.1,ACV32577.1,AVY03595.1,AFX69647.1,BAB78751.1,AFK13673.1,AAV75994.1,ABV72244.1,AFX69650.1,CS-LMW-D7|BAB78758.1,ABG45899.1,ADH51278.1,ABY61036.1,ACN93788.1,AGO17746.1,ACN93765.1,AGO17769.1,AGO17761.1,ALN96387.1,ACT98429.1,AFX69662.1,AVY03606.1,ALN96401.1,AGU916…	190312_thermo_alpha_Butte_7.1278.1278.2 File:"190312_thermo_alpha_Butte_7.raw", NativeID:"controllerType=0 controllerNumber=1 scan=1278"
TRUE	TRUE	(S)IILQEqQQG(F)	0.95	44.56	45.3153	0		2	Deamidated (+1)	529.282	1056.55	2	0.003294	3.115	864.021		106422	237	245	0	ACN93777.1,ACC60292.1,AAZ76360.1,AGU91668.1,BU-LMW14,ACX46516.1,AGO17757.1,AID62104.1,CAC05403.1,ACN93754.1,ACY08830.1,ALN96390.1,ACX46117.1,ACV32577.1,AVY03595.1,AFX69647.1,BAB78751.1,AFK13673.1,AAV75994.1,ABV72244.1,AFX69650.1,CS-LMW-D7|BAB78758.1,ABG45899.1,ADH51278.1,ABY61036.1,ACN93788.1,AGO17746.1,ACN93765.1,AGO17769.1,AGO17761.1,ALN96387.1,ACT98429.1,AFX69662.1,AVY03606.1,ALN96401.1,AGU916…	190312_thermo_alpha_Butte_7.1498.1498.2 File:"190312_thermo_alpha_Butte_7.raw", NativeID:"controllerType=0 controllerNumber=1 scan=1498"
TRUE	TRUE	(S)IILQEQQQGF(V)	0.99	58.29	46.267	0		2		602.324	1202.63	2	0.003994	3.318	1491.82		301798	237	246	0	ACN93777.1,ACC60292.1,AAZ76360.1,AGU91668.1,BU-LMW14,ACX46516.1,AGO17757.1,AID62104.1,CAC05403.1,ACN93754.1,ACY08830.1,ALN96390.1,ACX46117.1,ACV32577.1,AVY03595.1,AFX69647.1,BAB78751.1,AFK13673.1,AAV75994.1,ABV72244.1,AFX69650.1,CS-LMW-D7|BAB78758.1,ABG45899.1,ADH51278.1,ABY61036.1,ACN93788.1,AGO17746.1,ACN93765.1,AGO17769.1,AGO17761.1,ALN96387.1,ACT98429.1,AFX69662.1,AVY03606.1,ALN96401.1,AGU916…	190312_thermo_alpha_Butte_7.3083.3083.2 File:"190312_thermo_alpha_Butte_7.raw", NativeID:"controllerType=0 controllerNumber=1 scan=3083"
TRUE	TRUE	(S)IILQEQQQGF(V)	0.98	57.84	46.2411	0		2		602.324	1202.63	2	0.004604	3.825	1488.59		150884	237	246	0	ACN93777.1,ACC60292.1,AAZ76360.1,AGU91668.1,BU-LMW14,ACX46516.1,AGO17757.1,AID62104.1,CAC05403.1,ACN93754.1,ACY08830.1,ALN96390.1,ACX46117.1,ACV32577.1,AVY03595.1,AFX69647.1,BAB78751.1,AFK13673.1,AAV75994.1,ABV72244.1,AFX69650.1,CS-LMW-D7|BAB78758.1,ABG45899.1,ADH51278.1,ABY61036.1,ACN93788.1,AGO17746.1,ACN93765.1,AGO17769.1,AGO17761.1,ALN96387.1,ACT98429.1,AFX69662.1,AVY03606.1,ALN96401.1,AGU916…	190312_thermo_alpha_Butte_7.3075.3075.2 File:"190312_thermo_alpha_Butte_7.raw", NativeID:"controllerType=0 controllerNumber=1 scan=3075"
TRUE	TRUE	(G)FVQPQQQQPQQSGQG(V)	1	82	46.0311	56.99		2		842.909	1683.8	2	0.005816	3.452	586.888		50925.9	246	260	0	AAV91994.1,ACN93777.1,AEI00689.1,AAZ76360.1,AGU91668.1,BU-LMW14,AED99852.1,AGO17757.1,ACN93773.1,ABG23189.1,ACN93754.1,ACY08830.1,AEI00666.1,AFX69666.1,ALN96390.1,ACV32577.1,AFX69647.1,BAB78751.1,AFK13673.1,AFX69650.1,CS-LMW-D7|BAB78758.1,ABG45899.1,ADH51278.1,AFG73617.1,AGO31299.1,AHN55171.1,ACN93769.1,ACN93788.1,AID62097.1,AGO17765.1,AGO17746.1,ACN93765.1,ACN93784.1,AGO17769.1,AGU91675.1,AFX696…	190312_thermo_alpha_Butte_7.746.746.2 File:"190312_thermo_alpha_Butte_7.raw", NativeID:"controllerType=0 controllerNumber=1 scan=746"
TRUE	TRUE	(G)FVQPQQQQPQQSGQG(V)	1	72.35	45.9751	48.46		2		842.909	1683.8	2	0.007282	4.322	585.26		28831.9	246	260	0	AAV91994.1,ACN93777.1,AEI00689.1,AAZ76360.1,AGU91668.1,BU-LMW14,AED99852.1,AGO17757.1,ACN93773.1,ABG23189.1,ACN93754.1,ACY08830.1,AEI00666.1,AFX69666.1,ALN96390.1,ACV32577.1,AFX69647.1,BAB78751.1,AFK13673.1,AFX69650.1,CS-LMW-D7|BAB78758.1,ABG45899.1,ADH51278.1,AFG73617.1,AGO31299.1,AHN55171.1,ACN93769.1,ACN93788.1,AID62097.1,AGO17765.1,AGO17746.1,ACN93765.1,ACN93784.1,AGO17769.1,AGU91675.1,AFX696…	190312_thermo_alpha_Butte_7.744.744.2 File:"190312_thermo_alpha_Butte_7.raw", NativeID:"controllerType=0 controllerNumber=1 scan=744"
TRUE	TRUE	(G)FVQPQQQQPQQSGQG(V)	0.98				3.95861	2		562.275	1683.8	3	0.006658	3.952			1214320	246	260	0	AAV91994.1,ACN93777.1,AEI00689.1,AAZ76360.1,AGU91668.1,BU-LMW14,AED99852.1,AGO17757.1,ACN93773.1,ABG23189.1,ACN93754.1,ACY08830.1,AEI00666.1,AFX69666.1,ALN96390.1,ACV32577.1,AFX69647.1,BAB78751.1,AFK13673.1,AFX69650.1,CS-LMW-D7|BAB78758.1,ABG45899.1,ADH51278.1,AFG73617.1,AGO31299.1,AHN55171.1,ACN93769.1,ACN93788.1,AID62097.1,AGO17765.1,AGO17746.1,ACN93765.1,ACN93784.1,AGO17769.1,AGU91675.1,AFX696…	190312_thermo_alpha_Butte_7.776.776.3 File:"190312_thermo_alpha_Butte_7.raw", NativeID:"controllerType=0 controllerNumber=1 scan=776" RTINSECONDS=598.7599
TRUE	TRUE	(G)FVQPQQQQPQQSGQGVSQHQQQSQQQQQ(L)	1	91.92	37.7488	80.45		2		1083.18	3246.53	3	0.01239	3.814	595.698		107511	246	273	0	AAV91994.1,AEI00664.1,AEI00689.1,ACX46514.1,AGU91668.1,BU-LMW14,AGO17757.1,ABG23187.1,ABX89060.1,ABG23189.1,ALN96390.1,BU-LMW-PCR2,AAV91992.1,AAV86085.1,BAB78751.1,ABG45899.1,ACV32582.1,BAB78753.1,AHN55169.1,AGU91662.1,ACY08829.1,AGO31299.1,AVG70973.1,AVY03611.1,ACH92775.1,AHN55171.1,AAO53259.1,AEM45618.1,AGK83211.1,AGO17763.1,AID62097.1,AGO17765.1,AGO17746.1,AGO17767.1,AGO17769.1,AGU91675.1,AGU9…	190312_thermo_alpha_Butte_7.768.768.3 File:"190312_thermo_alpha_Butte_7.raw", NativeID:"controllerType=0 controllerNumber=1 scan=768"
TRUE	TRUE	(G)FVQPQQQQPQqSGQGVSQHQQQSQQQQQ(L)	1	40.75	38.2834	1.32		2	Deamidated (+1)	812.886	3247.52	4	0.01609	4.952	626.412		47414.5	246	273	0	AAV91994.1,AEI00664.1,AEI00689.1,ACX46514.1,AGU91668.1,BU-LMW14,AGO17757.1,ABG23187.1,ABX89060.1,ABG23189.1,ALN96390.1,BU-LMW-PCR2,AAV91992.1,AAV86085.1,BAB78751.1,ABG45899.1,ACV32582.1,BAB78753.1,AHN55169.1,AGU91662.1,ACY08829.1,AGO31299.1,AVG70973.1,AVY03611.1,ACH92775.1,AHN55171.1,AAO53259.1,AEM45618.1,AGK83211.1,AGO17763.1,AID62097.1,AGO17765.1,AGO17746.1,AGO17767.1,AGO17769.1,AGU91675.1,AGU9…	190312_thermo_alpha_Butte_7.859.859.4 File:"190312_thermo_alpha_Butte_7.raw", NativeID:"controllerType=0 controllerNumber=1 scan=859"
TRUE	TRUE	(G)FVQPQQQQPQQSGQGVSQHQQQSQQQQQ(L)	0.99	30.84	37.8859	25.22		2		812.637	3246.52	4	0.00279	0.8591	587.15		60818.3	246	273	0	AAV91994.1,AEI00664.1,AEI00689.1,ACX46514.1,AGU91668.1,BU-LMW14,AGO17757.1,ABG23187.1,ABX89060.1,ABG23189.1,ALN96390.1,BU-LMW-PCR2,AAV91992.1,AAV86085.1,BAB78751.1,ABG45899.1,ACV32582.1,BAB78753.1,AHN55169.1,AGU91662.1,ACY08829.1,AGO31299.1,AVG70973.1,AVY03611.1,ACH92775.1,AHN55171.1,AAO53259.1,AEM45618.1,AGK83211.1,AGO17763.1,AID62097.1,AGO17765.1,AGO17746.1,AGO17767.1,AGO17769.1,AGU91675.1,AGU9…	190312_thermo_alpha_Butte_7.747.747.4 File:"190312_thermo_alpha_Butte_7.raw", NativeID:"controllerType=0 controllerNumber=1 scan=747"
TRUE	TRUE	(G)FVQPQQQQPQQSGQGVSQHQQQSQQQQQ(L)	0.98				5.88606	2		812.637	3246.52	4	0.002789	0.8588			27778.4	246	273	0	AAV91994.1,AEI00664.1,AEI00689.1,ACX46514.1,AGU91668.1,BU-LMW14,AGO17757.1,ABG23187.1,ABX89060.1,ABG23189.1,ALN96390.1,BU-LMW-PCR2,AAV91992.1,AAV86085.1,BAB78751.1,ABG45899.1,ACV32582.1,BAB78753.1,AHN55169.1,AGU91662.1,ACY08829.1,AGO31299.1,AVG70973.1,AVY03611.1,ACH92775.1,AHN55171.1,AAO53259.1,AEM45618.1,AGK83211.1,AGO17763.1,AID62097.1,AGO17765.1,AGO17746.1,AGO17767.1,AGO17769.1,AGU91675.1,AGU9…	190312_thermo_alpha_Butte_7.747.747.4 File:"190312_thermo_alpha_Butte_7.raw", NativeID:"controllerType=0 controllerNumber=1 scan=747" RTINSECONDS=587.1497
TRUE	TRUE	(F)VQPQQqQPQQSGQG(V)	0.98	57.23	47.0196	12.64		2	Deamidated (+1)	769.866	1537.72	2	0.004996	3.247	434.612		47041.3	247	260	0	AAV91994.1,ACN93777.1,AEI00689.1,AAZ76360.1,AGU91668.1,BU-LMW14,AED99852.1,AGO17757.1,ACN93773.1,ABG23189.1,ACN93754.1,ACY08830.1,AEI00666.1,AFX69666.1,ALN96390.1,ACV32577.1,AFX69647.1,BAB78751.1,AFK13673.1,AFX69650.1,CS-LMW-D7|BAB78758.1,ABG45899.1,ADH51278.1,AFG73617.1,AGO31299.1,AHN55171.1,ACN93769.1,ACN93788.1,AID62097.1,AGO17765.1,AGO17746.1,ACN93765.1,ACN93784.1,AGO17769.1,AGU91675.1,AFX696…	190312_thermo_alpha_Butte_7.320.320.2 File:"190312_thermo_alpha_Butte_7.raw", NativeID:"controllerType=0 controllerNumber=1 scan=320"
TRUE	TRUE	(F)VQPQQQQPQQSGQGV(S)	0.99				4.48149	1		818.906	1635.8	2	0.001056	0.6452			64005.9	247	261	0	AAV91994.1,ACN93777.1,AEI00689.1,AAZ76360.1,AGU91668.1,BU-LMW14,AED99852.1,AGO17757.1,ACN93773.1,ABG23189.1,ACN93754.1,ACY08830.1,AEI00666.1,AFX69666.1,ALN96390.1,ACV32577.1,AFX69647.1,BAB78751.1,AFK13673.1,AFX69650.1,CS-LMW-D7|BAB78758.1,ABG45899.1,ADH51278.1,AFG73617.1,AGO31299.1,AHN55171.1,ACN93769.1,ACN93788.1,AID62097.1,AGO17765.1,AGO17746.1,ACN93765.1,ACN93784.1,AGO17769.1,AGU91675.1,AFX696…	190228_Chymo_alpha_Butte_7.451.451.2 File:"190228_Chymo_alpha_Butte_7.raw", NativeID:"controllerType=0 controllerNumber=1 scan=451" RTINSECONDS=501.1096
TRUE	TRUE	(F)VQPQQQQPQQSGQGVS(Q)	0.99				4.67778	1		862.421	1722.83	2	-0.000671	-0.3892			15997.9	247	262	0	AAV91994.1,ACN93777.1,AEI00689.1,AAZ76360.1,AGU91668.1,BU-LMW14,AED99852.1,AGO17757.1,ACN93773.1,ABG23189.1,ACN93754.1,ACY08830.1,AEI00666.1,AFX69666.1,ALN96390.1,ACV32577.1,AFX69647.1,BAB78751.1,AFK13673.1,AFX69650.1,CS-LMW-D7|BAB78758.1,ABG45899.1,ADH51278.1,AFG73617.1,AGO31299.1,AHN55171.1,ACN93769.1,ACN93788.1,AID62097.1,AGO17765.1,AGO17746.1,ACN93765.1,ACN93784.1,AGO17769.1,AGU91675.1,AFX696…	190228_Chymo_alpha_Butte_7.346.346.2 File:"190228_Chymo_alpha_Butte_7.raw", NativeID:"controllerType=0 controllerNumber=1 scan=346" RTINSECONDS=447.404
TRUE	TRUE	(F)VQPQQQQPQQSGQGVSQ(H)	1				8.10791	1		926.451	1850.89	2	0.000666	0.3596			183641	247	263	0	AAV91994.1,ACN93777.1,AEI00689.1,AAZ76360.1,AGU91668.1,BU-LMW14,AED99852.1,AGO17757.1,ACN93773.1,ABG23189.1,ACN93754.1,ACY08830.1,AEI00666.1,AFX69666.1,ALN96390.1,ACV32577.1,AFX69647.1,BAB78751.1,AFK13673.1,AFX69650.1,CS-LMW-D7|BAB78758.1,ABG45899.1,ADH51278.1,AFG73617.1,AGO31299.1,AHN55171.1,ACN93769.1,ACN93788.1,AID62097.1,AGO17765.1,AGO17746.1,ACN93765.1,ACN93784.1,AGO17769.1,AGU91675.1,AFX696…	190228_Chymo_alpha_Butte_7.339.339.2 File:"190228_Chymo_alpha_Butte_7.raw", NativeID:"controllerType=0 controllerNumber=1 scan=339" RTINSECONDS=445.664
TRUE	TRUE	(F)VQPQQQQPQQSGQGVSQ(H)	0.99				4.45593	1		926.452	1850.89	2	0.001398	0.7549			50263.3	247	263	0	AAV91994.1,ACN93777.1,AEI00689.1,AAZ76360.1,AGU91668.1,BU-LMW14,AED99852.1,AGO17757.1,ACN93773.1,ABG23189.1,ACN93754.1,ACY08830.1,AEI00666.1,AFX69666.1,ALN96390.1,ACV32577.1,AFX69647.1,BAB78751.1,AFK13673.1,AFX69650.1,CS-LMW-D7|BAB78758.1,ABG45899.1,ADH51278.1,AFG73617.1,AGO31299.1,AHN55171.1,ACN93769.1,ACN93788.1,AID62097.1,AGO17765.1,AGO17746.1,ACN93765.1,ACN93784.1,AGO17769.1,AGU91675.1,AFX696…	190228_Chymo_alpha_Butte_7.330.330.2 File:"190228_Chymo_alpha_Butte_7.raw", NativeID:"controllerType=0 controllerNumber=1 scan=330" RTINSECONDS=441.9103
TRUE	TRUE	(F)VQPQQQQPQQSGQGVSQH(Q)	1				6.03152	1		663.657	1987.95	3	0.0023	1.156			45913	247	264	0	AAV91994.1,AEI00664.1,AEI00689.1,ACX46514.1,AGU91668.1,BU-LMW14,AGO17757.1,ABG23187.1,ABX89060.1,ABG23189.1,ALN96390.1,BU-LMW-PCR2,AAV91992.1,AAV86085.1,BAB78751.1,ABG45899.1,ACV32582.1,BAB78753.1,AHN55169.1,AGU91662.1,ACY08829.1,AGO31299.1,AVG70973.1,AVY03611.1,ACH92775.1,AHN55171.1,AAO53259.1,AEM45618.1,AGK83211.1,AGO17763.1,AID62097.1,AGO17765.1,AGO17746.1,AGO17767.1,AGO17769.1,AGU91675.1,AGU9…	190228_Chymo_alpha_Butte_7.240.240.3 File:"190228_Chymo_alpha_Butte_7.raw", NativeID:"controllerType=0 controllerNumber=1 scan=240" RTINSECONDS=403.2175
TRUE	TRUE	(F)VQPQQQQPQQSGQGVSQH(Q)	0.99				4.39794	1		663.657	1987.95	3	0.002483	1.248			23027.5	247	264	0	AAV91994.1,AEI00664.1,AEI00689.1,ACX46514.1,AGU91668.1,BU-LMW14,AGO17757.1,ABG23187.1,ABX89060.1,ABG23189.1,ALN96390.1,BU-LMW-PCR2,AAV91992.1,AAV86085.1,BAB78751.1,ABG45899.1,ACV32582.1,BAB78753.1,AHN55169.1,AGU91662.1,ACY08829.1,AGO31299.1,AVG70973.1,AVY03611.1,ACH92775.1,AHN55171.1,AAO53259.1,AEM45618.1,AGK83211.1,AGO17763.1,AID62097.1,AGO17765.1,AGO17746.1,AGO17767.1,AGO17769.1,AGU91675.1,AGU9…	190228_Chymo_alpha_Butte_7.249.249.3 File:"190228_Chymo_alpha_Butte_7.raw", NativeID:"controllerType=0 controllerNumber=1 scan=249" RTINSECONDS=407.023
TRUE	TRUE	(F)VQPQQQQPQQSGQGVSQHQQQ(S)	1				12.1871	1		791.715	2372.12	3	0.000267	0.1125			35462.6	247	267	0	AAV91994.1,AEI00664.1,AEI00689.1,ACX46514.1,AGU91668.1,BU-LMW14,AGO17757.1,ABG23187.1,ABX89060.1,ABG23189.1,ALN96390.1,BU-LMW-PCR2,AAV91992.1,AAV86085.1,BAB78751.1,ABG45899.1,ACV32582.1,BAB78753.1,AHN55169.1,AGU91662.1,ACY08829.1,AGO31299.1,AVG70973.1,AVY03611.1,ACH92775.1,AHN55171.1,AAO53259.1,AEM45618.1,AGK83211.1,AGO17763.1,AID62097.1,AGO17765.1,AGO17746.1,AGO17767.1,AGO17769.1,AGU91675.1,AGU9…	190228_Chymo_alpha_Butte_7.239.239.3 File:"190228_Chymo_alpha_Butte_7.raw", NativeID:"controllerType=0 controllerNumber=1 scan=239" RTINSECONDS=402.8973
TRUE	TRUE	(F)VQPQQQQPQQSGQGVSQHQQQ(S)	1				11.9586	1		791.715	2372.12	3	0.002098	0.8841			33050.6	247	267	0	AAV91994.1,AEI00664.1,AEI00689.1,ACX46514.1,AGU91668.1,BU-LMW14,AGO17757.1,ABG23187.1,ABX89060.1,ABG23189.1,ALN96390.1,BU-LMW-PCR2,AAV91992.1,AAV86085.1,BAB78751.1,ABG45899.1,ACV32582.1,BAB78753.1,AHN55169.1,AGU91662.1,ACY08829.1,AGO31299.1,AVG70973.1,AVY03611.1,ACH92775.1,AHN55171.1,AAO53259.1,AEM45618.1,AGK83211.1,AGO17763.1,AID62097.1,AGO17765.1,AGO17746.1,AGO17767.1,AGO17769.1,AGU91675.1,AGU9…	190228_Chymo_alpha_Butte_7.245.245.3 File:"190228_Chymo_alpha_Butte_7.raw", NativeID:"controllerType=0 controllerNumber=1 scan=245" RTINSECONDS=405.8768
TRUE	TRUE	(F)VQPQQQQPQQSGQGVSQHQQQSQ(Q)	1				6.18046	1		863.413	2587.22	3	0.003112	1.202			11185.2	247	269	0	AAV91994.1,AEI00664.1,AEI00689.1,ACX46514.1,AGU91668.1,BU-LMW14,AGO17757.1,ABG23187.1,ABX89060.1,ABG23189.1,ALN96390.1,BU-LMW-PCR2,AAV91992.1,AAV86085.1,BAB78751.1,ABG45899.1,ACV32582.1,BAB78753.1,AHN55169.1,AGU91662.1,ACY08829.1,AGO31299.1,AVG70973.1,AVY03611.1,ACH92775.1,AHN55171.1,AAO53259.1,AEM45618.1,AGK83211.1,AGO17763.1,AID62097.1,AGO17765.1,AGO17746.1,AGO17767.1,AGO17769.1,AGU91675.1,AGU9…	190228_Chymo_alpha_Butte_7.253.253.3 File:"190228_Chymo_alpha_Butte_7.raw", NativeID:"controllerType=0 controllerNumber=1 scan=253" RTINSECONDS=408.2174
TRUE	TRUE	(F)VQPQQQQPQQSGQGVSQHQQQSQQQQQL(G)	1				10.7959	2		1071.85	3212.53	3	0.000591	0.1839			12050	247	274	0	AAV91994.1,AEI00664.1,AEI00689.1,ACX46514.1,AGU91668.1,BU-LMW14,AGO17757.1,ABG23187.1,ABX89060.1,ABG23189.1,ALN96390.1,BU-LMW-PCR2,AAV91992.1,AAV86085.1,BAB78751.1,ABG45899.1,ACV32582.1,BAB78753.1,AHN55169.1,AGU91662.1,ACY08829.1,AGO31299.1,AVG70973.1,AVY03611.1,ACH92775.1,AHN55171.1,AAO53259.1,AEM45618.1,AGK83211.1,AGO17763.1,AID62097.1,AGO17765.1,AGO17746.1,AGO17767.1,AGO17769.1,AGU91675.1,AGU9…	190228_Chymo_alpha_Butte_7.647.647.3 File:"190228_Chymo_alpha_Butte_7.raw", NativeID:"controllerType=0 controllerNumber=1 scan=647" RTINSECONDS=610.2618
TRUE	TRUE	(F)VQPQQQQPQQSGQGVSQHQQQSQQQQQL(G)	1				7.92082	2		1071.85	3212.53	3	0.002788	0.8676			39903.8	247	274	0	AAV91994.1,AEI00664.1,AEI00689.1,ACX46514.1,AGU91668.1,BU-LMW14,AGO17757.1,ABG23187.1,ABX89060.1,ABG23189.1,ALN96390.1,BU-LMW-PCR2,AAV91992.1,AAV86085.1,BAB78751.1,ABG45899.1,ACV32582.1,BAB78753.1,AHN55169.1,AGU91662.1,ACY08829.1,AGO31299.1,AVG70973.1,AVY03611.1,ACH92775.1,AHN55171.1,AAO53259.1,AEM45618.1,AGK83211.1,AGO17763.1,AID62097.1,AGO17765.1,AGO17746.1,AGO17767.1,AGO17769.1,AGU91675.1,AGU9…	190228_Chymo_alpha_Butte_7.595.595.3 File:"190228_Chymo_alpha_Butte_7.raw", NativeID:"controllerType=0 controllerNumber=1 scan=595" RTINSECONDS=584.9017
TRUE	TRUE	(F)VQPQQQQPQQSGQGVSQHQQQSQQQQQL(G)	1	53.05	40.9722	38.78		2		1071.85	3212.53	3	0.002789	0.8679	584.902		67957	247	274	0	AAV91994.1,AEI00664.1,AEI00689.1,ACX46514.1,AGU91668.1,BU-LMW14,AGO17757.1,ABG23187.1,ABX89060.1,ABG23189.1,ALN96390.1,BU-LMW-PCR2,AAV91992.1,AAV86085.1,BAB78751.1,ABG45899.1,ACV32582.1,BAB78753.1,AHN55169.1,AGU91662.1,ACY08829.1,AGO31299.1,AVG70973.1,AVY03611.1,ACH92775.1,AHN55171.1,AAO53259.1,AEM45618.1,AGK83211.1,AGO17763.1,AID62097.1,AGO17765.1,AGO17746.1,AGO17767.1,AGO17769.1,AGU91675.1,AGU9…	190228_Chymo_alpha_Butte_7.595.595.3 File:"190228_Chymo_alpha_Butte_7.raw", NativeID:"controllerType=0 controllerNumber=1 scan=595"
TRUE	TRUE	(F)VQPQQQQPQQSGQGVSQHQQQSQQQQQL(G)	1	48.42	40.9937	30.17		2		1071.85	3212.53	3	0.0005901	0.1836	610.262		21494.7	247	274	0	AAV91994.1,AEI00664.1,AEI00689.1,ACX46514.1,AGU91668.1,BU-LMW14,AGO17757.1,ABG23187.1,ABX89060.1,ABG23189.1,ALN96390.1,BU-LMW-PCR2,AAV91992.1,AAV86085.1,BAB78751.1,ABG45899.1,ACV32582.1,BAB78753.1,AHN55169.1,AGU91662.1,ACY08829.1,AGO31299.1,AVG70973.1,AVY03611.1,ACH92775.1,AHN55171.1,AAO53259.1,AEM45618.1,AGK83211.1,AGO17763.1,AID62097.1,AGO17765.1,AGO17746.1,AGO17767.1,AGO17769.1,AGU91675.1,AGU9…	190228_Chymo_alpha_Butte_7.647.647.3 File:"190228_Chymo_alpha_Butte_7.raw", NativeID:"controllerType=0 controllerNumber=1 scan=647"
TRUE	TRUE	(F)VQPQQQQPQQSGQGVSQHQQQSQQQQQL(G)	1	40.2	40.9802	28.43		2		804.14	3212.53	4	0.001494	0.4649	587.228		289269	247	274	0	AAV91994.1,AEI00664.1,AEI00689.1,ACX46514.1,AGU91668.1,BU-LMW14,AGO17757.1,ABG23187.1,ABX89060.1,ABG23189.1,ALN96390.1,BU-LMW-PCR2,AAV91992.1,AAV86085.1,BAB78751.1,ABG45899.1,ACV32582.1,BAB78753.1,AHN55169.1,AGU91662.1,ACY08829.1,AGO31299.1,AVG70973.1,AVY03611.1,ACH92775.1,AHN55171.1,AAO53259.1,AEM45618.1,AGK83211.1,AGO17763.1,AID62097.1,AGO17765.1,AGO17746.1,AGO17767.1,AGO17769.1,AGU91675.1,AGU9…	190228_Chymo_alpha_Butte_7.599.599.4 File:"190228_Chymo_alpha_Butte_7.raw", NativeID:"controllerType=0 controllerNumber=1 scan=599"
TRUE	TRUE	(F)VQPQQQQPQQSGQGVSQHQQQSQQQQQL(G)	0.98	32.08	40.9653	18.94		2		804.141	3212.53	4	0.003202	0.9964	608.478		34373.3	247	274	0	AAV91994.1,AEI00664.1,AEI00689.1,ACX46514.1,AGU91668.1,BU-LMW14,AGO17757.1,ABG23187.1,ABX89060.1,ABG23189.1,ALN96390.1,BU-LMW-PCR2,AAV91992.1,AAV86085.1,BAB78751.1,ABG45899.1,ACV32582.1,BAB78753.1,AHN55169.1,AGU91662.1,ACY08829.1,AGO31299.1,AVG70973.1,AVY03611.1,ACH92775.1,AHN55171.1,AAO53259.1,AEM45618.1,AGK83211.1,AGO17763.1,AID62097.1,AGO17765.1,AGO17746.1,AGO17767.1,AGO17769.1,AGU91675.1,AGU9…	190228_Chymo_alpha_Butte_7.645.645.4 File:"190228_Chymo_alpha_Butte_7.raw", NativeID:"controllerType=0 controllerNumber=1 scan=645"
TRUE	TRUE	(F)VQPQqQQPQQSGQGVSQHQQQSQQQQQL(G)	0.98	31.01	41.1049	0.65		2	Deamidated (+1)	804.386	3213.51	4	-0.001322	-0.4112	626.56		58496.2	247	274	0	AAV91994.1,AEI00664.1,AEI00689.1,ACX46514.1,AGU91668.1,BU-LMW14,AGO17757.1,ABG23187.1,ABX89060.1,ABG23189.1,ALN96390.1,BU-LMW-PCR2,AAV91992.1,AAV86085.1,BAB78751.1,ABG45899.1,ACV32582.1,BAB78753.1,AHN55169.1,AGU91662.1,ACY08829.1,AGO31299.1,AVG70973.1,AVY03611.1,ACH92775.1,AHN55171.1,AAO53259.1,AEM45618.1,AGK83211.1,AGO17763.1,AID62097.1,AGO17765.1,AGO17746.1,AGO17767.1,AGO17769.1,AGU91675.1,AGU9…	190228_Chymo_alpha_Butte_7.675.675.4 File:"190228_Chymo_alpha_Butte_7.raw", NativeID:"controllerType=0 controllerNumber=1 scan=675"
TRUE	TRUE	(F)VQPQQQQPQQSGQGVSqHQQQSQQQQQL(G)	0.97	29.19	41.1079	0		2	Deamidated (+1)	804.386	3213.51	4	-0.001078	-0.3353	620.93		62113.5	247	274	0	AAV91994.1,AEI00664.1,AEI00689.1,ACX46514.1,AGU91668.1,BU-LMW14,AGO17757.1,ABG23187.1,ABX89060.1,ABG23189.1,ALN96390.1,BU-LMW-PCR2,AAV91992.1,AAV86085.1,BAB78751.1,ABG45899.1,ACV32582.1,BAB78753.1,AHN55169.1,AGU91662.1,ACY08829.1,AGO31299.1,AVG70973.1,AVY03611.1,ACH92775.1,AHN55171.1,AAO53259.1,AEM45618.1,AGK83211.1,AGO17763.1,AID62097.1,AGO17765.1,AGO17746.1,AGO17767.1,AGO17769.1,AGU91675.1,AGU9…	190228_Chymo_alpha_Butte_7.664.664.4 File:"190228_Chymo_alpha_Butte_7.raw", NativeID:"controllerType=0 controllerNumber=1 scan=664"
TRUE	TRUE	(F)VQPQQQQPQQSGQGVSQHQQQSQQQQQLGQ(C)	0.98				5.82391	1		850.41	3397.61	4	-0.001458	-0.429			13264.9	247	276	0	AAV91994.1,AEI00664.1,AEI00689.1,ACX46514.1,AGU91668.1,BU-LMW14,AGO17757.1,ABG23187.1,ABX89060.1,ABG23189.1,ALN96390.1,BU-LMW-PCR2,AAV91992.1,AAV86085.1,BAB78751.1,ABG45899.1,ACV32582.1,BAB78753.1,AHN55169.1,AGU91662.1,ACY08829.1,AGO31299.1,AVG70973.1,AVY03611.1,ACH92775.1,AHN55171.1,AAO53259.1,AEM45618.1,AGK83211.1,AGO17763.1,AID62097.1,AGO17765.1,AGO17746.1,AGO17767.1,AGO17769.1,AGU91675.1,AGU9…	190228_Chymo_alpha_Butte_7.551.551.4 File:"190228_Chymo_alpha_Butte_7.raw", NativeID:"controllerType=0 controllerNumber=1 scan=551" RTINSECONDS=554.9134
TRUE	TRUE	(F)VQPQQQQPQQSGQGVSQHQQQSQQQQQLGQcsF(Q)	1				9.88606	2	Carbamidomethyl (+57), Methyl (+14)	1269.59	3805.76	3	0.004733	1.243			26685.3	247	279	0	AAV91994.1,AEI00664.1,AEI00689.1,ACX46514.1,AGU91668.1,BU-LMW14,AGO17757.1,ABG23187.1,ABX89060.1,ABG23189.1,ALN96390.1,BU-LMW-PCR2,AAV91992.1,AAV86085.1,BAB78751.1,ABG45899.1,ACV32582.1,BAB78753.1,AHN55169.1,AGU91662.1,ACY08829.1,AGO31299.1,AVG70973.1,AVY03611.1,ACH92775.1,AHN55171.1,AAO53259.1,AEM45618.1,AGK83211.1,AGO17763.1,AID62097.1,AGO17765.1,AGO17746.1,AGO17767.1,AGO17769.1,AGU91675.1,AGU9…	190228_Chymo_alpha_Butte_7.1288.1288.3 File:"190228_Chymo_alpha_Butte_7.raw", NativeID:"controllerType=0 controllerNumber=1 scan=1288" RTINSECONDS=982.8801
TRUE	TRUE	(F)VQPQQQQPQQSGQGVSQHQQQSQQQQQLGQcSF(Q)	1				6.04096	2	Carbamidomethyl (+57)	1264.92	3791.74	3	0.002561	0.6752			7423.7	247	279	0	AAV91994.1,AEI00664.1,AEI00689.1,ACX46514.1,AGU91668.1,BU-LMW14,AGO17757.1,ABG23187.1,ABX89060.1,ABG23189.1,ALN96390.1,BU-LMW-PCR2,AAV91992.1,AAV86085.1,BAB78751.1,ABG45899.1,ACV32582.1,BAB78753.1,AHN55169.1,AGU91662.1,ACY08829.1,AGO31299.1,AVG70973.1,AVY03611.1,ACH92775.1,AHN55171.1,AAO53259.1,AEM45618.1,AGK83211.1,AGO17763.1,AID62097.1,AGO17765.1,AGO17746.1,AGO17767.1,AGO17769.1,AGU91675.1,AGU9…	190228_Chymo_alpha_Butte_7.1188.1188.3 File:"190228_Chymo_alpha_Butte_7.raw", NativeID:"controllerType=0 controllerNumber=1 scan=1188" RTINSECONDS=939.8574
TRUE	TRUE	(F)VQPQQQQPQQSGQGVSQHQQQSQQQQQLGQcSF(Q)	0.99	34.78	40.3415	27.06		2	Carbamidomethyl (+57)	948.944	3791.75	4	0.003953	1.042	934.617		43515.1	247	279	0	AAV91994.1,AEI00664.1,AEI00689.1,ACX46514.1,AGU91668.1,BU-LMW14,AGO17757.1,ABG23187.1,ABX89060.1,ABG23189.1,ALN96390.1,BU-LMW-PCR2,AAV91992.1,AAV86085.1,BAB78751.1,ABG45899.1,ACV32582.1,BAB78753.1,AHN55169.1,AGU91662.1,ACY08829.1,AGO31299.1,AVG70973.1,AVY03611.1,ACH92775.1,AHN55171.1,AAO53259.1,AEM45618.1,AGK83211.1,AGO17763.1,AID62097.1,AGO17765.1,AGO17746.1,AGO17767.1,AGO17769.1,AGU91675.1,AGU9…	190228_Chymo_alpha_Butte_7.1178.1178.4 File:"190228_Chymo_alpha_Butte_7.raw", NativeID:"controllerType=0 controllerNumber=1 scan=1178"
TRUE	TRUE	(F)VQPQQQQPQQSGQGVSQHQQQSQQQQQLGQcSF(Q)	0.99				9.31876	2	Carbamidomethyl (+57)	948.944	3791.75	4	0.003952	1.042			20324.7	247	279	0	AAV91994.1,AEI00664.1,AEI00689.1,ACX46514.1,AGU91668.1,BU-LMW14,AGO17757.1,ABG23187.1,ABX89060.1,ABG23189.1,ALN96390.1,BU-LMW-PCR2,AAV91992.1,AAV86085.1,BAB78751.1,ABG45899.1,ACV32582.1,BAB78753.1,AHN55169.1,AGU91662.1,ACY08829.1,AGO31299.1,AVG70973.1,AVY03611.1,ACH92775.1,AHN55171.1,AAO53259.1,AEM45618.1,AGK83211.1,AGO17763.1,AID62097.1,AGO17765.1,AGO17746.1,AGO17767.1,AGO17769.1,AGU91675.1,AGU9…	190228_Chymo_alpha_Butte_7.1178.1178.4 File:"190228_Chymo_alpha_Butte_7.raw", NativeID:"controllerType=0 controllerNumber=1 scan=1178" RTINSECONDS=934.6165
TRUE	TRUE	(F)VQPQQQQPQQSGQGVSQHQQQSQQQQQLGQcSF(Q)	0.99	32.41	40.3181	17.59		2	Carbamidomethyl (+57)	948.942	3791.74	4	-0.003371	-0.8889	953.668		119033	247	279	0	AAV91994.1,AEI00664.1,AEI00689.1,ACX46514.1,AGU91668.1,BU-LMW14,AGO17757.1,ABG23187.1,ABX89060.1,ABG23189.1,ALN96390.1,BU-LMW-PCR2,AAV91992.1,AAV86085.1,BAB78751.1,ABG45899.1,ACV32582.1,BAB78753.1,AHN55169.1,AGU91662.1,ACY08829.1,AGO31299.1,AVG70973.1,AVY03611.1,ACH92775.1,AHN55171.1,AAO53259.1,AEM45618.1,AGK83211.1,AGO17763.1,AID62097.1,AGO17765.1,AGO17746.1,AGO17767.1,AGO17769.1,AGU91675.1,AGU9…	190228_Chymo_alpha_Butte_7.1217.1217.4 File:"190228_Chymo_alpha_Butte_7.raw", NativeID:"controllerType=0 controllerNumber=1 scan=1217"
TRUE	TRUE	(F)VQPQQQQPQQSGQGVSQHQQQSQQQQQLGQcSF(Q)	0.98				6.5376	2	Carbamidomethyl (+57)	948.943	3791.75	4	0.002731	0.72			123413	247	279	0	AAV91994.1,AEI00664.1,AEI00689.1,ACX46514.1,AGU91668.1,BU-LMW14,AGO17757.1,ABG23187.1,ABX89060.1,ABG23189.1,ALN96390.1,BU-LMW-PCR2,AAV91992.1,AAV86085.1,BAB78751.1,ABG45899.1,ACV32582.1,BAB78753.1,AHN55169.1,AGU91662.1,ACY08829.1,AGO31299.1,AVG70973.1,AVY03611.1,ACH92775.1,AHN55171.1,AAO53259.1,AEM45618.1,AGK83211.1,AGO17763.1,AID62097.1,AGO17765.1,AGO17746.1,AGO17767.1,AGO17769.1,AGU91675.1,AGU9…	190228_Chymo_alpha_Butte_7.1191.1191.4 File:"190228_Chymo_alpha_Butte_7.raw", NativeID:"controllerType=0 controllerNumber=1 scan=1191" RTINSECONDS=941.8776
TRUE	TRUE	(F)VQPQQQQPQQSGQGVSQHQQQSQQQQQLGQcSF(Q)	0.98				5.82391	2	Carbamidomethyl (+57)	948.942	3791.74	4	-0.003373	-0.8894			50634.4	247	279	0	AAV91994.1,AEI00664.1,AEI00689.1,ACX46514.1,AGU91668.1,BU-LMW14,AGO17757.1,ABG23187.1,ABX89060.1,ABG23189.1,ALN96390.1,BU-LMW-PCR2,AAV91992.1,AAV86085.1,BAB78751.1,ABG45899.1,ACV32582.1,BAB78753.1,AHN55169.1,AGU91662.1,ACY08829.1,AGO31299.1,AVG70973.1,AVY03611.1,ACH92775.1,AHN55171.1,AAO53259.1,AEM45618.1,AGK83211.1,AGO17763.1,AID62097.1,AGO17765.1,AGO17746.1,AGO17767.1,AGO17769.1,AGU91675.1,AGU9…	190228_Chymo_alpha_Butte_7.1217.1217.4 File:"190228_Chymo_alpha_Butte_7.raw", NativeID:"controllerType=0 controllerNumber=1 scan=1217" RTINSECONDS=953.6681
TRUE	TRUE	(F)VQPQQQQPQQSGQGVSQHQQQSQQQQQLGQcSF(Q)	0.96	26.59	40.3431	15.79		2	Carbamidomethyl (+57)	1264.92	3791.74	3	0.00256	0.6749	939.857		16570.4	247	279	0	AAV91994.1,AEI00664.1,AEI00689.1,ACX46514.1,AGU91668.1,BU-LMW14,AGO17757.1,ABG23187.1,ABX89060.1,ABG23189.1,ALN96390.1,BU-LMW-PCR2,AAV91992.1,AAV86085.1,BAB78751.1,ABG45899.1,ACV32582.1,BAB78753.1,AHN55169.1,AGU91662.1,ACY08829.1,AGO31299.1,AVG70973.1,AVY03611.1,ACH92775.1,AHN55171.1,AAO53259.1,AEM45618.1,AGK83211.1,AGO17763.1,AID62097.1,AGO17765.1,AGO17746.1,AGO17767.1,AGO17769.1,AGU91675.1,AGU9…	190228_Chymo_alpha_Butte_7.1188.1188.3 File:"190228_Chymo_alpha_Butte_7.raw", NativeID:"controllerType=0 controllerNumber=1 scan=1188"
TRUE	TRUE	(F)VQPQQQQPQQSGQGVSQHQQQSQQQQQLGQcSF(Q)	0.96	26.78	40.3439	11.56		2	Carbamidomethyl (+57)	948.943	3791.75	4	0.002729	0.7195	941.878		283054	247	279	0	AAV91994.1,AEI00664.1,AEI00689.1,ACX46514.1,AGU91668.1,BU-LMW14,AGO17757.1,ABG23187.1,ABX89060.1,ABG23189.1,ALN96390.1,BU-LMW-PCR2,AAV91992.1,AAV86085.1,BAB78751.1,ABG45899.1,ACV32582.1,BAB78753.1,AHN55169.1,AGU91662.1,ACY08829.1,AGO31299.1,AVG70973.1,AVY03611.1,ACH92775.1,AHN55171.1,AAO53259.1,AEM45618.1,AGK83211.1,AGO17763.1,AID62097.1,AGO17765.1,AGO17746.1,AGO17767.1,AGO17769.1,AGU91675.1,AGU9…	190228_Chymo_alpha_Butte_7.1191.1191.4 File:"190228_Chymo_alpha_Butte_7.raw", NativeID:"controllerType=0 controllerNumber=1 scan=1191"
TRUE	TRUE	(Q)QQQPQQSGQGVSQHQQQSQQQQQL(G)	1				5.25181	1		921.105	2760.29	3	0.001259	0.4559			23776.2	251	274	0	AAV91994.1,AEI00664.1,AEI00689.1,ACX46514.1,AGU91668.1,BU-LMW14,AGO17757.1,ABG23187.1,ABX89060.1,ABG23189.1,ALN96390.1,BU-LMW-PCR2,AAV91992.1,AAV86085.1,BAB78751.1,ABG45899.1,ACV32582.1,BAB78753.1,AHN55169.1,AGU91662.1,ACY08829.1,AGO31299.1,AVG70973.1,AVY03611.1,ACH92775.1,AHN55171.1,AAO53259.1,AEM45618.1,AGK83211.1,AGO17763.1,AID62097.1,AGO17765.1,AGO17746.1,AGO17767.1,AGO17769.1,AGU91675.1,AGU9…	190228_Chymo_alpha_Butte_7.475.475.3 File:"190228_Chymo_alpha_Butte_7.raw", NativeID:"controllerType=0 controllerNumber=1 scan=475" RTINSECONDS=511.1346
TRUE	TRUE	(Q)QSGQGVSQHQQQSQQQQQL(G)	0.99				4.58503	1		1076.51	2151.01	2	0.002095	0.9735			46248.5	256	274	0	AAV91994.1,AEI00664.1,AEI00689.1,ACX46514.1,AGU91668.1,BU-LMW14,AGO17757.1,ABG23187.1,ABX89060.1,ABG23189.1,ALN96390.1,BU-LMW-PCR2,AAV91992.1,AAV86085.1,BAB78751.1,ABG45899.1,ACV32582.1,BAB78753.1,AHN55169.1,AGU91662.1,ACY08829.1,AGO31299.1,AVG70973.1,AVY03611.1,ACH92775.1,AHN55171.1,AAO53259.1,AEM45618.1,AGK83211.1,AGO17763.1,AID62097.1,AGO17765.1,AGO17746.1,AGO17767.1,AGO17769.1,AGU91675.1,AGU9…	190228_Chymo_alpha_Butte_7.350.350.2 File:"190228_Chymo_alpha_Butte_7.raw", NativeID:"controllerType=0 controllerNumber=1 scan=350" RTINSECONDS=449.67
TRUE	TRUE	(Q)QSGQGVSQHQQQSQQQQQL(G)	0.97				3.65758	1		1076.51	2151.01	2	0.001607	0.7467			98062.9	256	274	0	AAV91994.1,AEI00664.1,AEI00689.1,ACX46514.1,AGU91668.1,BU-LMW14,AGO17757.1,ABG23187.1,ABX89060.1,ABG23189.1,ALN96390.1,BU-LMW-PCR2,AAV91992.1,AAV86085.1,BAB78751.1,ABG45899.1,ACV32582.1,BAB78753.1,AHN55169.1,AGU91662.1,ACY08829.1,AGO31299.1,AVG70973.1,AVY03611.1,ACH92775.1,AHN55171.1,AAO53259.1,AEM45618.1,AGK83211.1,AGO17763.1,AID62097.1,AGO17765.1,AGO17746.1,AGO17767.1,AGO17769.1,AGU91675.1,AGU9…	190228_Chymo_alpha_Butte_7.341.341.2 File:"190228_Chymo_alpha_Butte_7.raw", NativeID:"controllerType=0 controllerNumber=1 scan=341" RTINSECONDS=446.1467
TRUE	TRUE	(Q)QSGQGVSQHQQQSQQQQQLGQcSF(Q)	1				8.18709	1	Carbamidomethyl (+57)	911.08	2730.22	3	0.002221	0.8131			16806.3	256	279	0	AAV91994.1,AEI00664.1,AEI00689.1,ACX46514.1,AGU91668.1,BU-LMW14,AGO17757.1,ABG23187.1,ABX89060.1,ABG23189.1,ALN96390.1,BU-LMW-PCR2,AAV91992.1,AAV86085.1,BAB78751.1,ABG45899.1,ACV32582.1,BAB78753.1,AHN55169.1,AGU91662.1,ACY08829.1,AGO31299.1,AVG70973.1,AVY03611.1,ACH92775.1,AHN55171.1,AAO53259.1,AEM45618.1,AGK83211.1,AGO17763.1,AID62097.1,AGO17765.1,AGO17746.1,AGO17767.1,AGO17769.1,AGU91675.1,AGU9…	190228_Chymo_alpha_Butte_7.1045.1045.3 File:"190228_Chymo_alpha_Butte_7.raw", NativeID:"controllerType=0 controllerNumber=1 scan=1045" RTINSECONDS=849.7525
TRUE	TRUE	(Q)QSGQGVSQHQQQSQQQQQLGQcSF(Q)	1				7.92082	1	Carbamidomethyl (+57)	911.08	2730.22	3	0.0002067	0.07568			14431.1	256	279	0	AAV91994.1,AEI00664.1,AEI00689.1,ACX46514.1,AGU91668.1,BU-LMW14,AGO17757.1,ABG23187.1,ABX89060.1,ABG23189.1,ALN96390.1,BU-LMW-PCR2,AAV91992.1,AAV86085.1,BAB78751.1,ABG45899.1,ACV32582.1,BAB78753.1,AHN55169.1,AGU91662.1,ACY08829.1,AGO31299.1,AVG70973.1,AVY03611.1,ACH92775.1,AHN55171.1,AAO53259.1,AEM45618.1,AGK83211.1,AGO17763.1,AID62097.1,AGO17765.1,AGO17746.1,AGO17767.1,AGO17769.1,AGU91675.1,AGU9…	190228_Chymo_alpha_Butte_7.1039.1039.3 File:"190228_Chymo_alpha_Butte_7.raw", NativeID:"controllerType=0 controllerNumber=1 scan=1039" RTINSECONDS=846.7257
TRUE	TRUE	(Q)GVSQHQQQSQQQQQL(G)	1				7.61979	1		876.426	1750.84	2	0.002018	1.152			45542.3	260	274	0	AAV91994.1,AEI00664.1,AEI00689.1,ACX46514.1,AGU91668.1,BU-LMW14,AGO17757.1,ABG23187.1,ABX89060.1,ABG23189.1,ALN96390.1,BU-LMW-PCR2,AAV91992.1,AGO17770.1,AAV86085.1,BAB78751.1,ABG45899.1,ACV32582.1,BAB78753.1,AHN55169.1,AGU91662.1,ACY08829.1,AGO31299.1,AVG70973.1,AVY03611.1,ACH92775.1,AHN55171.1,AAO53259.1,AEM45618.1,AGK83211.1,AGO17763.1,AID62097.1,AGO17765.1,AGO17746.1,AGO17767.1,AGO17769.1,AGU9…	190228_Chymo_alpha_Butte_7.280.280.2 File:"190228_Chymo_alpha_Butte_7.raw", NativeID:"controllerType=0 controllerNumber=1 scan=280" RTINSECONDS=423.4453
TRUE	TRUE	(Q)GVSQHQQQSQQQQQL(G)	1				4.95861	1		876.426	1750.84	2	0.002385	1.361			150470	260	274	0	AAV91994.1,AEI00664.1,AEI00689.1,ACX46514.1,AGU91668.1,BU-LMW14,AGO17757.1,ABG23187.1,ABX89060.1,ABG23189.1,ALN96390.1,BU-LMW-PCR2,AAV91992.1,AGO17770.1,AAV86085.1,BAB78751.1,ABG45899.1,ACV32582.1,BAB78753.1,AHN55169.1,AGU91662.1,ACY08829.1,AGO31299.1,AVG70973.1,AVY03611.1,ACH92775.1,AHN55171.1,AAO53259.1,AEM45618.1,AGK83211.1,AGO17763.1,AID62097.1,AGO17765.1,AGO17746.1,AGO17767.1,AGO17769.1,AGU9…	190228_Chymo_alpha_Butte_7.287.287.2 File:"190228_Chymo_alpha_Butte_7.raw", NativeID:"controllerType=0 controllerNumber=1 scan=287" RTINSECONDS=426.5386
TRUE	TRUE	(H)QQQSQQQQQLGQcSF(Q)	1				6.5376	1	Carbamidomethyl (+57)	911.91	1821.81	2	-0.0006303	-0.3458			19810.9	265	279	0	AAV91994.1,AEI00664.1,AEI00689.1,ACX46514.1,AGU91668.1,BU-LMW14,AGO17757.1,ABG23187.1,ABX89060.1,ABG23189.1,ALN96390.1,BU-LMW-PCR2,AAV91992.1,AAV86085.1,BAB78751.1,ABG45899.1,ACV32582.1,BAB78753.1,AHN55169.1,AGU91662.1,XP_020160667.1,ACY08829.1,AGO31299.1,AVG70973.1,AVY03611.1,ACH92775.1,AHN55171.1,AAO53259.1,AEM45618.1,AGK83211.1,AGO17763.1,AID62097.1,AGO17765.1,AGO17746.1,AGO17767.1,AGO17769.1,…	190228_Chymo_alpha_Butte_7.1333.1333.2 File:"190228_Chymo_alpha_Butte_7.raw", NativeID:"controllerType=0 controllerNumber=1 scan=1333" RTINSECONDS=1009.205
TRUE	TRUE	(H)QQQSQQQQQLGQcSF(Q)	1				6.3279	1	Carbamidomethyl (+57)	911.91	1821.81	2	-0.0007523	-0.4127			16795.4	265	279	0	AAV91994.1,AEI00664.1,AEI00689.1,ACX46514.1,AGU91668.1,BU-LMW14,AGO17757.1,ABG23187.1,ABX89060.1,ABG23189.1,ALN96390.1,BU-LMW-PCR2,AAV91992.1,AAV86085.1,BAB78751.1,ABG45899.1,ACV32582.1,BAB78753.1,AHN55169.1,AGU91662.1,XP_020160667.1,ACY08829.1,AGO31299.1,AVG70973.1,AVY03611.1,ACH92775.1,AHN55171.1,AAO53259.1,AEM45618.1,AGK83211.1,AGO17763.1,AID62097.1,AGO17765.1,AGO17746.1,AGO17767.1,AGO17769.1,…	190228_Chymo_alpha_Butte_7.1329.1329.2 File:"190228_Chymo_alpha_Butte_7.raw", NativeID:"controllerType=0 controllerNumber=1 scan=1329" RTINSECONDS=1006.7614
TRUE	TRUE	(F)QQPQQLQQL(G)	0.97	41.41	38.7111	7.8		2		555.799	1109.58	2	0.001154	1.039	978.479		268668	280	288	0	AAV91994.1,AEI00664.1,AEI00689.1,ACX46514.1,AGU91668.1,BU-LMW14,AGO17757.1,ABG23187.1,ABX89060.1,ABG23189.1,ALN96390.1,BU-LMW-PCR2,AAV91992.1,AAV86085.1,BAB78751.1,ABG45899.1,ACV32582.1,BAB78753.1,AHN55169.1,AGU91662.1,XP_020160667.1,ACY08829.1,AGO31299.1,AVG70973.1,AVY03611.1,ACH92775.1,AHN55171.1,AAO53259.1,AEM45618.1,AGK83211.1,AGO17763.1,AID62097.1,AGO17765.1,AGO17746.1,AGO17767.1,AGO17769.1,…	190228_Chymo_alpha_Butte_7.1277.1277.2 File:"190228_Chymo_alpha_Butte_7.raw", NativeID:"controllerType=0 controllerNumber=1 scan=1277"
TRUE	TRUE	(F)QQPQQLQQL(G)	0.96	37.22	38.973	3.6		2		555.799	1109.58	2	0.0004221	0.38	975.353		214414	280	288	0	AAV91994.1,AEI00664.1,AEI00689.1,ACX46514.1,AGU91668.1,BU-LMW14,AGO17757.1,ABG23187.1,ABX89060.1,ABG23189.1,ALN96390.1,BU-LMW-PCR2,AAV91992.1,AAV86085.1,BAB78751.1,ABG45899.1,ACV32582.1,BAB78753.1,AHN55169.1,AGU91662.1,XP_020160667.1,ACY08829.1,AGO31299.1,AVG70973.1,AVY03611.1,ACH92775.1,AHN55171.1,AAO53259.1,AEM45618.1,AGK83211.1,AGO17763.1,AID62097.1,AGO17765.1,AGO17746.1,AGO17767.1,AGO17769.1,…	190228_Chymo_alpha_Butte_7.1270.1270.2 File:"190228_Chymo_alpha_Butte_7.raw", NativeID:"controllerType=0 controllerNumber=1 scan=1270"
TRUE	TRUE	(Q)QLQQLGQQPQQQQIPQGIF(L)	1				11.0506	1		1104.08	2206.15	2	0.002958	1.34			13085.1	284	302	0	AAV91994.1,AEI00689.1,ACX46514.1,AGU91668.1,BU-LMW14,AGO17757.1,ABG23187.1,ABX89060.1,ABG23189.1,ALN96390.1,BU-LMW-PCR2,AAV91992.1,AGO17770.1,AAV86085.1,BAB78751.1,ABG45899.1,ACV32582.1,BAB78753.1,AHN55169.1,AGU91662.1,XP_020160667.1,ACY08829.1,AGO31299.1,AVG70973.1,AVY03611.1,ACH92775.1,AHN55171.1,AAO53259.1,AEM45618.1,AGK83211.1,AGO17763.1,AID62097.1,AGO17765.1,AGO17746.1,AGO17767.1,AGO17769.1,…	190228_Chymo_alpha_Butte_7.2987.2987.2 File:"190228_Chymo_alpha_Butte_7.raw", NativeID:"controllerType=0 controllerNumber=1 scan=2987" RTINSECONDS=2109.8616
TRUE	TRUE	(Q)QLQQLGQQPQQQQIPQGIF(L)	1				11.0269	1		1104.08	2206.15	2	0.002958	1.34			12168	284	302	0	AAV91994.1,AEI00689.1,ACX46514.1,AGU91668.1,BU-LMW14,AGO17757.1,ABG23187.1,ABX89060.1,ABG23189.1,ALN96390.1,BU-LMW-PCR2,AAV91992.1,AGO17770.1,AAV86085.1,BAB78751.1,ABG45899.1,ACV32582.1,BAB78753.1,AHN55169.1,AGU91662.1,XP_020160667.1,ACY08829.1,AGO31299.1,AVG70973.1,AVY03611.1,ACH92775.1,AHN55171.1,AAO53259.1,AEM45618.1,AGK83211.1,AGO17763.1,AID62097.1,AGO17765.1,AGO17746.1,AGO17767.1,AGO17769.1,…	190228_Chymo_alpha_Butte_7.2982.2982.2 File:"190228_Chymo_alpha_Butte_7.raw", NativeID:"controllerType=0 controllerNumber=1 scan=2982" RTINSECONDS=2106.9496
TRUE	TRUE	(L)QQLGQQPQQQQIPQGIF(L)	1				5.3098	2		983.515	1965.02	2	0.007719	3.926			21294.6	286	302	0	AAV91994.1,AEI00689.1,ACX46514.1,AGU91668.1,BU-LMW14,AGO17757.1,ABG23187.1,ABX89060.1,ABG23189.1,ALN96390.1,BU-LMW-PCR2,AAV91992.1,AGO17770.1,AAV86085.1,BAB78751.1,ABG45899.1,ACV32582.1,BAB78753.1,AHN55169.1,AGU91662.1,XP_020160667.1,ACY08829.1,AGO31299.1,AVG70973.1,AVY03611.1,ACH92775.1,AHN55171.1,AAO53259.1,AEM45618.1,AGK83211.1,AGO17763.1,AID62097.1,AGO17765.1,AGO17746.1,AGO17767.1,AGO17769.1,…	190228_Chymo_alpha_Butte_7.2736.2736.2 File:"190228_Chymo_alpha_Butte_7.raw", NativeID:"controllerType=0 controllerNumber=1 scan=2736" RTINSECONDS=1894.9603
TRUE	TRUE	(L)QQLGQQPQQQQIPQGIF(L)	0.98	46.19	40.5369	40.28		2		983.513	1965.01	2	0.00369	1.877	1896.88		51692.5	286	302	0	AAV91994.1,AEI00689.1,ACX46514.1,AGU91668.1,BU-LMW14,AGO17757.1,ABG23187.1,ABX89060.1,ABG23189.1,ALN96390.1,BU-LMW-PCR2,AAV91992.1,AGO17770.1,AAV86085.1,BAB78751.1,ABG45899.1,ACV32582.1,BAB78753.1,AHN55169.1,AGU91662.1,XP_020160667.1,ACY08829.1,AGO31299.1,AVG70973.1,AVY03611.1,ACH92775.1,AHN55171.1,AAO53259.1,AEM45618.1,AGK83211.1,AGO17763.1,AID62097.1,AGO17765.1,AGO17746.1,AGO17767.1,AGO17769.1,…	190228_Chymo_alpha_Butte_7.2738.2738.2 File:"190228_Chymo_alpha_Butte_7.raw", NativeID:"controllerType=0 controllerNumber=1 scan=2738"
TRUE	TRUE	(L)QQLGQQPQQQQIPQGIF(L)	0.96	27.32	40.5805	20.6		2		656.01	1965.01	3	0.001481	0.7533	1900.68		41714.1	286	302	0	AAV91994.1,AEI00689.1,ACX46514.1,AGU91668.1,BU-LMW14,AGO17757.1,ABG23187.1,ABX89060.1,ABG23189.1,ALN96390.1,BU-LMW-PCR2,AAV91992.1,AGO17770.1,AAV86085.1,BAB78751.1,ABG45899.1,ACV32582.1,BAB78753.1,AHN55169.1,AGU91662.1,XP_020160667.1,ACY08829.1,AGO31299.1,AVG70973.1,AVY03611.1,ACH92775.1,AHN55171.1,AAO53259.1,AEM45618.1,AGK83211.1,AGO17763.1,AID62097.1,AGO17765.1,AGO17746.1,AGO17767.1,AGO17769.1,…	190228_Chymo_alpha_Butte_7.2742.2742.3 File:"190228_Chymo_alpha_Butte_7.raw", NativeID:"controllerType=0 controllerNumber=1 scan=2742"
TRUE	TRUE	(Q)QLGQQPQQQQIPQGIF(L)	1				4.74473	1		919.482	1836.95	2	0.000401	0.2182			15671.2	287	302	0	AAV91994.1,AEI00689.1,ACX46514.1,AGU91668.1,BU-LMW14,AGO17757.1,ABG23187.1,ABX89060.1,ABG23189.1,ALN96390.1,BU-LMW-PCR2,AAV91992.1,AGO17770.1,AAV86085.1,BAB78751.1,ABG45899.1,ACV32582.1,BAB78753.1,AHN55169.1,AGU91662.1,XP_020160667.1,ACY08829.1,AGO31299.1,AVG70973.1,AVY03611.1,ACH92775.1,AHN55171.1,AAO53259.1,AEM45618.1,AGK83211.1,AGO17763.1,AID62097.1,AGO17765.1,AGO17746.1,AGO17767.1,AGO17769.1,…	190228_Chymo_alpha_Butte_7.2802.2802.2 File:"190228_Chymo_alpha_Butte_7.raw", NativeID:"controllerType=0 controllerNumber=1 scan=2802" RTINSECONDS=1932.2362
TRUE	TRUE	(Q)QLGQQPQQQQIPQGIF(L)	0.99				4.45593	1		919.482	1836.95	2	3.5e-05	0.01904			18640.3	287	302	0	AAV91994.1,AEI00689.1,ACX46514.1,AGU91668.1,BU-LMW14,AGO17757.1,ABG23187.1,ABX89060.1,ABG23189.1,ALN96390.1,BU-LMW-PCR2,AAV91992.1,AGO17770.1,AAV86085.1,BAB78751.1,ABG45899.1,ACV32582.1,BAB78753.1,AHN55169.1,AGU91662.1,XP_020160667.1,ACY08829.1,AGO31299.1,AVG70973.1,AVY03611.1,ACH92775.1,AHN55171.1,AAO53259.1,AEM45618.1,AGK83211.1,AGO17763.1,AID62097.1,AGO17765.1,AGO17746.1,AGO17767.1,AGO17769.1,…	190228_Chymo_alpha_Butte_7.2806.2806.2 File:"190228_Chymo_alpha_Butte_7.raw", NativeID:"controllerType=0 controllerNumber=1 scan=2806" RTINSECONDS=1934.5804
TRUE	TRUE	(F)LQPHQISQL(E)	0.96	37	38.8161	10.91		2		532.299	1062.58	2	0.0002461	0.2313	860.596		152528	303	311	0	AAV91994.1,AEI00689.1,ACN93758.1,AGU91668.1,BU-LMW14,AGO17757.1,ABG23189.1,ALN96390.1,BAB78751.1,ABG45899.1,AGO31299.1,ABY61036.1,AHN55171.1,AID62097.1,AGO17765.1,AGO17746.1,AGO17769.1,AGU91675.1,AGU91698.1,AGO17761.1,ALN96387.1,AFX69662.1,AVY03606.1,ACN93761.1,AGU91671.1,BU-LMW5,AAW28853.1,AFK29758.1,ACN93757.1,AGU91669.1,AAV91995.1,ACX46513.1,ABG23188.1,AHN55187.1,AGU91665.1,AAV91999.1,ACX46517…	190228_Chymo_alpha_Butte_7.1061.1061.2 File:"190228_Chymo_alpha_Butte_7.raw", NativeID:"controllerType=0 controllerNumber=1 scan=1061"
TRUE	TRUE	(F)LQPHQISQLEVm(T)	0.99				4.23657	1	Oxidation (+16)	719.872	1437.73	2	0.001414	0.9828			51507.5	303	314	0	AAV91994.1,AEI00689.1,AGU91668.1,BU-LMW14,AGO17757.1,ABG23189.1,ALN96390.1,BAB78751.1,ABG45899.1,AGO31299.1,ABY61036.1,AHN55171.1,AID62097.1,AGO17765.1,AGO17746.1,AGO17769.1,AGU91675.1,AGU91698.1,AGO17761.1,ALN96387.1,AFX69662.1,AVY03606.1,ACN93761.1,AGU91671.1,BU-LMW5,AAW28853.1,AFK29758.1,ACN93757.1,AGU91669.1,AAV91995.1,ACX46513.1,ABG23188.1,AHN55187.1,AGU91665.1,AAV91999.1,ACX46517.1,ALN96391…	190228_Chymo_alpha_Butte_7.1487.1487.2 File:"190228_Chymo_alpha_Butte_7.raw", NativeID:"controllerType=0 controllerNumber=1 scan=1487" RTINSECONDS=1107.7372
TRUE	TRUE	(F)LQPHQISQLEVm(T)	0.98				3.95861	1	Oxidation (+16)	719.872	1437.73	2	-5.101e-05	-0.03545			101185	303	314	0	AAV91994.1,AEI00689.1,AGU91668.1,BU-LMW14,AGO17757.1,ABG23189.1,ALN96390.1,BAB78751.1,ABG45899.1,AGO31299.1,ABY61036.1,AHN55171.1,AID62097.1,AGO17765.1,AGO17746.1,AGO17769.1,AGU91675.1,AGU91698.1,AGO17761.1,ALN96387.1,AFX69662.1,AVY03606.1,ACN93761.1,AGU91671.1,BU-LMW5,AAW28853.1,AFK29758.1,ACN93757.1,AGU91669.1,AAV91995.1,ACX46513.1,ABG23188.1,AHN55187.1,AGU91665.1,AAV91999.1,ACX46517.1,ALN96391…	190228_Chymo_alpha_Butte_7.2052.2052.2 File:"190228_Chymo_alpha_Butte_7.raw", NativeID:"controllerType=0 controllerNumber=1 scan=2052" RTINSECONDS=1479.4256
TRUE	TRUE	(F)LQPHQISQLEVm(T)	0.97				3.72125	1	Oxidation (+16)	719.872	1437.73	2	0.000437	0.3037			84063.4	303	314	0	AAV91994.1,AEI00689.1,AGU91668.1,BU-LMW14,AGO17757.1,ABG23189.1,ALN96390.1,BAB78751.1,ABG45899.1,AGO31299.1,ABY61036.1,AHN55171.1,AID62097.1,AGO17765.1,AGO17746.1,AGO17769.1,AGU91675.1,AGU91698.1,AGO17761.1,ALN96387.1,AFX69662.1,AVY03606.1,ACN93761.1,AGU91671.1,BU-LMW5,AAW28853.1,AFK29758.1,ACN93757.1,AGU91669.1,AAV91995.1,ACX46513.1,ABG23188.1,AHN55187.1,AGU91665.1,AAV91999.1,ACX46517.1,ALN96391…	190228_Chymo_alpha_Butte_7.1493.1493.2 File:"190228_Chymo_alpha_Butte_7.raw", NativeID:"controllerType=0 controllerNumber=1 scan=1493" RTINSECONDS=1110.7553
TRUE	TRUE	(F)LQPHQISQLEVmTS(I)	0.96				3.46852	1	Oxidation (+16)	813.912	1625.81	2	0.001426	0.8766			48576	303	316	0	AAV91994.1,AEI00689.1,AGU91668.1,BU-LMW14,AGO17757.1,ABG23189.1,ALN96390.1,BAB78751.1,ABG45899.1,AGO31299.1,ABY61036.1,AHN55171.1,AID62097.1,AGO17765.1,AGO17746.1,AGO17769.1,AGU91675.1,AGU91698.1,AGO17761.1,ALN96387.1,AFX69662.1,AVY03606.1,ACN93761.1,AGU91671.1,BU-LMW5,AAW28853.1,AFK29758.1,ACN93757.1,AGU91669.1,AAV91995.1,ACX46513.1,ABG23188.1,AHN55187.1,AGU91665.1,AAV91999.1,ACX46517.1,ALN96391…	190228_Chymo_alpha_Butte_7.1548.1548.2 File:"190228_Chymo_alpha_Butte_7.raw", NativeID:"controllerType=0 controllerNumber=1 scan=1548" RTINSECONDS=1142.4013
TRUE	TRUE	(I)ALrTLPTmcG(V)	0.99				3.18046	2	Arg->Pro (-59), Oxidation (+16), Carbamidomethyl (+57)	538.766	1075.52	2	0.01413	13.12			116339	318	327	0		190312_thermo_alpha_Butte_7.1040.1040.2 File:"190312_thermo_alpha_Butte_7.raw", NativeID:"controllerType=0 controllerNumber=1 scan=1040" RTINSECONDS=699.1508
TRUE	TRUE	(I)ALrTLPTmcG(V)	0.99				3.01773	2	Arg->Pro (-59), Oxidation (+16), Carbamidomethyl (+57)	538.767	1075.52	2	0.01535	14.26			234861	318	327	0		190312_thermo_alpha_Butte_7.1046.1046.2 File:"190312_thermo_alpha_Butte_7.raw", NativeID:"controllerType=0 controllerNumber=1 scan=1046" RTINSECONDS=701.7101
TRUE	TRUE	(L)RTLPTmcGVNVPL(Y)	0.99	52.04	41.2486	10.46		2	Oxidation (+16), Carbamidomethyl (+57)	737.381	1472.75	2	0.0002377	0.1613	1367.53		52781.7	320	332	0	AAV91994.1,AEI00689.1,ACX46514.1,AGU91668.1,BU-LMW14,AGO17757.1,ABG23187.1,ABX89060.1,ABG23189.1,ALN96390.1,BU-LMW-PCR2,AAV91992.1,AGO17770.1,AAV86085.1,BAB78751.1,ABG45899.1,ACV32582.1,BAB78753.1,AHN55169.1,AGU91662.1,XP_020160667.1,ACY08829.1,AVG70973.1,AVY03611.1,ACH92775.1,AHN55171.1,AAO53259.1,AEM45618.1,AGO17763.1,AID62097.1,AGO17765.1,AGO17746.1,AGO17767.1,AGO17769.1,AGU91675.1,AGU91698.1,…	190228_Chymo_alpha_Butte_7.1854.1854.2 File:"190228_Chymo_alpha_Butte_7.raw", NativeID:"controllerType=0 controllerNumber=1 scan=1854"
TRUE	TRUE	(L)RTLPTMcGVNVPL(Y)	0.97	41.79	40.4681	0		2	Carbamidomethyl (+57)	729.384	1456.75	2	0.0008888	0.6097	1809.56		62558.4	320	332	0	AAV91994.1,AEI00689.1,ACX46514.1,AGU91668.1,BU-LMW14,AGO17757.1,ABG23187.1,ABX89060.1,ABG23189.1,ALN96390.1,BU-LMW-PCR2,AAV91992.1,AGO17770.1,AAV86085.1,BAB78751.1,ABG45899.1,ACV32582.1,BAB78753.1,AHN55169.1,AGU91662.1,XP_020160667.1,ACY08829.1,AVG70973.1,AVY03611.1,ACH92775.1,AHN55171.1,AAO53259.1,AEM45618.1,AGO17763.1,AID62097.1,AGO17765.1,AGO17746.1,AGO17767.1,AGO17769.1,AGU91675.1,AGU91698.1,…	190228_Chymo_alpha_Butte_7.2578.2578.2 File:"190228_Chymo_alpha_Butte_7.raw", NativeID:"controllerType=0 controllerNumber=1 scan=2578"
TRUE	TRUE	(L)RTLPTmcGVNVPLY(S)	0.99	48.97	41.7869	11.48		2	Oxidation (+16), Carbamidomethyl (+57)	818.914	1635.81	2	0.00139	0.8491	1517.81		173898	320	333	0	AAV91994.1,AEI00689.1,ACX46514.1,AGU91668.1,BU-LMW14,AGO17757.1,ABG23187.1,ABX89060.1,ABG23189.1,ALN96390.1,BU-LMW-PCR2,AAV91992.1,AGO17770.1,AAV86085.1,BAB78751.1,ABG45899.1,ACV32582.1,BAB78753.1,AHN55169.1,AGU91662.1,XP_020160667.1,ACY08829.1,AVG70973.1,AVY03611.1,ACH92775.1,AHN55171.1,AAO53259.1,AEM45618.1,AGO17763.1,AID62097.1,AGO17765.1,AGO17746.1,AGO17767.1,AGO17769.1,AGU91675.1,AGU91698.1,…	190228_Chymo_alpha_Butte_7.2134.2134.2 File:"190228_Chymo_alpha_Butte_7.raw", NativeID:"controllerType=0 controllerNumber=1 scan=2134"
TRUE	TRUE	(L)RTLPTMcGVNVPLY(S)	0.99	47.65	41.3947	2.97		2	Carbamidomethyl (+57)	810.916	1619.82	2	0.001555	0.9592	1924.52		70807.6	320	333	0	AAV91994.1,AEI00689.1,ACX46514.1,AGU91668.1,BU-LMW14,AGO17757.1,ABG23187.1,ABX89060.1,ABG23189.1,ALN96390.1,BU-LMW-PCR2,AAV91992.1,AGO17770.1,AAV86085.1,BAB78751.1,ABG45899.1,ACV32582.1,BAB78753.1,AHN55169.1,AGU91662.1,XP_020160667.1,ACY08829.1,AVG70973.1,AVY03611.1,ACH92775.1,AHN55171.1,AAO53259.1,AEM45618.1,AGO17763.1,AID62097.1,AGO17765.1,AGO17746.1,AGO17767.1,AGO17769.1,AGU91675.1,AGU91698.1,…	190228_Chymo_alpha_Butte_7.2784.2784.2 File:"190228_Chymo_alpha_Butte_7.raw", NativeID:"controllerType=0 controllerNumber=1 scan=2784"
TRUE	TRUE	(L)RTLPTmcGVNVPLY(S)	0.97	41.76	41.8949	0		2	Oxidation (+16), Carbamidomethyl (+57)	818.913	1635.81	2	0.0001697	0.1037	1515.43		92707.2	320	333	0	AAV91994.1,AEI00689.1,ACX46514.1,AGU91668.1,BU-LMW14,AGO17757.1,ABG23187.1,ABX89060.1,ABG23189.1,ALN96390.1,BU-LMW-PCR2,AAV91992.1,AGO17770.1,AAV86085.1,BAB78751.1,ABG45899.1,ACV32582.1,BAB78753.1,AHN55169.1,AGU91662.1,XP_020160667.1,ACY08829.1,AVG70973.1,AVY03611.1,ACH92775.1,AHN55171.1,AAO53259.1,AEM45618.1,AGO17763.1,AID62097.1,AGO17765.1,AGO17746.1,AGO17767.1,AGO17769.1,AGU91675.1,AGU91698.1,…	190228_Chymo_alpha_Butte_7.2130.2130.2 File:"190228_Chymo_alpha_Butte_7.raw", NativeID:"controllerType=0 controllerNumber=1 scan=2130"
TRUE	TRUE	(L)RTLPTMcGVNVPLY(S)	0.96	38.76	41.3966	3.85		2	Carbamidomethyl (+57)	810.916	1619.82	2	0.001433	0.884	1921.55		50945.4	320	333	0	AAV91994.1,AEI00689.1,ACX46514.1,AGU91668.1,BU-LMW14,AGO17757.1,ABG23187.1,ABX89060.1,ABG23189.1,ALN96390.1,BU-LMW-PCR2,AAV91992.1,AGO17770.1,AAV86085.1,BAB78751.1,ABG45899.1,ACV32582.1,BAB78753.1,AHN55169.1,AGU91662.1,XP_020160667.1,ACY08829.1,AVG70973.1,AVY03611.1,ACH92775.1,AHN55171.1,AAO53259.1,AEM45618.1,AGO17763.1,AID62097.1,AGO17765.1,AGO17746.1,AGO17767.1,AGO17769.1,AGU91675.1,AGU91698.1,…	190228_Chymo_alpha_Butte_7.2778.2778.2 File:"190228_Chymo_alpha_Butte_7.raw", NativeID:"controllerType=0 controllerNumber=1 scan=2778"
TRUE	TRUE	(F)SIGTGVGGY(-)	0.97	41.14	39.7658	11.58		2		405.704	809.393	2	0.001032	1.274	953.939		59577.8	342	350	0	AEI00664.1,AEI00689.1,BU-LMW14,AGO17757.1,ABG23187.1,ABX89060.1,ALN96390.1,BU-LMW-PCR2,AAV91992.1,AGO17770.1,AAV86085.1,BAB78751.1,ACV32582.1,BAB78753.1,AGU91662.1,XP_020160667.1,ACY08829.1,AVG70973.1,AVY03611.1,AGO17763.1,AGO17765.1,AGO17746.1,AGO17767.1,AGO17769.1,AGU91675.1,AGO17761.1,ALN96387.1,ALN96389.1,AFX69662.1,AVY03606.1,AVY03608.1,BU-LMW5,AAV91993.1,AAV91995.1,AAV91997.1,ACX46515.1,AGO…	190228_Chymo_alpha_Butte_7.1218.1218.2 File:"190228_Chymo_alpha_Butte_7.raw", NativeID:"controllerType=0 controllerNumber=1 scan=1218"

## Sheet: Butte Spot 8
Valid	Assigned	Sequence	Prob	Mascot Ion score	Mascot Identity score	Mascot Delta Ion Score	X! Tandem	NTT	Modifications	Observed	Actual Mass	Charge	Delta Da	Delta PPM	Retention Time	Intensity	TIC	Start	Stop	# Other Proteins	Other Proteins	Spectrum ID
TRUE	TRUE	(F)SQQQQPVLPQQQPVIIL(Q)	0.99	28.47	35.9934	17.84	1.88606	2		648.703	1943.09	3	0.002079	1.069	2198.78		25423.1	69	85	0	AAV91994.1,AEI00664.1,AEI00689.1,ACX46514.1,AGU91668.1,AGO17757.1,ABG23187.1,ABX89060.1,BU-LMW-PCR2,AAV91992.1,AGO17770.1,BAB78751.1,ACV32582.1,BAB78753.1,AHN55169.1,AGU91662.1,XP_020160667.1,AGO31299.1,AVG70973.1,AVY03611.1,ACH92775.1,AHN55171.1,AAO53259.1,AEM45618.1,AGK83211.1,AGO17763.1,AGO17765.1,AGO17746.1,AGO17767.1,AGU91698.1,AGO17761.1,ALN96387.1,CS-LMW-D6|BU-LMW7|ABC84361.1,AGO31300.1,AL…	190228_Chymo_alpha_Butte_8.2169.2169.3 File:"190228_Chymo_alpha_Butte_8.raw", NativeID:"controllerType=0 controllerNumber=1 scan=2169" RTINSECONDS=2198.777
TRUE	TRUE	(F)SQQQQPVLPQQQPVIIL(Q)	0.99	26.65	35.9945	16.19	1.82391	2		648.703	1943.09	3	0.001896	0.9753	2201.52		35704.5	69	85	0	AAV91994.1,AEI00664.1,AEI00689.1,ACX46514.1,AGU91668.1,AGO17757.1,ABG23187.1,ABX89060.1,BU-LMW-PCR2,AAV91992.1,AGO17770.1,BAB78751.1,ACV32582.1,BAB78753.1,AHN55169.1,AGU91662.1,XP_020160667.1,AGO31299.1,AVG70973.1,AVY03611.1,ACH92775.1,AHN55171.1,AAO53259.1,AEM45618.1,AGK83211.1,AGO17763.1,AGO17765.1,AGO17746.1,AGO17767.1,AGU91698.1,AGO17761.1,ALN96387.1,CS-LMW-D6|BU-LMW7|ABC84361.1,AGO31300.1,AL…	190228_Chymo_alpha_Butte_8.2173.2173.3 File:"190228_Chymo_alpha_Butte_8.raw", NativeID:"controllerType=0 controllerNumber=1 scan=2173" RTINSECONDS=2201.5226
TRUE	TRUE	(L)QQPPFSQQQQPVLPQQPPF(S)	1	63.88	41.6149	9.53	12.2007	2		740.38	2218.12	3	-0.0001979	-0.0892	2091.66		22659.1	86	104	0	AAV91994.1,AEI00689.1,AGU91668.1,BU-LMW14,AGO17757.1,ALN96390.1,ACZ59821.1,BAB78751.1,BAD69625.1,ABM66829.1,AHN55171.1,AGO17765.1,AGO17746.1,AGO17769.1,AGU91675.1,AGU91698.1,ACZ59832.1,AGO17761.1,ALN96387.1,CS-LMW-D6|BU-LMW7|ABC84361.1,AGK83153.1,AAW28853.1,AGU91669.1,AAV91995.1,ACX46513.1,ABG23188.1,AHN55187.1,AGO17756.1,AGU91665.1,ACX46517.1,AVI69506.1,ALN96391.1,CDI40248.1,AAV86084.1,AGK83335.…	190228_Chymo_alpha_Butte_8.2089.2089.3 File:"190228_Chymo_alpha_Butte_8.raw", NativeID:"controllerType=0 controllerNumber=1 scan=2089" RTINSECONDS=2091.6616
TRUE	TRUE	(L)QQPPFSQQQQPVLPQQPPF(S)	1	59.01	41.6149	2.3	9	2		740.38	2218.12	3	-0.0001979	-0.0892	2093.54		20559.6	86	104	0	AAV91994.1,AEI00689.1,AGU91668.1,BU-LMW14,AGO17757.1,ALN96390.1,ACZ59821.1,BAB78751.1,BAD69625.1,ABM66829.1,AHN55171.1,AGO17765.1,AGO17746.1,AGO17769.1,AGU91675.1,AGU91698.1,ACZ59832.1,AGO17761.1,ALN96387.1,CS-LMW-D6|BU-LMW7|ABC84361.1,AGK83153.1,AAW28853.1,AGU91669.1,AAV91995.1,ACX46513.1,ABG23188.1,AHN55187.1,AGO17756.1,AGU91665.1,ACX46517.1,AVI69506.1,ALN96391.1,CDI40248.1,AAV86084.1,AGK83335.…	190228_Chymo_alpha_Butte_8.2091.2091.3 File:"190228_Chymo_alpha_Butte_8.raw", NativeID:"controllerType=0 controllerNumber=1 scan=2091" RTINSECONDS=2093.544
TRUE	TRUE	(F)SQQQQPSSQQPPFPQQH(Q)	1				10.9586	1		988.966	1975.92	2	0.002486	1.258			20268.2	135	151	0	AAV91994.1,AEI00664.1,AEI00689.1,ACX46514.1,AGU91668.1,BU-LMW14,AGO17757.1,ABG23187.1,ABX89060.1,ABG23189.1,ALN96390.1,BU-LMW-PCR2,AGO17770.1,AAV86085.1,AHN55169.1,AGU91662.1,XP_020160667.1,AVG70973.1,AVY03611.1,ACH92775.1,AHN55171.1,AAO53259.1,AEM45618.1,AGK83211.1,AGO17763.1,AGO17765.1,AGO17746.1,AGO17767.1,AGO17769.1,AGU91675.1,AGU91698.1,AGO17761.1,ALN96387.1,CS-LMW-D6|BU-LMW7|ABC84361.1,AGO3…	190228_Chymo_alpha_Butte_8.685.685.2 File:"190228_Chymo_alpha_Butte_8.raw", NativeID:"controllerType=0 controllerNumber=1 scan=685" RTINSECONDS=665.9866
TRUE	TRUE	(F)SQQQQPSSQQPPFPQQH(Q)	0.96				4.92082	1		988.965	1975.92	2	0.001388	0.7021			16637.8	135	151	0	AAV91994.1,AEI00664.1,AEI00689.1,ACX46514.1,AGU91668.1,BU-LMW14,AGO17757.1,ABG23187.1,ABX89060.1,ABG23189.1,ALN96390.1,BU-LMW-PCR2,AGO17770.1,AAV86085.1,AHN55169.1,AGU91662.1,XP_020160667.1,AVG70973.1,AVY03611.1,ACH92775.1,AHN55171.1,AAO53259.1,AEM45618.1,AGK83211.1,AGO17763.1,AGO17765.1,AGO17746.1,AGO17767.1,AGO17769.1,AGU91675.1,AGU91698.1,AGO17761.1,ALN96387.1,CS-LMW-D6|BU-LMW7|ABC84361.1,AGO3…	190228_Chymo_alpha_Butte_8.681.681.2 File:"190228_Chymo_alpha_Butte_8.raw", NativeID:"controllerType=0 controllerNumber=1 scan=681" RTINSECONDS=663.5344
TRUE	TRUE	(H)QQFPQQQIPVVQPSVL(Q)	0.99				6.67778	1		918.505	1835	2	0.002064	1.124			17837.8	152	167	0	AAV91994.1,AEI00664.1,AEI00689.1,ACX46514.1,AGU91668.1,BU-LMW14,AGO17757.1,ABG23187.1,ABX89060.1,ABG23189.1,ALN96390.1,BU-LMW-PCR2,AAV91992.1,AAV86085.1,BAB78751.1,ACV32582.1,BAB78753.1,AHN55169.1,AGU91662.1,XP_020160667.1,AVG70973.1,AVY03611.1,ACH92775.1,AHN55171.1,AAO53259.1,AGK83211.1,AGO17763.1,AGO17765.1,AGO17746.1,AGO17767.1,AGO17769.1,AGU91675.1,AGU91698.1,AGO17761.1,ALN96387.1,CS-LMW-D6|B…	190228_Chymo_alpha_Butte_8.2122.2122.2 File:"190228_Chymo_alpha_Butte_8.raw", NativeID:"controllerType=0 controllerNumber=1 scan=2122" RTINSECONDS=2131.457
TRUE	TRUE	(Y)SIILQEQQQ(G)	1	62.73	39.208	37.41	2.72125	1		543.794	1085.57	2	0.001102	1.014	896.789		62956.6	230	238	0	ACN93777.1,ACC60292.1,AAZ76360.1,AGU91668.1,BU-LMW14,ACX46516.1,AGO17757.1,AID62104.1,CAC05403.1,ACN93754.1,ACY08830.1,ALN96390.1,ACX46117.1,ACV32577.1,AVY03595.1,AFX69647.1,BAB78751.1,AFK13673.1,AAV75994.1,ABV72244.1,AFX69650.1,CS-LMW-D7|BAB78758.1,ABG45899.1,ADH51278.1,ABY61036.1,ACN93788.1,AGO17746.1,ACN93765.1,AGO17769.1,AGO17761.1,ALN96387.1,ACT98429.1,AFX69662.1,ALN96401.1,AGU91671.1,BU-LMW…	190228_Chymo_alpha_Butte_8.947.947.2 File:"190228_Chymo_alpha_Butte_8.raw", NativeID:"controllerType=0 controllerNumber=1 scan=947" RTINSECONDS=896.7887
TRUE	TRUE	(Y)SIILQEQQQ(G)	1	59.89	39.1751	36.11	2.24413	1		543.794	1085.57	2	0.0007361	0.6774	894.655		56714.6	230	238	0	ACN93777.1,ACC60292.1,AAZ76360.1,AGU91668.1,BU-LMW14,ACX46516.1,AGO17757.1,AID62104.1,CAC05403.1,ACN93754.1,ACY08830.1,ALN96390.1,ACX46117.1,ACV32577.1,AVY03595.1,AFX69647.1,BAB78751.1,AFK13673.1,AAV75994.1,ABV72244.1,AFX69650.1,CS-LMW-D7|BAB78758.1,ABG45899.1,ADH51278.1,ABY61036.1,ACN93788.1,AGO17746.1,ACN93765.1,AGO17769.1,AGO17761.1,ALN96387.1,ACT98429.1,AFX69662.1,ALN96401.1,AGU91671.1,BU-LMW…	190228_Chymo_alpha_Butte_8.944.944.2 File:"190228_Chymo_alpha_Butte_8.raw", NativeID:"controllerType=0 controllerNumber=1 scan=944" RTINSECONDS=894.6552
TRUE	TRUE	(Y)SIILQEQQQGF(V)	1	88.94	41.4404	0	7.18046	2		645.839	1289.66	2	0.001656	1.283	1587.48		47779.4	230	240	0	ACN93777.1,ACC60292.1,AAZ76360.1,AGU91668.1,BU-LMW14,ACX46516.1,AGO17757.1,AID62104.1,CAC05403.1,ACN93754.1,ACY08830.1,ALN96390.1,ACX46117.1,ACV32577.1,AVY03595.1,AFX69647.1,BAB78751.1,AFK13673.1,AAV75994.1,ABV72244.1,AFX69650.1,CS-LMW-D7|BAB78758.1,ABG45899.1,ADH51278.1,ABY61036.1,ACN93788.1,AGO17746.1,ACN93765.1,AGO17769.1,AGO17761.1,ALN96387.1,ACT98429.1,AFX69662.1,ALN96401.1,AGU91671.1,BU-LMW…	190228_Chymo_alpha_Butte_8.1680.1680.2 File:"190228_Chymo_alpha_Butte_8.raw", NativeID:"controllerType=0 controllerNumber=1 scan=1680" RTINSECONDS=1587.4764
TRUE	TRUE	(Y)SIILQEQQQGF(V)	1	72.95	41.432	0	2.82391	2		645.839	1289.66	2	0.001046	0.8105	1589.59		87812.9	230	240	0	ACN93777.1,ACC60292.1,AAZ76360.1,AGU91668.1,BU-LMW14,ACX46516.1,AGO17757.1,AID62104.1,CAC05403.1,ACN93754.1,ACY08830.1,ALN96390.1,ACX46117.1,ACV32577.1,AVY03595.1,AFX69647.1,BAB78751.1,AFK13673.1,AAV75994.1,ABV72244.1,AFX69650.1,CS-LMW-D7|BAB78758.1,ABG45899.1,ADH51278.1,ABY61036.1,ACN93788.1,AGO17746.1,ACN93765.1,AGO17769.1,AGO17761.1,ALN96387.1,ACT98429.1,AFX69662.1,ALN96401.1,AGU91671.1,BU-LMW…	190228_Chymo_alpha_Butte_8.1682.1682.2 File:"190228_Chymo_alpha_Butte_8.raw", NativeID:"controllerType=0 controllerNumber=1 scan=1682" RTINSECONDS=1589.5945
TRUE	TRUE	(Y)SIILQEQQqGF(V)	0.99	67.44	41.567	0		2	Deamidated (+1)	646.332	1290.65	2	0.002626	2.033	1685.92		22539.9	230	240	0	ACN93777.1,ACC60292.1,AAZ76360.1,AGU91668.1,BU-LMW14,ACX46516.1,AGO17757.1,AID62104.1,CAC05403.1,ACN93754.1,ACY08830.1,ALN96390.1,ACX46117.1,ACV32577.1,AVY03595.1,AFX69647.1,BAB78751.1,AFK13673.1,AAV75994.1,ABV72244.1,AFX69650.1,CS-LMW-D7|BAB78758.1,ABG45899.1,ADH51278.1,ABY61036.1,ACN93788.1,AGO17746.1,ACN93765.1,AGO17769.1,AGO17761.1,ALN96387.1,ACT98429.1,AFX69662.1,ALN96401.1,AGU91671.1,BU-LMW…	190228_Chymo_alpha_Butte_8.1755.1755.2 File:"190228_Chymo_alpha_Butte_8.raw", NativeID:"controllerType=0 controllerNumber=1 scan=1755"
TRUE	TRUE	(Y)SIILQEQqQGF(V)	0.99	64.89	41.567	6.5		2	Deamidated (+1)	646.331	1290.65	2	0.002504	1.939	1683.82		22919.3	230	240	0	ACN93777.1,ACC60292.1,AAZ76360.1,AGU91668.1,BU-LMW14,ACX46516.1,AGO17757.1,AID62104.1,CAC05403.1,ACN93754.1,ACY08830.1,ALN96390.1,ACX46117.1,ACV32577.1,AVY03595.1,AFX69647.1,BAB78751.1,AFK13673.1,AAV75994.1,ABV72244.1,AFX69650.1,CS-LMW-D7|BAB78758.1,ABG45899.1,ADH51278.1,ABY61036.1,ACN93788.1,AGO17746.1,ACN93765.1,AGO17769.1,AGO17761.1,ALN96387.1,ACT98429.1,AFX69662.1,ALN96401.1,AGU91671.1,BU-LMW…	190228_Chymo_alpha_Butte_8.1753.1753.2 File:"190228_Chymo_alpha_Butte_8.raw", NativeID:"controllerType=0 controllerNumber=1 scan=1753" RTINSECONDS=1683.8157
TRUE	TRUE	(F)VQPQQQQPQQSGQGVSQ(H)	1				7.16115	1		926.451	1850.89	2	-0.000433	-0.2338			14912.1	241	257	0	AAV91994.1,ACN93777.1,AEI00689.1,AAZ76360.1,AGU91668.1,BU-LMW14,AED99852.1,AGO17757.1,ACN93773.1,ABG23189.1,ACN93754.1,ACY08830.1,AEI00666.1,AFX69666.1,ALN96390.1,ACV32577.1,AFX69647.1,BAB78751.1,AFK13673.1,AFX69650.1,CS-LMW-D7|BAB78758.1,ABG45899.1,ADH51278.1,AFG73617.1,AGO31299.1,AHN55171.1,ACN93769.1,ACN93788.1,AID62097.1,AGO17765.1,AGO17746.1,ACN93765.1,ACN93784.1,AGO17769.1,AGU91675.1,AFX696…	190228_Chymo_alpha_Butte_8.315.315.2 File:"190228_Chymo_alpha_Butte_8.raw", NativeID:"controllerType=0 controllerNumber=1 scan=315" RTINSECONDS=437.7448
TRUE	TRUE	(F)VQPQQQQPQQSGQGVSQHQQQSQQQQQL(G)	1	36.38	40.9715	19.63	1.76955	2		804.141	3212.53	4	0.00247	0.7686	577.697		40270.2	241	268	0	AAV91994.1,AEI00664.1,AEI00689.1,ACX46514.1,AGU91668.1,BU-LMW14,AGO17757.1,ABG23187.1,ABX89060.1,ABG23189.1,ALN96390.1,BU-LMW-PCR2,AAV91992.1,AAV86085.1,BAB78751.1,ABG45899.1,ACV32582.1,BAB78753.1,AHN55169.1,AGU91662.1,AGO31299.1,AVG70973.1,AVY03611.1,ACH92775.1,AHN55171.1,AAO53259.1,AEM45618.1,AGK83211.1,AGO17763.1,AID62097.1,AGO17765.1,AGO17746.1,AGO17767.1,AGO17769.1,AGU91675.1,AGU91698.1,AGO1…	190228_Chymo_alpha_Butte_8.544.544.4 File:"190228_Chymo_alpha_Butte_8.raw", NativeID:"controllerType=0 controllerNumber=1 scan=544" RTINSECONDS=577.6966
TRUE	TRUE	(F)VQPQQQQPQQSGQGVSQHQQQSQQQQQL(G)	0.99	38.06	40.9715	28.85		2		804.141	3212.53	4	0.00247	0.7686	575.524		60695.3	241	268	0	AAV91994.1,AEI00664.1,AEI00689.1,ACX46514.1,AGU91668.1,BU-LMW14,AGO17757.1,ABG23187.1,ABX89060.1,ABG23189.1,ALN96390.1,BU-LMW-PCR2,AAV91992.1,AAV86085.1,BAB78751.1,ABG45899.1,ACV32582.1,BAB78753.1,AHN55169.1,AGU91662.1,AGO31299.1,AVG70973.1,AVY03611.1,ACH92775.1,AHN55171.1,AAO53259.1,AEM45618.1,AGK83211.1,AGO17763.1,AID62097.1,AGO17765.1,AGO17746.1,AGO17767.1,AGO17769.1,AGU91675.1,AGU91698.1,AGO1…	190228_Chymo_alpha_Butte_8.541.541.4 File:"190228_Chymo_alpha_Butte_8.raw", NativeID:"controllerType=0 controllerNumber=1 scan=541"
TRUE	TRUE	(L)QQLGQQPQQQQIPQGIF(L)	1	36.48	40.5869	31.73	4.88606	2		983.511	1965.01	2	0.001128	0.5738	1870.81		27133.1	280	296	0	AAV91994.1,AEI00689.1,ACX46514.1,AGU91668.1,BU-LMW14,AGO17757.1,ABG23187.1,ABX89060.1,ABG23189.1,ALN96390.1,BU-LMW-PCR2,AAV91992.1,AGO17770.1,AAV86085.1,BAB78751.1,ABG45899.1,ACV32582.1,BAB78753.1,AHN55169.1,AGU91662.1,XP_020160667.1,AGO31299.1,AVG70973.1,AVY03611.1,ACH92775.1,AHN55171.1,AAO53259.1,AEM45618.1,AGK83211.1,AGO17763.1,AID62097.1,AGO17765.1,AGO17746.1,AGO17767.1,AGO17769.1,AGU91675.1,…	190228_Chymo_alpha_Butte_8.1921.1921.2 File:"190228_Chymo_alpha_Butte_8.raw", NativeID:"controllerType=0 controllerNumber=1 scan=1921" RTINSECONDS=1870.8081
TRUE	TRUE	(L)QQLGQQPQQQQIPQGIF(L)	0.99	31.39	40.5892	24.44	3.55284	2		983.511	1965.01	2	0.0006381	0.3245	1868.26		20275.4	280	296	0	AAV91994.1,AEI00689.1,ACX46514.1,AGU91668.1,BU-LMW14,AGO17757.1,ABG23187.1,ABX89060.1,ABG23189.1,ALN96390.1,BU-LMW-PCR2,AAV91992.1,AGO17770.1,AAV86085.1,BAB78751.1,ABG45899.1,ACV32582.1,BAB78753.1,AHN55169.1,AGU91662.1,XP_020160667.1,AGO31299.1,AVG70973.1,AVY03611.1,ACH92775.1,AHN55171.1,AAO53259.1,AEM45618.1,AGK83211.1,AGO17763.1,AID62097.1,AGO17765.1,AGO17746.1,AGO17767.1,AGO17769.1,AGU91675.1,…	190228_Chymo_alpha_Butte_8.1917.1917.2 File:"190228_Chymo_alpha_Butte_8.raw", NativeID:"controllerType=0 controllerNumber=1 scan=1917" RTINSECONDS=1868.2573
TRUE	TRUE	(L)GQQPQQQQIPQGIF(L)	0.95	20.83	40.9248	4.38	3.39794	2		798.911	1595.81	2	0.0006441	0.4033	1704.87		33032.2	283	296	0	AAV91994.1,AEI00689.1,ACX46514.1,AGU91668.1,BU-LMW14,AGO17757.1,ABG23187.1,ABX89060.1,ABG23189.1,ALN96390.1,BU-LMW-PCR2,AAV91992.1,AGO17770.1,AAV86085.1,BAB78751.1,ABG45899.1,ACV32582.1,BAB78753.1,AHN55169.1,AGU91662.1,XP_020160667.1,AGO31299.1,AVG70973.1,AVY03611.1,ACH92775.1,AHN55171.1,AAO53259.1,AEM45618.1,AGK83211.1,AGO17763.1,AID62097.1,AGO17765.1,AGO17746.1,AGO17767.1,AGO17769.1,AGU91675.1,…	190228_Chymo_alpha_Butte_8.1768.1768.2 File:"190228_Chymo_alpha_Butte_8.raw", NativeID:"controllerType=0 controllerNumber=1 scan=1768" RTINSECONDS=1704.8731
TRUE	TRUE	(L)GQQPQQQQIPQGIF(L)	0.95	25.37	40.8927	7.39	2.63827	2		798.911	1595.81	2	0.0007681	0.481	1707.26		46173.5	283	296	0	AAV91994.1,AEI00689.1,ACX46514.1,AGU91668.1,BU-LMW14,AGO17757.1,ABG23187.1,ABX89060.1,ABG23189.1,ALN96390.1,BU-LMW-PCR2,AAV91992.1,AGO17770.1,AAV86085.1,BAB78751.1,ABG45899.1,ACV32582.1,BAB78753.1,AHN55169.1,AGU91662.1,XP_020160667.1,AGO31299.1,AVG70973.1,AVY03611.1,ACH92775.1,AHN55171.1,AAO53259.1,AEM45618.1,AGK83211.1,AGO17763.1,AID62097.1,AGO17765.1,AGO17746.1,AGO17767.1,AGO17769.1,AGU91675.1,…	190228_Chymo_alpha_Butte_8.1771.1771.2 File:"190228_Chymo_alpha_Butte_8.raw", NativeID:"controllerType=0 controllerNumber=1 scan=1771" RTINSECONDS=1707.2566
TRUE	TRUE	(F)LQPHQISQL(E)	0.96	37.12	38.9025	7.85	2.00436	2		532.299	1062.58	2	0.0007341	0.6902	823.517		116029	297	305	0	AAV91994.1,AEI00689.1,ACN93758.1,AGU91668.1,BU-LMW14,AGO17757.1,ABG23189.1,ALN96390.1,BAB78751.1,ABG45899.1,AGO31299.1,ABY61036.1,AHN55171.1,AID62097.1,AGO17765.1,AGO17746.1,AGO17769.1,AGU91675.1,AGU91698.1,AGO17761.1,ALN96387.1,CS-LMW-D6|BU-LMW7|ABC84361.1,AFX69662.1,ACN93761.1,AGU91671.1,BU-LMW5,AAW28853.1,AFK29758.1,ACN93757.1,AGU91669.1,AAV91995.1,ACX46513.1,ABG23188.1,AHN55187.1,AGU91665.1,A…	190228_Chymo_alpha_Butte_8.872.872.2 File:"190228_Chymo_alpha_Butte_8.raw", NativeID:"controllerType=0 controllerNumber=1 scan=872" RTINSECONDS=823.5169
TRUE	TRUE	(L)RTLPTmcGVNVPL(Y)	0.97	47.18	41.1508	12.4		2	Oxidation (+16), Carbamidomethyl (+57)	737.382	1472.75	2	0.00158	1.072	1327.81		38183.2	314	326	0	AAV91994.1,AEI00689.1,ACX46514.1,AGU91668.1,BU-LMW14,AGO17757.1,ABG23187.1,ABX89060.1,ABG23189.1,ALN96390.1,BU-LMW-PCR2,AAV91992.1,AGO17770.1,AAV86085.1,BAB78751.1,ABG45899.1,ACV32582.1,BAB78753.1,AHN55169.1,AGU91662.1,XP_020160667.1,AVG70973.1,AVY03611.1,ACH92775.1,AHN55171.1,AAO53259.1,AEM45618.1,AGO17763.1,AID62097.1,AGO17765.1,AGO17746.1,AGO17767.1,AGO17769.1,AGU91675.1,AGU91698.1,ALN96387.1,…	190228_Chymo_alpha_Butte_8.1366.1366.2 File:"190228_Chymo_alpha_Butte_8.raw", NativeID:"controllerType=0 controllerNumber=1 scan=1366"
TRUE	TRUE	(L)RTLPTmcGVNVPLY(S)	0.98	49.04	41.7869	9.35		2	Oxidation (+16), Carbamidomethyl (+57)	818.914	1635.81	2	0.00139	0.8491	1481.92		53739.9	314	327	0	AAV91994.1,AEI00689.1,ACX46514.1,AGU91668.1,BU-LMW14,AGO17757.1,ABG23187.1,ABX89060.1,ABG23189.1,ALN96390.1,BU-LMW-PCR2,AAV91992.1,AGO17770.1,AAV86085.1,BAB78751.1,ABG45899.1,ACV32582.1,BAB78753.1,AHN55169.1,AGU91662.1,XP_020160667.1,AVG70973.1,AVY03611.1,ACH92775.1,AHN55171.1,AAO53259.1,AEM45618.1,AGO17763.1,AID62097.1,AGO17765.1,AGO17746.1,AGO17767.1,AGO17769.1,AGU91675.1,AGU91698.1,ALN96387.1,…	190228_Chymo_alpha_Butte_8.1570.1570.2 File:"190228_Chymo_alpha_Butte_8.raw", NativeID:"controllerType=0 controllerNumber=1 scan=1570"

## Sheet: Butte Spot 9
Valid	Assigned	Sequence	Prob	Mascot Ion score	Mascot Identity score	Mascot Delta Ion Score	X! Tandem	NTT	Modifications	Observed	Actual Mass	Charge	Delta Da	Delta PPM	Retention Time	Intensity	TIC	Start	Stop	# Other Proteins	Other Proteins	Spectrum ID
TRUE	TRUE	(Q)IFPQPQQTFPHQPQQ(A)	1	65.74	44.844	51.38	2.60206	2		910.961	1819.91	2	0.006698	3.678	2517.91		409943	52	66	0	CS-Gamma-B2|AGJ50348.1,AAK84774.1,ACJ76949.1,BU-Gamma1,ATD83912.1,ATD83988.1,CS-Gamma-A1|X-Gamma1|AGJ50340.1,ATD83927.1	190312_thermo_alpha_Butte_9.1892.1892.2 File:"190312_thermo_alpha_Butte_9.raw", NativeID:"controllerType=0 controllerNumber=1 scan=1892" RTINSECONDS=2517.907
TRUE	TRUE	(Q)IFPQPQQTFPHQPQQ(A)	0.99	48.33	44.8458	31.64	2.95861	2		910.961	1819.91	2	0.006208	3.409	2514.99		167110	52	66	0	CS-Gamma-B2|AGJ50348.1,AAK84774.1,ACJ76949.1,BU-Gamma1,ATD83912.1,ATD83988.1,CS-Gamma-A1|X-Gamma1|AGJ50340.1,ATD83927.1	190312_thermo_alpha_Butte_9.1885.1885.2 File:"190312_thermo_alpha_Butte_9.raw", NativeID:"controllerType=0 controllerNumber=1 scan=1885" RTINSECONDS=2514.9902
TRUE	TRUE	(Q)QQFPQPQQPQQPFPQQPQQQFPQPQQPQQPF(L)	0.98				10.0969	1		939.458	3753.8	4	-0.00593	-1.579	2084.06		49879.6	81	111	0		190228_Chymo_alpha_Butte_9.2914.2914.4 File:"190228_Chymo_alpha_Butte_9.raw", NativeID:"controllerType=0 controllerNumber=1 scan=2914" RTINSECONDS=2084.0633
TRUE	TRUE	(Q)QQFPQPQQPQQPFPQQPQQQFPQPQQPQQPF(L)	0.98				7.5376	1		939.455	3753.79	4	-0.0157	-4.181	2086.86		54068.2	81	111	0		190228_Chymo_alpha_Butte_9.2919.2919.4 File:"190228_Chymo_alpha_Butte_9.raw", NativeID:"controllerType=0 controllerNumber=1 scan=2919" RTINSECONDS=2086.8575
TRUE	TRUE	(F)PQQPQQQFPQPQQPQQPF(L)	1				11.6198	1		726.025	2175.05	3	0.002342	1.076	1542.22		44681.4	94	111	0	ACJ03496.1	190228_Chymo_alpha_Butte_9.2198.2198.3 File:"190228_Chymo_alpha_Butte_9.raw", NativeID:"controllerType=0 controllerNumber=1 scan=2198" RTINSECONDS=1542.221
TRUE	TRUE	(F)PQQPQQQFPQPQQPQQPF(L)	1				8.56864	1		726.025	2175.05	3	0.003074	1.413	1539.77		44898	94	111	0	ACJ03496.1	190228_Chymo_alpha_Butte_9.2194.2194.3 File:"190228_Chymo_alpha_Butte_9.raw", NativeID:"controllerType=0 controllerNumber=1 scan=2194" RTINSECONDS=1539.7667
TRUE	TRUE	(Q)QQFPQPQQPQQPF(L)	1	63.68	41.6755	50.6	2.33724	1		799.393	1596.77	2	0.002444	1.53	1477.92		294555	99	111	0	ACJ03496.1	190228_Chymo_alpha_Butte_9.2068.2068.2 File:"190228_Chymo_alpha_Butte_9.raw", NativeID:"controllerType=0 controllerNumber=1 scan=2068" RTINSECONDS=1477.9218
TRUE	TRUE	(F)PQPQQPQQPFPQLQQPQQPLPQPQQPQQPFPQQQQPL(I)	0.95				5.85387	1		1087.56	4346.21	4	0.01068	2.458			17297	148	184	0	ACJ03496.1,AAK84774.1,BU-Gamma8,CS-Gamma-A1|X-Gamma1|AGJ50340.1	190228_Chymo_alpha_Butte_9.3114.3114.4 File:"190228_Chymo_alpha_Butte_9.raw", NativeID:"controllerType=0 controllerNumber=1 scan=3114" RTINSECONDS=2223.1762
TRUE	TRUE	(Q)QPQQPFPQLQQPQQPLPQPQQPQQPFPQQQQPL(I)	0.98				7.92082	1		975.003	3895.98	4	0.00741	1.901	2222.91		48867.6	152	184	0	ACJ03496.1,AAK84774.1,BU-Gamma8,CS-Gamma-A1|X-Gamma1|AGJ50340.1	190228_Chymo_alpha_Butte_9.3113.3113.4 File:"190228_Chymo_alpha_Butte_9.raw", NativeID:"controllerType=0 controllerNumber=1 scan=3113" RTINSECONDS=2222.9096
TRUE	TRUE	(Q)QPQQPFPQLQQPQQPLPQPQQPQQPFPQQQQPL(I)	0.98				7.46852	1		975.004	3895.99	4	0.00863	2.215	2218.94		21792.7	152	184	0	ACJ03496.1,AAK84774.1,BU-Gamma8,CS-Gamma-A1|X-Gamma1|AGJ50340.1	190228_Chymo_alpha_Butte_9.3109.3109.4 File:"190228_Chymo_alpha_Butte_9.raw", NativeID:"controllerType=0 controllerNumber=1 scan=3109" RTINSECONDS=2218.9408
TRUE	TRUE	(F)PQLQQPQQPLPQPQQPQQPFPQQQQPL(I)	1				9.79588	1		1057.88	3170.63	3	0.005599	1.765			104785	158	184	0	ACJ03496.1,AAK84774.1,BU-Gamma8,CS-Gamma-A1|X-Gamma1|AGJ50340.1	190228_Chymo_alpha_Butte_9.2588.2588.3 File:"190228_Chymo_alpha_Butte_9.raw", NativeID:"controllerType=0 controllerNumber=1 scan=2588" RTINSECONDS=1814.3155
TRUE	TRUE	(F)PQLQQPQQPLPQPQQPQQPFPQQQQPL(I)	1				9.74473	1		1057.88	3170.63	3	0.003402	1.073			43027.5	158	184	0	ACJ03496.1,AAK84774.1,BU-Gamma8,CS-Gamma-A1|X-Gamma1|AGJ50340.1	190228_Chymo_alpha_Butte_9.2581.2581.3 File:"190228_Chymo_alpha_Butte_9.raw", NativeID:"controllerType=0 controllerNumber=1 scan=2581" RTINSECONDS=1809.8019
TRUE	TRUE	(Q)LQQPQQPLPQPQQPQQPFPQQQQP(L)	1	35.78	37.3014	21.88	10.3565	2		945.153	2832.44	3	0.006579	2.322	2131.15		34789	160	183	0	ACJ03496.1,AAK84774.1,BU-Gamma1,BU-Gamma8,CS-Gamma-A1|X-Gamma1|AGJ50340.1	190312_thermo_alpha_Butte_9.1512.1512.3 File:"190312_thermo_alpha_Butte_9.raw", NativeID:"controllerType=0 controllerNumber=1 scan=1512" RTINSECONDS=2131.1461
TRUE	TRUE	(Q)LQQPQQPLPQPQQPQQPFPQQQQP(L)	0.99	32.47	37.1198	14.27	6.45593	2		945.155	2832.44	3	0.01061	3.744	2129.39		25977.9	160	183	0	ACJ03496.1,AAK84774.1,BU-Gamma1,BU-Gamma8,CS-Gamma-A1|X-Gamma1|AGJ50340.1	190312_thermo_alpha_Butte_9.1510.1510.3 File:"190312_thermo_alpha_Butte_9.raw", NativeID:"controllerType=0 controllerNumber=1 scan=1510" RTINSECONDS=2129.3913
TRUE	TRUE	(Q)LQQPQQPLPQPQQPQQPFPQQQQPL(I)	0.99				6.55284	1		982.847	2945.52	3	0.002375	0.806			51608.3	160	184	0	ACJ03496.1,AAK84774.1,BU-Gamma8,CS-Gamma-A1|X-Gamma1|AGJ50340.1	190228_Chymo_alpha_Butte_9.2457.2457.3 File:"190228_Chymo_alpha_Butte_9.raw", NativeID:"controllerType=0 controllerNumber=1 scan=2457" RTINSECONDS=1740.3125
TRUE	TRUE	(Q)LQQPQQPLPQPQQPQQPFPQQQQPL(I)	0.99				6.33724	1		982.847	2945.52	3	0.002375	0.806			18703.8	160	184	0	ACJ03496.1,AAK84774.1,BU-Gamma8,CS-Gamma-A1|X-Gamma1|AGJ50340.1	190228_Chymo_alpha_Butte_9.2448.2448.3 File:"190228_Chymo_alpha_Butte_9.raw", NativeID:"controllerType=0 controllerNumber=1 scan=2448" RTINSECONDS=1736.5028
TRUE	TRUE	(L)QQPQQPLPQPQQPQQPFPQQQQPL(I)	1	59.43	40.1549	44.13	6.72125	2		945.152	2832.43	3	0.002184	0.7708	1662.98		29717.8	161	184	0	ACJ03496.1,AAK84774.1,BU-Gamma1,BU-Gamma8,CS-Gamma-A1|X-Gamma1|AGJ50340.1	190228_Chymo_alpha_Butte_9.2356.2356.3 File:"190228_Chymo_alpha_Butte_9.raw", NativeID:"controllerType=0 controllerNumber=1 scan=2356" RTINSECONDS=1662.9836
TRUE	TRUE	(L)QQPQQPLPQPQQPQQPFPQQQQPL(I)	1	40.35	40.1549	25.44	6.20066	2		945.152	2832.43	3	0.002184	0.7708	1660.48		29865.2	161	184	0	ACJ03496.1,AAK84774.1,BU-Gamma1,BU-Gamma8,CS-Gamma-A1|X-Gamma1|AGJ50340.1	190228_Chymo_alpha_Butte_9.2352.2352.3 File:"190228_Chymo_alpha_Butte_9.raw", NativeID:"controllerType=0 controllerNumber=1 scan=2352" RTINSECONDS=1660.4837
TRUE	TRUE	(Q)QPQQPLPQPQQPQQPFPQQQQPL(I)	0.99				6.95861	1		902.467	2704.38	3	0.005426	2.006			15873.1	162	184	0	ACJ03496.1,AAK84774.1,BU-Gamma1,BU-Gamma8,CS-Gamma-A1|X-Gamma1|AGJ50340.1	190228_Chymo_alpha_Butte_9.2357.2357.3 File:"190228_Chymo_alpha_Butte_9.raw", NativeID:"controllerType=0 controllerNumber=1 scan=2357" RTINSECONDS=1663.2978
TRUE	TRUE	(Q)QPQQPLPQPQQPQQPFPQQQQPL(I)	0.99				6.3098	1		902.467	2704.38	3	0.005243	1.938			17654.9	162	184	0	ACJ03496.1,AAK84774.1,BU-Gamma1,BU-Gamma8,CS-Gamma-A1|X-Gamma1|AGJ50340.1	190228_Chymo_alpha_Butte_9.2361.2361.3 File:"190228_Chymo_alpha_Butte_9.raw", NativeID:"controllerType=0 controllerNumber=1 scan=2361" RTINSECONDS=1665.7897
TRUE	TRUE	(Y)LQQQMNPcKNY(L)	1	43.5	41.7586	34.7	6.60206	2	Carbamidomethyl (+57)	712.328	1422.64	2	0.002065	1.45	630.85		226627	189	199	0	ACJ03496.1,AAK84774.1,ACJ03495.1,BU-Gamma1,AFX69677.1,BU-Gamma8,ACJ03470.1,CS-Gamma-A1|X-Gamma1|AGJ50340.1	190228_Chymo_alpha_Butte_9.686.686.2 File:"190228_Chymo_alpha_Butte_9.raw", NativeID:"controllerType=0 controllerNumber=1 scan=686" RTINSECONDS=630.8502
TRUE	TRUE	(Y)LQQQMNPcKNY(L)	1	45.39	41.7586	37.37	4.08092	2	Carbamidomethyl (+57)	712.327	1422.64	2	0.001943	1.365	627.763		84508.2	189	199	0	ACJ03496.1,AAK84774.1,ACJ03495.1,BU-Gamma1,AFX69677.1,BU-Gamma8,ACJ03470.1,CS-Gamma-A1|X-Gamma1|AGJ50340.1	190228_Chymo_alpha_Butte_9.680.680.2 File:"190228_Chymo_alpha_Butte_9.raw", NativeID:"controllerType=0 controllerNumber=1 scan=680" RTINSECONDS=627.7625
TRUE	TRUE	(Y)LQQQmNPcKNY(L)	1	37.32	41.1797	22.72	4.5376	2	Oxidation (+16), Carbamidomethyl (+57)	720.324	1438.63	2	0.0009237	0.6417	442.789		138012	189	199	0	ACJ03496.1,AAK84774.1,ACJ03495.1,BU-Gamma1,AFX69677.1,BU-Gamma8,ACJ03470.1,CS-Gamma-A1|X-Gamma1|AGJ50340.1	190228_Chymo_alpha_Butte_9.347.347.2 File:"190228_Chymo_alpha_Butte_9.raw", NativeID:"controllerType=0 controllerNumber=1 scan=347" RTINSECONDS=442.7894
TRUE	TRUE	(Y)LQQQmNPcKNY(L)	0.99	22.83	41.1694	17.26	3.60206	2	Oxidation (+16), Carbamidomethyl (+57)	720.324	1438.63	2	0.0005577	0.3874	635.541		121760	189	199	0	ACJ03496.1,AAK84774.1,ACJ03495.1,BU-Gamma1,AFX69677.1,BU-Gamma8,ACJ03470.1,CS-Gamma-A1|X-Gamma1|AGJ50340.1	190228_Chymo_alpha_Butte_9.698.698.2 File:"190228_Chymo_alpha_Butte_9.raw", NativeID:"controllerType=0 controllerNumber=1 scan=698" RTINSECONDS=635.541
TRUE	TRUE	(Y)LLQQcNPVSL(V)	0.99	39.87	39.5818	9.73	2.04096	2	Carbamidomethyl (+57)	586.311	1170.61	2	0.001293	1.103	1484.03		46515.4	200	209	0	ACJ03496.1,ACJ03495.1,ACJ03515.1,ACJ03514.1,ACI04080.1,ACJ03517.1,ACJ03470.1,ACJ03516.1,AFQ20179.1,AFQ20178.1,ACJ03518.1,AFQ20177.1,AHJ60702.1,ACJ03519.1,AHJ60716.1,AHJ60686.1,ACJ03550.1,AHJ60688.1,ACJ03533.1,AHJ60718.1,BU-Gamma1,BU-Gamma8,ATD83988.1,CS-Gamma-A1|X-Gamma1|AGJ50340.1,AHJ60680.1,ATD83927.1,AHJ60682.1,AHJ60683.1,ACJ03422.1,AAK84774.1,ACJ76949.1,ACI04093.1,ACJ03504.1,AFX69677.1,X-Gamm…	190228_Chymo_alpha_Butte_9.2081.2081.2 File:"190228_Chymo_alpha_Butte_9.raw", NativeID:"controllerType=0 controllerNumber=1 scan=2081" RTINSECONDS=1484.0277
TRUE	TRUE	(Y)LLQQcNPVSLVSSL(V)	0.97				4.48149	2	Carbamidomethyl (+57)	779.42	1556.83	2	0.002323	1.491	2603.13		28667.5	200	213	0	ACJ03496.1,ACJ03495.1,ACJ03515.1,ACJ03514.1,ACI04080.1,ACJ03517.1,ACJ03470.1,ACJ03516.1,AFQ20179.1,AFQ20178.1,ACJ03518.1,AFQ20177.1,AHJ60702.1,ACJ03519.1,AHJ60716.1,AHJ60686.1,ACJ03550.1,AHJ60688.1,ACJ03533.1,AHJ60718.1,BU-Gamma1,BU-Gamma8,ATD83988.1,CS-Gamma-A1|X-Gamma1|AGJ50340.1,AHJ60680.1,ATD83927.1,AHJ60682.1,AHJ60683.1,ACJ03422.1,AAK84774.1,ACJ76949.1,ACI04093.1,ACJ03504.1,AFX69677.1,X-Gamm…	190228_Chymo_alpha_Butte_9.3532.3532.2 File:"190228_Chymo_alpha_Butte_9.raw", NativeID:"controllerType=0 controllerNumber=1 scan=3532" RTINSECONDS=2603.1282
TRUE	TRUE	(Y)LLQQcNPVSLVSSL(V)	0.97				4.30103	2	Carbamidomethyl (+57)	779.42	1556.83	2	0.002079	1.334	2601.02		22965.1	200	213	0	ACJ03496.1,ACJ03495.1,ACJ03515.1,ACJ03514.1,ACI04080.1,ACJ03517.1,ACJ03470.1,ACJ03516.1,AFQ20179.1,AFQ20178.1,ACJ03518.1,AFQ20177.1,AHJ60702.1,ACJ03519.1,AHJ60716.1,AHJ60686.1,ACJ03550.1,AHJ60688.1,ACJ03533.1,AHJ60718.1,BU-Gamma1,BU-Gamma8,ATD83988.1,CS-Gamma-A1|X-Gamma1|AGJ50340.1,AHJ60680.1,ATD83927.1,AHJ60682.1,AHJ60683.1,ACJ03422.1,AAK84774.1,ACJ76949.1,ACI04093.1,ACJ03504.1,AFX69677.1,X-Gamm…	190228_Chymo_alpha_Butte_9.3530.3530.2 File:"190228_Chymo_alpha_Butte_9.raw", NativeID:"controllerType=0 controllerNumber=1 scan=3530" RTINSECONDS=2601.0168
TRUE	TRUE	(L)LQQcNPVSLVSSL(V)	1	40.27	41.1015	4.85	6.16749	2	Carbamidomethyl (+57)	722.878	1443.74	2	0.001829	1.266	2396.88		25245.9	201	213	0	ACJ03496.1,ACJ03495.1,ACJ03515.1,ACJ03514.1,ACI04080.1,ACJ03517.1,ACJ03470.1,ACJ03516.1,AFQ20179.1,AFQ20178.1,ACJ03518.1,AFQ20177.1,AHJ60702.1,ACJ03519.1,AHJ60716.1,AHJ60686.1,ACJ03550.1,AHJ60688.1,ACJ03533.1,AHJ60718.1,BU-Gamma1,BU-Gamma8,ATD83988.1,CS-Gamma-A1|X-Gamma1|AGJ50340.1,AHJ60680.1,ATD83927.1,AHJ60682.1,AHJ60683.1,ACJ03422.1,AAK84774.1,ACJ76949.1,ACI04093.1,ACJ03504.1,AFX69677.1,X-Gamm…	190228_Chymo_alpha_Butte_9.3301.3301.2 File:"190228_Chymo_alpha_Butte_9.raw", NativeID:"controllerType=0 controllerNumber=1 scan=3301" RTINSECONDS=2396.8822
TRUE	TRUE	(L)LQQcNPVSLVSSL(V)	1	49.26	41.1015	0	3.29243	2	Carbamidomethyl (+57)	722.878	1443.74	2	0.002073	1.435	2394.83		27834.5	201	213	0	ACJ03496.1,ACJ03495.1,ACJ03515.1,ACJ03514.1,ACI04080.1,ACJ03517.1,ACJ03470.1,ACJ03516.1,AFQ20179.1,AFQ20178.1,ACJ03518.1,AFQ20177.1,AHJ60702.1,ACJ03519.1,AHJ60716.1,AHJ60686.1,ACJ03550.1,AHJ60688.1,ACJ03533.1,AHJ60718.1,BU-Gamma1,BU-Gamma8,ATD83988.1,CS-Gamma-A1|X-Gamma1|AGJ50340.1,AHJ60680.1,ATD83927.1,AHJ60682.1,AHJ60683.1,ACJ03422.1,AAK84774.1,ACJ76949.1,ACI04093.1,ACJ03504.1,AFX69677.1,X-Gamm…	190228_Chymo_alpha_Butte_9.3299.3299.2 File:"190228_Chymo_alpha_Butte_9.raw", NativeID:"controllerType=0 controllerNumber=1 scan=3299" RTINSECONDS=2394.8272
TRUE	TRUE	(L)QQcNPVSLVSSL(V)	0.97	36.6	41.0684	0		2	Carbamidomethyl (+57)	666.336	1330.66	2	0.001455	1.092	2244.24		49928.2	202	213	0	ACJ03496.1,ACJ03495.1,ACJ03515.1,ACJ03514.1,ACI04080.1,ACJ03517.1,ACJ03470.1,ACJ03516.1,AFQ20179.1,AFQ20178.1,ACJ03518.1,AFQ20177.1,AHJ60702.1,ACJ03519.1,AHJ60716.1,AHJ60686.1,ACJ03550.1,AHJ60688.1,ACJ03533.1,AHJ60718.1,BU-Gamma1,BU-Gamma8,ATD83988.1,CS-Gamma-A1|X-Gamma1|AGJ50340.1,AHJ60680.1,ATD83927.1,AHJ60682.1,AHJ60683.1,ACJ03422.1,AAK84774.1,ACJ76949.1,ACI04093.1,ACJ03504.1,AFX69677.1,X-Gamm…	190228_Chymo_alpha_Butte_9.3139.3139.2 File:"190228_Chymo_alpha_Butte_9.raw", NativeID:"controllerType=0 controllerNumber=1 scan=3139"
TRUE	TRUE	(L)QQcNPVSLVSSL(V)	0.96	35.82	41.0721	0		2	Carbamidomethyl (+57)	666.336	1330.66	2	0.002065	1.551	2242.25		47805.7	202	213	0	ACJ03496.1,ACJ03495.1,ACJ03515.1,ACJ03514.1,ACI04080.1,ACJ03517.1,ACJ03470.1,ACJ03516.1,AFQ20179.1,AFQ20178.1,ACJ03518.1,AFQ20177.1,AHJ60702.1,ACJ03519.1,AHJ60716.1,AHJ60686.1,ACJ03550.1,AHJ60688.1,ACJ03533.1,AHJ60718.1,BU-Gamma1,BU-Gamma8,ATD83988.1,CS-Gamma-A1|X-Gamma1|AGJ50340.1,AHJ60680.1,ATD83927.1,AHJ60682.1,AHJ60683.1,ACJ03422.1,AAK84774.1,ACJ76949.1,ACI04093.1,ACJ03504.1,AFX69677.1,X-Gamm…	190228_Chymo_alpha_Butte_9.3137.3137.2 File:"190228_Chymo_alpha_Butte_9.raw", NativeID:"controllerType=0 controllerNumber=1 scan=3137"
TRUE	TRUE	(L)QQcNPVSLVSSLVSm(I)	1				7.11351	1	Carbamidomethyl (+57), Oxidation (+16)	832.904	1663.79	2	0.001505	0.9038			8295.86	202	216	0	AHJ60688.1,ACJ03496.1,AAK84774.1,ACJ03495.1,ACJ76949.1,BU-Gamma1,AFX69677.1,BU-Gamma8,ACJ03470.1,CS-Gamma-A1|X-Gamma1|AGJ50340.1	190228_Chymo_alpha_Butte_9.3645.3645.2 File:"190228_Chymo_alpha_Butte_9.raw", NativeID:"controllerType=0 controllerNumber=1 scan=3645" RTINSECONDS=2752.936
TRUE	TRUE	(L)QQcNPVSLVSSLVSm(I)	0.99				5.01773	1	Carbamidomethyl (+57), Oxidation (+16)	832.904	1663.79	2	0.002237	1.344			8441.85	202	216	0	AHJ60688.1,ACJ03496.1,AAK84774.1,ACJ03495.1,ACJ76949.1,BU-Gamma1,AFX69677.1,BU-Gamma8,ACJ03470.1,CS-Gamma-A1|X-Gamma1|AGJ50340.1	190228_Chymo_alpha_Butte_9.3642.3642.2 File:"190228_Chymo_alpha_Butte_9.raw", NativeID:"controllerType=0 controllerNumber=1 scan=3642" RTINSECONDS=2750.5256
TRUE	TRUE	(L)qcAAIHGVVH(S)	1				7.65758	1	Ammonia-loss (-17), Carbamidomethyl (+57)	537.76	1073.51	2	-0.001975	-1.838			164369	242	251	0	ACJ03496.1,BU-Gamma1,BU-Gamma8	190228_Chymo_alpha_Butte_9.332.332.2 File:"190228_Chymo_alpha_Butte_9.raw", NativeID:"controllerType=0 controllerNumber=1 scan=332" RTINSECONDS=436.7009
TRUE	TRUE	(L)qcAAIHGVVH(S)	1				6.21467	1	Ammonia-loss (-17), Carbamidomethyl (+57)	537.762	1073.51	2	0.001321	1.229			177682	242	251	0	ACJ03496.1,BU-Gamma1,BU-Gamma8	190228_Chymo_alpha_Butte_9.934.934.2 File:"190228_Chymo_alpha_Butte_9.raw", NativeID:"controllerType=0 controllerNumber=1 scan=934" RTINSECONDS=777.7274
TRUE	TRUE	(L)qcAAIHGVVH(S)	1				5.55284	1	Ammonia-loss (-17), Carbamidomethyl (+57)	537.761	1073.51	2	-0.0007549	-0.7026			182536	242	251	0	ACJ03496.1,BU-Gamma1,BU-Gamma8	190228_Chymo_alpha_Butte_9.338.338.2 File:"190228_Chymo_alpha_Butte_9.raw", NativeID:"controllerType=0 controllerNumber=1 scan=338" RTINSECONDS=439.3795
TRUE	TRUE	(L)qcAAIHGVVH(S)	0.99				5.20066	1	Ammonia-loss (-17), Carbamidomethyl (+57)	537.762	1073.51	2	0.001321	1.229			93844.7	242	251	0	ACJ03496.1,BU-Gamma1,BU-Gamma8	190228_Chymo_alpha_Butte_9.930.930.2 File:"190228_Chymo_alpha_Butte_9.raw", NativeID:"controllerType=0 controllerNumber=1 scan=930" RTINSECONDS=775.3288
TRUE	TRUE	(Q)QQQQQQQQGIQImRPL(F)	1				8.07058	1	Oxidation (+16)	984.508	1967	2	0.001087	0.5523			14029.2	268	283	0	AAK84774.1,BU-Gamma1,BU-Gamma8,CS-Gamma-A1|X-Gamma1|AGJ50340.1	190228_Chymo_alpha_Butte_9.1365.1365.2 File:"190228_Chymo_alpha_Butte_9.raw", NativeID:"controllerType=0 controllerNumber=1 scan=1365" RTINSECONDS=1055.1548
TRUE	TRUE	(Q)QQQQQQQQGIQImRPL(F)	1				5.88606	1	Oxidation (+16)	984.509	1967	2	0.001453	0.7383			17984.1	268	283	0	AAK84774.1,BU-Gamma1,BU-Gamma8,CS-Gamma-A1|X-Gamma1|AGJ50340.1	190228_Chymo_alpha_Butte_9.1372.1372.2 File:"190228_Chymo_alpha_Butte_9.raw", NativeID:"controllerType=0 controllerNumber=1 scan=1372" RTINSECONDS=1058.4086
TRUE	TRUE	(Q)QQQQQGIQImRPL(F)	0.98				4.58503	1	Oxidation (+16)	792.421	1582.83	2	0.001838	1.16			58874.4	271	283	0	AAK84774.1,BU-Gamma1,BU-Gamma8,CS-Gamma-A1|X-Gamma1|AGJ50340.1	190228_Chymo_alpha_Butte_9.1349.1349.2 File:"190228_Chymo_alpha_Butte_9.raw", NativeID:"controllerType=0 controllerNumber=1 scan=1349" RTINSECONDS=1049.3153
TRUE	TRUE	(Q)QQQQGIQImRPL(F)	1				7.10237	1	Oxidation (+16)	728.392	1454.77	2	0.00221	1.518			56436.5	272	283	0	ACJ03496.1,AAK84774.1,BU-Gamma1,BU-Gamma8,CS-Gamma-A1|X-Gamma1|AGJ50340.1	190228_Chymo_alpha_Butte_9.1339.1339.2 File:"190228_Chymo_alpha_Butte_9.raw", NativeID:"controllerType=0 controllerNumber=1 scan=1339" RTINSECONDS=1043.977
TRUE	TRUE	(Q)QQQQGIQImRPLF(Q)	0.97				4.4318	1	Oxidation (+16)	801.925	1601.84	2	0.001193	0.7443			49122.4	272	284	0	ACJ03496.1,AAK84774.1,BU-Gamma1,BU-Gamma8,CS-Gamma-A1|X-Gamma1|AGJ50340.1	190228_Chymo_alpha_Butte_9.2286.2286.2 File:"190228_Chymo_alpha_Butte_9.raw", NativeID:"controllerType=0 controllerNumber=1 scan=2286" RTINSECONDS=1604.9879
TRUE	TRUE	(R)PLFQLVQGQGIIQPQQPAQLEVIR(S)	1				15	1		900.843	2699.51	3	-0.005362	-1.986			31076.6	282	305	0	ACJ03496.1,AAK84774.1,BU-Gamma1,BU-Gamma8,CS-Gamma-A1|X-Gamma1|AGJ50340.1	190321_trypsin_alpha_Butte_9.2069.2069.3 File:"190321_trypsin_alpha_Butte_9.raw", NativeID:"controllerType=0 controllerNumber=1 scan=2069" RTINSECONDS=3229.0782
TRUE	TRUE	(R)PLFQLVQGQGIIQPQQPAQLEVIR(S)	1				15	1		900.844	2699.51	3	-0.002432	-0.9006			32986.8	282	305	0	ACJ03496.1,AAK84774.1,BU-Gamma1,BU-Gamma8,CS-Gamma-A1|X-Gamma1|AGJ50340.1	190321_trypsin_alpha_Butte_9.2066.2066.3 File:"190321_trypsin_alpha_Butte_9.raw", NativeID:"controllerType=0 controllerNumber=1 scan=2066" RTINSECONDS=3226.8895
TRUE	TRUE	(L)FQLVQGQGIIQPQQPA(Q)	1				8.63827	1		876.476	1750.94	2	0.001481	0.8453			36024.2	284	299	0	ACJ03496.1,ACJ03495.1,ACI04080.1,ACJ03470.1,AHJ60702.1,AHJ60700.1,AHJ60684.1,AHJ60716.1,AHJ60686.1,AHJ60688.1,AHJ60689.1,AHJ60718.1,BU-Gamma1,BU-Gamma8,CS-Gamma-A1|X-Gamma1|AGJ50340.1,AHJ60680.1,AHJ60682.1,AHJ60683.1,ACJ03422.1,AAK84774.1,ACJ76949.1,ACI04093.1,X-Gamma10|AEW46790.1,ACI04095.1,AHJ60710.1,AHJ60698.1,AHJ60699.1,AHJ60708.1,CS-Gamma-D1|BU-Gamma4|XP_020180238.1,AHJ60694.1	190228_Chymo_alpha_Butte_9.2663.2663.2 File:"190228_Chymo_alpha_Butte_9.raw", NativeID:"controllerType=0 controllerNumber=1 scan=2663" RTINSECONDS=1862.061
TRUE	TRUE	(L)FQLVQGQGIIQPQQPA(Q)	1				7.65758	1		876.476	1750.94	2	0.001237	0.7061			17767.4	284	299	0	ACJ03496.1,ACJ03495.1,ACI04080.1,ACJ03470.1,AHJ60702.1,AHJ60700.1,AHJ60684.1,AHJ60716.1,AHJ60686.1,AHJ60688.1,AHJ60689.1,AHJ60718.1,BU-Gamma1,BU-Gamma8,CS-Gamma-A1|X-Gamma1|AGJ50340.1,AHJ60680.1,AHJ60682.1,AHJ60683.1,ACJ03422.1,AAK84774.1,ACJ76949.1,ACI04093.1,X-Gamma10|AEW46790.1,ACI04095.1,AHJ60710.1,AHJ60698.1,AHJ60699.1,AHJ60708.1,CS-Gamma-D1|BU-Gamma4|XP_020180238.1,AHJ60694.1	190228_Chymo_alpha_Butte_9.2660.2660.2 File:"190228_Chymo_alpha_Butte_9.raw", NativeID:"controllerType=0 controllerNumber=1 scan=2660" RTINSECONDS=1859.8474
TRUE	TRUE	(L)FQLVQGQGIIQPQQPAQL(E)	1	45.55	37.7371	0	5.02687	2		665.034	1992.08	3	0.001957	0.9819	2184.03		183819	284	301	0	ACJ03496.1,ACI04080.1,AHJ60702.1,AHJ60700.1,AHJ60684.1,AHJ60716.1,AHJ60686.1,AHJ60688.1,AHJ60689.1,AHJ60718.1,BU-Gamma1,BU-Gamma8,CS-Gamma-A1|X-Gamma1|AGJ50340.1,AHJ60680.1,AHJ60682.1,AHJ60683.1,ACJ03422.1,AAK84774.1,ACI04093.1,X-Gamma10|AEW46790.1,ACI04095.1,AHJ60710.1,AHJ60698.1,AHJ60699.1,AHJ60708.1,CS-Gamma-D1|BU-Gamma4|XP_020180238.1,AHJ60694.1	190228_Chymo_alpha_Butte_9.3052.3052.3 File:"190228_Chymo_alpha_Butte_9.raw", NativeID:"controllerType=0 controllerNumber=1 scan=3052" RTINSECONDS=2184.0344
TRUE	TRUE	(L)FQLVQGQGIIQPQQPAQL(E)	1	50.58	37.7466	0	3.09151	2		997.048	1992.08	2	0.002336	1.172	2179.04		23014.6	284	301	0	ACJ03496.1,ACI04080.1,AHJ60702.1,AHJ60700.1,AHJ60684.1,AHJ60716.1,AHJ60686.1,AHJ60688.1,AHJ60689.1,AHJ60718.1,BU-Gamma1,BU-Gamma8,CS-Gamma-A1|X-Gamma1|AGJ50340.1,AHJ60680.1,AHJ60682.1,AHJ60683.1,ACJ03422.1,AAK84774.1,ACI04093.1,X-Gamma10|AEW46790.1,ACI04095.1,AHJ60710.1,AHJ60698.1,AHJ60699.1,AHJ60708.1,CS-Gamma-D1|BU-Gamma4|XP_020180238.1,AHJ60694.1	190228_Chymo_alpha_Butte_9.3044.3044.2 File:"190228_Chymo_alpha_Butte_9.raw", NativeID:"controllerType=0 controllerNumber=1 scan=3044" RTINSECONDS=2179.0359
TRUE	TRUE	(L)FQLVQGQGIIQPQQPAQL(E)	1	45.18	37.7568	0	3.92082	2		665.034	1992.08	3	0.001774	0.8901	2182.15		83403.6	284	301	0	ACJ03496.1,ACI04080.1,AHJ60702.1,AHJ60700.1,AHJ60684.1,AHJ60716.1,AHJ60686.1,AHJ60688.1,AHJ60689.1,AHJ60718.1,BU-Gamma1,BU-Gamma8,CS-Gamma-A1|X-Gamma1|AGJ50340.1,AHJ60680.1,AHJ60682.1,AHJ60683.1,ACJ03422.1,AAK84774.1,ACI04093.1,X-Gamma10|AEW46790.1,ACI04095.1,AHJ60710.1,AHJ60698.1,AHJ60699.1,AHJ60708.1,CS-Gamma-D1|BU-Gamma4|XP_020180238.1,AHJ60694.1	190228_Chymo_alpha_Butte_9.3050.3050.3 File:"190228_Chymo_alpha_Butte_9.raw", NativeID:"controllerType=0 controllerNumber=1 scan=3050" RTINSECONDS=2182.1458
TRUE	TRUE	(L)FQLVQGQGIIQPQQPAQLEVIRSL(V)	1				15	2		897.505	2689.49	3	0.001217	0.4523			22775.8	284	307	0	ACJ03496.1,ACI04080.1,AHJ60702.1,AHJ60700.1,AHJ60684.1,AHJ60716.1,AHJ60686.1,AHJ60688.1,AHJ60689.1,AHJ60718.1,BU-Gamma1,BU-Gamma8,CS-Gamma-A1|X-Gamma1|AGJ50340.1,AHJ60680.1,AHJ60682.1,AHJ60683.1,ACJ03422.1,AAK84774.1,ACI04093.1,X-Gamma10|AEW46790.1,ACI04095.1,AHJ60710.1,AHJ60698.1,AHJ60699.1,CS-Gamma-D1|BU-Gamma4|XP_020180238.1,AHJ60694.1	190228_Chymo_alpha_Butte_9.3528.3528.3 File:"190228_Chymo_alpha_Butte_9.raw", NativeID:"controllerType=0 controllerNumber=1 scan=3528" RTINSECONDS=2598.8957
TRUE	TRUE	(L)FQLVQGQGIIQPQQPAQLEVIRSL(V)	1				12.9586	2		897.505	2689.49	3	0.001217	0.4523			19147.4	284	307	0	ACJ03496.1,ACI04080.1,AHJ60702.1,AHJ60700.1,AHJ60684.1,AHJ60716.1,AHJ60686.1,AHJ60688.1,AHJ60689.1,AHJ60718.1,BU-Gamma1,BU-Gamma8,CS-Gamma-A1|X-Gamma1|AGJ50340.1,AHJ60680.1,AHJ60682.1,AHJ60683.1,ACJ03422.1,AAK84774.1,ACI04093.1,X-Gamma10|AEW46790.1,ACI04095.1,AHJ60710.1,AHJ60698.1,AHJ60699.1,CS-Gamma-D1|BU-Gamma4|XP_020180238.1,AHJ60694.1	190228_Chymo_alpha_Butte_9.3526.3526.3 File:"190228_Chymo_alpha_Butte_9.raw", NativeID:"controllerType=0 controllerNumber=1 scan=3526" RTINSECONDS=2596.771
TRUE	TRUE	(F)QLVQGQGIIQPQQPA(Q)	1				5.74473	1		802.942	1603.87	2	0.001277	0.7957			21304.4	285	299	0	ACJ03496.1,ACJ03495.1,ACI04080.1,ACJ03470.1,AHJ60702.1,AHJ60700.1,AHJ60684.1,AHJ60716.1,AHJ60686.1,AHJ60688.1,AHJ60689.1,AHJ60718.1,BU-Gamma1,BU-Gamma8,CS-Gamma-A1|X-Gamma1|AGJ50340.1,AHJ60680.1,AHJ60682.1,AHJ60683.1,ACJ03422.1,AAK84774.1,ACJ76949.1,ACI04093.1,ACM41414.1,X-Gamma10|AEW46790.1,ACI04095.1,AHJ60710.1,AHJ60698.1,AHJ60699.1,AHJ60708.1,CS-Gamma-D1|BU-Gamma4|XP_020180238.1,AHJ60694.1	190228_Chymo_alpha_Butte_9.1706.1706.2 File:"190228_Chymo_alpha_Butte_9.raw", NativeID:"controllerType=0 controllerNumber=1 scan=1706" RTINSECONDS=1302.6523
TRUE	TRUE	(F)QLVQGQGIIQPQQPAQL(E)	1	63.58	37.5808	0	9.79588	2		616.012	1845.01	3	0.002242	1.215	1730.04		182976	285	301	0	ACJ03496.1,ACI04080.1,AHJ60702.1,AHJ60700.1,AHJ60684.1,AHJ60716.1,AHJ60686.1,AHJ60688.1,AHJ60689.1,AHJ60718.1,BU-Gamma1,BU-Gamma8,CS-Gamma-A1|X-Gamma1|AGJ50340.1,AHJ60680.1,AHJ60682.1,AHJ60683.1,ACJ03422.1,AAK84774.1,ACI04093.1,X-Gamma10|AEW46790.1,ACI04095.1,AHJ60710.1,AHJ60698.1,AHJ60699.1,AHJ60708.1,CS-Gamma-D1|BU-Gamma4|XP_020180238.1,AHJ60694.1	190228_Chymo_alpha_Butte_9.2434.2434.3 File:"190228_Chymo_alpha_Butte_9.raw", NativeID:"controllerType=0 controllerNumber=1 scan=2434" RTINSECONDS=1730.0435
TRUE	TRUE	(F)QLVQGQGIIQPQQPAQL(E)	1	57.5	37.5808	0	7.95861	2		923.514	1845.01	2	0.002498	1.353	1721.16		80614.5	285	301	0	ACJ03496.1,ACI04080.1,AHJ60702.1,AHJ60700.1,AHJ60684.1,AHJ60716.1,AHJ60686.1,AHJ60688.1,AHJ60689.1,AHJ60718.1,BU-Gamma1,BU-Gamma8,CS-Gamma-A1|X-Gamma1|AGJ50340.1,AHJ60680.1,AHJ60682.1,AHJ60683.1,ACJ03422.1,AAK84774.1,ACI04093.1,X-Gamma10|AEW46790.1,ACI04095.1,AHJ60710.1,AHJ60698.1,AHJ60699.1,AHJ60708.1,CS-Gamma-D1|BU-Gamma4|XP_020180238.1,AHJ60694.1	190228_Chymo_alpha_Butte_9.2417.2417.2 File:"190228_Chymo_alpha_Butte_9.raw", NativeID:"controllerType=0 controllerNumber=1 scan=2417" RTINSECONDS=1721.1588
TRUE	TRUE	(F)qLVQGQGIIQPQQPAQL(E)	1	60.89	38.6356	0	7.92082	2	Ammonia-loss (-17)	915	1827.99	2	0.00158	0.8641	2346.62		47515.3	285	301	0	ACJ03496.1,ACI04080.1,AHJ60702.1,AHJ60700.1,AHJ60684.1,AHJ60716.1,AHJ60686.1,AHJ60688.1,AHJ60689.1,AHJ60718.1,BU-Gamma1,BU-Gamma8,CS-Gamma-A1|X-Gamma1|AGJ50340.1,AHJ60680.1,AHJ60682.1,AHJ60683.1,ACJ03422.1,AAK84774.1,ACI04093.1,X-Gamma10|AEW46790.1,ACI04095.1,AHJ60710.1,AHJ60698.1,AHJ60699.1,AHJ60708.1,CS-Gamma-D1|BU-Gamma4|XP_020180238.1,AHJ60694.1	190228_Chymo_alpha_Butte_9.3255.3255.2 File:"190228_Chymo_alpha_Butte_9.raw", NativeID:"controllerType=0 controllerNumber=1 scan=3255" RTINSECONDS=2346.6198
TRUE	TRUE	(F)qLVQGQGIIQPQQPAQL(E)	1	70.86	38.6416	0	6.69897	2	Ammonia-loss (-17)	915	1827.99	2	0.0003604	0.1971	2344.86		36781.1	285	301	0	ACJ03496.1,ACI04080.1,AHJ60702.1,AHJ60700.1,AHJ60684.1,AHJ60716.1,AHJ60686.1,AHJ60688.1,AHJ60689.1,AHJ60718.1,BU-Gamma1,BU-Gamma8,CS-Gamma-A1|X-Gamma1|AGJ50340.1,AHJ60680.1,AHJ60682.1,AHJ60683.1,ACJ03422.1,AAK84774.1,ACI04093.1,X-Gamma10|AEW46790.1,ACI04095.1,AHJ60710.1,AHJ60698.1,AHJ60699.1,AHJ60708.1,CS-Gamma-D1|BU-Gamma4|XP_020180238.1,AHJ60694.1	190228_Chymo_alpha_Butte_9.3253.3253.2 File:"190228_Chymo_alpha_Butte_9.raw", NativeID:"controllerType=0 controllerNumber=1 scan=3253" RTINSECONDS=2344.8601
TRUE	TRUE	(F)QLVQGQGIIQPQQPAQL(E)	1	61.51	37.5808	0	5.34679	2		923.514	1845.01	2	0.002376	1.287	1719.26		57590.8	285	301	0	ACJ03496.1,ACI04080.1,AHJ60702.1,AHJ60700.1,AHJ60684.1,AHJ60716.1,AHJ60686.1,AHJ60688.1,AHJ60689.1,AHJ60718.1,BU-Gamma1,BU-Gamma8,CS-Gamma-A1|X-Gamma1|AGJ50340.1,AHJ60680.1,AHJ60682.1,AHJ60683.1,ACJ03422.1,AAK84774.1,ACI04093.1,X-Gamma10|AEW46790.1,ACI04095.1,AHJ60710.1,AHJ60698.1,AHJ60699.1,AHJ60708.1,CS-Gamma-D1|BU-Gamma4|XP_020180238.1,AHJ60694.1	190228_Chymo_alpha_Butte_9.2415.2415.2 File:"190228_Chymo_alpha_Butte_9.raw", NativeID:"controllerType=0 controllerNumber=1 scan=2415" RTINSECONDS=1719.2587
TRUE	TRUE	(F)QLVQGQGIIQPQQPAQL(E)	1	47.62	37.5944	0	6.72125	2		616.012	1845.01	3	0.002059	1.115	1727.37		94017.9	285	301	0	ACJ03496.1,ACI04080.1,AHJ60702.1,AHJ60700.1,AHJ60684.1,AHJ60716.1,AHJ60686.1,AHJ60688.1,AHJ60689.1,AHJ60718.1,BU-Gamma1,BU-Gamma8,CS-Gamma-A1|X-Gamma1|AGJ50340.1,AHJ60680.1,AHJ60682.1,AHJ60683.1,ACJ03422.1,AAK84774.1,ACI04093.1,X-Gamma10|AEW46790.1,ACI04095.1,AHJ60710.1,AHJ60698.1,AHJ60699.1,AHJ60708.1,CS-Gamma-D1|BU-Gamma4|XP_020180238.1,AHJ60694.1	190228_Chymo_alpha_Butte_9.2429.2429.3 File:"190228_Chymo_alpha_Butte_9.raw", NativeID:"controllerType=0 controllerNumber=1 scan=2429" RTINSECONDS=1727.3712
TRUE	TRUE	(F)QLVQGQGIIQPQQPAQLEVIRSL(V)	1	53.97	33.6568	0	12.0555	2		848.483	2542.43	3	0.0026	1.022	2317.35		35706.2	285	307	0	ACJ03496.1,ACI04080.1,AHJ60702.1,AHJ60700.1,AHJ60684.1,AHJ60716.1,AHJ60686.1,AHJ60688.1,AHJ60689.1,AHJ60718.1,BU-Gamma1,BU-Gamma8,CS-Gamma-A1|X-Gamma1|AGJ50340.1,AHJ60680.1,AHJ60682.1,AHJ60683.1,ACJ03422.1,AAK84774.1,ACI04093.1,X-Gamma10|AEW46790.1,ACI04095.1,AHJ60710.1,AHJ60698.1,AHJ60699.1,CS-Gamma-D1|BU-Gamma4|XP_020180238.1,AHJ60694.1	190228_Chymo_alpha_Butte_9.3212.3212.3 File:"190228_Chymo_alpha_Butte_9.raw", NativeID:"controllerType=0 controllerNumber=1 scan=3212" RTINSECONDS=2317.3494
TRUE	TRUE	(F)QLVQGQGIIQPQQPAQLEVIRSL(V)	1	40.39	33.5141	0	10.284	2		848.483	2542.43	3	0.004064	1.598	2319.39		53618.6	285	307	0	ACJ03496.1,ACI04080.1,AHJ60702.1,AHJ60700.1,AHJ60684.1,AHJ60716.1,AHJ60686.1,AHJ60688.1,AHJ60689.1,AHJ60718.1,BU-Gamma1,BU-Gamma8,CS-Gamma-A1|X-Gamma1|AGJ50340.1,AHJ60680.1,AHJ60682.1,AHJ60683.1,ACJ03422.1,AAK84774.1,ACI04093.1,X-Gamma10|AEW46790.1,ACI04095.1,AHJ60710.1,AHJ60698.1,AHJ60699.1,CS-Gamma-D1|BU-Gamma4|XP_020180238.1,AHJ60694.1	190228_Chymo_alpha_Butte_9.3214.3214.3 File:"190228_Chymo_alpha_Butte_9.raw", NativeID:"controllerType=0 controllerNumber=1 scan=3214" RTINSECONDS=2319.3933
TRUE	TRUE	(L)VQGQGIIQPQQPAQL(E)	0.95	31.34	39.1829	0	1.56864	2		802.942	1603.87	2	0.0009121	0.5683	1428.85		136300	287	301	0	ACJ03452.1,ACJ03496.1,BU-Gamma7|X-Gamma7,ACI04080.1,CS-Gamma-D2|BU-Gamma2|AEA52221.1,AHJ60702.1,AHJ60700.1,AHJ60684.1,AHJ60716.1,AHJ60686.1,AHJ60688.1,AHJ60689.1,AHJ60718.1,BU-Gamma1,AEA30015.1,BU-Gamma8,CS-Gamma-B6|P06659.1,BAN29066.1,CS-Gamma-A1|X-Gamma1|AGJ50340.1,AHJ60680.1,ACJ03439.1,AHJ60682.1,AHJ60683.1,ACJ03422.1,ACJ03465.1,AAK84774.1,ACI04093.1,X-Gamma10|AEW46790.1,ACM41415.1,ACI04095.1,…	190228_Chymo_alpha_Butte_9.1939.1939.2 File:"190228_Chymo_alpha_Butte_9.raw", NativeID:"controllerType=0 controllerNumber=1 scan=1939" RTINSECONDS=1428.8545
TRUE	TRUE	(L)VQGQGIIQPQQPAQLEVIRSL(V)	1	52.15	35.3453	0	8.22185	2		768.102	2301.28	3	0.002723	1.183	2171.45		73879.1	287	307	0	ACJ03496.1,BU-Gamma7|X-Gamma7,ACI04080.1,AHJ60702.1,AHJ60700.1,AHJ60684.1,AHJ60716.1,AHJ60686.1,AHJ60688.1,AHJ60689.1,AHJ60718.1,BU-Gamma1,BU-Gamma8,CS-Gamma-B6|P06659.1,CS-Gamma-A1|X-Gamma1|AGJ50340.1,AHJ60680.1,ACJ03439.1,AHJ60682.1,AHJ60683.1,ACJ03422.1,AAK84774.1,ACI04093.1,X-Gamma10|AEW46790.1,ACM41415.1,ACI04095.1,AHJ60710.1,AHJ60698.1,AHJ60699.1,CS-Gamma-D1|BU-Gamma4|XP_020180238.1,ACJ0342…	190228_Chymo_alpha_Butte_9.3036.3036.3 File:"190228_Chymo_alpha_Butte_9.raw", NativeID:"controllerType=0 controllerNumber=1 scan=3036" RTINSECONDS=2171.449
TRUE	TRUE	(L)VQGQGIIQPQQPAQLEVIRSL(V)	1	50.37	35.2061	0	9.88606	2		768.102	2301.28	3	0.003821	1.66	2169.55		55342.8	287	307	0	ACJ03496.1,BU-Gamma7|X-Gamma7,ACI04080.1,AHJ60702.1,AHJ60700.1,AHJ60684.1,AHJ60716.1,AHJ60686.1,AHJ60688.1,AHJ60689.1,AHJ60718.1,BU-Gamma1,BU-Gamma8,CS-Gamma-B6|P06659.1,CS-Gamma-A1|X-Gamma1|AGJ50340.1,AHJ60680.1,ACJ03439.1,AHJ60682.1,AHJ60683.1,ACJ03422.1,AAK84774.1,ACI04093.1,X-Gamma10|AEW46790.1,ACM41415.1,ACI04095.1,AHJ60710.1,AHJ60698.1,AHJ60699.1,CS-Gamma-D1|BU-Gamma4|XP_020180238.1,ACJ0342…	190228_Chymo_alpha_Butte_9.3034.3034.3 File:"190228_Chymo_alpha_Butte_9.raw", NativeID:"controllerType=0 controllerNumber=1 scan=3034" RTINSECONDS=2169.5534
TRUE	TRUE	(Q)GQGIIQPQQPAQLEVIRSL(V)	1				13.9208	1		1038.08	2074.15	2	0.001012	0.4877			21682.8	289	307	0	ACJ03496.1,BU-Gamma7|X-Gamma7,ACI04080.1,AHJ60702.1,AHJ60700.1,AHJ60684.1,AHJ60716.1,AHJ60686.1,AHJ60688.1,AHJ60689.1,AHJ60718.1,BU-Gamma1,BU-Gamma8,CS-Gamma-B6|P06659.1,CS-Gamma-A1|X-Gamma1|AGJ50340.1,AHJ60680.1,ACJ03439.1,AHJ60682.1,AHJ60683.1,ACJ03422.1,AAK84774.1,ACI04093.1,X-Gamma10|AEW46790.1,ACM41415.1,ACI04095.1,AHJ60710.1,AHJ60698.1,AHJ60699.1,CS-Gamma-D1|BU-Gamma4|XP_020180238.1,ACJ0342…	190228_Chymo_alpha_Butte_9.3013.3013.2 File:"190228_Chymo_alpha_Butte_9.raw", NativeID:"controllerType=0 controllerNumber=1 scan=3013" RTINSECONDS=2153.0458
TRUE	TRUE	(Q)GQGIIQPQQPAQLEVIRSL(V)	1				10.7959	1		1038.09	2074.16	2	0.002232	1.076			26267	289	307	0	ACJ03496.1,BU-Gamma7|X-Gamma7,ACI04080.1,AHJ60702.1,AHJ60700.1,AHJ60684.1,AHJ60716.1,AHJ60686.1,AHJ60688.1,AHJ60689.1,AHJ60718.1,BU-Gamma1,BU-Gamma8,CS-Gamma-B6|P06659.1,CS-Gamma-A1|X-Gamma1|AGJ50340.1,AHJ60680.1,ACJ03439.1,AHJ60682.1,AHJ60683.1,ACJ03422.1,AAK84774.1,ACI04093.1,X-Gamma10|AEW46790.1,ACM41415.1,ACI04095.1,AHJ60710.1,AHJ60698.1,AHJ60699.1,CS-Gamma-D1|BU-Gamma4|XP_020180238.1,ACJ0342…	190228_Chymo_alpha_Butte_9.3011.3011.2 File:"190228_Chymo_alpha_Butte_9.raw", NativeID:"controllerType=0 controllerNumber=1 scan=3011" RTINSECONDS=2151.1827
TRUE	TRUE	(Q)GQGIIQPQQPAQLEVIRSL(V)	1				8.76955	1		692.392	2074.15	3	0.000938	0.452			31516.3	289	307	0	ACJ03496.1,BU-Gamma7|X-Gamma7,ACI04080.1,AHJ60702.1,AHJ60700.1,AHJ60684.1,AHJ60716.1,AHJ60686.1,AHJ60688.1,AHJ60689.1,AHJ60718.1,BU-Gamma1,BU-Gamma8,CS-Gamma-B6|P06659.1,CS-Gamma-A1|X-Gamma1|AGJ50340.1,AHJ60680.1,ACJ03439.1,AHJ60682.1,AHJ60683.1,ACJ03422.1,AAK84774.1,ACI04093.1,X-Gamma10|AEW46790.1,ACM41415.1,ACI04095.1,AHJ60710.1,AHJ60698.1,AHJ60699.1,CS-Gamma-D1|BU-Gamma4|XP_020180238.1,ACJ0342…	190228_Chymo_alpha_Butte_9.3016.3016.3 File:"190228_Chymo_alpha_Butte_9.raw", NativeID:"controllerType=0 controllerNumber=1 scan=3016" RTINSECONDS=2155.1732
TRUE	TRUE	(Q)GIIQPQQPAQL(E)	0.98	34.69	37.2231	23.45	1.67778	1		596.839	1191.66	2	0.001224	1.026	1365.69		111660	291	301	0	ACJ03452.1,ACJ03473.1,ACJ03496.1,ATD83985.1,ACJ03514.1,BU-Gamma7|X-Gamma7,CS-Gamma-D2|BU-Gamma2|AEA52221.1,ACJ03516.1,AFQ20178.1,ACJ03518.1,AHJ60702.1,AHJ60700.1,AHJ60684.1,AHJ60716.1,AHJ60686.1,ACJ03550.1,AHJ60688.1,CS-Gamma-B2|AGJ50348.1,ACJ03533.1,AHJ60718.1,X-Gamma5|ACW82492.1,BAN29066.1,CS-Gamma-A1|X-Gamma1|AGJ50340.1,ACJ03437.1,AHJ60680.1,ACJ03439.1,AHJ60682.1,ACJ03465.1,AAK84774.1,ACI04093…	190228_Chymo_alpha_Butte_9.1794.1794.2 File:"190228_Chymo_alpha_Butte_9.raw", NativeID:"controllerType=0 controllerNumber=1 scan=1794" RTINSECONDS=1365.6894
TRUE	TRUE	(Q)GIIQPQQPAQLEVIRSL(V)	1				15	1		945.545	1889.08	2	0.002376	1.257			45467.1	291	307	0	ACJ03496.1,BU-Gamma7|X-Gamma7,ACI04080.1,AHJ60702.1,AHJ60700.1,AHJ60684.1,AHJ60716.1,AHJ60686.1,AHJ60688.1,AHJ60689.1,AHJ60718.1,BU-Gamma1,BU-Gamma8,CS-Gamma-B6|P06659.1,CS-Gamma-A1|X-Gamma1|AGJ50340.1,AHJ60680.1,ACJ03439.1,AHJ60682.1,AHJ60683.1,ACJ03422.1,AAK84774.1,ACI04093.1,X-Gamma10|AEW46790.1,ACM41415.1,ACI04095.1,AHJ60710.1,AHJ60698.1,AHJ60699.1,CS-Gamma-D1|BU-Gamma4|XP_020180238.1,ACJ0342…	190228_Chymo_alpha_Butte_9.3023.3023.2 File:"190228_Chymo_alpha_Butte_9.raw", NativeID:"controllerType=0 controllerNumber=1 scan=3023" RTINSECONDS=2161.1298
TRUE	TRUE	(Q)GIIQPQQPAQLEVIRSL(V)	1				14.7447	1		945.545	1889.07	2	0.001156	0.6116			41656.5	291	307	0	ACJ03496.1,BU-Gamma7|X-Gamma7,ACI04080.1,AHJ60702.1,AHJ60700.1,AHJ60684.1,AHJ60716.1,AHJ60686.1,AHJ60688.1,AHJ60689.1,AHJ60718.1,BU-Gamma1,BU-Gamma8,CS-Gamma-B6|P06659.1,CS-Gamma-A1|X-Gamma1|AGJ50340.1,AHJ60680.1,ACJ03439.1,AHJ60682.1,AHJ60683.1,ACJ03422.1,AAK84774.1,ACI04093.1,X-Gamma10|AEW46790.1,ACM41415.1,ACI04095.1,AHJ60710.1,AHJ60698.1,AHJ60699.1,CS-Gamma-D1|BU-Gamma4|XP_020180238.1,ACJ0342…	190228_Chymo_alpha_Butte_9.3021.3021.2 File:"190228_Chymo_alpha_Butte_9.raw", NativeID:"controllerType=0 controllerNumber=1 scan=3021" RTINSECONDS=2159.2422
TRUE	TRUE	(L)VLGTLPTmcNVF(V)	0.98	39.77	41.7995	24.34	1.33724	2	Oxidation (+16), Carbamidomethyl (+57)	684.34	1366.66	2	0.001754	1.282	2008.44		91401	308	319	0	ACJ03496.1,AAK84774.1,BU-Gamma1,BU-Gamma8,CS-Gamma-A1|X-Gamma1|AGJ50340.1	190228_Chymo_alpha_Butte_9.2833.2833.2 File:"190228_Chymo_alpha_Butte_9.raw", NativeID:"controllerType=0 controllerNumber=1 scan=2833" RTINSECONDS=2008.4449
TRUE	TRUE	(L)VLGTLPTMcNVF(V)	0.97	44.19	41.7348	17.91	2.19382	2	Carbamidomethyl (+57)	676.342	1350.67	2	0.002283	1.689	2506.01		40709.3	308	319	0	ACJ03496.1,AAK84774.1,BU-Gamma1,BU-Gamma8,CS-Gamma-A1|X-Gamma1|AGJ50340.1	190228_Chymo_alpha_Butte_9.3444.3444.2 File:"190228_Chymo_alpha_Butte_9.raw", NativeID:"controllerType=0 controllerNumber=1 scan=3444" RTINSECONDS=2506.0132
TRUE	TRUE	(L)GTLPTMcNVF(V)	1	46.19	41.1717	30.64	3.21467	2	Carbamidomethyl (+57)	570.266	1138.52	2	0.001341	1.177	2069.42		26610.3	310	319	0	ACJ03496.1,AAK84774.1,BU-Gamma1,BU-Gamma8,CS-Gamma-A1|X-Gamma1|AGJ50340.1	190228_Chymo_alpha_Butte_9.2901.2901.2 File:"190228_Chymo_alpha_Butte_9.raw", NativeID:"controllerType=0 controllerNumber=1 scan=2901" RTINSECONDS=2069.4162
TRUE	TRUE	(L)GTLPTMcNVF(V)	1	41.6	41.1551	27.92	2.3098	2	Carbamidomethyl (+57)	570.265	1138.52	2	0.001219	1.07	2071.33		32931.7	310	319	0	ACJ03496.1,AAK84774.1,BU-Gamma1,BU-Gamma8,CS-Gamma-A1|X-Gamma1|AGJ50340.1	190228_Chymo_alpha_Butte_9.2903.2903.2 File:"190228_Chymo_alpha_Butte_9.raw", NativeID:"controllerType=0 controllerNumber=1 scan=2903" RTINSECONDS=2071.3347
TRUE	TRUE	(F)VPPEcSTTKAPF(A)	0.99	32.09	41.7354	15.37	2.69897	2	Carbamidomethyl (+57)	667.327	1332.64	2	0.001331	0.9978	835.248		92479.6	320	331	0	ACJ03496.1,AAK84774.1,BU-Gamma1,BU-Gamma8,CS-Gamma-A1|X-Gamma1|AGJ50340.1	190228_Chymo_alpha_Butte_9.1029.1029.2 File:"190228_Chymo_alpha_Butte_9.raw", NativeID:"controllerType=0 controllerNumber=1 scan=1029" RTINSECONDS=835.2479
TRUE	TRUE	(T)KAPFASIVADIGGQ(-)	1				9.65758	1		687.376	1372.74	2	0.001398	1.018	2030.11		37889.9	328	341	0	ACJ03496.1,AAK84774.1,BU-Gamma1,BU-Gamma8,CS-Gamma-A1|X-Gamma1|AGJ50340.1	190228_Chymo_alpha_Butte_9.2860.2860.2 File:"190228_Chymo_alpha_Butte_9.raw", NativeID:"controllerType=0 controllerNumber=1 scan=2860" RTINSECONDS=2030.1073
TRUE	TRUE	(T)KAPFASIVADIGGQ(-)	1				9.42022	1		687.376	1372.74	2	0.001398	1.018	2032.11		40654.8	328	341	0	ACJ03496.1,AAK84774.1,BU-Gamma1,BU-Gamma8,CS-Gamma-A1|X-Gamma1|AGJ50340.1	190228_Chymo_alpha_Butte_9.2862.2862.2 File:"190228_Chymo_alpha_Butte_9.raw", NativeID:"controllerType=0 controllerNumber=1 scan=2862" RTINSECONDS=2032.1054
TRUE	TRUE	(K)APFASIVADIGGQ(-)	1	80.27	38.1697	56.24	9.4437	2		623.326	1244.64	2	-0.00199	-1.598	3125.5		630598	329	341	0	ACJ03496.1,AAK84774.1,BU-Gamma1,BU-Gamma8,CS-Gamma-A1|X-Gamma1|AGJ50340.1	190321_trypsin_alpha_Butte_9.1945.1945.2 File:"190321_trypsin_alpha_Butte_9.raw", NativeID:"controllerType=0 controllerNumber=1 scan=1945" RTINSECONDS=3125.5007
TRUE	TRUE	(K)APFASIVADIGGQ(-)	1	79.7	38.2014	56.23	8	2		623.327	1244.64	2	-0.001136	-0.9119	3127.55		1082910	329	341	0	ACJ03496.1,AAK84774.1,BU-Gamma1,BU-Gamma8,CS-Gamma-A1|X-Gamma1|AGJ50340.1	190321_trypsin_alpha_Butte_9.1949.1949.2 File:"190321_trypsin_alpha_Butte_9.raw", NativeID:"controllerType=0 controllerNumber=1 scan=1949" RTINSECONDS=3127.5454
TRUE	TRUE	(F)ASIVADIGGQ(-)	1	69.62	39.6095	30.19	2.08092	2		465.749	929.484	2	0.002014	2.165	1230.67		134212	332	341	0	ACJ03496.1,AAK84774.1,BU-Gamma1,BU-Gamma8,CS-Gamma-A1|X-Gamma1|AGJ50340.1	190228_Chymo_alpha_Butte_9.1605.1605.2 File:"190228_Chymo_alpha_Butte_9.raw", NativeID:"controllerType=0 controllerNumber=1 scan=1605" RTINSECONDS=1230.6665
TRUE	TRUE	(F)ASIVADIGGQ(-)	0.99	62.64	39.4836	32.07	1.72125	2		465.749	929.484	2	0.001586	1.705	1228.51		53354.1	332	341	0	ACJ03496.1,AAK84774.1,BU-Gamma1,BU-Gamma8,CS-Gamma-A1|X-Gamma1|AGJ50340.1	190228_Chymo_alpha_Butte_9.1602.1602.2 File:"190228_Chymo_alpha_Butte_9.raw", NativeID:"controllerType=0 controllerNumber=1 scan=1602" RTINSECONDS=1228.5086

[truncated: 18 more sheets: Butte Spot 10, Butte Spot 11, Butte Spot 12, Butte Spot 13, Butte Spot 14, Butte Spot 15, Butte Spot 16, Butte Spot 17, Butte Spot 18, Butte Spot 19, Butte Spot 20, Butte Spot 21, Butte Spot 22, Butte Spot 23, Butte Spot 24, Butte Spot 25, Butte Spot 26, Butte Spot 27]
